# Supplementary material for: HLA class I restricted epitopes prediction of common tumor antigens in white and East Asian populations: Implication on antigen selection for cancer vaccine design
Source: PLoS One. 2020 Feb 27;15(2):e0229327. doi: 10.1371/journal.pone.0229327 (PMC7046239; doi:10.1371/journal.pone.0229327)
Supplement: S1 Table — 95 mutations selected for neoantigen epitope prediction. (XLSX) [file pone.0229327.s001.xlsx]

## Sheet: top 95 mutation
DNA Change	Type	Consequences	mutation rate	# Affected Cases in Cohort		Peptide sequence for prediction (mutant sequence in red)
chr7:g.140753336A>T	Substitution	Missense BRAF V600E	0.0556	565/10,168		VKIGDFGLATEKSRWSGSHQF
chr2:g.208248388C>T	Substitution	Missense IDH1 R132H	0.0382	388/10,168		SGWVKPIIIGHHAYGDQYRAT
chr3:g.179218303G>A	Substitution	Missense PIK3CA E545K	0.0254	258/10,168		STRDPLSEITKQEKDFLWSHR
chr3:g.179234297A>G	Substitution	Missense PIK3CA H1047R	0.023	234/10,168		EYFMKQMNDARHGGWTTKMDW
chr12:g.25245350C>T	Substitution	Missense KRAS G12D	0.0205	208/10,168		TEYKLVVVGADGVGKSALTIQ
chr12:g.25245350C>A	Substitution	Missense KRAS G12V	0.0173	176/10,168		TEYKLVVVGAVGVGKSALTIQ
chr3:g.179218294G>A	Substitution	Missense PIK3CA E542K	0.0164	167/10,168		KAISTRDPLSKITEQEKDFLW
chr17:g.7675088C>T	Substitution	Missense TP53 R175H	0.0153	156/10,168		QSQHMTEVVRHCPHHERCSDS
chr17:g.7673803G>A	Substitution	Missense TP53 R273C	0.0123	125/10,168		NLLGRNSFEVCVCACPGRDRR
chr17:g.7674220C>T	Substitution	Missense TP53 R248Q	0.0119	121/10,168		CNSSCMGGMNQRPILTIITLE
chr1:g.114713908T>C	Substitution	Missense NRAS Q61R	0.011	112/10,168		CLLDILDTAGREEYSAMRDQY
chr17:g.7673802C>T	Substitution	Missense TP53 R273H	0.0097	99/10,168		NLLGRNSFEVHVCACPGRDRR
chr12:g.121804752delC	Deletion	Frameshift SETD1B H8Tfs*27	0.0096	98/10,168		MENSHPPTTTTSSPRRSPALRARGGTTIGEVTS
chr1:g.6197725delT	Deletion	Frameshift RPL22 K15Rfs*5	0.0093	95/10,168		KKLVVKGGKKRSKF
chr12:g.25245351C>A	Substitution	Missense KRAS G12C	0.0092	94/10,168		TEYKLVVVGACGVGKSALTIQ
chr17:g.58357800delC	Deletion	Frameshift RNF43 G659Vfs*41	0.0091	93/10,168		ARHPQRKRRGVPPSPPLALGPRMQLCTQLARFFPITPPVWHILGPQRHTP
chr17:g.7674221G>A	Substitution	Missense TP53 R248W	0.0089	90/10,168		CNSSCMGGMNWRPILTIITLE
chr11:g.62882057delA	Deletion	Frameshift SLC3A2 K301Rfs*31	0.0086	87/10,168		FDSLLQSAKKRASVSFWTLLPTTGVRTRGSPLRLTLWPPR
chr17:g.7673776G>A	Substitution	Missense TP53 R282W	0.0086	87/10,168		VRVCACPGRDWRTEEENLRKK
chr17:g.50356606delC	Deletion	Frameshift XYLT2 G529Afs*78	0.0085	86/10,168		DFHLYGSYPPARQPSRPTGRTPTTRLMAPVGSVMSCSLLTQPSPASACTMPPLLHPQWAPHSAGLSPGACRPACTCISMTTISRATW
chr3:g.114339156delG	Deletion	Frameshift ZBTB20 P692Lfs*43	0.0085	86/10,168		ALHSASNGTPLQAHPQVPALAPQAWWPARRGPLTSAPSAQQSLTKSSSSTTT
chr3:g.51380173delC	Deletion	Frameshift DOCK3 P1852Qfs*45	0.0084	85/10,168		AFHHPLGDTPQPSLPGPCASLLSTLSQPPPQAPSQVWTAATLRCPAVPAAACPP
chr12:g.25245347C>T	Substitution	Missense KRAS G13D	0.0075	76/10,168		EYKLVVVGAGDVGKSALTIQL
chr2:g.147926117delA	Deletion	Frameshift ACVR2A K437Rfs*5	0.0074	75/10,168		DMQEVVVHKKRGLF
chr1:g.114713909G>T	Substitution	Missense NRAS Q61K	0.0069	70/10,168		CLLDILDTAGKEEYSAMRDQY
chr17:g.7674872T>C	Substitution	Missense TP53 Y220C	0.0067	68/10,168		NTFRHSVVVPCEPPEVGSDCT
chr3:g.179199088G>A	Substitution	Missense PIK3CA R88Q	0.0067	68/10,168		EREEFFDETRQLCDLRLFQPF
chr7:g.74732629T>A	Substitution	Missense GTF2I L424H	0.0065	66/10,168		YGIPRLERILHAKERIRFVIK
chr1:g.64841314delT	Deletion	Frameshift JAK1 K860Nfs*16	0.0064	65/10,168		EQNPDIVSEKNQQLKWTPHILKSAS
chr10:g.45827364T>G	Substitution	Missense AGAP4 K181N	0.0063	64/10,168		FAVSTVHIMKNRNGGGSLNNY
chr17:g.20204950delA	Deletion	Frameshift SPECC1 N303Tfs*63	0.006	61/10,168		MSSDIDEYKKTYMEMHYGHQAPQVAMLPKLLCRQMLPTLSTLQQRHPQGPCPPPVTPLRVQSVLLLGVPQTA
chr3:g.195783008A>G	Substitution	Missense MUC4 S2858P	0.0058	59/10,168		PLPVTDASSVPTGHATSLPVT
chr2:g.208248389G>A	Substitution	Missense IDH1 R132C	0.0056	57/10,168		SGWVKPIIIGCHAYGDQYRAT
chr10:g.844999delT	Deletion	Frameshift LARP4B T163Hfs*47	0.0054	55/10,168		QEDPREVLKKHWNSAYLGRTLLVTCILYHRWIVTSMCQSQRWLTSTTSRSSALMWT
chr10:g.87933148G>A	Substitution	Missense PTEN R130Q	0.0052	53/10,168		AAIHCKAGKGQTGVMICAYLL
chr14:g.104780214C>T	Substitution	Missense AKT1 E17K	0.0052	53/10,168		VKEGWLHKRGKYIKTWRPRYF
chr1:g.204259283delC	Deletion	Frameshift PLEKHA6 V328Yfs*172	0.0051	52/10,168		LQQWVNLRRGYPRLKTFGVPLGSILCLAGSLSTMAPTPPSTPMIISTTRQECGRRASVPCRPMIGSARPGPWRTSAMPSAMGVALPTSCESGRSPPATGGRMPPSGSQAPPGSQSIMMSWMPPLAPCAACPCSPAPTLCPAHPARAPTAVPAFTPLSAHPVPVLSGCHLAVRTSMLTLLPM
chr15:g.42450759delA	Deletion	Frameshift ZNF106 S482Pfs*33	0.0045	46/10,168		ISKNTKTNFFPLENTQIPRTSPLWKITMVLTYPNCVVHVLMF
chr3:g.195781031_195781032insACCGGTGGATGCCGAGGAAGCGTCGGTGACAGGAAGAGGGGTGGTGTCACCTGTGGATACTGAGGAAAAGCTGGTGACAGGAAGAGGGGTGGCGTGACCTGTGGATACTGAGGAAGTGTCGGTGACAGGAAGAGTCGTGGTGTC	Insertion	Inframe Insertion MUC4 G3516_H3517insDTTTLPVTDTSSVSTGHATPLPVTSFSSVSTGDTTPLPVTDASSASTG	0.0044	45/10,168		VTGASSASTGDTTTLPVTDTSSVSTGHATPLPVTSFSSVSTGDTTPLPVTDASSASTGHATPLPVTDT
chr15:g.20535018C>T	Substitution	Missense GOLGA6L6 M472I	0.0043	43/10,168		QEEIWRQKEKIHEQEEKIRKQ
chr1:g.12725526delT	Deletion	Frameshift AADACL3 Q198Kfs*14	0.0042	43/10,168		TWSFICYFFFKTWISAPPGKRSS
chr17:g.7674230C>T	Substitution	Missense TP53 G245S	0.0042	42/10,168		NYMCNSSCMGSMNRRPILTII
chr12:g.109581435delC	Deletion	Frameshift MVK A141Rfs*18	0.0041	41/10,168		IVVWSELPPGRAWAPAPPTRCVWQQPS
chr12:g.25245350C>G	Substitution	Missense KRAS G12A	0.004	41/10,168		TEYKLVVVGAAGVGKSALTIQ
chr3:g.195780140G>A	Substitution	Missense MUC4 L3814F	0.004	40/10,168		GQATPLPVTSFSSVSTGDTTP
chr7:g.140753337C>T	Substitution	Missense BRAF V600M	0.0039	40/10,168		VKIGDFGLATMKSRWSGSHQF
chr10:g.87933147C>G	Substitution	Missense PTEN R130G	0.0039	40/10,168		AAIHCKAGKGGTGVMICAYLL
chr4:g.152328233G>A	Substitution	Missense FBXW7 R465C	0.0039	40/10,168		HTLYGHTSTVCCMHLHEKRVV
chr17:g.7675076T>C	Substitution	Missense TP53 H179R	0.0039	40/10,168		MTEVVRRCPHRERCSDSDGLA
chr5:g.78039083delT	Deletion	Frameshift AP3B1 K923Nfs*4	0.0039	39/10,168		KIENIHIGEKNFL
chr4:g.1801841C>G	Substitution	Missense FGFR3 S249C	0.0038	39/10,168		QTYTLDVLERCPHRPILQAGL
chr1:g.204954905delC	Deletion	Frameshift NFASC P165Rfs*12	0.0038	38/10,168		GAPLTLQCNPRLDFHPRSSSG
chr10:g.17321322delT	Deletion	Frameshift ST8SIA6 A252Pfs*53	0.0037	38/10,168		LKYGNLKEKKPYFWRTLQPMEMHFFFCQHFPSGPTRVPLSKYTTRSKSLKQDKRFYFSIPST
chr4:g.15066234delT	Deletion	Frameshift CPEB2 C989Vfs*31	0.0037	38/10,168		RCGGKFAPFFVPMSLACSITVSFVGQISTLVLDVSSISHW
chr17:g.39711955C>T	Substitution	Missense ERBB2 S310F	0.0037	38/10,168		PYNYLSTDVGFCTLVCPLHNQ
chr12:g.25245351C>G	Substitution	Missense KRAS G12R	0.0037	37/10,168		TEYKLVVVGARGVGKSALTIQ
chr3:g.179234297A>T	Substitution	Missense PIK3CA H1047L	0.0036	37/10,168		EYFMKQMNDALHGGWTTKMDW
chr19:g.3118944A>T	Substitution	Missense GNA11 Q209L	0.0036	37/10,168		IIFRMVDVGGLRSERRKWIHC
chr16:g.67611435_67611436insA	Insertion	Frameshift CTCF T204Nfs*26	0.0036	37/10,168		DPDYQPPAKKNKENQKEQTALYRGGQRCRCVCLRF
chr4:g.44698598delA	Deletion	Frameshift GUF1 K645Sfs*2	0.0036	36/10,168		LLKRQAEGKKS
chr3:g.1329817delA	Deletion	Frameshift CNTN6 K418Sfs*63	0.0035	36/10,168		PDFSKSPVKKSLLFKLVGILLSDANQMLFPGQLSLGKEERRPLDKAKEYFSWRMAASRYIILPGQMLDHIHA
chr19:g.1430255delC	Deletion	Frameshift DAZAP1 P257Rfs*78	0.0035	35/10,168		GPPPAGRGAPRHPHRSPPTSCPPLLEAFPLPRASLRATVPRHSSVLATGLHLHRQISLPLRGFLLHQPLPGQHLWLSHRLRLRLPRT
chr3:g.179203765T>A	Substitution	Missense PIK3CA N345K	0.0034	34/10,168		RIKILCATYVKVNIRDIDKIY
chr14:g.73739070delG	Deletion	Frameshift ELMSAN1 N314Tfs*4	0.0033	34/10,168		HSMAPYPFPPTQI
chr16:g.29485611C>G	Substitution	Missense NPIPB12 V289L	0.0033	34/10,168		DDNLKTPPECLLTPLPPSADD
chr3:g.195778903G>T	Substitution	Missense MUC4 P4226H	0.0033	34/10,168		SASTGHATPLHVTSLSSVSTG
chr8:g.94674383delA	Deletion	Frameshift ESRP1 N512Tfs*2	0.0033	34/10,168		FMAAQKCHKKT
chr10:g.29471187delC	Deletion	Frameshift SVIL M1863Wfs*44	0.0033	34/10,168		PCFLQCFQGGWWCTRGGGKRKKKMCKVSGGCTACVERCPWKGICWKWPVTVAA
chr15:g.22465692G>A	Substitution	Missense GOLGA6L22 V434M	0.0033	33/10,168		QEKIRKQEEKMWRQEEKMHDQ
chr17:g.7675143C>A	Substitution	Missense TP53 V157F	0.0032	33/10,168		VDSTPPPGTRFRAMAIYKQSQ
chr19:g.52212718C>G	Substitution	Missense PPP2R1A P179R	0.0032	32/10,168		YFRNLCSDDTRMVRRAAASKL
chr18:g.48948425delG	Deletion	Frameshift SMAD7 P209Lfs*115	0.0031	32/10,168		SRLCELESPPLLTPDTRWIFSNQLQTVQMLCLPPLKQGERIIWPLGGFQIPNFFWSLGIGHTGAWWHTGRRRREWGGSTVSRSPLWISSMIYLRGMAFASDSSIRTTRVSWCRRCGAKSAAASS
chr15:g.44550901delA	Deletion	Frameshift EIF3J E61Rfs*5	0.0031	32/10,168		NWDDDDDEKKRKQK
chr13:g.114291736delA	Deletion	Frameshift UPF3A E267Rfs*13	0.0031	31/10,168		RREEERCKKKRQINRRKLQRKK
chr7:g.82953628delT	Deletion	Frameshift PCLO K2442Sfs*2	0.0031	31/10,168		SPKPTILPKKS
chr8:g.102277121delT	Deletion	Frameshift UBR5 E2121Kfs*28	0.003	31/10,168		VMNMQNRQKKKGKNSPCCQKKLRVQNQGHLLMILLHN
chr1:g.26779440delG	Deletion	Frameshift ARID1A D1850Tfs*33	0.003	31/10,168		GLLHWRIGGGTPLSISRPTSRARQSCCLPGLTHPAHQPLGSM
chr11:g.112082565delA	Deletion	Frameshift C11orf57 K161Sfs*20	0.003	31/10,168		HKKSKKSHKKSRKKGHTKNRRKAKRKPQI
chrX:g.130056036delC	Deletion	Frameshift BCORL1 P1681Qfs*20	0.003	31/10,168		RPGGLDDRSPQAPLRLWSWCGTSQTYFGS
chr8:g.66576218delT	Deletion	Frameshift MYBL1 N420Tfs*13	0.003	31/10,168		NVSLVLEGKKTLVMVATVKLFL
chr1:g.16135704delG	Deletion	Frameshift EPHA2 P460Rfs*33	0.003	30/10,168		TSLSVSWSIPRRSRAECGSTRSLTARRETPTATMCAAPRVSP
chr9:g.77794572T>G	Substitution	Missense GNAQ Q209P	0.003	30/10,168		VIFRMVDVGGPRSERRKWIHC
chr9:g.32633586delT	Deletion	Frameshift TAF1L K665Rfs*4	0.003	30/10,168		VQPLLKHIKKRPR
chr3:g.179221146G>A	Substitution	Missense PIK3CA E726K	0.003	30/10,168		TDILKQEKKDKTQKVQMKFLV
chr4:g.67519218delT	Deletion	Frameshift CENPC R206Gfs*2	0.003	30/10,168		STEVSVKTKKG
chr18:g.36625553delC	Deletion	Frameshift FHOD3 S336Vfs*171	0.003	30/10,168		DGDETTEPPPVGAGTGGGPACVPVAEASTGAWTAEGAAGTRCRASRAPCRPPPVPAPSQLPASSPTKCEICVKRRRRRKRSSQSRSPVPKKRERMMLPVRARTARSALPQGRAPLEGMLLPRALPSLLSRMPARRESRFWLALQAGPPGTVGPLGLRPPHLPSCHPLPQLLGPPPPHQAP
chr11:g.533874T>C	Substitution	Missense HRAS Q61R	0.003	30/10,168		CLLDILDTAGREEYSAMRDQY
chr19:g.49654785delC	Deletion	Frameshift SCAF1 T1181Pfs*28	0.003	30/10,168		PLGGCGSTPPPPPGWLPRLTRERAAAALRAVGTQISI
chrX:g.40062191T>C	Substitution	Missense BCOR N1459S	0.003	30/10,168		MPPEARRLIVSKNAGETLLQR
chr4:g.152328232C>T	Substitution	Missense FBXW7 R465H	0.003	30/10,168		HTLYGHTSTVHCMHLHEKRVV
chr13:g.26214104delA	Deletion	Frameshift RNF6 L593Yfs*2	0.003	28/10,168		LPILRLAHFFY
chr2:g.202555407delA	Deletion	Frameshift BMPR2 N583Tfs*44	0.003	28/10,168		SSTPLTIGEKTEIQLTMNDSKHKLESPALKQVSPASPPTQQPQTPQDSRQVLA
chr20:g.47246328delT	Deletion	Frameshift ZMYND8 K655Sfs*14	0.003	28/10,168		MDKEPSAVKKSPSLQTQWRLKRS
chr17:g.7674953T>C	Substitution	Missense TP53 H193R	0.003	28/10,168		SDSDGLAPPQRLIRVEGNLRV
chr1:g.144436988C>A	Substitution	Missense NBPF15 D134Y	0.0029	28/10,168		NEHLQALLTPYEPDKSQGQDL
			0.0028
			0.0028
			0.0028
			0.0028
			0.0028

## Sheet: mutation abbreviation
Missense BRAF V600E	Missense01
Missense IDH1 R132H	Missense02
Missense PIK3CA E545K	Missense03
Missense PIK3CA H1047R	Missense04
Missense KRAS G12D	Missense05
Missense KRAS G12V	Missense06
Missense PIK3CA E542K	Missense07
Missense TP53 R175H	Missense08
Missense TP53 R273C	Missense09
Missense TP53 R248Q	Missense10
Missense NRAS Q61R	Missense11
Missense TP53 R273H	Missense12
Missense KRAS G12C	Missense13
Missense TP53 R248W	Missense14
Missense TP53 R282W	Missense15
Missense KRAS G13D	Missense16
Missense NRAS Q61K	Missense17
Missense PIK3CA R88Q	Missense18
Missense TP53 Y220C	Missense19
Missense GTF2I L424H	Missense20
Missense AGAP4 K181N	Missense21
Missense MUC4 S2858P	Missense22
Missense IDH1 R132C	Missense23
Missense AKT1 E17K	Missense24
Missense PTEN R130Q	Missense25
Missense GOLGA6L6 M472I	Missense26
Missense TP53 G245S	Missense27
Missense KRAS G12A	Missense28
Missense BRAF V600M	Missense29
Missense FBXW7 R465C	Missense30
Missense MUC4 L3814F	Missense31
Missense PTEN R130G	Missense32
Missense TP53 H179R	Missense33
Missense FGFR3 S249C	Missense34
Missense ERBB2 S310F	Missense35
Missense GNA11 Q209L	Missense36
Missense KRAS G12R	Missense37
Missense PIK3CA H1047L	Missense38
Missense MUC4 P4226H	Missense39
Missense PIK3CA N345K	Missense40
Missense NPIPB12 V289L	Missense41
Missense GOLGA6L22 V499M	Missense42
Missense TP53 V157F	Missense43
Missense PPP2R1A P179R	Missense44
Missense BCOR N1459S	Missense45
Missense FBXW7 R465H	Missense46
Missense GNAQ Q209P	Missense47
Missense HRAS Q61R	Missense48
Missense PIK3CA E726K	Missense49
Missense NBPF15 D134Y	Missense50
Missense TP53 H193R	Missense51
Frameshift SETD1B H8Tfs*27	Frameshift01
Frameshift RPL22 K15Rfs*5	Frameshift02
Frameshift RNF43 G659Vfs*41	Frameshift03
Frameshift SLC3A2 K301Rfs*31	Frameshift04
Frameshift XYLT2 G529Afs*78	Frameshift05
Frameshift ZBTB20 P692Lfs*43	Frameshift06
Frameshift DOCK3 P1852Qfs*45	Frameshift07
Frameshift ACVR2A K437Rfs*5	Frameshift08
Frameshift JAK1 K860Nfs*16	Frameshift09
Frameshift SPECC1 N303Tfs*63	Frameshift10
Frameshift LARP4B T163Hfs*47	Frameshift11
Frameshift PLEKHA6 V328Yfs*172	Frameshift12
Frameshift ZNF106 S482Pfs*33	Frameshift13
Frameshift AADACL3 Q198Kfs*14	Frameshift14
Frameshift MVK A141Rfs*18	Frameshift15
Frameshift AP3B1 K923Nfs*4	Frameshift16
Frameshift CPEB2 C989Vfs*31	Frameshift17
Frameshift NFASC P165Rfs*12	Frameshift18
Frameshift ST8SIA6 A252Pfs*53	Frameshift19
Frameshift CTCF T204Nfs*26	Frameshift20
Frameshift CNTN6 K418Sfs*63	Frameshift21
Frameshift GUF1 K645Sfs*2	Frameshift22
Frameshift DAZAP1 P257Rfs*78	Frameshift23
Frameshift ELMSAN1 N314Tfs*4	Frameshift24
Frameshift ESRP1 N512Tfs*2	Frameshift25
Frameshift SVIL M1863Wfs*44	Frameshift26
Frameshift EIF3J E61Rfs*5	Frameshift27
Frameshift SMAD7 P209Lfs*115	Frameshift28
Frameshift ARID1A D1850Tfs*33	Frameshift29
Frameshift BCORL1 P1681Qfs*20	Frameshift30
Frameshift C11orf57 K161Sfs*20	Frameshift31
Frameshift CENPC R206Gfs*2	Frameshift32
Frameshift EPHA2 P460Rfs*33	Frameshift33
Frameshift FHOD3 S336Vfs*171	Frameshift34
Frameshift MYBL1 N420Tfs*13	Frameshift35
Frameshift PCLO K2442Sfs*2	Frameshift36
Frameshift SCAF1 T1181Pfs*28	Frameshift37
Frameshift TAF1L K665Rfs*4	Frameshift38
Frameshift UBR5 E2121Kfs*28	Frameshift39
Frameshift UPF3A E267Rfs*13	Frameshift40
Frameshift BMPR2 N583Tfs*44	Frameshift41
Frameshift RNF6 L593Yfs*2	Frameshift42
Frameshift ZMYND8 K655Sfs*14	Frameshift43
Inframe Insertion MUC4 G3516_H3517insDTTTLPVTDTSSVSTGHATPLPVTSFSSVSTGDTTPLPVTDASSASTG	Inframeinsertion01
