# Supplementary material for: HLA class I restricted epitopes prediction of common tumor antigens in white and East Asian populations: Implication on antigen selection for cancer vaccine design
Source: PLoS One. 2020 Feb 27;15(2):e0229327. doi: 10.1371/journal.pone.0229327 (PMC7046239; doi:10.1371/journal.pone.0229327)
Supplement: S2 Table — Population samples selected in HLA allele analysis, HLA allele frequencies and positive rates in white and East Asian populations. (XLSX) [file pone.0229327.s002.xlsx]

## Sheet: population sample
white population sample	number		East Asian population sample	number
Australia New South Wales Caucasian	134		China Beijing	67
Austria	200		China Beijing Shijiazhuang Tianjian Han	618
Azores Central Islands	59		China Canton Han	264
Azores Oriental Islands	43		China Guangzhou	102
Azores Terceira Island	130		China Guizhou Province Bouyei	109
Belgium	99		China Guizhou Province Miao pop 2	85
Brazil Belo Horizonte Caucasian	95		China Guizhou Province Shui	153
Bulgaria	55		China Inner Mongolia Region	102
Croatia	150		China Jiangsu Han	3238
Croatia pop 4	4000		China Jiangsu Province Han	334
Cuba Caucasian	70		China North Han	105
Czech Republic	106		China Qinghai Province Hui	110
Czech Republic NMDR	5099		China Shanxi HIV negative	22
England Lancaster	545		China Sichuan HIV negative	34
England Leeds	5024		China South Han	284
England Manchester	1640		China Uyghur HIV negative	19
England Newcastle	2739		China Yunnan Province Han	101
England North West	298		Germany DKMS - China minority	1282
England Sheffield	4755		Hong Kong Chinese	569
Finland	91		Japan Central	371
France Corsica Island	100		Japan Hokkaido Ainu	50
France Grenoble, Nantes and Rennes	6094		Japan pop 16	18604
France Reims	102		Japan pop 3	1018
France Rennes pop 3	200		Japan pop 5	117
France Southeast	130		Singapore Chinese	149
France West	100		Singapore Chinese Han	94
Georgia Svaneti Region Svan	80		Singapore Thai	100
Georgia Tibilisi	109		South Korea pop 10	4128
Germany DKMS - Austria minority	1698		South Korea pop 3	485
Germany DKMS - Bosnia and Herzegovina minority	1028		Taiwan Ami	98
Germany DKMS - Croatia minority	2057		Taiwan Atayal	106
Germany DKMS - France minority	1406		Taiwan Bunun	101
Germany DKMS - Greece minority	1894		Taiwan Hakka	55
Germany DKMS - Italy minority	1159		Taiwan Han Chinese	504
Germany DKMS - Netherlands minority	1374		Taiwan Minnan pop 1	102
Germany DKMS - Portugal minority	1176		Taiwan Paiwan	51
Germany DKMS - Romania minority	1234		Taiwan Pazeh	55
Germany DKMS - Spain minority	1107		Taiwan pop 2	364
Germany DKMS - Turkey minority	4856		Taiwan pop 3	212
Germany DKMS - United Kingdom minority	1043		Taiwan Puyuma	50
Germany Essen	174		Taiwan Rukai	50
Germany pop 6	8862		Taiwan Saisiat	51
Germany pop 8	39689		Taiwan Siraya	51
Greece pop 6	242		Taiwan Tao	50
Greece pop 8	83		Taiwan Taroko	55
Ireland Northern	1000		Taiwan Thao	30
Ireland South	250		Taiwan Tsou	51
Italy Bergamo	101		Taiwan Tzu Chi Cord Blood Bank	710
Italy North	277		Thailand	142
Italy North Pavia	81		USA NMDP Chinese	99672
Italy North pop 3	97		USA NMDP Japanese	24582
Italy pop 5	975		USA NMDP Korean	77584
Italy Sardinia pop3	100		USA NMDP Southeast Asian	27978
Italy South	141		USA NMDP Vietnamese	43540
Italy South Campania Region	1089		Vietnam Hanoi Kinh pop 2	170
Macedonia pop 4	216		China Tibet Region Tibetan	158
Madeira	185		Japan Okinawa Ryukyuan	143
Morocco Settat Chaouya	98		Mongolia Buryat	141
Netherlands Leiden	1305		China Guangdong Province Meizhou Han	100
Poland	200		China Guangxi Region Maonan	108
Poland DKMS	20653		China Han HIV negative	72
Portugal Center	50		China Henan HIV negative	16
Portugal Center pop 2	562		China Southwest Dai	124
Portugal North	46		China Yunnan Bulang	116
Portugal South	49		China Yunnan Hani	150
Romania	348		China Yunnan Province Lisu	111
Russia Arkhangelsk Pomor	63		China Yunnan Province Nu	107
Russia, South Ural, Chelyabinsk region, Nagaybaks	112		Malaysia Jelebu Temuan	25
Scotland Orkney	99		Malaysia Kedah Baling Kensiu	25
Serbia pop 2	102		Malaysia Perak Grik Jehai	25
South Africa Caucasians	102		China Yunnan Province Jinuo	109
South Africa Caucasians			China Yunnan Province Wa	119
Spain Andalusia	99		Thailand Northeast	66
Spain Andalusia Gipsy	99		Thailand Northeast pop 2	400
Spain Catalonia Girona	88		China Guangzhou Han	106
Spain Gipuzkoa Basque	100		Thailand pop 3	49
Spain Majorca and Minorca	90		China Beijing pop 2	826
Spain Sevilla	278		South Korea pop 8	7096
Sweden Northern Sami	154		Japan Hyogo	32
Sweden Southern Sami	130		Mongolia Khalkha	200
Switzerland Geneva	80		China North Han pop 2	567
Turkey pop 5	142		China South Han pop 2	1098
United Kingdom pop 3	604		Japan Aichi	50
USA Caucasian	61655		Japan Kyoto and Osaka	165
USA Caucasian Bethesda	307		Japan pop 1	560
USA Caucasian pop 2	265		China Wuhan	121
USA Caucasian pop 3	88		South Korea pop 1	324
USA Caucasian pop 4	1070
USA Eastern European	558		total	322437
USA European American pop 2	1245
USA Italy Ancestry	273
USA NMDP European Caucasian	1242890
USA Philadelphia Caucasian	141
USA San Antonio Caucasian	222
USA San Francisco Caucasian	220
Venezuela Colonia Tovar	86
Wales	1798
total	1442312

## Sheet: white HLA
HLA allele	HLA allele frequency(%)	HLA allele positive rate(%)*
HLA-A*02:01	26.9476	46.6335
HLA-A*01:01	15.2667	28.2027
HLA-C*07:01	14.8585	27.5092
HLA-A*03:01	13.0831	24.4546
HLA-C*07:02	13.073	24.437
HLA-B*07:02	12.0867	22.7125
HLA-B*08:01	10.5594	20.0038
HLA-C*04:01	10.0662	19.1191
HLA-C*06:02	8.77826	16.7859
HLA-B*44:02	8.72391	16.6867
HLA-C*05:01	8.5268	16.3265
HLA-A*24:02	8.03309	15.4209
HLA-C*03:04	6.91531	13.3524
HLA-A*11:01	5.69645	11.0684
HLA-B*15:01	5.65703	10.994
HLA-B*35:01	5.28852	10.2974
HLA-B*40:01	5.09901	9.93803
HLA-C*03:03	4.94855	9.65221
HLA-C*12:03	4.74307	9.26117
HLA-B*51:01	4.58123	8.95258
HLA-B*44:03	4.33735	8.48658
HLA-B*18:01	4.2687	8.35518
HLA-C*02:02	4.16624	8.15891
HLA-C*08:02	3.49763	6.87292
HLA-B*27:05	3.4831	6.84489
HLA-B*57:01	3.37998	6.64573
HLA-A*32:01	3.33327	6.55543
HLA-C*01:02	3.20683	6.31082
HLA-A*29:02	3.2017	6.3009
HLA-A*26:01	3.09027	6.08503
HLA-C*16:01	3.06958	6.04493
HLA-A*68:01	3.0113	5.93192
HLA-B*14:02	2.62156	5.1744
HLA-A*31:01	2.50479	4.94684
HLA-B*13:02	2.34524	4.63548
HLA-C*15:02	2.11196	4.17932
HLA-A*25:01	2.07203	4.10112
HLA-B*38:01	2.02252	4.00413
HLA-A*23:01	1.87709	3.71896
HLA-B*55:01	1.71809	3.40667
HLA-B*35:03	1.62114	3.216
HLA-B*49:01	1.49508	2.96781
HLA-C*07:04	1.46597	2.91044
HLA-B*37:01	1.33858	2.65925
HLA-B*40:02	1.25607	2.49637
HLA-A*30:01	1.24517	2.47483
HLA-C*14:02	1.20607	2.3976
HLA-B*39:01	1.07763	2.14365
HLA-B*50:01	1.00665	2.00317
HLA-B*35:02	0.972608	1.93576
HLA-A*02:05	0.920576	1.83268
HLA-B*14:01	0.917507	1.8266
HLA-B*52:01	0.864204	1.72094
HLA-C*12:02	0.841781	1.67648
HLA-C*17:01	0.841024	1.67497
HLA-A*30:02	0.819129	1.63155
HLA-A*68:02	0.775215	1.54442
HLA-A*33:01	0.767081	1.52828
HLA-B*58:01	0.701959	1.39899
HLA-B*56:01	0.621629	1.23939
HLA-B*39:06	0.583403	1.1634
HLA-B*45:01	0.567185	1.13115
HLA-B*41:02	0.488769	0.975149
HLA-B*35:08	0.427521	0.853214
HLA-B*41:01	0.415289	0.828853
HLA-B*27:02	0.415153	0.828582
HLA-A*66:01	0.399341	0.797087
HLA-B*15:17	0.348476	0.695738
HLA-C*15:05	0.33574	0.670353
HLA-B*53:01	0.321151	0.641271
HLA-A*33:03	0.31505	0.629107
HLA-B*44:05	0.297748	0.594609
HLA-B*07:05	0.286549	0.572277
HLA-C*16:02	0.283352	0.565901
HLA-A*29:01	0.261232	0.521782
HLA-B*47:01	0.254435	0.508223
HLA-A*03:02	0.24275	0.484911
HLA-B*15:18	0.239177	0.477782
HLA-C*03:02	0.224081	0.44766
HLA-A*02:06	0.1866	0.372852
HLA-A*24:03	0.183565	0.366793
HLA-A*30:04	0.143582	0.286958
HLA-B*15:03	0.13234	0.264505
HLA-A*69:01	0.1303	0.26043
HLA-B*51:08	0.115325	0.230517
HLA-A*26:08	0.102893	0.20568
HLA-A*34:02	0.087284	0.174492
HLA-A*02:02	0.084684	0.169296
HLA-C*16:04	0.075442	0.150827
HLA-B*48:01	0.068418	0.136789
HLA-B*57:03	0.066791	0.133537
HLA-B*44:04	0.055403	0.110775
HLA-B*15:16	0.054847	0.109664
HLA-B*15:07	0.054802	0.109574
HLA-B*51:07	0.050667	0.101308
HLA-A*02:17	0.046154	0.0922867
HLA-B*51:09	0.043592	0.087165
HLA-C*08:01	0.040847	0.0816773
HLA-B*73:01	0.04021	0.0804038
HLA-B*50:02	0.039032	0.0780488
HLA-C*08:03	0.038706	0.077397
HLA-B*40:06	0.037469	0.074924
HLA-B*15:24	0.037285	0.0745561
HLA-B*15:10	0.037114	0.0742142
HLA-A*74:01	0.036078	0.072143
HLA-B*07:04	0.034254	0.0684963
HLA-B*27:07	0.030028	0.060047
HLA-B*39:24	0.029842	0.0596751
HLA-B*42:01	0.028284	0.05656
HLA-B*57:02	0.028209	0.05641
HLA-C*18:01	0.027443	0.0548785
HLA-B*51:05	0.022636	0.0452669
HLA-B*15:09	0.022075	0.0441451
HLA-B*18:03	0.019829	0.0396541
HLA-C*15:04	0.015813	0.0316235
HLA-A*02:04	0.01517	0.0303377
HLA-C*15:06	0.012838	0.0256744
HLA-B*15:08	0.012131	0.0242605
HLA-B*13:01	0.011869	0.0237366
HLA-B*46:01	0.01178	0.0235586
HLA-A*74:03	0.011706	0.0234106
HLA-A*02:11	0.011611	0.0232207
HLA-C*14:03	0.011482	0.0229627
HLA-A*01:03	0.011192	0.0223827
HLA-A*24:07	0.011029	0.0220568
HLA-A*25:02	0.010924	0.0218468
HLA-A*80:01	0.010846	0.0216908
HLA-B*27:03	0.010758	0.0215148
HLA-C*04:03	0.010426	0.0208509
HLA-A*01:02	0.010196	0.020391
HLA-B*07:10	0.01018	0.020359
HLA-B*39:31	0.010169	0.020337
HLA-A*02:20	0.010102	0.020203
HLA-B*39:10	0.01005	0.020099
HLA-A*02:22	0.009932	0.019863
HLA-B*27:09	0.00991	0.019819
HLA-B*27:14	0.009855	0.019709
HLA-A*33:05	0.009781	0.019561
HLA-B*39:05	0.009678	0.0193551
HLA-B*15:39	0.009657	0.0193131
HLA-B*42:02	0.009562	0.0191231
HLA-A*36:01	0.009382	0.0187631
HLA-B*08:09	0.009359	0.0187171
HLA-B*58:02	0.009276	0.0185511
HLA-B*67:01	0.009235	0.0184691
HLA-C*15:11	0.009135	0.0182692
HLA-B*51:02	0.009127	0.0182532
HLA-A*32:04	0.009083	0.0181652
HLA-B*27:12	0.009079	0.0181572
HLA-A*68:03	0.008947	0.0178932
HLA-B*81:01	0.008897	0.0177932
HLA-B*07:09	0.008858	0.0177152
HLA-B*27:08	0.008833	0.0176652
HLA-B*27:10	0.008735	0.0174692
HLA-B*35:12	0.008695	0.0173892
HLA-A*02:24	0.00869	0.0173792
HLA-B*35:17	0.008655	0.0173093
HLA-B*44:09	0.008652	0.0173033
HLA-B*35:41	0.008617	0.0172333
HLA-A*34:01	0.00482	0.00963977
HLA-C*17:03	0.004418	0.00883581
HLA-A*26:05	0.004399	0.00879781
HLA-A*26:07	0.004275	0.00854982
HLA-A*02:07	0.003043	0.00608591
HLA-B*44:27	0.002655	0.00530993
HLA-A*02:30	0.002637	0.00527393
HLA-C*02:10	0.002546	0.00509193
HLA-B*78:01	0.002527	0.00505394
HLA-A*02:08	0.002197	0.00439395
HLA-C*06:17	0.002042	0.00408396
HLA-C*07:18	0.001924	0.00384796
HLA-A*29:10	0.001921	0.00384196
HLA-B*18:05	0.001863	0.00372596
HLA-B*54:01	0.001743	0.00348597
HLA-C*12:05	0.001293	0.00258598
HLA-A*02:35	0.00128	0.00255998
HLA-B*15:02	0.001166	0.00233199
HLA-B*44:29	0.001098	0.00219599
HLA-C*02:09	0.001033	0.00206599
HLA-B*55:02	0.001006	0.00201199
HLA-C*07:19	0.000944	0.00188799
HLA-A*02:03	0.000842	0.00168399
HLA-C*07:27	0.000811	0.00162199
HLA-B*35:04	0.000781	0.00156199
HLA-A*03:05	0.000745	0.00148999
HLA-B*35:05	0.000709	0.001418
HLA-B*15:33	0.000684	0.001368
HLA-B*51:29	0.000642	0.001284
HLA-B*18:04	0.00063	0.00126
HLA-B*38:02	0.000629	0.001258
HLA-C*07:10	0.000624	0.001248
HLA-B*14:03	0.000623	0.001246
HLA-C*12:04	0.000615	0.00123
HLA-B*47:02	0.000613	0.001226
HLA-B*15:12	0.000595	0.00119
HLA-C*07:22	0.000577	0.001154
HLA-C*12:16	0.000573	0.001146
HLA-C*15:09	0.000564	0.001128
HLA-B*07:06	0.000562	0.001124
HLA-A*11:02	0.000538	0.001076
HLA-A*01:06	0.000529	0.001058
HLA-A*11:12	0.00051	0.00102
HLA-A*02:27	0.000507	0.001014
* calculated by Hardy-Weinberg equilibrium

## Sheet: East Asian HLA
HLA allele	HLA allele frequency(%)	HLA allele positive rate(%)*
HLA-A*24:02	18.7168	33.9305
HLA-A*11:01	18.102	32.9272
HLA-C*01:02	15.6938	28.9246
HLA-C*07:02	13.3943	24.9945
HLA-A*02:01	10.8513	20.5251
HLA-A*33:03	10.7389	20.3245
HLA-C*03:04	9.48906	18.0777
HLA-C*08:01	8.94473	17.0894
HLA-B*46:01	8.38496	16.0669
HLA-B*40:01	8.28069	15.8757
HLA-C*03:03	7.18933	13.8618
HLA-B*51:01	6.04896	11.732
HLA-B*58:01	5.9499	11.5458
HLA-C*03:02	5.87089	11.3971
HLA-A*02:07	5.6199	10.924
HLA-A*02:06	5.02118	9.79024
HLA-C*14:02	4.98767	9.72658
HLA-C*04:01	4.93575	9.62789
HLA-B*15:01	4.90897	9.57696
HLA-B*15:02	4.6018	8.99183
HLA-B*44:03	4.47516	8.75006
HLA-C*06:02	4.47243	8.74484
HLA-A*02:03	4.29233	8.40041
HLA-B*35:01	4.01287	7.8647
HLA-C*12:02	3.98385	7.80899
HLA-A*31:01	3.8029	7.46118
HLA-B*13:01	3.66599	7.19759
HLA-A*26:01	3.51652	6.90937
HLA-B*54:01	3.3435	6.5752
HLA-B*52:01	3.24867	6.39181
HLA-B*40:02	3.24438	6.3835
HLA-B*40:06	2.81346	5.54776
HLA-C*15:02	2.65131	5.23233
HLA-A*01:01	2.60888	5.1497
HLA-B*38:02	2.56328	5.06085
HLA-B*07:02	2.50994	4.95687
HLA-C*07:01	2.47216	4.88321
HLA-C*14:03	2.27141	4.49123
HLA-B*13:02	2.2205	4.39169
HLA-A*30:01	2.20294	4.35735
HLA-B*55:02	2.07124	4.09958
HLA-B*48:01	1.94399	3.85019
HLA-B*07:05	1.72905	3.42821
HLA-B*39:01	1.68641	3.34438
HLA-A*03:01	1.64587	3.26465
HLA-A*29:01	1.54413	3.06442
HLA-C*15:05	1.46298	2.90456
HLA-A*11:02	1.32235	2.62722
HLA-C*12:03	1.29657	2.57633
HLA-C*04:03	1.18035	2.34676
HLA-B*15:18	1.10225	2.19236
HLA-B*57:01	1.06707	2.12276
HLA-B*15:25	1.04914	2.08728
HLA-B*37:01	1.00941	2.00863
HLA-C*07:04	0.954645	1.90018
HLA-B*15:11	0.951406	1.89376
HLA-B*27:04	0.936051	1.86334
HLA-B*35:03	0.913311	1.81828
HLA-B*27:05	0.876759	1.74583
HLA-B*51:02	0.818179	1.62966
HLA-A*24:07	0.780196	1.5543
HLA-B*59:01	0.749456	1.4933
HLA-A*68:01	0.726584	1.44789
HLA-B*44:02	0.724114	1.44298
HLA-C*05:01	0.686819	1.36892
HLA-A*32:01	0.676489	1.3484
HLA-B*08:01	0.667935	1.33141
HLA-A*26:02	0.616505	1.22921
HLA-B*56:01	0.603232	1.20283
HLA-B*35:05	0.596647	1.18973
HLA-B*67:01	0.551024	1.09901
HLA-B*18:01	0.53225	1.06167
HLA-C*08:03	0.526736	1.0507
HLA-B*15:27	0.522424	1.04212
HLA-A*26:03	0.518774	1.03486
HLA-B*15:07	0.421129	0.840485
HLA-C*02:02	0.39851	0.795432
HLA-C*08:02	0.394391	0.787227
HLA-B*15:12	0.382289	0.763117
HLA-B*14:01	0.332424	0.663743
HLA-A*30:04	0.331336	0.661574
HLA-A*02:11	0.31874	0.636464
HLA-B*50:01	0.300054	0.599208
HLA-B*40:03	0.246359	0.492111
HLA-A*24:03	0.24399	0.487385
HLA-B*38:01	0.242359	0.484131
HLA-B*48:03	0.228742	0.456961
HLA-A*24:10	0.223965	0.447428
HLA-B*27:06	0.221921	0.44335
HLA-B*56:04	0.213906	0.427354
HLA-C*16:02	0.212589	0.424726
HLA-B*55:01	0.203277	0.406141
HLA-A*03:02	0.199195	0.397993
HLA-A*34:01	0.196794	0.393201
HLA-A*02:05	0.164261	0.328252
HLA-A*23:01	0.156534	0.312823
HLA-A*29:02	0.152731	0.305229
HLA-B*15:17	0.149861	0.299497
HLA-B*18:02	0.144475	0.288741
HLA-C*01:03	0.137545	0.274901
HLA-A*02:10	0.133103	0.266029
HLA-A*24:20	0.126607	0.253054
HLA-B*39:05	0.125272	0.250387
HLA-B*35:02	0.112637	0.225147
HLA-B*39:09	0.111371	0.222618
HLA-A*74:01	0.105349	0.210587
HLA-B*15:13	0.094358	0.188627
HLA-B*49:01	0.08873	0.177381
HLA-B*45:01	0.082596	0.165124
HLA-B*56:03	0.079121	0.158179
HLA-B*14:02	0.078199	0.156337
HLA-C*17:01	0.075388	0.150719
HLA-B*51:06	0.068326	0.136605
HLA-B*27:07	0.065059	0.130076
HLA-B*41:01	0.064714	0.129386
HLA-B*55:04	0.063518	0.126996
HLA-A*33:01	0.061002	0.121967
HLA-B*15:21	0.060645	0.121253
HLA-B*15:05	0.052222	0.104417
HLA-A*69:01	0.046328	0.0926345
HLA-B*15:35	0.046161	0.0923007
HLA-B*39:02	0.045406	0.0907914
HLA-B*81:01	0.045354	0.0906874
HLA-B*15:32	0.044967	0.0899138
HLA-A*24:17	0.04462	0.0892201
HLA-B*35:08	0.043727	0.0874349
HLA-B*15:08	0.043151	0.0862834
HLA-B*51:07	0.041357	0.0826969
HLA-A*30:02	0.040696	0.0813754
HLA-B*47:01	0.040192	0.0803678
HLA-C*04:06	0.039713	0.0794102
HLA-C*16:01	0.036771	0.0735285
HLA-A*11:04	0.035393	0.0707735
HLA-B*15:38	0.034215	0.0684183
HLA-A*24:08	0.033986	0.0679604
HLA-B*15:03	0.032561	0.0651114
HLA-B*15:10	0.031924	0.0638378
HLA-B*53:01	0.031223	0.0624363
HLA-B*39:15	0.025957	0.0519073
HLA-B*39:04	0.023342	0.0466786
HLA-B*15:29	0.021664	0.0433233
HLA-A*68:02	0.021133	0.0422615
HLA-B*48:04	0.020445	0.0408858
HLA-A*25:01	0.020227	0.0404499
HLA-B*55:07	0.018536	0.0370686
HLA-B*15:58	0.017639	0.0352749
HLA-B*39:06	0.01761	0.0352169
HLA-A*02:16	0.016969	0.0339351
HLA-B*73:01	0.016221	0.0324394
HLA-B*27:02	0.015456	0.0309096
HLA-A*66:01	0.014109	0.028216
HLA-B*41:02	0.014071	0.02814
HLA-C*16:04	0.013954	0.0279061
HLA-A*11:03	0.012475	0.0249484
HLA-C*12:04	0.012043	0.0240845
HLA-B*40:40	0.011912	0.0238226
HLA-C*07:26	0.01128	0.0225587
HLA-B*51:08	0.011251	0.0225007
HLA-A*02:20	0.010808	0.0216148
HLA-A*26:05	0.010569	0.0211369
HLA-A*02:02	0.010409	0.0208169
HLA-B*15:46	0.009256	0.0185111
HLA-C*15:04	0.009166	0.0183312
HLA-A*01:03	0.009047	0.0180932
HLA-B*40:23	0.008275	0.0165493
HLA-A*02:18	0.008138	0.0162753
HLA-B*56:05	0.007475	0.0149494
HLA-B*42:01	0.00729	0.0145795
HLA-C*18:01	0.007202	0.0144035
HLA-C*01:06	0.006992	0.0139835
HLA-A*24:04	0.006895	0.0137895
HLA-B*57:03	0.006754	0.0135075
HLA-A*26:18	0.005709	0.0114177
HLA-B*15:06	0.005516	0.0110317
HLA-B*55:12	0.005387	0.0107737
HLA-B*56:10	0.005309	0.0106177
HLA-A*11:12	0.005293	0.0105857
HLA-B*27:20	0.005068	0.0101357
HLA-B*15:15	0.004929	0.00985776
HLA-C*03:17	0.004904	0.00980776
HLA-B*15:31	0.004626	0.00925179
HLA-C*07:17	0.004559	0.00911779
HLA-C*01:08	0.004288	0.00857582
HLA-A*34:05	0.004122	0.00824383
HLA-C*04:10	0.004094	0.00818783
HLA-B*51:09	0.00358	0.00715987
HLA-A*31:12	0.003471	0.00694188
HLA-C*07:06	0.003414	0.00682788
HLA-B*15:68	0.003407	0.00681388
HLA-A*26:20	0.00317	0.0063399
HLA-A*31:11	0.003111	0.0062219
HLA-A*02:183	0.003091	0.0061819
HLA-B*13:06	0.003091	0.0061819
HLA-B*27:15	0.003091	0.0061819
HLA-B*27:24	0.003091	0.0061819
HLA-C*03:36	0.003091	0.0061819
HLA-C*08:41	0.003091	0.0061819
HLA-B*15:09	0.003044	0.00608791
HLA-A*31:06	0.002986	0.00597191
HLA-A*36:01	0.00298	0.00595991
HLA-B*52:04	0.002603	0.00520593
HLA-B*58:02	0.002601	0.00520193
HLA-B*35:31	0.002565	0.00512993
HLA-B*37:05	0.002534	0.00506794
HLA-C*05:08	0.002406	0.00481194
HLA-A*24:05	0.002311	0.00462195
HLA-B*40:50	0.002297	0.00459395
HLA-B*15:20	0.002279	0.00455795
HLA-A*74:05	0.002218	0.00443595
HLA-B*40:11	0.002151	0.00430195
HLA-B*15:30	0.002116	0.00423196
HLA-C*04:04	0.002093	0.00418596
HLA-B*40:14	0.002087	0.00417396
HLA-B*57:02	0.002055	0.00410996
HLA-B*39:23	0.002047	0.00409396
HLA-A*11:10	0.002032	0.00406396
HLA-C*15:07	0.00203	0.00405996
HLA-C*07:29	0.001935	0.00386996
HLA-B*44:06	0.001894	0.00378796
HLA-A*11:06	0.001892	0.00378396
HLA-C*07:56	0.001832	0.00366397
HLA-B*56:02	0.001795	0.00358997
HLA-B*44:05	0.001789	0.00357797
HLA-A*34:02	0.001735	0.00346997
HLA-B*51:05	0.001735	0.00346997
HLA-C*12:05	0.001735	0.00346997
HLA-A*02:04	0.001709	0.00341797
HLA-C*07:43	0.001668	0.00333597
HLA-B*39:07	0.001645	0.00328997
HLA-B*18:03	0.0016	0.00319997
HLA-A*24:25	0.001531	0.00306198
HLA-B*15:28	0.00147	0.00293998
HLA-B*15:39	0.001442	0.00288398
HLA-C*03:16	0.001427	0.00285398
HLA-B*78:02	0.001403	0.00280598
HLA-A*02:17	0.001393	0.00278598
HLA-B*40:10	0.001384	0.00276798
HLA-A*02:12	0.001381	0.00276198
HLA-B*15:88	0.00135	0.00269998
HLA-B*46:11	0.00135	0.00269998
HLA-C*15:09	0.00135	0.00269998
HLA-A*03:08	0.001319	0.00263798
HLA-B*15:70	0.001287	0.00257398
HLA-C*07:08	0.001283	0.00256598
HLA-B*40:07	0.001234	0.00246798
HLA-A*02:46	0.001229	0.00245798
HLA-B*40:05	0.001227	0.00245398
HLA-A*24:23	0.001198	0.00239599
HLA-B*39:10	0.001187	0.00237399
HLA-A*02:08	0.001183	0.00236599
HLA-B*78:01	0.001168	0.00233599
HLA-C*07:27	0.001161	0.00232199
HLA-A*24:13	0.00116	0.00231999
HLA-B*15:71	0.00114	0.00227999
HLA-A*02:22	0.001138	0.00227599
HLA-A*68:24	0.001124	0.00224799
HLA-B*56:11	0.001059	0.00211799
HLA-B*48:07	0.001038	0.00207599
HLA-C*03:21	0.001027	0.00205399
HLA-A*26:07	0.001026	0.00205199
HLA-A*30:09	0.000958	0.00191599
HLA-C*06:06	0.000954	0.00190799
HLA-C*08:04	0.000933	0.00186599
HLA-A*02:28	0.000913	0.00182599
HLA-A*02:64	0.000868	0.00173599
HLA-A*24:30	0.000868	0.00173599
HLA-A*31:16	0.000868	0.00173599
HLA-B*07:18	0.000868	0.00173599
HLA-B*15:64	0.000868	0.00173599
HLA-B*15:75	0.000868	0.00173599
HLA-B*35:06	0.000868	0.00173599
HLA-B*35:30	0.000868	0.00173599
HLA-B*37:04	0.000868	0.00173599
HLA-B*40:26	0.000868	0.00173599
HLA-B*42:02	0.000868	0.00173599
HLA-B*44:83	0.000868	0.00173599
HLA-B*50:04	0.000868	0.00173599
HLA-C*01:18	0.000868	0.00173599
HLA-C*02:08	0.000868	0.00173599
HLA-C*04:26	0.000868	0.00173599
HLA-C*06:09	0.000868	0.00173599
HLA-C*06:27	0.000868	0.00173599
HLA-C*12:09	0.000868	0.00173599
HLA-C*15:06	0.000868	0.00173599
HLA-C*07:19	0.000846	0.00169199
HLA-C*03:09	0.000791	0.00158199
HLA-A*24:46	0.000784	0.00156799
HLA-B*40:52	0.000776	0.00155199
HLA-B*35:04	0.000769	0.00153799
HLA-B*46:02	0.000769	0.00153799
HLA-B*50:02	0.000762	0.00152399
HLA-A*26:06	0.000754	0.00150799
HLA-C*04:15	0.000747	0.00149399
HLA-B*51:36	0.000736	0.00147199
HLA-B*15:34	0.000733	0.00146599
HLA-A*02:13	0.000732	0.00146399
HLA-A*24:28	0.000693	0.001386
HLA-B*51:03	0.000692	0.001384
HLA-A*24:21	0.000686	0.001372
HLA-A*02:44	0.000656	0.001312
HLA-A*31:02	0.000648	0.001296
HLA-A*33:25	0.00064	0.00128
HLA-C*07:10	0.000608	0.001216
HLA-A*11:05	0.000577	0.001154
HLA-A*11:43	0.000577	0.001154
HLA-A*24:88	0.000577	0.001154
HLA-B*07:31	0.000577	0.001154
HLA-B*35:35	0.000577	0.001154
HLA-B*35:64	0.000577	0.001154
HLA-B*40:53	0.000577	0.001154
HLA-B*52:05	0.000577	0.001154
HLA-B*52:11	0.000577	0.001154
HLA-B*54:21	0.000577	0.001154
HLA-C*03:23	0.000577	0.001154
HLA-C*03:43	0.000577	0.001154
HLA-C*03:64	0.000577	0.001154
HLA-C*07:15	0.000577	0.001154
HLA-C*15:10	0.000577	0.001154
HLA-A*02:37	0.000552	0.001104
HLA-B*38:04	0.000535	0.00107
HLA-B*35:20	0.000526	0.001052
HLA-A*02:19	0.000517	0.001034
HLA-B*15:53	0.00051	0.00102
