# Supplementary material for: HLA class I restricted epitopes prediction of common tumor antigens in white and East Asian populations: Implication on antigen selection for cancer vaccine design
Source: PLoS One. 2020 Feb 27;15(2):e0229327. doi: 10.1371/journal.pone.0229327 (PMC7046239; doi:10.1371/journal.pone.0229327)
Supplement: S3 Table — SB epitope prediction of CTAs and average epitope number (AEN) analysis in white and East Asian populations. (XLSX) [file pone.0229327.s003.xlsx]

## Sheet: white CTAs prediction
Pos	HLA	Peptide	Core	Of	Gp	Gl	Ip	Il	Icore	Identity	Score	Aff(nM)	%Rank	BindLevel
66	HLA-A*02:01	ILNNFPHSI	ILNNFPHSI	0	0	0	0	0	ILNNFPHSI	KKLC1	0.763788	12.9	0.1555	<=SB
90	HLA-A*02:01	KLVELEHTL	KLVELEHTL	0	0	0	0	0	KLVELEHTL	KKLC1	0.758292	13.7	0.1666	<=SB
52	HLA-A*01:01	NTDNNLAVY	NTDNNLAVY	0	0	0	0	0	NTDNNLAVY	KKLC1	0.780991	10.7	0.0111	<=SB
51	HLA-A*01:01	SNTDNNLAVY	STDNNLAVY	0	1	1	0	0	SNTDNNLAVY	KKLC1	0.703599	24.7	0.0215	<=SB
50	HLA-A*01:01	NSNTDNNLAVY	NTDNNLAVY	0	1	2	0	0	NSNTDNNLAVY	KKLC1	0.610353	67.8	0.0646	<=SB
53	HLA-A*01:01	TDNNLAVY	TDNNLAVY	0	0	0	0	1	TDNNLAVY	KKLC1	0.438209	436.4	0.275	<=SB
52	HLA-A*01:01	NTDNNLAVYD	NTDNNLAVY	0	0	0	0	0	NTDNNLAVY	KKLC1	0.4357	448.4	0.281	<=SB
78	HLA-C*07:01	KRILVNLSM	KRILVNLSM	0	0	0	0	0	KRILVNLSM	KKLC1	0.478242	283	0.1025	<=SB
22	HLA-C*07:01	RRFQRNTGEM	RRFQRNTEM	0	7	1	0	0	RRFQRNTGEM	KKLC1	0.445837	401.8	0.1403	<=SB
66	HLA-C*07:01	ILNNFPHSI	ILNNFPHSI	0	0	0	0	0	ILNNFPHSI	KKLC1	0.326051	1468.5	0.485	<=SB
11	HLA-A*03:01	ILCALIVFWK	ILCALIVFK	0	8	1	0	0	ILCALIVFWK	KKLC1	0.613901	65.2	0.2463	<=SB
81	HLA-A*03:01	LVNLSMVENK	LVNLSMVNK	0	7	1	0	0	LVNLSMVENK	KKLC1	0.546173	135.7	0.4738	<=SB
80	HLA-A*03:01	ILVNLSMVENK	ILVNLSMNK	0	7	2	0	0	ILVNLSMVENK	KKLC1	0.543378	139.8	0.4861	<=SB
78	HLA-C*07:02	KRILVNLSM	KRILVNLSM	0	0	0	0	0	KRILVNLSM	KKLC1	0.499611	224.5	0.1473	<=SB
22	HLA-C*07:02	RRFQRNTGEM	RRFQRNTEM	0	7	1	0	0	RRFQRNTGEM	KKLC1	0.433617	458.6	0.2986	<=SB
3	HLA-C*07:02	FYLLLASSI	FYLLLASSI	0	0	0	0	0	FYLLLASSI	KKLC1	0.417143	548.1	0.3628	<=SB
40	HLA-B*07:02	LVRPSSSGL	LVRPSSSGL	0	0	0	0	0	LVRPSSSGL	KKLC1	0.655535	41.6	0.1465	<=SB
42	HLA-B*07:02	RPSSSGLI	RPSSSGL-I	0	0	0	7	1	RPSSSGLI	KKLC1	0.514443	191.3	0.4585	<=SB
74	HLA-B*08:01	IARQKRIL	IARQKR-IL	0	0	0	6	1	IARQKRIL	KKLC1	0.606929	70.3	0.1217	<=SB
74	HLA-B*08:01	IARQKRILV	IARQKRILV	0	0	0	0	0	IARQKRILV	KKLC1	0.534558	153.9	0.2743	<=SB
59	HLA-C*04:01	VYDLSRDIL	VYDLSRDIL	0	0	0	0	0	VYDLSRDIL	KKLC1	0.441741	420	0.0097	<=SB
58	HLA-C*04:01	AVYDLSRDIL	AYDLSRDIL	0	1	1	0	0	AVYDLSRDIL	KKLC1	0.207941	5270.6	0.2543	<=SB
23	HLA-C*04:01	RFQRNTGEM	RFQRNTGEM	0	0	0	0	0	RFQRNTGEM	KKLC1	0.192292	6243	0.3385	<=SB
59	HLA-C*04:01	VYDLSRDI	VYDLSRD-I	0	0	0	7	1	VYDLSRDI	KKLC1	0.170857	7872.6	0.4882	<=SB
57	HLA-C*04:01	LAVYDLSRDIL	LYDLSRDIL	0	1	2	0	0	LAVYDLSRDIL	KKLC1	0.1705	7903.1	0.491	<=SB
22	HLA-C*06:02	RRFQRNTGEM	RRFQRNTEM	0	7	1	0	0	RRFQRNTGEM	KKLC1	0.451419	378.2	0.1269	<=SB
78	HLA-C*06:02	KRILVNLSM	KRILVNLSM	0	0	0	0	0	KRILVNLSM	KKLC1	0.438019	437.3	0.1435	<=SB
41	HLA-C*06:02	VRPSSSGLI	VRPSSSGLI	0	0	0	0	0	VRPSSSGLI	KKLC1	0.366415	948.8	0.3066	<=SB
29	HLA-B*44:02	GEMSSNSTAL	GEMSSSTAL	0	5	1	0	0	GEMSSNSTAL	KKLC1	0.547249	134.1	0.1632	<=SB
94	HLA-B*44:02	LEHTLLSKGF	LETLLSKGF	0	2	1	0	0	LEHTLLSKGF	KKLC1	0.542372	141.4	0.1699	<=SB
29	HLA-B*44:02	GEMSSNSTA	GEMSSNSTA	0	0	0	0	0	GEMSSNSTA	KKLC1	0.416572	551.5	0.4857	<=SB
91	HLA-C*05:01	LVELEHTLL	LVELEHTLL	0	0	0	0	0	LVELEHTLL	KKLC1	0.377834	838.6	0.2973	<=SB
32	HLA-C*05:01	SSNSTALAL	SSNSTALAL	0	0	0	0	0	SSNSTALAL	KKLC1	0.372452	888.9	0.3127	<=SB
66	HLA-C*05:01	ILNNFPHSI	ILNNFPHSI	0	0	0	0	0	ILNNFPHSI	KKLC1	0.36877	925	0.3234	<=SB
86	HLA-C*05:01	MVENKLVEL	MVENKLVEL	0	0	0	0	0	MVENKLVEL	KKLC1	0.368292	929.8	0.3248	<=SB
52	HLA-C*05:01	NTDNNLAVY	NTDNNLAVY	0	0	0	0	0	NTDNNLAVY	KKLC1	0.347519	1164.1	0.3853	<=SB
3	HLA-A*24:02	FYLLLASSI	FYLLLASSI	0	0	0	0	0	FYLLLASSI	KKLC1	0.596996	78.3	0.1709	<=SB
7	HLA-C*03:04	LASSILCAL	LASSILCAL	0	0	0	0	0	LASSILCAL	KKLC1	0.786804	10	0.036	<=SB
32	HLA-C*03:04	SSNSTALAL	SSNSTALAL	0	0	0	0	0	SSNSTALAL	KKLC1	0.706466	24	0.1049	<=SB
4	HLA-C*03:04	YLLLASSIL	YLLLASSIL	0	0	0	0	0	YLLLASSIL	KKLC1	0.616419	63.5	0.2588	<=SB
81	HLA-A*11:01	LVNLSMVENK	LVNLSMVEK	0	8	1	0	0	LVNLSMVENK	KKLC1	0.618191	62.2	0.3792	<=SB
7	HLA-B*35:01	LASSILCAL	LASSILCAL	0	0	0	0	0	LASSILCAL	KKLC1	0.568738	106.3	0.3323	<=SB
52	HLA-B*35:01	NTDNNLAVY	NTDNNLAVY	0	0	0	0	0	NTDNNLAVY	KKLC1	0.542282	141.5	0.3939	<=SB
29	HLA-B*40:01	GEMSSNSTAL	GEMSSNTAL	0	6	1	0	0	GEMSSNSTAL	KKLC1	0.748975	15.1	0.0288	<=SB
7	HLA-C*03:03	LASSILCAL	LASSILCAL	0	0	0	0	0	LASSILCAL	KKLC1	0.786804	10	0.036	<=SB
32	HLA-C*03:03	SSNSTALAL	SSNSTALAL	0	0	0	0	0	SSNSTALAL	KKLC1	0.706466	24	0.1049	<=SB
4	HLA-C*03:03	YLLLASSIL	YLLLASSIL	0	0	0	0	0	YLLLASSIL	KKLC1	0.616419	63.5	0.2588	<=SB
7	HLA-C*12:03	LASSILCAL	LASSILCAL	0	0	0	0	0	LASSILCAL	KKLC1	0.684956	30.2	0.1212	<=SB
32	HLA-C*12:03	SSNSTALAL	SSNSTALAL	0	0	0	0	0	SSNSTALAL	KKLC1	0.624949	57.9	0.2651	<=SB
62	HLA-C*12:03	LSRDILNNF	LSRDILNNF	0	0	0	0	0	LSRDILNNF	KKLC1	0.601749	74.4	0.3482	<=SB
40	HLA-C*12:03	LVRPSSSGL	LVRPSSSGL	0	0	0	0	0	LVRPSSSGL	KKLC1	0.589318	85.1	0.389	<=SB
70	HLA-B*51:01	FPHSIARQKRI	FPHSIARQI	0	8	2	0	0	FPHSIARQKRI	KKLC1	0.276801	2502	0.4403	<=SB
29	HLA-B*44:03	GEMSSNSTAL	GEMSSSTAL	0	5	1	0	0	GEMSSNSTAL	KKLC1	0.520383	179.4	0.1962	<=SB
94	HLA-B*44:03	LEHTLLSKGF	LETLLSKGF	0	2	1	0	0	LEHTLLSKGF	KKLC1	0.513062	194.1	0.2092	<=SB
29	HLA-B*44:03	GEMSSNSTA	GEMSSNSTA	0	0	0	0	0	GEMSSNSTA	KKLC1	0.416501	551.9	0.4693	<=SB
7	HLA-C*02:02	LASSILCAL	LASSILCAL	0	0	0	0	0	LASSILCAL	KKLC1	0.468265	315.2	0.1887	<=SB
66	HLA-C*02:02	ILNNFPHSI	ILNNFPHSI	0	0	0	0	0	ILNNFPHSI	KKLC1	0.467963	316.2	0.1896	<=SB
32	HLA-C*02:02	SSNSTALAL	SSNSTALAL	0	0	0	0	0	SSNSTALAL	KKLC1	0.444728	406.6	0.2681	<=SB
31	HLA-C*02:02	MSSNSTALAL	MSNSTALAL	0	1	1	0	0	MSSNSTALAL	KKLC1	0.432138	466	0.3196	<=SB
31	HLA-C*02:02	MSSNSTALA	MSSNSTALA	0	0	0	0	0	MSSNSTALA	KKLC1	0.401989	645.7	0.4723	<=SB
32	HLA-C*08:02	SSNSTALAL	SSNSTALAL	0	0	0	0	0	SSNSTALAL	KKLC1	0.355504	1067.7	0.1162	<=SB
86	HLA-C*08:02	MVENKLVEL	MVENKLVEL	0	0	0	0	0	MVENKLVEL	KKLC1	0.293584	2086.5	0.2301	<=SB
7	HLA-C*08:02	LASSILCAL	LASSILCAL	0	0	0	0	0	LASSILCAL	KKLC1	0.282741	2346.3	0.2603	<=SB
4	HLA-C*08:02	YLLLASSIL	YLLLASSIL	0	0	0	0	0	YLLLASSIL	KKLC1	0.253159	3231.3	0.3775	<=SB
91	HLA-C*08:02	LVELEHTLL	LVELEHTLL	0	0	0	0	0	LVELEHTLL	KKLC1	0.252962	3238.2	0.3784	<=SB
52	HLA-C*08:02	NTDNNLAVY	NTDNNLAVY	0	0	0	0	0	NTDNNLAVY	KKLC1	0.252353	3259.6	0.3811	<=SB
78	HLA-B*27:05	KRILVNLSM	KRILVNLSM	0	0	0	0	0	KRILVNLSM	KKLC1	0.733605	17.9	0.023	<=SB
22	HLA-B*27:05	RRFQRNTGEM	RRFQRNTGM	0	8	1	0	0	RRFQRNTGEM	KKLC1	0.714834	21.9	0.0366	<=SB
78	HLA-B*27:05	KRILVNLSMV	KRILVNLSV	0	8	1	0	0	KRILVNLSMV	KKLC1	0.639188	49.6	0.1523	<=SB
76	HLA-B*27:05	RQKRILVNLSM	RRILVNLSM	0	1	2	0	0	RQKRILVNLSM	KKLC1	0.622336	59.5	0.1953	<=SB
77	HLA-B*27:05	QKRILVNLSM	QRILVNLSM	0	1	1	0	0	QKRILVNLSM	KKLC1	0.621872	59.8	0.1963	<=SB
75	HLA-B*27:05	ARQKRILVNL	ARQRILVNL	0	3	1	0	0	ARQKRILVNL	KKLC1	0.587398	86.9	0.2883	<=SB
62	HLA-B*57:01	LSRDILNNF	LSRDILNNF	0	0	0	0	0	LSRDILNNF	KKLC1	0.481766	272.4	0.4744	<=SB
66	HLA-A*32:01	ILNNFPHSI	ILNNFPHSI	0	0	0	0	0	ILNNFPHSI	KKLC1	0.65203	43.2	0.0779	<=SB
90	HLA-A*32:01	KLVELEHTL	KLVELEHTL	0	0	0	0	0	KLVELEHTL	KKLC1	0.58653	87.7	0.1589	<=SB
16	HLA-A*32:01	IVFWKYRRF	IVFWKYRRF	0	0	0	0	0	IVFWKYRRF	KKLC1	0.525247	170.2	0.3029	<=SB
76	HLA-A*32:01	RQKRILVNL	RQKRILVNL	0	0	0	0	0	RQKRILVNL	KKLC1	0.484598	264.2	0.4475	<=SB
32	HLA-C*01:02	SSNSTALAL	SSNSTALAL	0	0	0	0	0	SSNSTALAL	KKLC1	0.328504	1430	0.0816	<=SB
4	HLA-C*01:02	YLLLASSIL	YLLLASSIL	0	0	0	0	0	YLLLASSIL	KKLC1	0.276038	2522.8	0.2279	<=SB
86	HLA-C*01:02	MVENKLVEL	MVENKLVEL	0	0	0	0	0	MVENKLVEL	KKLC1	0.272789	2613	0.2421	<=SB
7	HLA-C*01:02	LASSILCAL	LASSILCAL	0	0	0	0	0	LASSILCAL	KKLC1	0.267086	2779.3	0.267	<=SB
66	HLA-C*01:02	ILNNFPHSI	ILNNFPHSI	0	0	0	0	0	ILNNFPHSI	KKLC1	0.249369	3366.6	0.3617	<=SB
40	HLA-C*01:02	LVRPSSSGL	LVRPSSSGL	0	0	0	0	0	LVRPSSSGL	KKLC1	0.245579	3507.5	0.3847	<=SB
52	HLA-A*26:01	NTDNNLAVY	NTDNNLAVY	0	0	0	0	0	NTDNNLAVY	KKLC1	0.343654	1213.8	0.41	<=SB
32	HLA-C*16:01	SSNSTALAL	SSNSTALAL	0	0	0	0	0	SSNSTALAL	KKLC1	0.722909	20	0.0441	<=SB
7	HLA-C*16:01	LASSILCAL	LASSILCAL	0	0	0	0	0	LASSILCAL	KKLC1	0.681346	31.4	0.0898	<=SB
86	HLA-C*16:01	MVENKLVEL	MVENKLVEL	0	0	0	0	0	MVENKLVEL	KKLC1	0.559806	117.1	0.3978	<=SB
96	HLA-A*68:01	HTLLSKGFR	HTLLSKGFR	0	0	0	0	0	HTLLSKGFR	KKLC1	0.775058	11.4	0.1218	<=SB
15	HLA-A*68:01	LIVFWKYRR	LIVFWKYRR	0	0	0	0	0	LIVFWKYRR	KKLC1	0.727323	19.1	0.2386	<=SB
34	HLA-A*68:01	NSTALALVR	NSTALALVR	0	0	0	0	0	NSTALALVR	KKLC1	0.687271	29.5	0.3606	<=SB
68	HLA-A*68:01	NNFPHSIAR	NNFPHSIAR	0	0	0	0	0	NNFPHSIAR	KKLC1	0.684923	30.2	0.3679	<=SB
30	HLA-B*14:02	EMSSNSTAL	EMSSNSTAL	0	0	0	0	0	EMSSNSTAL	KKLC1	0.267618	2763.4	0.3966	<=SB
75	HLA-B*14:02	ARQKRILVNL	ARQKRILVL	0	8	1	0	0	ARQKRILVNL	KKLC1	0.256154	3128.3	0.4786	<=SB
17	HLA-A*31:01	VFWKYRRFQR	VFWYRRFQR	0	3	1	0	0	VFWKYRRFQR	KKLC1	0.810855	7.7	0.0302	<=SB
96	HLA-A*31:01	HTLLSKGFR	HTLLSKGFR	0	0	0	0	0	HTLLSKGFR	KKLC1	0.771085	11.9	0.0663	<=SB
16	HLA-A*31:01	IVFWKYRRFQR	IVFWRRFQR	0	4	2	0	0	IVFWKYRRFQR	KKLC1	0.753095	14.5	0.0881	<=SB
15	HLA-A*31:01	LIVFWKYRR	LIVFWKYRR	0	0	0	0	0	LIVFWKYRR	KKLC1	0.744307	15.9	0.1042	<=SB
14	HLA-A*31:01	ALIVFWKYR	ALIVFWKYR	0	0	0	0	0	ALIVFWKYR	KKLC1	0.729389	18.7	0.1309	<=SB
101	HLA-A*31:01	KGFRGASPHR	KFRGASPHR	0	1	1	0	0	KGFRGASPHR	KKLC1	0.684086	30.5	0.2399	<=SB
14	HLA-A*31:01	ALIVFWKYRR	ALIFWKYRR	0	3	1	0	0	ALIVFWKYRR	KKLC1	0.674596	33.8	0.2706	<=SB
18	HLA-A*31:01	FWKYRRFQR	FWKYRRFQR	0	0	0	0	0	FWKYRRFQR	KKLC1	0.671096	35.1	0.283	<=SB
13	HLA-A*31:01	CALIVFWKYR	CAIVFWKYR	0	2	1	0	0	CALIVFWKYR	KKLC1	0.653635	42.4	0.3505	<=SB
16	HLA-A*31:01	IVFWKYRR	IVF-WKYRR	0	0	0	3	1	IVFWKYRR	KKLC1	0.644513	46.8	0.3869	<=SB
1	HLA-B*13:02	MNFYLLLASSI	MNFLLASSI	0	3	2	0	0	MNFYLLLASSI	KKLC1	0.325727	1473.6	0.4535	<=SB
32	HLA-C*15:02	SSNSTALAL	SSNSTALAL	0	0	0	0	0	SSNSTALAL	KKLC1	0.564132	111.7	0.1102	<=SB
31	HLA-C*15:02	MSSNSTALAL	MSNSTALAL	0	1	1	0	0	MSSNSTALAL	KKLC1	0.471106	305.7	0.3334	<=SB
66	HLA-C*15:02	ILNNFPHSI	ILNNFPHSI	0	0	0	0	0	ILNNFPHSI	KKLC1	0.458447	350.5	0.3808	<=SB
7	HLA-C*15:02	LASSILCAL	LASSILCAL	0	0	0	0	0	LASSILCAL	KKLC1	0.438795	433.6	0.4634	<=SB
31	HLA-C*15:02	MSSNSTALA	MSSNSTALA	0	0	0	0	0	MSSNSTALA	KKLC1	0.430538	474.1	0.4995	<=SB
61	HLA-A*25:01	DLSRDILNNF	DSRDILNNF	0	1	1	0	0	DLSRDILNNF	KKLC1	0.223465	4455.7	0.4892	<=SB
95	HLA-B*38:01	EHTLLSKGF	EHTLLSKGF	0	0	0	0	0	EHTLLSKGF	KKLC1	0.323855	1503.8	0.2976	<=SB
3	HLA-A*23:01	FYLLLASSI	FYLLLASSI	0	0	0	0	0	FYLLLASSI	KKLC1	0.652893	42.8	0.1756	<=SB
7	HLA-B*35:03	LASSILCAL	LASSILCAL	0	0	0	0	0	LASSILCAL	KKLC1	0.38908	742.5	0.1172	<=SB
29	HLA-B*49:01	GEMSSNSTA	GEMSSNSTA	0	0	0	0	0	GEMSSNSTA	KKLC1	0.392805	713.2	0.2713	<=SB
66	HLA-C*07:04	ILNNFPHSI	ILNNFPHSI	0	0	0	0	0	ILNNFPHSI	KKLC1	0.238922	3769.5	0.1723	<=SB
3	HLA-C*07:04	FYLLLASSI	FYLLLASSI	0	0	0	0	0	FYLLLASSI	KKLC1	0.22816	4235	0.2169	<=SB
59	HLA-C*07:04	VYDLSRDIL	VYDLSRDIL	0	0	0	0	0	VYDLSRDIL	KKLC1	0.224803	4391.6	0.2348	<=SB
92	HLA-B*37:01	VELEHTLL	VELEHT-LL	0	0	0	6	1	VELEHTLL	KKLC1	0.353198	1094.7	0.2693	<=SB
29	HLA-B*37:01	GEMSSNSTAL	GEMSSSTAL	0	5	1	0	0	GEMSSNSTAL	KKLC1	0.309718	1752.3	0.4825	<=SB
64	HLA-B*37:01	RDILNNFPHSI	RDILFPHSI	0	4	2	0	0	RDILNNFPHSI	KKLC1	0.307946	1786.2	0.4938	<=SB
29	HLA-B*40:02	GEMSSNSTAL	GEMSSSTAL	0	5	1	0	0	GEMSSNSTAL	KKLC1	0.705062	24.3	0.0839	<=SB
29	HLA-B*40:02	GEMSSNSTA	GEMSSNSTA	0	0	0	0	0	GEMSSNSTA	KKLC1	0.584495	89.6	0.36	<=SB
76	HLA-A*30:01	RQKRILVNL	RQKRILVNL	0	0	0	0	0	RQKRILVNL	KKLC1	0.618279	62.2	0.3192	<=SB
20	HLA-A*30:01	KYRRFQRNT	KYRRFQRNT	0	0	0	0	0	KYRRFQRNT	KKLC1	0.609353	68.5	0.3502	<=SB
40	HLA-A*30:01	LVRPSSSGL	LVRPSSSGL	0	0	0	0	0	LVRPSSSGL	KKLC1	0.583597	90.5	0.4545	<=SB
74	HLA-A*30:01	IARQKRILV	IARQKRILV	0	0	0	0	0	IARQKRILV	KKLC1	0.578456	95.7	0.4792	<=SB
23	HLA-C*14:02	RFQRNTGEM	RFQRNTGEM	0	0	0	0	0	RFQRNTGEM	KKLC1	0.690909	28.3	0.0993	<=SB
3	HLA-C*14:02	FYLLLASSI	FYLLLASSI	0	0	0	0	0	FYLLLASSI	KKLC1	0.683791	30.6	0.1094	<=SB
59	HLA-C*14:02	VYDLSRDIL	VYDLSRDIL	0	0	0	0	0	VYDLSRDIL	KKLC1	0.569611	105.3	0.353	<=SB
3	HLA-C*14:02	FYLLLASSIL	FYLLASSIL	0	2	1	0	0	FYLLLASSIL	KKLC1	0.560665	116	0.3827	<=SB
30	HLA-B*39:01	EMSSNSTAL	EMSSNSTAL	0	0	0	0	0	EMSSNSTAL	KKLC1	0.451236	379	0.3838	<=SB
4	HLA-B*39:01	YLLLASSIL	YLLLASSIL	0	0	0	0	0	YLLLASSIL	KKLC1	0.441972	418.9	0.4136	<=SB
29	HLA-B*50:01	GEMSSNSTA	GEMSSNSTA	0	0	0	0	0	GEMSSNSTA	KKLC1	0.714547	21.9	0.0091	<=SB
28	HLA-B*50:01	TGEMSSNSTA	TEMSSNSTA	0	1	1	0	0	TGEMSSNSTA	KKLC1	0.54421	138.6	0.1041	<=SB
92	HLA-B*50:01	VELEHTLLS	VELEHTLLS	0	0	0	0	0	VELEHTLLS	KKLC1	0.478666	281.7	0.2041	<=SB
29	HLA-B*50:01	GEMSSNSTALA	GEMSSNSTA	0	8	2	0	0	GEMSSNSTALA	KKLC1	0.467561	317.6	0.2293	<=SB
29	HLA-B*50:01	GEMSSNSTAL	GEMSSSTAL	0	5	1	0	0	GEMSSNSTAL	KKLC1	0.452528	373.7	0.2652	<=SB
7	HLA-B*35:02	LASSILCAL	LASSILCAL	0	0	0	0	0	LASSILCAL	KKLC1	0.436904	442.6	0.1167	<=SB
30	HLA-B*35:02	EMSSNSTAL	EMSSNSTAL	0	0	0	0	0	EMSSNSTAL	KKLC1	0.289168	2188.7	0.4616	<=SB
90	HLA-A*02:05	KLVELEHTL	KLVELEHTL	0	0	0	0	0	KLVELEHTL	KKLC1	0.656911	40.9	0.2713	<=SB
6	HLA-A*02:05	LLASSILCAL	LLASILCAL	0	3	1	0	0	LLASSILCAL	KKLC1	0.631448	53.9	0.3517	<=SB
66	HLA-A*02:05	ILNNFPHSI	ILNNFPHSI	0	0	0	0	0	ILNNFPHSI	KKLC1	0.611053	67.2	0.4307	<=SB
30	HLA-B*14:01	EMSSNSTAL	EMSSNSTAL	0	0	0	0	0	EMSSNSTAL	KKLC1	0.267618	2763.4	0.3966	<=SB
75	HLA-B*14:01	ARQKRILVNL	ARQKRILVL	0	8	1	0	0	ARQKRILVNL	KKLC1	0.256154	3128.3	0.4786	<=SB
1	HLA-B*52:01	MNFYLLLASSI	MNFLLASSI	0	3	2	0	0	MNFYLLLASSI	KKLC1	0.248258	3407.3	0.3543	<=SB
7	HLA-C*12:02	LASSILCAL	LASSILCAL	0	0	0	0	0	LASSILCAL	KKLC1	0.628618	55.6	0.063	<=SB
32	HLA-C*12:02	SSNSTALAL	SSNSTALAL	0	0	0	0	0	SSNSTALAL	KKLC1	0.504137	213.8	0.3075	<=SB
62	HLA-C*12:02	LSRDILNNF	LSRDILNNF	0	0	0	0	0	LSRDILNNF	KKLC1	0.480638	275.7	0.4008	<=SB
66	HLA-C*17:01	ILNNFPHSI	ILNNFPHSI	0	0	0	0	0	ILNNFPHSI	KKLC1	0.45074	381	0.0997	<=SB
32	HLA-C*17:01	SSNSTALAL	SSNSTALAL	0	0	0	0	0	SSNSTALAL	KKLC1	0.386833	760.8	0.2208	<=SB
86	HLA-C*17:01	MVENKLVEL	MVENKLVEL	0	0	0	0	0	MVENKLVEL	KKLC1	0.386449	763.9	0.2219	<=SB
31	HLA-A*68:02	MSSNSTALA	MSSNSTALA	0	0	0	0	0	MSSNSTALA	KKLC1	0.681754	31.3	0.2777	<=SB
17	HLA-A*33:01	VFWKYRRFQR	VFWYRRFQR	0	3	1	0	0	VFWKYRRFQR	KKLC1	0.74236	16.2	0.0354	<=SB
18	HLA-A*33:01	FWKYRRFQR	FWKYRRFQR	0	0	0	0	0	FWKYRRFQR	KKLC1	0.718281	21.1	0.0501	<=SB
15	HLA-A*33:01	LIVFWKYRR	LIVFWKYRR	0	0	0	0	0	LIVFWKYRR	KKLC1	0.710322	23	0.0567	<=SB
96	HLA-A*33:01	HTLLSKGFR	HTLLSKGFR	0	0	0	0	0	HTLLSKGFR	KKLC1	0.674897	33.7	0.0933	<=SB
68	HLA-A*33:01	NNFPHSIAR	NNFPHSIAR	0	0	0	0	0	NNFPHSIAR	KKLC1	0.662136	38.7	0.1084	<=SB
16	HLA-A*33:01	IVFWKYRRFQR	IVFWRRFQR	0	4	2	0	0	IVFWKYRRFQR	KKLC1	0.648704	44.7	0.1298	<=SB
13	HLA-A*33:01	CALIVFWKYR	CALIVFWYR	0	7	1	0	0	CALIVFWKYR	KKLC1	0.597109	78.2	0.2184	<=SB
16	HLA-A*33:01	IVFWKYRR	IVF-WKYRR	0	0	0	3	1	IVFWKYRR	KKLC1	0.554046	124.6	0.33	<=SB
95	HLA-A*33:01	EHTLLSKGFR	ETLLSKGFR	0	1	1	0	0	EHTLLSKGFR	KKLC1	0.531617	158.8	0.4026	<=SB
9	HLA-B*58:01	SSILCALIVFW	SSIALIVFW	0	3	2	0	0	SSILCALIVFW	KKLC1	0.586676	87.5	0.4348	<=SB
29	HLA-B*45:01	GEMSSNSTA	GEMSSNSTA	0	0	0	0	0	GEMSSNSTA	KKLC1	0.740556	16.6	0.0094	<=SB
28	HLA-B*45:01	TGEMSSNSTA	TEMSSNSTA	0	1	1	0	0	TGEMSSNSTA	KKLC1	0.626311	57	0.0648	<=SB
29	HLA-B*45:01	GEMSSNSTALA	GEMSSTALA	0	4	2	0	0	GEMSSNSTALA	KKLC1	0.540937	143.6	0.1532	<=SB
27	HLA-B*45:01	NTGEMSSNSTA	NEMSSNSTA	0	1	2	0	0	NTGEMSSNSTA	KKLC1	0.469012	312.7	0.3017	<=SB
29	HLA-B*45:01	GEMSSNSTAL	GEMSSSTAL	0	5	1	0	0	GEMSSNSTAL	KKLC1	0.435375	449.9	0.4108	<=SB
92	HLA-B*45:01	VELEHTLLS	VELEHTLLS	0	0	0	0	0	VELEHTLLS	KKLC1	0.431201	470.7	0.4255	<=SB
29	HLA-B*41:02	GEMSSNSTAL	GEMSSSTAL	0	5	1	0	0	GEMSSNSTAL	KKLC1	0.691047	28.3	0.0752	<=SB
29	HLA-B*41:02	GEMSSNSTA	GEMSSNSTA	0	0	0	0	0	GEMSSNSTA	KKLC1	0.557888	119.5	0.439	<=SB
92	HLA-B*41:02	VELEHTLL	VELEHT-LL	0	0	0	6	1	VELEHTLL	KKLC1	0.554704	123.7	0.4528	<=SB
52	HLA-B*35:08	NTDNNLAVY	NTDNNLAVY	0	0	0	0	0	NTDNNLAVY	KKLC1	0.47485	293.5	0.1905	<=SB
7	HLA-B*35:08	LASSILCAL	LASSILCAL	0	0	0	0	0	LASSILCAL	KKLC1	0.383286	790.5	0.4013	<=SB
29	HLA-B*41:01	GEMSSNSTA	GEMSSNSTA	0	0	0	0	0	GEMSSNSTA	KKLC1	0.679333	32.1	0.0155	<=SB
29	HLA-B*41:01	GEMSSNSTAL	GEMSSSTAL	0	5	1	0	0	GEMSSNSTAL	KKLC1	0.544994	137.4	0.1902	<=SB
28	HLA-B*41:01	TGEMSSNSTA	TEMSSNSTA	0	1	1	0	0	TGEMSSNSTA	KKLC1	0.490344	248.2	0.3642	<=SB
29	HLA-B*41:01	GEMSSNSTALA	GEMSSTALA	0	4	2	0	0	GEMSSNSTALA	KKLC1	0.463281	332.7	0.4709	<=SB
78	HLA-B*27:02	KRILVNLSM	KRILVNLSM	0	0	0	0	0	KRILVNLSM	KKLC1	0.535041	153	0.0547	<=SB
22	HLA-B*27:02	RRFQRNTGEM	RRFQRNTGM	0	8	1	0	0	RRFQRNTGEM	KKLC1	0.430583	473.9	0.1836	<=SB
78	HLA-B*27:02	KRILVNLSMV	KRILVNLSV	0	8	1	0	0	KRILVNLSMV	KKLC1	0.388506	747.1	0.2881	<=SB
76	HLA-B*27:02	RQKRILVNLSM	RRILVNLSM	0	1	2	0	0	RQKRILVNLSM	KKLC1	0.386999	759.4	0.2928	<=SB
77	HLA-B*27:02	QKRILVNLSM	QRILVNLSM	0	1	1	0	0	QKRILVNLSM	KKLC1	0.384272	782.1	0.3016	<=SB
96	HLA-A*66:01	HTLLSKGFR	HTLLSKGFR	0	0	0	0	0	HTLLSKGFR	KKLC1	0.38778	753	0.3214	<=SB
62	HLA-B*15:17	LSRDILNNF	LSRDILNNF	0	0	0	0	0	LSRDILNNF	KKLC1	0.754635	14.2	0.2228	<=SB
31	HLA-B*15:17	MSSNSTALAL	MSSNSTALL	0	8	1	0	0	MSSNSTALAL	KKLC1	0.69473	27.2	0.4506	<=SB
32	HLA-C*15:05	SSNSTALAL	SSNSTALAL	0	0	0	0	0	SSNSTALAL	KKLC1	0.518275	183.5	0.1075	<=SB
31	HLA-C*15:05	MSSNSTALAL	MSNSTALAL	0	1	1	0	0	MSSNSTALAL	KKLC1	0.412391	577	0.3825	<=SB
66	HLA-C*15:05	ILNNFPHSI	ILNNFPHSI	0	0	0	0	0	ILNNFPHSI	KKLC1	0.405206	623.6	0.4111	<=SB
7	HLA-C*15:05	LASSILCAL	LASSILCAL	0	0	0	0	0	LASSILCAL	KKLC1	0.398718	669	0.4438	<=SB
96	HLA-A*33:03	HTLLSKGFR	HTLLSKGFR	0	0	0	0	0	HTLLSKGFR	KKLC1	0.762781	13	0.0239	<=SB
15	HLA-A*33:03	LIVFWKYRR	LIVFWKYRR	0	0	0	0	0	LIVFWKYRR	KKLC1	0.747903	15.3	0.034	<=SB
17	HLA-A*33:03	VFWKYRRFQR	VFWYRRFQR	0	3	1	0	0	VFWKYRRFQR	KKLC1	0.722793	20.1	0.0675	<=SB
16	HLA-A*33:03	IVFWKYRRFQR	IVFWRRFQR	0	4	2	0	0	IVFWKYRRFQR	KKLC1	0.670794	35.2	0.1228	<=SB
68	HLA-A*33:03	NNFPHSIAR	NNFPHSIAR	0	0	0	0	0	NNFPHSIAR	KKLC1	0.659104	40	0.1479	<=SB
18	HLA-A*33:03	FWKYRRFQR	FWKYRRFQR	0	0	0	0	0	FWKYRRFQR	KKLC1	0.656188	41.3	0.1538	<=SB
13	HLA-A*33:03	CALIVFWKYR	CAIVFWKYR	0	2	1	0	0	CALIVFWKYR	KKLC1	0.603161	73.2	0.2868	<=SB
95	HLA-A*33:03	EHTLLSKGFR	ETLLSKGFR	0	1	1	0	0	EHTLLSKGFR	KKLC1	0.591185	83.4	0.3249	<=SB
16	HLA-A*33:03	IVFWKYRR	IVF-WKYRR	0	0	0	3	1	IVFWKYRR	KKLC1	0.585707	88.5	0.3426	<=SB
29	HLA-B*44:05	GEMSSNSTAL	GEMSSSTAL	0	5	1	0	0	GEMSSNSTAL	KKLC1	0.450561	381.8	0.0867	<=SB
40	HLA-B*07:05	LVRPSSSGL	LVRPSSSGL	0	0	0	0	0	LVRPSSSGL	KKLC1	0.672602	34.5	0.1365	<=SB
42	HLA-B*07:05	RPSSSGLI	RPSSSG-LI	0	0	0	6	1	RPSSSGLI	KKLC1	0.532302	157.7	0.4636	<=SB
32	HLA-C*16:02	SSNSTALAL	SSNSTALAL	0	0	0	0	0	SSNSTALAL	KKLC1	0.563257	112.8	0.0718	<=SB
66	HLA-C*16:02	ILNNFPHSI	ILNNFPHSI	0	0	0	0	0	ILNNFPHSI	KKLC1	0.530037	161.6	0.1293	<=SB
7	HLA-C*16:02	LASSILCAL	LASSILCAL	0	0	0	0	0	LASSILCAL	KKLC1	0.45925	347.5	0.3533	<=SB
86	HLA-C*16:02	MVENKLVEL	MVENKLVEL	0	0	0	0	0	MVENKLVEL	KKLC1	0.456934	356.3	0.3633	<=SB
78	HLA-B*47:01	KRILVNLSM	KRILVNLSM	0	0	0	0	0	KRILVNLSM	KKLC1	0.403098	638	0.2735	<=SB
29	HLA-B*47:01	GEMSSNSTAL	GEMSSSTAL	0	5	1	0	0	GEMSSNSTAL	KKLC1	0.385457	772.2	0.3555	<=SB
94	HLA-B*47:01	LEHTLLSKGF	LEHTLLSGF	0	7	1	0	0	LEHTLLSKGF	KKLC1	0.379939	819.7	0.3846	<=SB
76	HLA-B*47:01	RQKRILVNL	RQKRILVNL	0	0	0	0	0	RQKRILVNL	KKLC1	0.360035	1016.7	0.4997	<=SB
11	HLA-A*03:02	ILCALIVFWK	ILCALIVFK	0	8	1	0	0	ILCALIVFWK	KKLC1	0.643728	47.2	0.1258	<=SB
95	HLA-B*15:18	EHTLLSKGF	EHTLLSKGF	0	0	0	0	0	EHTLLSKGF	KKLC1	0.332346	1371.8	0.4649	<=SB
7	HLA-C*03:02	LASSILCAL	LASSILCAL	0	0	0	0	0	LASSILCAL	KKLC1	0.743816	16	0.0632	<=SB
32	HLA-C*03:02	SSNSTALAL	SSNSTALAL	0	0	0	0	0	SSNSTALAL	KKLC1	0.6798	32	0.1504	<=SB
4	HLA-C*03:02	YLLLASSIL	YLLLASSIL	0	0	0	0	0	YLLLASSIL	KKLC1	0.574242	100.1	0.4506	<=SB
31	HLA-C*03:02	MSSNSTALAL	MSNSTALAL	0	1	1	0	0	MSSNSTALAL	KKLC1	0.568568	106.5	0.4707	<=SB
90	HLA-A*02:06	KLVELEHTL	KLVELEHTL	0	0	0	0	0	KLVELEHTL	KKLC1	0.683453	30.7	0.3904	<=SB
79	HLA-A*02:06	RILVNLSMV	RILVNLSMV	0	0	0	0	0	RILVNLSMV	KKLC1	0.671989	34.8	0.444	<=SB
3	HLA-A*24:03	FYLLLASSI	FYLLLASSI	0	0	0	0	0	FYLLLASSI	KKLC1	0.772342	11.7	0.1554	<=SB
3	HLA-A*24:03	FYLLLASSIL	FYLLASSIL	0	2	1	0	0	FYLLLASSIL	KKLC1	0.658745	40.1	0.4552	<=SB
7	HLA-B*51:08	LASSILCALI	LASSICALI	0	5	1	0	0	LASSILCALI	KKLC1	0.265973	2813	0.3001	<=SB
52	HLA-A*26:08	NTDNNLAVY	NTDNNLAVY	0	0	0	0	0	NTDNNLAVY	KKLC1	0.562697	113.5	0.0507	<=SB
51	HLA-A*26:08	SNTDNNLAVY	STDNNLAVY	0	1	1	0	0	SNTDNNLAVY	KKLC1	0.35337	1092.7	0.497	<=SB
96	HLA-A*34:02	HTLLSKGFR	HTLLSKGFR	0	0	0	0	0	HTLLSKGFR	KKLC1	0.577535	96.6	0.166	<=SB
81	HLA-A*34:02	LVNLSMVENK	LVNLSMVNK	0	7	1	0	0	LVNLSMVENK	KKLC1	0.495829	233.9	0.4693	<=SB
66	HLA-A*02:02	ILNNFPHSI	ILNNFPHSI	0	0	0	0	0	ILNNFPHSI	KKLC1	0.834442	6	0.079	<=SB
90	HLA-A*02:02	KLVELEHTL	KLVELEHTL	0	0	0	0	0	KLVELEHTL	KKLC1	0.820245	7	0.0983	<=SB
6	HLA-A*02:02	LLASSILCAL	LLASILCAL	0	3	1	0	0	LLASSILCAL	KKLC1	0.797549	8.9	0.1573	<=SB
90	HLA-A*02:02	KLVELEHTLL	KLVELEHLL	0	7	1	0	0	KLVELEHTLL	KKLC1	0.752428	14.6	0.3382	<=SB
7	HLA-C*16:04	LASSILCAL	LASSILCAL	0	0	0	0	0	LASSILCAL	KKLC1	0.698296	26.2	0.064	<=SB
32	HLA-C*16:04	SSNSTALAL	SSNSTALAL	0	0	0	0	0	SSNSTALAL	KKLC1	0.609928	68.1	0.1861	<=SB
62	HLA-C*16:04	LSRDILNNF	LSRDILNNF	0	0	0	0	0	LSRDILNNF	KKLC1	0.523464	173.5	0.4786	<=SB
76	HLA-B*48:01	RQKRILVNL	RQKRILVNL	0	0	0	0	0	RQKRILVNL	KKLC1	0.457686	353.4	0.0333	<=SB
90	HLA-B*48:01	KLVELEHTL	KLVELEHTL	0	0	0	0	0	KLVELEHTL	KKLC1	0.315489	1646.3	0.1847	<=SB
4	HLA-B*48:01	YLLLASSIL	YLLLASSIL	0	0	0	0	0	YLLLASSIL	KKLC1	0.268799	2728.3	0.3062	<=SB
76	HLA-B*48:01	RQKRILVNLSM	RQILVNLSM	0	2	2	0	0	RQKRILVNLSM	KKLC1	0.262168	2931.2	0.3388	<=SB
29	HLA-B*48:01	GEMSSNSTAL	GEMSSSTAL	0	5	1	0	0	GEMSSNSTAL	KKLC1	0.25675	3108.2	0.3654	<=SB
62	HLA-B*57:03	LSRDILNNF	LSRDILNNF	0	0	0	0	0	LSRDILNNF	KKLC1	0.503878	214.4	0.4159	<=SB
29	HLA-B*44:04	GEMSSNSTAL	GEMSSSTAL	0	5	1	0	0	GEMSSNSTAL	KKLC1	0.417158	548	0.226	<=SB
94	HLA-B*44:04	LEHTLLSKGF	LETLLSKGF	0	2	1	0	0	LEHTLLSKGF	KKLC1	0.380077	818.5	0.3197	<=SB
62	HLA-B*15:16	LSRDILNNF	LSRDILNNF	0	0	0	0	0	LSRDILNNF	KKLC1	0.605029	71.8	0.2344	<=SB
31	HLA-B*15:16	MSSNSTALAL	MSSNSTALL	0	8	1	0	0	MSSNSTALAL	KKLC1	0.587156	87.1	0.2894	<=SB
7	HLA-B*15:16	LASSILCALI	LASSILALI	0	6	1	0	0	LASSILCALI	KKLC1	0.555792	122.3	0.4413	<=SB
8	HLA-B*15:16	ASSILCALI	ASSILCALI	0	0	0	0	0	ASSILCALI	KKLC1	0.547132	134.3	0.4864	<=SB
7	HLA-B*51:07	LASSILCALI	LASSICALI	0	5	1	0	0	LASSILCALI	KKLC1	0.180795	7070	0.4819	<=SB
90	HLA-A*02:17	KLVELEHTL	KLVELEHTL	0	0	0	0	0	KLVELEHTL	KKLC1	0.55468	123.8	0.1117	<=SB
66	HLA-A*02:17	ILNNFPHSI	ILNNFPHSI	0	0	0	0	0	ILNNFPHSI	KKLC1	0.504029	214.1	0.2134	<=SB
4	HLA-A*02:17	YLLLASSIL	YLLLASSIL	0	0	0	0	0	YLLLASSIL	KKLC1	0.493633	239.6	0.235	<=SB
6	HLA-A*02:17	LLASSILCAL	LLASILCAL	0	3	1	0	0	LLASSILCAL	KKLC1	0.415583	557.4	0.4894	<=SB
7	HLA-B*51:09	LASSILCALI	LASSICALI	0	5	1	0	0	LASSILCALI	KKLC1	0.256047	3131.9	0.4168	<=SB
7	HLA-C*08:01	LASSILCAL	LASSILCAL	0	0	0	0	0	LASSILCAL	KKLC1	0.480191	277.1	0.096	<=SB
32	HLA-C*08:01	SSNSTALAL	SSNSTALAL	0	0	0	0	0	SSNSTALAL	KKLC1	0.444911	405.8	0.1465	<=SB
4	HLA-C*08:01	YLLLASSIL	YLLLASSIL	0	0	0	0	0	YLLLASSIL	KKLC1	0.370939	903.5	0.2994	<=SB
86	HLA-C*08:01	MVENKLVEL	MVENKLVEL	0	0	0	0	0	MVENKLVEL	KKLC1	0.338043	1289.8	0.4353	<=SB
29	HLA-B*50:02	GEMSSNSTA	GEMSSNSTA	0	0	0	0	0	GEMSSNSTA	KKLC1	0.651424	43.4	0.0096	<=SB
28	HLA-B*50:02	TGEMSSNSTA	TEMSSNSTA	0	1	1	0	0	TGEMSSNSTA	KKLC1	0.501957	218.9	0.076	<=SB
29	HLA-B*50:02	GEMSSNSTALA	GEMSSTALA	0	4	2	0	0	GEMSSNSTALA	KKLC1	0.39756	677.4	0.2354	<=SB
92	HLA-B*50:02	VELEHTLLS	VELEHTLLS	0	0	0	0	0	VELEHTLLS	KKLC1	0.381397	806.9	0.2821	<=SB
29	HLA-B*50:02	GEMSSNSTAL	GEMSSSTAL	0	5	1	0	0	GEMSSNSTAL	KKLC1	0.375311	861.8	0.3014	<=SB
7	HLA-C*08:03	LASSILCAL	LASSILCAL	0	0	0	0	0	LASSILCAL	KKLC1	0.480191	277.1	0.096	<=SB
32	HLA-C*08:03	SSNSTALAL	SSNSTALAL	0	0	0	0	0	SSNSTALAL	KKLC1	0.444911	405.8	0.1465	<=SB
4	HLA-C*08:03	YLLLASSIL	YLLLASSIL	0	0	0	0	0	YLLLASSIL	KKLC1	0.370939	903.5	0.2994	<=SB
86	HLA-C*08:03	MVENKLVEL	MVENKLVEL	0	0	0	0	0	MVENKLVEL	KKLC1	0.338043	1289.8	0.4353	<=SB
29	HLA-B*40:06	GEMSSNSTA	GEMSSNSTA	0	0	0	0	0	GEMSSNSTA	KKLC1	0.573932	100.5	0.0512	<=SB
29	HLA-B*40:06	GEMSSNSTAL	GEMSSSTAL	0	5	1	0	0	GEMSSNSTAL	KKLC1	0.435519	449.2	0.3187	<=SB
62	HLA-B*15:24	LSRDILNNF	LSRDILNNF	0	0	0	0	0	LSRDILNNF	KKLC1	0.408647	600.8	0.4277	<=SB
30	HLA-B*15:10	EMSSNSTAL	EMSSNSTAL	0	0	0	0	0	EMSSNSTAL	KKLC1	0.260395	2988	0.233	<=SB
7	HLA-B*15:10	LASSILCAL	LASSILCAL	0	0	0	0	0	LASSILCAL	KKLC1	0.213146	4982	0.4556	<=SB
15	HLA-A*74:01	LIVFWKYRR	LIVFWKYRR	0	0	0	0	0	LIVFWKYRR	KKLC1	0.50979	201.1	0.0843	<=SB
14	HLA-A*74:01	ALIVFWKYRR	ALIFWKYRR	0	3	1	0	0	ALIVFWKYRR	KKLC1	0.481745	272.4	0.1245	<=SB
14	HLA-A*74:01	ALIVFWKYR	ALIVFWKYR	0	0	0	0	0	ALIVFWKYR	KKLC1	0.466429	321.5	0.1487	<=SB
16	HLA-A*74:01	IVFWKYRRFQR	IVFWRRFQR	0	4	2	0	0	IVFWKYRRFQR	KKLC1	0.456315	358.7	0.1648	<=SB
11	HLA-A*74:01	ILCALIVFWK	ILCALIVFK	0	8	1	0	0	ILCALIVFWK	KKLC1	0.41411	566.3	0.279	<=SB
66	HLA-A*74:01	ILNNFPHSIAR	ILFPHSIAR	0	2	2	0	0	ILNNFPHSIAR	KKLC1	0.411425	583	0.2891	<=SB
96	HLA-A*74:01	HTLLSKGFR	HTLLSKGFR	0	0	0	0	0	HTLLSKGFR	KKLC1	0.366184	951.2	0.4736	<=SB
17	HLA-A*74:01	VFWKYRRFQR	VFWKYRFQR	0	5	1	0	0	VFWKYRRFQR	KKLC1	0.364763	966	0.4807	<=SB
40	HLA-B*07:04	LVRPSSSGL	LVRPSSSGL	0	0	0	0	0	LVRPSSSGL	KKLC1	0.627365	56.4	0.1429	<=SB
78	HLA-B*27:07	KRILVNLSM	KRILVNLSM	0	0	0	0	0	KRILVNLSM	KKLC1	0.826509	6.5	0.0243	<=SB
22	HLA-B*27:07	RRFQRNTGEM	RRFQRNTGM	0	8	1	0	0	RRFQRNTGEM	KKLC1	0.767494	12.4	0.0854	<=SB
78	HLA-B*27:07	KRILVNLSMV	KRILVNLSV	0	8	1	0	0	KRILVNLSMV	KKLC1	0.756705	13.9	0.1041	<=SB
76	HLA-B*27:07	RQKRILVNLSM	RRILVNLSM	0	1	2	0	0	RQKRILVNLSM	KKLC1	0.727939	19	0.1611	<=SB
77	HLA-B*27:07	QKRILVNLSM	QRILVNLSM	0	1	1	0	0	QKRILVNLSM	KKLC1	0.71031	23	0.2034	<=SB
75	HLA-B*27:07	ARQKRILVNL	ARQRILVNL	0	3	1	0	0	ARQKRILVNL	KKLC1	0.707373	23.7	0.2103	<=SB
76	HLA-B*27:07	RQKRILVNL	RQKRILVNL	0	0	0	0	0	RQKRILVNL	KKLC1	0.613771	65.3	0.4876	<=SB
78	HLA-B*39:24	KRILVNLSM	KRILVNLSM	0	0	0	0	0	KRILVNLSM	KKLC1	0.445493	403.3	0.4389	<=SB
40	HLA-B*42:01	LVRPSSSGL	LVRPSSSGL	0	0	0	0	0	LVRPSSSGL	KKLC1	0.583144	90.9	0.413	<=SB
59	HLA-C*18:01	VYDLSRDIL	VYDLSRDIL	0	0	0	0	0	VYDLSRDIL	KKLC1	0.299915	1948.4	0.0101	<=SB
23	HLA-C*18:01	RFQRNTGEM	RFQRNTGEM	0	0	0	0	0	RFQRNTGEM	KKLC1	0.135812	11502.5	0.4331	<=SB
66	HLA-C*18:01	ILNNFPHSI	ILNNFPHSI	0	0	0	0	0	ILNNFPHSI	KKLC1	0.134637	11649.7	0.4506	<=SB
7	HLA-B*51:05	LASSILCALI	LASSICALI	0	5	1	0	0	LASSILCALI	KKLC1	0.211404	5076.8	0.4419	<=SB
30	HLA-B*15:09	EMSSNSTAL	EMSSNSTAL	0	0	0	0	0	EMSSNSTAL	KKLC1	0.280805	2395.9	0.1957	<=SB
7	HLA-B*15:09	LASSILCAL	LASSILCAL	0	0	0	0	0	LASSILCAL	KKLC1	0.215525	4855.4	0.454	<=SB
32	HLA-C*15:04	SSNSTALAL	SSNSTALAL	0	0	0	0	0	SSNSTALAL	KKLC1	0.574852	99.5	0.1647	<=SB
31	HLA-C*15:04	MSSNSTALAL	MSNSTALAL	0	1	1	0	0	MSSNSTALAL	KKLC1	0.522111	176	0.3223	<=SB
66	HLA-C*15:04	ILNNFPHSI	ILNNFPHSI	0	0	0	0	0	ILNNFPHSI	KKLC1	0.501011	221.2	0.3964	<=SB
62	HLA-C*15:04	LSRDILNNF	LSRDILNNF	0	0	0	0	0	LSRDILNNF	KKLC1	0.487047	257.2	0.4656	<=SB
7	HLA-C*15:04	LASSILCAL	LASSILCAL	0	0	0	0	0	LASSILCAL	KKLC1	0.484442	264.6	0.4788	<=SB
90	HLA-A*02:04	KLVELEHTL	KLVELEHTL	0	0	0	0	0	KLVELEHTL	KKLC1	0.599783	76	0.1555	<=SB
66	HLA-A*02:04	ILNNFPHSI	ILNNFPHSI	0	0	0	0	0	ILNNFPHSI	KKLC1	0.595692	79.4	0.1648	<=SB
4	HLA-A*02:04	YLLLASSIL	YLLLASSIL	0	0	0	0	0	YLLLASSIL	KKLC1	0.48228	270.9	0.4936	<=SB
32	HLA-C*15:06	SSNSTALAL	SSNSTALAL	0	0	0	0	0	SSNSTALAL	KKLC1	0.596655	78.6	0.13	<=SB
7	HLA-C*15:06	LASSILCAL	LASSILCAL	0	0	0	0	0	LASSILCAL	KKLC1	0.512672	195	0.3647	<=SB
66	HLA-C*15:06	ILNNFPHSI	ILNNFPHSI	0	0	0	0	0	ILNNFPHSI	KKLC1	0.509679	201.4	0.3763	<=SB
31	HLA-C*15:06	MSSNSTALAL	MSNSTALAL	0	1	1	0	0	MSSNSTALAL	KKLC1	0.488554	253.1	0.4707	<=SB
7	HLA-B*15:08	LASSILCAL	LASSILCAL	0	0	0	0	0	LASSILCAL	KKLC1	0.409336	596.4	0.2255	<=SB
7	HLA-B*46:01	LASSILCAL	LASSILCAL	0	0	0	0	0	LASSILCAL	KKLC1	0.277029	2495.9	0.0965	<=SB
62	HLA-B*46:01	LSRDILNNF	LSRDILNNF	0	0	0	0	0	LSRDILNNF	KKLC1	0.222731	4491.2	0.2083	<=SB
32	HLA-B*46:01	SSNSTALAL	SSNSTALAL	0	0	0	0	0	SSNSTALAL	KKLC1	0.180122	7121.7	0.4451	<=SB
31	HLA-B*46:01	MSSNSTALAL	MSSNSTAAL	0	7	1	0	0	MSSNSTALAL	KKLC1	0.177644	7315.2	0.4641	<=SB
15	HLA-A*74:03	LIVFWKYRR	LIVFWKYRR	0	0	0	0	0	LIVFWKYRR	KKLC1	0.50979	201.1	0.0843	<=SB
14	HLA-A*74:03	ALIVFWKYRR	ALIFWKYRR	0	3	1	0	0	ALIVFWKYRR	KKLC1	0.481745	272.4	0.1245	<=SB
14	HLA-A*74:03	ALIVFWKYR	ALIVFWKYR	0	0	0	0	0	ALIVFWKYR	KKLC1	0.466429	321.5	0.1487	<=SB
16	HLA-A*74:03	IVFWKYRRFQR	IVFWRRFQR	0	4	2	0	0	IVFWKYRRFQR	KKLC1	0.456315	358.7	0.1648	<=SB
11	HLA-A*74:03	ILCALIVFWK	ILCALIVFK	0	8	1	0	0	ILCALIVFWK	KKLC1	0.41411	566.3	0.279	<=SB
66	HLA-A*74:03	ILNNFPHSIAR	ILFPHSIAR	0	2	2	0	0	ILNNFPHSIAR	KKLC1	0.411425	583	0.2891	<=SB
96	HLA-A*74:03	HTLLSKGFR	HTLLSKGFR	0	0	0	0	0	HTLLSKGFR	KKLC1	0.366184	951.2	0.4736	<=SB
17	HLA-A*74:03	VFWKYRRFQR	VFWKYRFQR	0	5	1	0	0	VFWKYRRFQR	KKLC1	0.364763	966	0.4807	<=SB
66	HLA-A*02:11	ILNNFPHSI	ILNNFPHSI	0	0	0	0	0	ILNNFPHSI	KKLC1	0.915006	2.5	0.0579	<=SB
90	HLA-A*02:11	KLVELEHTL	KLVELEHTL	0	0	0	0	0	KLVELEHTL	KKLC1	0.876726	3.8	0.1654	<=SB
85	HLA-A*02:11	SMVENKLVEL	SMVEKLVEL	0	4	1	0	0	SMVENKLVEL	KKLC1	0.806658	8.1	0.4754	<=SB
23	HLA-C*14:03	RFQRNTGEM	RFQRNTGEM	0	0	0	0	0	RFQRNTGEM	KKLC1	0.690909	28.3	0.0993	<=SB
3	HLA-C*14:03	FYLLLASSI	FYLLLASSI	0	0	0	0	0	FYLLLASSI	KKLC1	0.683791	30.6	0.1094	<=SB
59	HLA-C*14:03	VYDLSRDIL	VYDLSRDIL	0	0	0	0	0	VYDLSRDIL	KKLC1	0.569611	105.3	0.353	<=SB
3	HLA-C*14:03	FYLLLASSIL	FYLLASSIL	0	2	1	0	0	FYLLLASSIL	KKLC1	0.560665	116	0.3827	<=SB
52	HLA-A*01:03	NTDNNLAVY	NTDNNLAVY	0	0	0	0	0	NTDNNLAVY	KKLC1	0.757091	13.8	0.0102	<=SB
51	HLA-A*01:03	SNTDNNLAVY	STDNNLAVY	0	1	1	0	0	SNTDNNLAVY	KKLC1	0.67366	34.2	0.0184	<=SB
50	HLA-A*01:03	NSNTDNNLAVY	NTDNNLAVY	0	1	2	0	0	NSNTDNNLAVY	KKLC1	0.570003	104.8	0.0604	<=SB
53	HLA-A*01:03	TDNNLAVY	#NAME?	0	0	0	0	1	TDNNLAVY	KKLC1	0.387461	755.6	0.2867	<=SB
52	HLA-A*01:03	NTDNNLAVYD	NTDNNLAVY	0	0	0	0	0	NTDNNLAVY	KKLC1	0.38667	762.1	0.2886	<=SB
3	HLA-A*24:07	FYLLLASSI	FYLLLASSI	0	0	0	0	0	FYLLLASSI	KKLC1	0.550629	129.3	0.1408	<=SB
78	HLA-B*27:03	KRILVNLSM	KRILVNLSM	0	0	0	0	0	KRILVNLSM	KKLC1	0.483357	267.7	0.024	<=SB
22	HLA-B*27:03	RRFQRNTGEM	RRFQRNTGM	0	8	1	0	0	RRFQRNTGEM	KKLC1	0.43435	455	0.0547	<=SB
78	HLA-B*27:03	KRILVNLSMV	KRILVNLSV	0	8	1	0	0	KRILVNLSMV	KKLC1	0.348377	1153.3	0.1975	<=SB
76	HLA-B*27:03	RQKRILVNLSM	RRILVNLSM	0	1	2	0	0	RQKRILVNLSM	KKLC1	0.337527	1297	0.2255	<=SB
77	HLA-B*27:03	QKRILVNLSM	QRILVNLSM	0	1	1	0	0	QKRILVNLSM	KKLC1	0.32309	1516.3	0.2684	<=SB
75	HLA-B*27:03	ARQKRILVNL	ARQRILVNL	0	3	1	0	0	ARQKRILVNL	KKLC1	0.27493	2553.2	0.4788	<=SB
59	HLA-C*04:03	VYDLSRDIL	VYDLSRDIL	0	0	0	0	0	VYDLSRDIL	KKLC1	0.295019	2054.4	0.1849	<=SB
86	HLA-C*04:03	MVENKLVEL	MVENKLVEL	0	0	0	0	0	MVENKLVEL	KKLC1	0.264583	2855.6	0.258	<=SB
66	HLA-C*04:03	ILNNFPHSI	ILNNFPHSI	0	0	0	0	0	ILNNFPHSI	KKLC1	0.263947	2875.4	0.2601	<=SB
91	HLA-C*04:03	LVELEHTLL	LVELEHTLL	0	0	0	0	0	LVELEHTLL	KKLC1	0.262974	2905.8	0.2634	<=SB
52	HLA-C*04:03	NTDNNLAVY	NTDNNLAVY	0	0	0	0	0	NTDNNLAVY	KKLC1	0.235619	3906.6	0.3791	<=SB
32	HLA-C*04:03	SSNSTALAL	SSNSTALAL	0	0	0	0	0	SSNSTALAL	KKLC1	0.219708	4640.5	0.4663	<=SB
52	HLA-A*01:02	NTDNNLAVY	NTDNNLAVY	0	0	0	0	0	NTDNNLAVY	KKLC1	0.659146	40	0.0095	<=SB
51	HLA-A*01:02	SNTDNNLAVY	STDNNLAVY	0	1	1	0	0	SNTDNNLAVY	KKLC1	0.575751	98.5	0.0234	<=SB
50	HLA-A*01:02	NSNTDNNLAVY	NTDNNLAVY	0	1	2	0	0	NSNTDNNLAVY	KKLC1	0.487109	257.1	0.0819	<=SB
53	HLA-A*01:02	TDNNLAVY	#NAME?	0	0	0	0	1	TDNNLAVY	KKLC1	0.362274	992.3	0.4281	<=SB
52	HLA-A*01:02	NTDNNLAVYD	NTDNNLAVY	0	0	0	0	0	NTDNNLAVY	KKLC1	0.35033	1129.2	0.4838	<=SB
40	HLA-B*07:10	LVRPSSSGL	LVRPSSSGL	0	0	0	0	0	LVRPSSSGL	KKLC1	0.292168	2118.8	0.2788	<=SB
22	HLA-B*07:10	RRFQRNTGEM	RRFQRNTEM	0	7	1	0	0	RRFQRNTGEM	KKLC1	0.285813	2269.6	0.3091	<=SB
30	HLA-B*07:10	EMSSNSTAL	EMSSNSTAL	0	0	0	0	0	EMSSNSTAL	KKLC1	0.257159	3094.5	0.4937	<=SB
78	HLA-B*39:31	KRILVNLSM	KRILVNLSM	0	0	0	0	0	KRILVNLSM	KKLC1	0.376734	848.6	0.3612	<=SB
66	HLA-A*02:20	ILNNFPHSI	ILNNFPHSI	0	0	0	0	0	ILNNFPHSI	KKLC1	0.696578	26.7	0.1473	<=SB
90	HLA-A*02:20	KLVELEHTL	KLVELEHTL	0	0	0	0	0	KLVELEHTL	KKLC1	0.68634	29.8	0.1659	<=SB
7	HLA-B*39:10	LASSILCAL	LASSILCAL	0	0	0	0	0	LASSILCAL	KKLC1	0.565005	110.7	0.187	<=SB
66	HLA-A*02:22	ILNNFPHSI	ILNNFPHSI	0	0	0	0	0	ILNNFPHSI	KKLC1	0.860164	4.5	0.0735	<=SB
90	HLA-A*02:22	KLVELEHTL	KLVELEHTL	0	0	0	0	0	KLVELEHTL	KKLC1	0.824221	6.7	0.1687	<=SB
6	HLA-A*02:22	LLASSILCAL	LLASILCAL	0	3	1	0	0	LLASSILCAL	KKLC1	0.814954	7.4	0.2034	<=SB
78	HLA-B*27:09	KRILVNLSM	KRILVNLSM	0	0	0	0	0	KRILVNLSM	KKLC1	0.787887	9.9	0.0254	<=SB
22	HLA-B*27:09	RRFQRNTGEM	RRFQRNTGM	0	8	1	0	0	RRFQRNTGEM	KKLC1	0.742408	16.2	0.0642	<=SB
78	HLA-B*27:09	KRILVNLSMV	KRILVNLSV	0	8	1	0	0	KRILVNLSMV	KKLC1	0.71544	21.7	0.109	<=SB
76	HLA-B*27:09	RQKRILVNLSM	RRILVNLSM	0	1	2	0	0	RQKRILVNLSM	KKLC1	0.68856	29.1	0.1595	<=SB
77	HLA-B*27:09	QKRILVNLSM	QRILVNLSM	0	1	1	0	0	QKRILVNLSM	KKLC1	0.663356	38.2	0.2065	<=SB
75	HLA-B*27:09	ARQKRILVNL	ARQRILVNL	0	3	1	0	0	ARQKRILVNL	KKLC1	0.651754	43.3	0.2316	<=SB
78	HLA-B*27:14	KRILVNLSM	KRILVNLSM	0	0	0	0	0	KRILVNLSM	KKLC1	0.521712	176.8	0.0603	<=SB
22	HLA-B*27:14	RRFQRNTGEM	RRFQRNTGM	0	8	1	0	0	RRFQRNTGEM	KKLC1	0.503621	215	0.0824	<=SB
78	HLA-B*27:14	KRILVNLSMV	KRILVNLSV	0	8	1	0	0	KRILVNLSMV	KKLC1	0.496217	232.9	0.0959	<=SB
77	HLA-B*27:14	QKRILVNLSM	QRILVNLSM	0	1	1	0	0	QKRILVNLSM	KKLC1	0.387645	754.1	0.4031	<=SB
76	HLA-B*27:14	RQKRILVNLSM	RRILVNLSM	0	1	2	0	0	RQKRILVNLSM	KKLC1	0.38037	815.9	0.4415	<=SB
22	HLA-B*27:14	RRFQRNTGE	RRFQRNTGE	0	0	0	0	0	RRFQRNTGE	KKLC1	0.38018	817.6	0.4425	<=SB
75	HLA-B*27:14	ARQKRILVNL	ARQRILVNL	0	3	1	0	0	ARQKRILVNL	KKLC1	0.371659	896.5	0.4874	<=SB
17	HLA-A*33:05	VFWKYRRFQR	VFWYRRFQR	0	3	1	0	0	VFWKYRRFQR	KKLC1	0.74236	16.2	0.0354	<=SB
18	HLA-A*33:05	FWKYRRFQR	FWKYRRFQR	0	0	0	0	0	FWKYRRFQR	KKLC1	0.718281	21.1	0.0501	<=SB
15	HLA-A*33:05	LIVFWKYRR	LIVFWKYRR	0	0	0	0	0	LIVFWKYRR	KKLC1	0.710322	23	0.0567	<=SB
96	HLA-A*33:05	HTLLSKGFR	HTLLSKGFR	0	0	0	0	0	HTLLSKGFR	KKLC1	0.674897	33.7	0.0933	<=SB
68	HLA-A*33:05	NNFPHSIAR	NNFPHSIAR	0	0	0	0	0	NNFPHSIAR	KKLC1	0.662136	38.7	0.1084	<=SB
16	HLA-A*33:05	IVFWKYRRFQR	IVFWRRFQR	0	4	2	0	0	IVFWKYRRFQR	KKLC1	0.648704	44.7	0.1298	<=SB
13	HLA-A*33:05	CALIVFWKYR	CALIVFWYR	0	7	1	0	0	CALIVFWKYR	KKLC1	0.597109	78.2	0.2184	<=SB
16	HLA-A*33:05	IVFWKYRR	IVF-WKYRR	0	0	0	3	1	IVFWKYRR	KKLC1	0.554046	124.6	0.33	<=SB
95	HLA-A*33:05	EHTLLSKGFR	ETLLSKGFR	0	1	1	0	0	EHTLLSKGFR	KKLC1	0.531617	158.8	0.4026	<=SB
40	HLA-B*42:02	LVRPSSSGL	LVRPSSSGL	0	0	0	0	0	LVRPSSSGL	KKLC1	0.409982	592.2	0.3682	<=SB
74	HLA-B*42:02	IARQKRILV	IARQKRILV	0	0	0	0	0	IARQKRILV	KKLC1	0.378443	833.1	0.4883	<=SB
52	HLA-A*36:01	NTDNNLAVY	NTDNNLAVY	0	0	0	0	0	NTDNNLAVY	KKLC1	0.685329	30.1	0.0168	<=SB
51	HLA-A*36:01	SNTDNNLAVY	STDNNLAVY	0	1	1	0	0	SNTDNNLAVY	KKLC1	0.63906	49.7	0.0309	<=SB
50	HLA-A*36:01	NSNTDNNLAVY	NTDNNLAVY	0	1	2	0	0	NSNTDNNLAVY	KKLC1	0.48871	252.7	0.2185	<=SB
74	HLA-B*08:09	IARQKRILV	IARQKRILV	0	0	0	0	0	IARQKRILV	KKLC1	0.441279	422.1	0.1145	<=SB
74	HLA-B*08:09	IARQKRIL	IARQKR-IL	0	0	0	6	1	IARQKRIL	KKLC1	0.353424	1092	0.4056	<=SB
9	HLA-B*58:02	SSILCALIVFW	SSIALIVFW	0	3	2	0	0	SSILCALIVFW	KKLC1	0.213794	4947.2	0.3679	<=SB
7	HLA-B*67:01	LASSILCAL	LASSILCAL	0	0	0	0	0	LASSILCAL	KKLC1	0.49847	227.3	0.4029	<=SB
32	HLA-C*15:11	SSNSTALAL	SSNSTALAL	0	0	0	0	0	SSNSTALAL	KKLC1	0.532994	156.5	0.1468	<=SB
66	HLA-C*15:11	ILNNFPHSI	ILNNFPHSI	0	0	0	0	0	ILNNFPHSI	KKLC1	0.500835	221.6	0.2129	<=SB
7	HLA-C*15:11	LASSILCAL	LASSILCAL	0	0	0	0	0	LASSILCAL	KKLC1	0.475684	290.9	0.29	<=SB
86	HLA-C*15:11	MVENKLVEL	MVENKLVEL	0	0	0	0	0	MVENKLVEL	KKLC1	0.428843	482.9	0.4612	<=SB
31	HLA-C*15:11	MSSNSTALAL	MSNSTALAL	0	1	1	0	0	MSSNSTALAL	KKLC1	0.425661	499.8	0.4749	<=SB
70	HLA-B*51:02	FPHSIARQKRI	FPHSIARQI	0	8	2	0	0	FPHSIARQKRI	KKLC1	0.319204	1581.4	0.378	<=SB
7	HLA-B*51:02	LASSILCALI	LASSILALI	0	6	1	0	0	LASSILCALI	KKLC1	0.293499	2088.5	0.4965	<=SB
16	HLA-A*32:04	IVFWKYRRF	IVFWKYRRF	0	0	0	0	0	IVFWKYRRF	KKLC1	0.492854	241.6	0.1589	<=SB
66	HLA-A*32:04	ILNNFPHSI	ILNNFPHSI	0	0	0	0	0	ILNNFPHSI	KKLC1	0.49032	248.3	0.1641	<=SB
78	HLA-B*27:12	KRILVNLSM	KRILVNLSM	0	0	0	0	0	KRILVNLSM	KKLC1	0.721017	20.5	0.0181	<=SB
22	HLA-B*27:12	RRFQRNTGEM	RRFQRNTEM	0	7	1	0	0	RRFQRNTGEM	KKLC1	0.670539	35.3	0.0544	<=SB
77	HLA-B*27:12	QKRILVNLSM	QRILVNLSM	0	1	1	0	0	QKRILVNLSM	KKLC1	0.61732	62.8	0.1399	<=SB
76	HLA-B*27:12	RQKRILVNLSM	RRILVNLSM	0	1	2	0	0	RQKRILVNLSM	KKLC1	0.611112	67.2	0.1509	<=SB
78	HLA-B*27:12	KRILVNLSMV	KRILVNLSV	0	8	1	0	0	KRILVNLSMV	KKLC1	0.576179	98.1	0.2369	<=SB
75	HLA-B*27:12	ARQKRILVNL	ARQKRILVL	0	8	1	0	0	ARQKRILVNL	KKLC1	0.558271	119	0.2956	<=SB
96	HLA-A*68:03	HTLLSKGFR	HTLLSKGFR	0	0	0	0	0	HTLLSKGFR	KKLC1	0.712199	22.5	0.1129	<=SB
15	HLA-A*68:03	LIVFWKYRR	LIVFWKYRR	0	0	0	0	0	LIVFWKYRR	KKLC1	0.681789	31.3	0.1634	<=SB
68	HLA-A*68:03	NNFPHSIAR	NNFPHSIAR	0	0	0	0	0	NNFPHSIAR	KKLC1	0.628715	55.5	0.295	<=SB
34	HLA-A*68:03	NSTALALVR	NSTALALVR	0	0	0	0	0	NSTALALVR	KKLC1	0.600632	75.3	0.3847	<=SB
56	HLA-A*68:03	NLAVYDLSR	NLAVYDLSR	0	0	0	0	0	NLAVYDLSR	KKLC1	0.585697	88.5	0.4325	<=SB
40	HLA-B*81:01	LVRPSSSGL	LVRPSSSGL	0	0	0	0	0	LVRPSSSGL	KKLC1	0.378008	837	0.2801	<=SB
7	HLA-B*81:01	LASSILCAL	LASSILCAL	0	0	0	0	0	LASSILCAL	KKLC1	0.326002	1469.3	0.4287	<=SB
40	HLA-B*07:09	LVRPSSSGL	LVRPSSSGL	0	0	0	0	0	LVRPSSSGL	KKLC1	0.567333	107.9	0.1756	<=SB
78	HLA-B*27:08	KRILVNLSM	KRILVNLSM	0	0	0	0	0	KRILVNLSM	KKLC1	0.747849	15.3	0.0152	<=SB
22	HLA-B*27:08	RRFQRNTGEM	RRFQRNTGM	0	8	1	0	0	RRFQRNTGEM	KKLC1	0.675965	33.3	0.0583	<=SB
76	HLA-B*27:08	RQKRILVNLSM	RRILVNLSM	0	1	2	0	0	RQKRILVNLSM	KKLC1	0.629295	55.2	0.1181	<=SB
77	HLA-B*27:08	QKRILVNLSM	QRILVNLSM	0	1	1	0	0	QKRILVNLSM	KKLC1	0.618257	62.2	0.1349	<=SB
78	HLA-B*27:08	KRILVNLSMV	KRILVNLSV	0	8	1	0	0	KRILVNLSMV	KKLC1	0.611031	67.3	0.1478	<=SB
75	HLA-B*27:08	ARQKRILVNL	ARQRILVNL	0	3	1	0	0	ARQKRILVNL	KKLC1	0.515425	189.2	0.3769	<=SB
22	HLA-B*27:10	RRFQRNTGEM	RRFQRNTGM	0	8	1	0	0	RRFQRNTGEM	KKLC1	0.636865	50.9	0.0092	<=SB
78	HLA-B*27:10	KRILVNLSM	KRILVNLSM	0	0	0	0	0	KRILVNLSM	KKLC1	0.574425	99.9	0.0199	<=SB
78	HLA-B*27:10	KRILVNLSMV	KRILVNLSV	0	8	1	0	0	KRILVNLSMV	KKLC1	0.430095	476.4	0.2279	<=SB
22	HLA-B*27:10	RRFQRNTGE	RRFQRNTGE	0	0	0	0	0	RRFQRNTGE	KKLC1	0.425087	502.9	0.2386	<=SB
75	HLA-B*27:10	ARQKRILVNL	ARQKRILVL	0	8	1	0	0	ARQKRILVNL	KKLC1	0.410406	589.5	0.2776	<=SB
76	HLA-B*27:10	RQKRILVNLSM	RRILVNLSM	0	1	2	0	0	RQKRILVNLSM	KKLC1	0.403518	635.1	0.2979	<=SB
77	HLA-B*27:10	QKRILVNLSM	KRILVNLSM	1	0	0	0	0	KRILVNLSM	KKLC1	0.394405	700.9	0.3315	<=SB
7	HLA-B*35:12	LASSILCAL	LASSILCAL	0	0	0	0	0	LASSILCAL	KKLC1	0.436904	442.6	0.1167	<=SB
30	HLA-B*35:12	EMSSNSTAL	EMSSNSTAL	0	0	0	0	0	EMSSNSTAL	KKLC1	0.289168	2188.7	0.4616	<=SB
66	HLA-A*02:24	ILNNFPHSI	ILNNFPHSI	0	0	0	0	0	ILNNFPHSI	KKLC1	0.763788	12.9	0.1555	<=SB
90	HLA-A*02:24	KLVELEHTL	KLVELEHTL	0	0	0	0	0	KLVELEHTL	KKLC1	0.758292	13.7	0.1666	<=SB
7	HLA-B*35:17	LASSILCAL	LASSILCAL	0	0	0	0	0	LASSILCAL	KKLC1	0.57659	97.6	0.2351	<=SB
29	HLA-B*44:09	GEMSSNSTAL	GEMSSSTAL	0	5	1	0	0	GEMSSNSTAL	KKLC1	0.628283	55.8	0.0697	<=SB
29	HLA-B*44:09	GEMSSNSTA	GEMSSNSTA	0	0	0	0	0	GEMSSNSTA	KKLC1	0.53918	146.3	0.2066	<=SB
94	HLA-B*44:09	LEHTLLSKGF	LEHTLLSGF	0	7	1	0	0	LEHTLLSKGF	KKLC1	0.522306	175.7	0.2416	<=SB
7	HLA-B*35:41	LASSILCAL	LASSILCAL	0	0	0	0	0	LASSILCAL	KKLC1	0.65309	42.7	0.3045	<=SB
52	HLA-B*35:41	NTDNNLAVY	NTDNNLAVY	0	0	0	0	0	NTDNNLAVY	KKLC1	0.622504	59.4	0.3811	<=SB
96	HLA-A*34:01	HTLLSKGFR	HTLLSKGFR	0	0	0	0	0	HTLLSKGFR	KKLC1	0.46228	336.3	0.2515	<=SB
66	HLA-C*17:03	ILNNFPHSI	ILNNFPHSI	0	0	0	0	0	ILNNFPHSI	KKLC1	0.45074	381	0.0997	<=SB
32	HLA-C*17:03	SSNSTALAL	SSNSTALAL	0	0	0	0	0	SSNSTALAL	KKLC1	0.386833	760.8	0.2208	<=SB
86	HLA-C*17:03	MVENKLVEL	MVENKLVEL	0	0	0	0	0	MVENKLVEL	KKLC1	0.386449	763.9	0.2219	<=SB
52	HLA-A*26:05	NTDNNLAVY	NTDNNLAVY	0	0	0	0	0	NTDNNLAVY	KKLC1	0.355027	1073.3	0.3472	<=SB
90	HLA-A*02:07	KLVELEHTL	KLVELEHTL	0	0	0	0	0	KLVELEHTL	KKLC1	0.388315	748.7	0.1434	<=SB
4	HLA-A*02:07	YLLLASSIL	YLLLASSIL	0	0	0	0	0	YLLLASSIL	KKLC1	0.342231	1232.6	0.2393	<=SB
66	HLA-A*02:07	ILNNFPHSI	ILNNFPHSI	0	0	0	0	0	ILNNFPHSI	KKLC1	0.340889	1250.7	0.243	<=SB
29	HLA-B*44:27	GEMSSNSTAL	GEMSSSTAL	0	5	1	0	0	GEMSSNSTAL	KKLC1	0.547249	134.1	0.1632	<=SB
94	HLA-B*44:27	LEHTLLSKGF	LETLLSKGF	0	2	1	0	0	LEHTLLSKGF	KKLC1	0.542372	141.4	0.1699	<=SB
29	HLA-B*44:27	GEMSSNSTA	GEMSSNSTA	0	0	0	0	0	GEMSSNSTA	KKLC1	0.416572	551.5	0.4857	<=SB
66	HLA-A*02:30	ILNNFPHSI	ILNNFPHSI	0	0	0	0	0	ILNNFPHSI	KKLC1	0.763788	12.9	0.1555	<=SB
90	HLA-A*02:30	KLVELEHTL	KLVELEHTL	0	0	0	0	0	KLVELEHTL	KKLC1	0.758292	13.7	0.1666	<=SB
7	HLA-C*02:10	LASSILCAL	LASSILCAL	0	0	0	0	0	LASSILCAL	KKLC1	0.468265	315.2	0.1887	<=SB
66	HLA-C*02:10	ILNNFPHSI	ILNNFPHSI	0	0	0	0	0	ILNNFPHSI	KKLC1	0.467963	316.2	0.1896	<=SB
32	HLA-C*02:10	SSNSTALAL	SSNSTALAL	0	0	0	0	0	SSNSTALAL	KKLC1	0.444728	406.6	0.2681	<=SB
31	HLA-C*02:10	MSSNSTALAL	MSNSTALAL	0	1	1	0	0	MSSNSTALAL	KKLC1	0.432138	466	0.3196	<=SB
31	HLA-C*02:10	MSSNSTALA	MSSNSTALA	0	0	0	0	0	MSSNSTALA	KKLC1	0.401989	645.7	0.4723	<=SB
7	HLA-B*78:01	LASSILCAL	LASSILCAL	0	0	0	0	0	LASSILCAL	KKLC1	0.299862	1949.5	0.4845	<=SB
90	HLA-A*02:08	KLVELEHTL	KLVELEHTL	0	0	0	0	0	KLVELEHTL	KKLC1	0.558323	119	0.4532	<=SB
32	HLA-A*02:08	SSNSTALALV	SSSTALALV	0	2	1	0	0	SSNSTALALV	KKLC1	0.557231	120.4	0.4589	<=SB
22	HLA-C*06:17	RRFQRNTGEM	RRFQRNTEM	0	7	1	0	0	RRFQRNTGEM	KKLC1	0.451419	378.2	0.1269	<=SB
78	HLA-C*06:17	KRILVNLSM	KRILVNLSM	0	0	0	0	0	KRILVNLSM	KKLC1	0.438019	437.3	0.1435	<=SB
41	HLA-C*06:17	VRPSSSGLI	VRPSSSGLI	0	0	0	0	0	VRPSSSGLI	KKLC1	0.366415	948.8	0.3066	<=SB
78	HLA-C*07:18	KRILVNLSM	KRILVNLSM	0	0	0	0	0	KRILVNLSM	KKLC1	0.478242	283	0.1025	<=SB
22	HLA-C*07:18	RRFQRNTGEM	RRFQRNTEM	0	7	1	0	0	RRFQRNTGEM	KKLC1	0.445837	401.8	0.1403	<=SB
66	HLA-C*07:18	ILNNFPHSI	ILNNFPHSI	0	0	0	0	0	ILNNFPHSI	KKLC1	0.326051	1468.5	0.485	<=SB
7	HLA-C*12:05	LASSILCAL	LASSILCAL	0	0	0	0	0	LASSILCAL	KKLC1	0.544558	138.1	0.2303	<=SB
32	HLA-C*12:05	SSNSTALAL	SSNSTALAL	0	0	0	0	0	SSNSTALAL	KKLC1	0.530774	160.3	0.2689	<=SB
66	HLA-C*12:05	ILNNFPHSI	ILNNFPHSI	0	0	0	0	0	ILNNFPHSI	KKLC1	0.529816	161.9	0.2719	<=SB
62	HLA-C*12:05	LSRDILNNF	LSRDILNNF	0	0	0	0	0	LSRDILNNF	KKLC1	0.526544	167.8	0.282	<=SB
58	HLA-C*12:05	AVYDLSRDI	AVYDLSRDI	0	0	0	0	0	AVYDLSRDI	KKLC1	0.503175	216.1	0.3768	<=SB
40	HLA-C*12:05	LVRPSSSGL	LVRPSSSGL	0	0	0	0	0	LVRPSSSGL	KKLC1	0.495466	234.8	0.4118	<=SB
66	HLA-A*02:35	ILNNFPHSI	ILNNFPHSI	0	0	0	0	0	ILNNFPHSI	KKLC1	0.791781	9.5	0.0755	<=SB
90	HLA-A*02:35	KLVELEHTL	KLVELEHTL	0	0	0	0	0	KLVELEHTL	KKLC1	0.711207	22.8	0.2256	<=SB
29	HLA-B*44:29	GEMSSNSTAL	GEMSSSTAL	0	5	1	0	0	GEMSSNSTAL	KKLC1	0.594716	80.2	0.1787	<=SB
94	HLA-B*44:29	LEHTLLSKGF	LETLLSKGF	0	2	1	0	0	LEHTLLSKGF	KKLC1	0.584333	89.8	0.1969	<=SB
29	HLA-B*44:29	GEMSSNSTA	GEMSSNSTA	0	0	0	0	0	GEMSSNSTA	KKLC1	0.485921	260.4	0.4539	<=SB
7	HLA-C*02:09	LASSILCAL	LASSILCAL	0	0	0	0	0	LASSILCAL	KKLC1	0.468265	315.2	0.1887	<=SB
66	HLA-C*02:09	ILNNFPHSI	ILNNFPHSI	0	0	0	0	0	ILNNFPHSI	KKLC1	0.467963	316.2	0.1896	<=SB
32	HLA-C*02:09	SSNSTALAL	SSNSTALAL	0	0	0	0	0	SSNSTALAL	KKLC1	0.444728	406.6	0.2681	<=SB
31	HLA-C*02:09	MSSNSTALAL	MSNSTALAL	0	1	1	0	0	MSSNSTALAL	KKLC1	0.432138	466	0.3196	<=SB
31	HLA-C*02:09	MSSNSTALA	MSSNSTALA	0	0	0	0	0	MSSNSTALA	KKLC1	0.401989	645.7	0.4723	<=SB
78	HLA-C*07:19	KRILVNLSM	KRILVNLSM	0	0	0	0	0	KRILVNLSM	KKLC1	0.475681	290.9	0.1447	<=SB
22	HLA-C*07:19	RRFQRNTGEM	RRFQRNTEM	0	7	1	0	0	RRFQRNTGEM	KKLC1	0.473136	299	0.1478	<=SB
41	HLA-C*07:19	VRPSSSGLI	VRPSSSGLI	0	0	0	0	0	VRPSSSGLI	KKLC1	0.390442	731.6	0.4144	<=SB
16	HLA-C*07:19	IVFWKYRRF	IVFWKYRRF	0	0	0	0	0	IVFWKYRRF	KKLC1	0.383607	787.8	0.4512	<=SB
66	HLA-A*02:03	ILNNFPHSI	ILNNFPHSI	0	0	0	0	0	ILNNFPHSI	KKLC1	0.833334	6.1	0.087	<=SB
6	HLA-A*02:03	LLASSILCAL	LLASILCAL	0	3	1	0	0	LLASSILCAL	KKLC1	0.777443	11.1	0.241	<=SB
78	HLA-C*07:27	KRILVNLSM	KRILVNLSM	0	0	0	0	0	KRILVNLSM	KKLC1	0.485634	261.2	0.1005	<=SB
22	HLA-C*07:27	RRFQRNTGEM	RRFQRNTEM	0	7	1	0	0	RRFQRNTGEM	KKLC1	0.395667	691.4	0.2446	<=SB
3	HLA-C*07:27	FYLLLASSI	FYLLLASSI	0	0	0	0	0	FYLLLASSI	KKLC1	0.34569	1187.4	0.4181	<=SB
66	HLA-C*07:27	ILNNFPHSI	ILNNFPHSI	0	0	0	0	0	ILNNFPHSI	KKLC1	0.331279	1387.7	0.4929	<=SB
7	HLA-B*35:04	LASSILCAL	LASSILCAL	0	0	0	0	0	LASSILCAL	KKLC1	0.436904	442.6	0.1167	<=SB
30	HLA-B*35:04	EMSSNSTAL	EMSSNSTAL	0	0	0	0	0	EMSSNSTAL	KKLC1	0.289168	2188.7	0.4616	<=SB
11	HLA-A*03:05	ILCALIVFWK	ILCALIVFK	0	8	1	0	0	ILCALIVFWK	KKLC1	0.613901	65.2	0.2463	<=SB
81	HLA-A*03:05	LVNLSMVENK	LVNLSMVNK	0	7	1	0	0	LVNLSMVENK	KKLC1	0.546173	135.7	0.4738	<=SB
80	HLA-A*03:05	ILVNLSMVENK	ILVNLSMNK	0	7	2	0	0	ILVNLSMVENK	KKLC1	0.543378	139.8	0.4861	<=SB
7	HLA-B*35:05	LASSILCAL	LASSILCAL	0	0	0	0	0	LASSILCAL	KKLC1	0.603926	72.6	0.2039	<=SB
95	HLA-B*38:02	EHTLLSKGF	EHTLLSKGF	0	0	0	0	0	EHTLLSKGF	KKLC1	0.355509	1067.7	0.2114	<=SB
78	HLA-C*07:10	KRILVNLSM	KRILVNLSM	0	0	0	0	0	KRILVNLSM	KKLC1	0.482279	270.9	0.1587	<=SB
22	HLA-C*07:10	RRFQRNTGEM	RRFQRNTEM	0	7	1	0	0	RRFQRNTGEM	KKLC1	0.416876	549.6	0.3158	<=SB
3	HLA-C*07:10	FYLLLASSI	FYLLLASSI	0	0	0	0	0	FYLLLASSI	KKLC1	0.409009	598.5	0.349	<=SB
16	HLA-C*07:10	IVFWKYRRF	IVFWKYRRF	0	0	0	0	0	IVFWKYRRF	KKLC1	0.394236	702.2	0.4133	<=SB
30	HLA-B*14:03	EMSSNSTAL	EMSSNSTAL	0	0	0	0	0	EMSSNSTAL	KKLC1	0.343688	1213.4	0.0874	<=SB
7	HLA-B*14:03	LASSILCAL	LASSILCAL	0	0	0	0	0	LASSILCAL	KKLC1	0.262992	2905.2	0.4056	<=SB
86	HLA-B*14:03	MVENKLVEL	MVENKLVEL	0	0	0	0	0	MVENKLVEL	KKLC1	0.251237	3299.2	0.4932	<=SB
66	HLA-C*12:04	ILNNFPHSI	ILNNFPHSI	0	0	0	0	0	ILNNFPHSI	KKLC1	0.539198	146.3	0.2664	<=SB
62	HLA-C*12:04	LSRDILNNF	LSRDILNNF	0	0	0	0	0	LSRDILNNF	KKLC1	0.533394	155.8	0.2854	<=SB
7	HLA-C*12:04	LASSILCAL	LASSILCAL	0	0	0	0	0	LASSILCAL	KKLC1	0.530725	160.4	0.2941	<=SB
32	HLA-C*12:04	SSNSTALAL	SSNSTALAL	0	0	0	0	0	SSNSTALAL	KKLC1	0.523956	172.6	0.3195	<=SB
58	HLA-C*12:04	AVYDLSRDI	AVYDLSRDI	0	0	0	0	0	AVYDLSRDI	KKLC1	0.521122	177.9	0.3307	<=SB
40	HLA-C*12:04	LVRPSSSGL	LVRPSSSGL	0	0	0	0	0	LVRPSSSGL	KKLC1	0.49488	236.3	0.44	<=SB
29	HLA-B*47:02	GEMSSNSTAL	GEMSSSTAL	0	5	1	0	0	GEMSSNSTAL	KKLC1	0.515884	188.3	0.121	<=SB
94	HLA-B*47:02	LEHTLLSKGF	LEHTLLSGF	0	7	1	0	0	LEHTLLSKGF	KKLC1	0.412209	578.1	0.4225	<=SB
22	HLA-C*07:22	RRFQRNTGEM	RRFQRNTEM	0	7	1	0	0	RRFQRNTGEM	KKLC1	0.326671	1458.7	0.1692	<=SB
78	HLA-C*07:22	KRILVNLSM	KRILVNLSM	0	0	0	0	0	KRILVNLSM	KKLC1	0.32069	1556.2	0.1837	<=SB
21	HLA-C*07:22	YRRFQRNTGEM	YRRFNTGEM	0	4	2	0	0	YRRFQRNTGEM	KKLC1	0.27808	2467.6	0.3235	<=SB
66	HLA-C*07:22	ILNNFPHSI	ILNNFPHSI	0	0	0	0	0	ILNNFPHSI	KKLC1	0.268261	2744.2	0.3704	<=SB
41	HLA-C*07:22	VRPSSSGLI	VRPSSSGLI	0	0	0	0	0	VRPSSSGLI	KKLC1	0.251139	3302.7	0.4705	<=SB
78	HLA-C*12:16	KRILVNLSM	KRILVNLSM	0	0	0	0	0	KRILVNLSM	KKLC1	0.366855	944.3	0.1019	<=SB
22	HLA-C*12:16	RRFQRNTGEM	RRFQRNTEM	0	7	1	0	0	RRFQRNTGEM	KKLC1	0.342058	1235	0.1338	<=SB
3	HLA-C*12:16	FYLLLASSI	FYLLLASSI	0	0	0	0	0	FYLLLASSI	KKLC1	0.287644	2225	0.3175	<=SB
21	HLA-C*12:16	YRRFQRNTGEM	YRRFNTGEM	0	4	2	0	0	YRRFQRNTGEM	KKLC1	0.281794	2370.4	0.3461	<=SB
32	HLA-C*15:09	SSNSTALAL	SSNSTALAL	0	0	0	0	0	SSNSTALAL	KKLC1	0.574852	99.5	0.1647	<=SB
31	HLA-C*15:09	MSSNSTALAL	MSNSTALAL	0	1	1	0	0	MSSNSTALAL	KKLC1	0.522111	176	0.3223	<=SB
66	HLA-C*15:09	ILNNFPHSI	ILNNFPHSI	0	0	0	0	0	ILNNFPHSI	KKLC1	0.501011	221.2	0.3964	<=SB
62	HLA-C*15:09	LSRDILNNF	LSRDILNNF	0	0	0	0	0	LSRDILNNF	KKLC1	0.487047	257.2	0.4656	<=SB
7	HLA-C*15:09	LASSILCAL	LASSILCAL	0	0	0	0	0	LASSILCAL	KKLC1	0.484442	264.6	0.4788	<=SB
40	HLA-B*07:06	LVRPSSSGL	LVRPSSSGL	0	0	0	0	0	LVRPSSSGL	KKLC1	0.672602	34.5	0.1365	<=SB
42	HLA-B*07:06	RPSSSGLI	RPSSSG-LI	0	0	0	6	1	RPSSSGLI	KKLC1	0.532302	157.7	0.4636	<=SB
81	HLA-A*11:02	LVNLSMVENK	LVNLSMVEK	0	8	1	0	0	LVNLSMVENK	KKLC1	0.618191	62.2	0.3792	<=SB
52	HLA-A*01:06	NTDNNLAVY	NTDNNLAVY	0	0	0	0	0	NTDNNLAVY	KKLC1	0.59277	82	0.044	<=SB
51	HLA-A*01:06	SNTDNNLAVY	STDNNLAVY	0	1	1	0	0	SNTDNNLAVY	KKLC1	0.530615	160.6	0.1034	<=SB
50	HLA-A*01:06	NSNTDNNLAVY	NTDNNLAVY	0	1	2	0	0	NSNTDNNLAVY	KKLC1	0.376789	848.1	0.449	<=SB
81	HLA-A*11:12	LVNLSMVENK	LVNLSMVEK	0	8	1	0	0	LVNLSMVENK	KKLC1	0.618191	62.2	0.3792	<=SB
66	HLA-A*02:27	ILNNFPHSI	ILNNFPHSI	0	0	0	0	0	ILNNFPHSI	KKLC1	0.813132	7.6	0.0586	<=SB
90	HLA-A*02:27	KLVELEHTL	KLVELEHTL	0	0	0	0	0	KLVELEHTL	KKLC1	0.739405	16.8	0.1779	<=SB
85	HLA-A*02:27	SMVENKLVEL	SMVENLVEL	0	5	1	0	0	SMVENKLVEL	KKLC1	0.667691	36.4	0.3796	<=SB
4	HLA-A*02:27	YLLLASSIL	YLLLASSIL	0	0	0	0	0	YLLLASSIL	KKLC1	0.647149	45.5	0.4553	<=SB
278	HLA-A*02:01	KVLEYVIKV	KVLEYVIKV	0	0	0	0	0	KVLEYVIKV	MAGE_A1	0.83601	5.9	0.048	<=SB
92	HLA-A*02:01	CILESLFRAV	CILESLFAV	0	7	1	0	0	CILESLFRAV	MAGE_A1	0.713288	22.2	0.3048	<=SB
38	HLA-A*02:01	LVLGTLEEV	LVLGTLEEV	0	0	0	0	0	LVLGTLEEV	MAGE_A1	0.686486	29.7	0.3984	<=SB
264	HLA-A*02:01	FLWGPRALA	FLWGPRALA	0	0	0	0	0	FLWGPRALA	MAGE_A1	0.665793	37.2	0.4875	<=SB
239	HLA-A*01:01	LTQDLVQEKY	LTDLVQEKY	0	2	1	0	0	LTQDLVQEKY	MAGE_A1	0.722039	20.2	0.0175	<=SB
161	HLA-A*01:01	EADPTGHSY	EADPTGHSY	0	0	0	0	0	EADPTGHSY	MAGE_A1	0.569309	105.6	0.095	<=SB
273	HLA-A*01:01	ETSYVKVLEY	ETSYVVLEY	0	5	1	0	0	ETSYVKVLEY	MAGE_A1	0.518963	182.1	0.1474	<=SB
274	HLA-A*01:01	TSYVKVLEY	TSYVKVLEY	0	0	0	0	0	TSYVKVLEY	MAGE_A1	0.477081	286.5	0.2023	<=SB
238	HLA-A*01:01	LLTQDLVQEKY	LTDLVQEKY	1	2	1	0	0	LTQDLVQEKY	MAGE_A1	0.47412	295.9	0.2073	<=SB
253	HLA-A*01:01	QVPDSDPARY	QVDSDPARY	0	2	1	0	0	QVPDSDPARY	MAGE_A1	0.440829	424.2	0.2688	<=SB
159	HLA-A*01:01	VKEADPTGHSY	VADPTGHSY	0	1	2	0	0	VKEADPTGHSY	MAGE_A1	0.420236	530	0.3176	<=SB
243	HLA-A*01:01	LVQEKYLEY	LVQEKYLEY	0	0	0	0	0	LVQEKYLEY	MAGE_A1	0.404741	626.8	0.3543	<=SB
160	HLA-A*01:01	KEADPTGHSY	KADPTGHSY	0	1	1	0	0	KEADPTGHSY	MAGE_A1	0.396057	688.5	0.3749	<=SB
240	HLA-A*01:01	TQDLVQEKY	TQDLVQEKY	0	0	0	0	0	TQDLVQEKY	MAGE_A1	0.37923	826	0.4208	<=SB
147	HLA-A*01:01	ASESLQLVF	ASESLQLVF	0	0	0	0	0	ASESLQLVF	MAGE_A1	0.362257	992.5	0.4773	<=SB
98	HLA-C*07:01	FRAVITKKV	FRAVITKKV	0	0	0	0	0	FRAVITKKV	MAGE_A1	0.516784	186.5	0.0711	<=SB
136	HLA-C*07:01	YKHCFPEIF	YKHCFPEIF	0	0	0	0	0	YKHCFPEIF	MAGE_A1	0.341035	1248.7	0.4139	<=SB
290	HLA-C*07:01	VRFFFPSL	VRFFFP-SL	0	0	0	6	1	VRFFFPSL	MAGE_A1	0.33668	1308.9	0.4346	<=SB
274	HLA-C*07:01	TSYVKVLEY	TSYVKVLEY	0	0	0	0	0	TSYVKVLEY	MAGE_A1	0.327595	1444.1	0.4777	<=SB
96	HLA-A*03:01	SLFRAVITK	SLFRAVITK	0	0	0	0	0	SLFRAVITK	MAGE_A1	0.742213	16.3	0.0373	<=SB
96	HLA-A*03:01	SLFRAVITKK	SLFRAITKK	0	5	1	0	0	SLFRAVITKK	MAGE_A1	0.737781	17.1	0.0388	<=SB
289	HLA-A*03:01	RVRFFFPSLR	RVFFFPSLR	0	2	1	0	0	RVRFFFPSLR	MAGE_A1	0.69587	26.9	0.0808	<=SB
107	HLA-A*03:01	ADLVGFLLLK	ALVGFLLLK	0	1	1	0	0	ADLVGFLLLK	MAGE_A1	0.656025	41.3	0.1503	<=SB
128	HLA-A*03:01	MLESVIKNYK	MLSVIKNYK	0	2	1	0	0	MLESVIKNYK	MAGE_A1	0.650443	43.9	0.1623	<=SB
95	HLA-A*03:01	ESLFRAVITK	SLFRAVITK	1	0	0	0	0	SLFRAVITK	MAGE_A1	0.62475	58	0.2188	<=SB
269	HLA-A*03:01	RALAETSYVK	RLAETSYVK	0	1	1	0	0	RALAETSYVK	MAGE_A1	0.6161	63.7	0.2408	<=SB
182	HLA-A*03:01	LLGDNQIMPK	LLGNQIMPK	0	3	1	0	0	LLGDNQIMPK	MAGE_A1	0.595592	79.5	0.2996	<=SB
270	HLA-A*03:01	ALAETSYVK	ALAETSYVK	0	0	0	0	0	ALAETSYVK	MAGE_A1	0.561477	115	0.4068	<=SB
98	HLA-C*07:02	FRAVITKKV	FRAVITKKV	0	0	0	0	0	FRAVITKKV	MAGE_A1	0.432408	464.6	0.3028	<=SB
292	HLA-C*07:02	FFFPSLREA	FFFPSLREA	0	0	0	0	0	FFFPSLREA	MAGE_A1	0.419119	536.5	0.355	<=SB
136	HLA-C*07:02	YKHCFPEIF	YKHCFPEIF	0	0	0	0	0	YKHCFPEIF	MAGE_A1	0.417859	543.8	0.3599	<=SB
290	HLA-C*07:02	VRFFFPSL	VRFFFP-SL	0	0	0	6	1	VRFFFPSL	MAGE_A1	0.412715	575	0.3802	<=SB
62	HLA-C*07:02	SAFPTTINF	SAFPTTINF	0	0	0	0	0	SAFPTTINF	MAGE_A1	0.385619	770.8	0.4957	<=SB
294	HLA-B*07:02	FPSLREAAL	FPSLREAAL	0	0	0	0	0	FPSLREAAL	MAGE_A1	0.762203	13.1	0.0384	<=SB
189	HLA-B*07:02	MPKTGFLII	MPKTGFLII	0	0	0	0	0	MPKTGFLII	MAGE_A1	0.675956	33.3	0.1172	<=SB
162	HLA-B*07:02	ADPTGHSYVL	APTGHSYVL	0	1	1	0	0	ADPTGHSYVL	MAGE_A1	0.640086	49.1	0.1713	<=SB
289	HLA-B*07:02	RVRFFFPSL	RVRFFFPSL	0	0	0	0	0	RVRFFFPSL	MAGE_A1	0.617169	62.9	0.2054	<=SB
293	HLA-B*07:02	FFPSLREAAL	FPSLREAAL	0	1	1	0	0	FFPSLREAAL	MAGE_A1	0.601985	74.2	0.2354	<=SB
36	HLA-B*07:02	SPLVLGTL	SPL-VLGTL	0	0	0	3	1	SPLVLGTL	MAGE_A1	0.580124	94	0.2833	<=SB
189	HLA-B*07:02	MPKTGFLIIVL	MPKTGFLVL	0	7	2	0	0	MPKTGFLIIVL	MAGE_A1	0.564557	111.2	0.3206	<=SB
57	HLA-B*07:02	SPQGASAF	SPQ-GASAF	0	0	0	3	1	SPQGASAF	MAGE_A1	0.543537	139.6	0.373	<=SB
287	HLA-B*08:01	SARVRFFFPSL	SARVRFFSL	0	7	2	0	0	SARVRFFFPSL	MAGE_A1	0.669537	35.7	0.0586	<=SB
294	HLA-B*08:01	FPSLREAAL	FPSLREAAL	0	0	0	0	0	FPSLREAAL	MAGE_A1	0.650201	44	0.0741	<=SB
287	HLA-B*08:01	SARVRFFF	SARVRFF-F	0	0	0	7	1	SARVRFFF	MAGE_A1	0.621878	59.8	0.1071	<=SB
114	HLA-B*08:01	LLKYRAREPV	LLKYRARPV	0	7	1	0	0	LLKYRAREPV	MAGE_A1	0.560427	116.3	0.2061	<=SB
189	HLA-B*08:01	MPKTGFLII	MPKTGFLII	0	0	0	0	0	MPKTGFLII	MAGE_A1	0.559438	117.5	0.2086	<=SB
289	HLA-B*08:01	RVRFFFPSL	RVRFFFPSL	0	0	0	0	0	RVRFFFPSL	MAGE_A1	0.532941	156.6	0.2787	<=SB
293	HLA-B*08:01	FFPSLREAAL	FPSLREAAL	0	1	1	0	0	FFPSLREAAL	MAGE_A1	0.516679	186.7	0.3311	<=SB
106	HLA-C*04:01	VADLVGFLL	VADLVGFLL	0	0	0	0	0	VADLVGFLL	MAGE_A1	0.232669	4033.3	0.1775	<=SB
223	HLA-C*04:01	VYDGREHSA	VYDGREHSA	0	0	0	0	0	VYDGREHSA	MAGE_A1	0.197316	5912.7	0.3083	<=SB
223	HLA-C*04:01	VYDGREHSAY	VYDGRHSAY	0	5	1	0	0	VYDGREHSAY	MAGE_A1	0.18112	7045.2	0.4075	<=SB
293	HLA-C*04:01	FFPSLREAAL	FFPSLRAAL	0	6	1	0	0	FFPSLREAAL	MAGE_A1	0.178116	7277.9	0.4311	<=SB
256	HLA-C*04:01	DSDPARYEF	DSDPARYEF	0	0	0	0	0	DSDPARYEF	MAGE_A1	0.178023	7285.3	0.4319	<=SB
143	HLA-C*04:01	IFGKASESL	IFGKASESL	0	0	0	0	0	IFGKASESL	MAGE_A1	0.176165	7433.2	0.4465	<=SB
98	HLA-C*06:02	FRAVITKKV	FRAVITKKV	0	0	0	0	0	FRAVITKKV	MAGE_A1	0.566721	108.6	0.0377	<=SB
292	HLA-C*06:02	FFFPSLREA	FFFPSLREA	0	0	0	0	0	FFFPSLREA	MAGE_A1	0.360176	1015.1	0.3294	<=SB
136	HLA-C*06:02	YKHCFPEIF	YKHCFPEIF	0	0	0	0	0	YKHCFPEIF	MAGE_A1	0.347576	1163.4	0.3753	<=SB
290	HLA-C*06:02	VRFFFPSL	VRFFFP-SL	0	0	0	6	1	VRFFFPSL	MAGE_A1	0.346755	1173.8	0.3783	<=SB
274	HLA-C*06:02	TSYVKVLEY	TSYVKVLEY	0	0	0	0	0	TSYVKVLEY	MAGE_A1	0.345307	1192.3	0.3836	<=SB
126	HLA-B*44:02	AEMLESVIKNY	AEMSVIKNY	0	3	2	0	0	AEMLESVIKNY	MAGE_A1	0.754273	14.3	0.0092	<=SB
160	HLA-B*44:02	KEADPTGHSY	KEADTGHSY	0	4	1	0	0	KEADPTGHSY	MAGE_A1	0.614255	65	0.0823	<=SB
148	HLA-B*44:02	SESLQLVFGI	SELQLVFGI	0	2	1	0	0	SESLQLVFGI	MAGE_A1	0.608184	69.4	0.09	<=SB
272	HLA-B*44:02	AETSYVKVL	AETSYVKVL	0	0	0	0	0	AETSYVKVL	MAGE_A1	0.604194	72.4	0.0938	<=SB
216	HLA-B*44:02	EELSVMEVY	EELSVMEVY	0	0	0	0	0	EELSVMEVY	MAGE_A1	0.603959	72.6	0.094	<=SB
272	HLA-B*44:02	AETSYVKVLEY	AETSYVKVY	0	8	2	0	0	AETSYVKVLEY	MAGE_A1	0.603522	73	0.0944	<=SB
215	HLA-B*44:02	WEELSVMEVY	WELSVMEVY	0	1	1	0	0	WEELSVMEVY	MAGE_A1	0.455102	363.5	0.3646	<=SB
262	HLA-B*44:02	YEFLWGPRAL	YEFLWGRAL	0	6	1	0	0	YEFLWGPRAL	MAGE_A1	0.439217	431.6	0.4136	<=SB
126	HLA-B*44:02	AEMLESVI	AEMLESV-I	0	0	0	7	1	AEMLESVI	MAGE_A1	0.421814	521	0.469	<=SB
106	HLA-C*05:01	VADLVGFLL	VADLVGFLL	0	0	0	0	0	VADLVGFLL	MAGE_A1	0.671849	34.8	0.0182	<=SB
106	HLA-C*05:01	VADLVGFLLL	VADLVGLLL	0	6	1	0	0	VADLVGFLLL	MAGE_A1	0.476003	289.9	0.127	<=SB
147	HLA-C*05:01	ASESLQLVF	ASESLQLVF	0	0	0	0	0	ASESLQLVF	MAGE_A1	0.440851	424.1	0.1693	<=SB
105	HLA-C*05:01	KVADLVGFLL	KADLVGFLL	0	1	1	0	0	KVADLVGFLL	MAGE_A1	0.405027	624.8	0.2308	<=SB
106	HLA-C*05:01	VADLVGFL	VADLVG-FL	0	0	0	6	1	VADLVGFL	MAGE_A1	0.356086	1061	0.3604	<=SB
256	HLA-C*05:01	DSDPARYEF	DSDPARYEF	0	0	0	0	0	DSDPARYEF	MAGE_A1	0.349994	1133.3	0.3781	<=SB
32	HLA-C*05:01	TSSSSPLVL	TSSSSPLVL	0	0	0	0	0	TSSSSPLVL	MAGE_A1	0.325176	1482.4	0.4753	<=SB
188	HLA-A*24:02	IMPKTGFLI	IMPKTGFLI	0	0	0	0	0	IMPKTGFLI	MAGE_A1	0.686015	29.9	0.066	<=SB
275	HLA-A*24:02	SYVKVLEYVI	SYVKVLYVI	0	6	1	0	0	SYVKVLEYVI	MAGE_A1	0.607516	69.9	0.1531	<=SB
275	HLA-A*24:02	SYVKVLEYV	SYVKVLEYV	0	0	0	0	0	SYVKVLEYV	MAGE_A1	0.599184	76.5	0.1672	<=SB
135	HLA-A*24:02	NYKHCFPEIF	NYHCFPEIF	0	2	1	0	0	NYKHCFPEIF	MAGE_A1	0.589291	85.1	0.1848	<=SB
135	HLA-A*24:02	NYKHCFPEI	NYKHCFPEI	0	0	0	0	0	NYKHCFPEI	MAGE_A1	0.523138	174.1	0.3257	<=SB
188	HLA-A*24:02	IMPKTGFLII	IMPKTGFLI	0	8	1	0	0	IMPKTGFLII	MAGE_A1	0.48949	250.5	0.4263	<=SB
168	HLA-A*24:02	SYVLVTCLGL	SYVLVTCLL	0	8	1	0	0	SYVLVTCLGL	MAGE_A1	0.476274	289	0.4706	<=SB
62	HLA-C*03:04	SAFPTTINF	SAFPTTINF	0	0	0	0	0	SAFPTTINF	MAGE_A1	0.763558	12.9	0.0475	<=SB
30	HLA-C*03:04	AATSSSSPL	AATSSSSPL	0	0	0	0	0	AATSSSSPL	MAGE_A1	0.749212	15.1	0.0615	<=SB
230	HLA-C*03:04	SAYGEPRKL	SAYGEPRKL	0	0	0	0	0	SAYGEPRKL	MAGE_A1	0.657397	40.7	0.1811	<=SB
32	HLA-C*03:04	TSSSSPLVL	TSSSSPLVL	0	0	0	0	0	TSSSSPLVL	MAGE_A1	0.609022	68.7	0.2771	<=SB
167	HLA-C*03:04	HSYVLVTCL	HSYVLVTCL	0	0	0	0	0	HSYVLVTCL	MAGE_A1	0.554556	123.9	0.4151	<=SB
269	HLA-C*03:04	RALAETSYV	RALAETSYV	0	0	0	0	0	RALAETSYV	MAGE_A1	0.553454	125.4	0.4185	<=SB
60	HLA-C*03:04	GASAFPTTI	GASAFPTTI	0	0	0	0	0	GASAFPTTI	MAGE_A1	0.549682	130.6	0.4299	<=SB
96	HLA-A*11:01	SLFRAVITK	SLFRAVITK	0	0	0	0	0	SLFRAVITK	MAGE_A1	0.762787	13	0.0474	<=SB
289	HLA-A*11:01	RVRFFFPSLR	RVFFFPSLR	0	2	1	0	0	RVRFFFPSLR	MAGE_A1	0.691253	28.2	0.1672	<=SB
96	HLA-A*11:01	SLFRAVITKK	SLFRAVITK	0	8	1	0	0	SLFRAVITKK	MAGE_A1	0.685987	29.9	0.1783	<=SB
270	HLA-A*11:01	ALAETSYVK	ALAETSYVK	0	0	0	0	0	ALAETSYVK	MAGE_A1	0.662975	38.3	0.2339	<=SB
107	HLA-A*11:01	ADLVGFLLLK	ALVGFLLLK	0	1	1	0	0	ADLVGFLLLK	MAGE_A1	0.656134	41.3	0.2525	<=SB
269	HLA-A*11:01	RALAETSYVK	RALAETSYK	0	8	1	0	0	RALAETSYVK	MAGE_A1	0.647336	45.4	0.2797	<=SB
219	HLA-A*11:01	SVMEVYDGR	SVMEVYDGR	0	0	0	0	0	SVMEVYDGR	MAGE_A1	0.6191	61.6	0.376	<=SB
66	HLA-A*11:01	TTINFTRQR	TTINFTRQR	0	0	0	0	0	TTINFTRQR	MAGE_A1	0.613823	65.3	0.3945	<=SB
128	HLA-A*11:01	MLESVIKNYK	MLSVIKNYK	0	2	1	0	0	MLESVIKNYK	MAGE_A1	0.613687	65.4	0.395	<=SB
274	HLA-A*11:01	TSYVKVLEY	TSYVKVLEY	0	0	0	0	0	TSYVKVLEY	MAGE_A1	0.597877	77.5	0.4601	<=SB
170	HLA-B*15:01	VLVTCLGLSY	VLVTLGLSY	0	4	1	0	0	VLVTCLGLSY	MAGE_A1	0.631212	54.1	0.2805	<=SB
171	HLA-B*15:01	LVTCLGLSY	LVTCLGLSY	0	0	0	0	0	LVTCLGLSY	MAGE_A1	0.580697	93.4	0.495	<=SB
161	HLA-B*35:01	EADPTGHSY	EADPTGHSY	0	0	0	0	0	EADPTGHSY	MAGE_A1	0.790244	9.7	0.035	<=SB
294	HLA-B*35:01	FPSLREAAL	FPSLREAAL	0	0	0	0	0	FPSLREAAL	MAGE_A1	0.730895	18.4	0.0757	<=SB
62	HLA-B*35:01	SAFPTTINF	SAFPTTINF	0	0	0	0	0	SAFPTTINF	MAGE_A1	0.679602	32	0.127	<=SB
171	HLA-B*35:01	LVTCLGLSY	LVTCLGLSY	0	0	0	0	0	LVTCLGLSY	MAGE_A1	0.645596	46.3	0.1788	<=SB
254	HLA-B*35:01	VPDSDPARY	VPDSDPARY	0	0	0	0	0	VPDSDPARY	MAGE_A1	0.606464	70.7	0.2478	<=SB
243	HLA-B*35:01	LVQEKYLEY	LVQEKYLEY	0	0	0	0	0	LVQEKYLEY	MAGE_A1	0.531374	159.2	0.4259	<=SB
262	HLA-B*40:01	YEFLWGPRAL	YEFWGPRAL	0	3	1	0	0	YEFLWGPRAL	MAGE_A1	0.811023	7.7	0.0087	<=SB
272	HLA-B*40:01	AETSYVKVL	AETSYVKVL	0	0	0	0	0	AETSYVKVL	MAGE_A1	0.73909	16.8	0.0344	<=SB
94	HLA-B*40:01	LESLFRAVI	LESLFRAVI	0	0	0	0	0	LESLFRAVI	MAGE_A1	0.669814	35.6	0.1031	<=SB
215	HLA-B*40:01	WEELSVMEV	WEELSVMEV	0	0	0	0	0	WEELSVMEV	MAGE_A1	0.568809	106.2	0.2544	<=SB
261	HLA-B*40:01	RYEFLWGPRAL	YEFWGPRAL	1	3	1	0	0	YEFLWGPRAL	MAGE_A1	0.531206	159.5	0.3459	<=SB
209	HLA-B*40:01	APEEEIWEEL	AEEEIWEEL	0	1	1	0	0	APEEEIWEEL	MAGE_A1	0.496322	232.7	0.444	<=SB
148	HLA-B*40:01	SESLQLVFGI	SELQLVFGI	0	2	1	0	0	SESLQLVFGI	MAGE_A1	0.48895	252	0.4635	<=SB
262	HLA-B*40:01	YEFLWGPRALA	YEFWGPRAL	0	3	1	0	0	YEFLWGPRAL	MAGE_A1	0.48173	272.5	0.4826	<=SB
20	HLA-B*40:01	QEALGLVCV	QEALGLVCV	0	0	0	0	0	QEALGLVCV	MAGE_A1	0.480417	276.4	0.486	<=SB
62	HLA-C*03:03	SAFPTTINF	SAFPTTINF	0	0	0	0	0	SAFPTTINF	MAGE_A1	0.763558	12.9	0.0475	<=SB
30	HLA-C*03:03	AATSSSSPL	AATSSSSPL	0	0	0	0	0	AATSSSSPL	MAGE_A1	0.749212	15.1	0.0615	<=SB
230	HLA-C*03:03	SAYGEPRKL	SAYGEPRKL	0	0	0	0	0	SAYGEPRKL	MAGE_A1	0.657397	40.7	0.1811	<=SB
32	HLA-C*03:03	TSSSSPLVL	TSSSSPLVL	0	0	0	0	0	TSSSSPLVL	MAGE_A1	0.609022	68.7	0.2771	<=SB
167	HLA-C*03:03	HSYVLVTCL	HSYVLVTCL	0	0	0	0	0	HSYVLVTCL	MAGE_A1	0.554556	123.9	0.4151	<=SB
269	HLA-C*03:03	RALAETSYV	RALAETSYV	0	0	0	0	0	RALAETSYV	MAGE_A1	0.553454	125.4	0.4185	<=SB
60	HLA-C*03:03	GASAFPTTI	GASAFPTTI	0	0	0	0	0	GASAFPTTI	MAGE_A1	0.549682	130.6	0.4299	<=SB
62	HLA-C*12:03	SAFPTTINF	SAFPTTINF	0	0	0	0	0	SAFPTTINF	MAGE_A1	0.783113	10.5	0.0274	<=SB
274	HLA-C*12:03	TSYVKVLEY	TSYVKVLEY	0	0	0	0	0	TSYVKVLEY	MAGE_A1	0.716383	21.5	0.0771	<=SB
230	HLA-C*12:03	SAYGEPRKL	SAYGEPRKL	0	0	0	0	0	SAYGEPRKL	MAGE_A1	0.663711	38	0.1625	<=SB
167	HLA-C*12:03	HSYVLVTCL	HSYVLVTCL	0	0	0	0	0	HSYVLVTCL	MAGE_A1	0.649879	44.2	0.1905	<=SB
282	HLA-C*12:03	YVIKVSARV	YVIKVSARV	0	0	0	0	0	YVIKVSARV	MAGE_A1	0.648243	45	0.1938	<=SB
105	HLA-C*12:03	KVADLVGFL	KVADLVGFL	0	0	0	0	0	KVADLVGFL	MAGE_A1	0.607915	69.6	0.3279	<=SB
269	HLA-C*12:03	RALAETSYV	RALAETSYV	0	0	0	0	0	RALAETSYV	MAGE_A1	0.603753	72.8	0.3416	<=SB
60	HLA-C*12:03	GASAFPTTI	GASAFPTTI	0	0	0	0	0	GASAFPTTI	MAGE_A1	0.575788	98.5	0.4433	<=SB
189	HLA-B*51:01	MPKTGFLII	MPKTGFLII	0	0	0	0	0	MPKTGFLII	MAGE_A1	0.54599	136	0.015	<=SB
189	HLA-B*51:01	MPKTGFLI	MP-KTGFLI	0	0	0	2	1	MPKTGFLI	MAGE_A1	0.475295	292.1	0.046	<=SB
189	HLA-B*51:01	MPKTGFLIIV	MPTGFLIIV	0	2	1	0	0	MPKTGFLIIV	MAGE_A1	0.356433	1057.1	0.1831	<=SB
188	HLA-B*51:01	IMPKTGFLII	MPKTGFLII	1	0	0	0	0	MPKTGFLII	MAGE_A1	0.281881	2368.2	0.4178	<=SB
62	HLA-B*51:01	SAFPTTINF	SAFPTTINF	0	0	0	0	0	SAFPTTINF	MAGE_A1	0.26909	2719.7	0.4744	<=SB
294	HLA-B*51:01	FPSLREAAL	FPSLREAAL	0	0	0	0	0	FPSLREAAL	MAGE_A1	0.264377	2862	0.4952	<=SB
126	HLA-B*44:03	AEMLESVIKNY	AEMSVIKNY	0	3	2	0	0	AEMLESVIKNY	MAGE_A1	0.74403	16	0.0096	<=SB
216	HLA-B*44:03	EELSVMEVY	EELSVMEVY	0	0	0	0	0	EELSVMEVY	MAGE_A1	0.669548	35.7	0.0404	<=SB
160	HLA-B*44:03	KEADPTGHSY	KEADTGHSY	0	4	1	0	0	KEADPTGHSY	MAGE_A1	0.619928	61.1	0.0679	<=SB
272	HLA-B*44:03	AETSYVKVLEY	AETSYVLEY	0	5	2	0	0	AETSYVKVLEY	MAGE_A1	0.609892	68.1	0.0809	<=SB
148	HLA-B*44:03	SESLQLVFGI	SELQLVFGI	0	2	1	0	0	SESLQLVFGI	MAGE_A1	0.592936	81.8	0.0966	<=SB
272	HLA-B*44:03	AETSYVKVL	AETSYVKVL	0	0	0	0	0	AETSYVKVL	MAGE_A1	0.592461	82.2	0.0971	<=SB
215	HLA-B*44:03	WEELSVMEVY	WELSVMEVY	0	1	1	0	0	WEELSVMEVY	MAGE_A1	0.522638	175	0.1931	<=SB
262	HLA-B*44:03	YEFLWGPRAL	YEFLWGRAL	0	6	1	0	0	YEFLWGPRAL	MAGE_A1	0.480679	275.6	0.2807	<=SB
216	HLA-B*18:01	EELSVMEVY	EELSVMEVY	0	0	0	0	0	EELSVMEVY	MAGE_A1	0.753172	14.4	0.0099	<=SB
215	HLA-B*18:01	WEELSVMEVY	WELSVMEVY	0	1	1	0	0	WEELSVMEVY	MAGE_A1	0.62137	60.1	0.0414	<=SB
262	HLA-B*18:01	YEFLWGPRAL	YEFLWGPAL	0	7	1	0	0	YEFLWGPRAL	MAGE_A1	0.614345	64.9	0.0447	<=SB
262	HLA-B*18:01	YEFLWGPRA	YEFLWGPRA	0	0	0	0	0	YEFLWGPRA	MAGE_A1	0.535256	152.7	0.0971	<=SB
212	HLA-B*18:01	EEIWEELSVM	EEWEELSVM	0	2	1	0	0	EEIWEELSVM	MAGE_A1	0.497358	230.1	0.1524	<=SB
94	HLA-B*18:01	LESLFRAVI	LESLFRAVI	0	0	0	0	0	LESLFRAVI	MAGE_A1	0.46139	339.6	0.219	<=SB
148	HLA-B*18:01	SESLQLVF	SES-LQLVF	0	0	0	3	1	SESLQLVF	MAGE_A1	0.43144	469.5	0.2881	<=SB
216	HLA-B*18:01	EELSVMEVYD	EELSVMEVY	0	0	0	0	0	EELSVMEVY	MAGE_A1	0.42411	508.3	0.3082	<=SB
280	HLA-B*18:01	LEYVIKVSA	LEYVIKVSA	0	0	0	0	0	LEYVIKVSA	MAGE_A1	0.417636	545.1	0.3261	<=SB
212	HLA-B*18:01	EEIWEELSV	EEIWEELSV	0	0	0	0	0	EEIWEELSV	MAGE_A1	0.411917	579.9	0.342	<=SB
215	HLA-B*18:01	WEELSVMEV	WEELSVMEV	0	0	0	0	0	WEELSVMEV	MAGE_A1	0.386687	762	0.4172	<=SB
214	HLA-B*18:01	IWEELSVMEVY	IELSVMEVY	0	1	2	0	0	IWEELSVMEVY	MAGE_A1	0.383245	790.9	0.4309	<=SB
129	HLA-B*18:01	LESVIKNY	LES-VIKNY	0	0	0	3	1	LESVIKNY	MAGE_A1	0.376232	853.2	0.459	<=SB
217	HLA-B*18:01	ELSVMEVY	#NAME?	0	0	0	0	1	ELSVMEVY	MAGE_A1	0.371455	898.5	0.4781	<=SB
262	HLA-B*18:01	YEFLWGPR	YEFLWG-PR	0	0	0	6	1	YEFLWGPR	MAGE_A1	0.368329	929.4	0.4906	<=SB
105	HLA-C*02:02	KVADLVGFL	KVADLVGFL	0	0	0	0	0	KVADLVGFL	MAGE_A1	0.53776	148.6	0.0703	<=SB
282	HLA-C*02:02	YVIKVSARV	YVIKVSARV	0	0	0	0	0	YVIKVSARV	MAGE_A1	0.506337	208.8	0.1165	<=SB
62	HLA-C*02:02	SAFPTTINF	SAFPTTINF	0	0	0	0	0	SAFPTTINF	MAGE_A1	0.470776	306.8	0.1811	<=SB
146	HLA-C*02:02	KASESLQLV	KASESLQLV	0	0	0	0	0	KASESLQLV	MAGE_A1	0.438055	437.1	0.2931	<=SB
274	HLA-C*02:02	TSYVKVLEY	TSYVKVLEY	0	0	0	0	0	TSYVKVLEY	MAGE_A1	0.42541	501.2	0.3521	<=SB
60	HLA-C*02:02	GASAFPTTI	GASAFPTTI	0	0	0	0	0	GASAFPTTI	MAGE_A1	0.414879	561.7	0.4032	<=SB
269	HLA-C*02:02	RALAETSYV	RALAETSYV	0	0	0	0	0	RALAETSYV	MAGE_A1	0.41172	581.2	0.4201	<=SB
89	HLA-C*02:02	STSCILESL	STSCILESL	0	0	0	0	0	STSCILESL	MAGE_A1	0.401695	647.8	0.4738	<=SB
106	HLA-C*08:02	VADLVGFLL	VADLVGFLL	0	0	0	0	0	VADLVGFLL	MAGE_A1	0.530179	161.3	0.0166	<=SB
147	HLA-C*08:02	ASESLQLVF	ASESLQLVF	0	0	0	0	0	ASESLQLVF	MAGE_A1	0.310395	1739.5	0.1878	<=SB
106	HLA-C*08:02	VADLVGFLLL	VADLVGLLL	0	6	1	0	0	VADLVGFLLL	MAGE_A1	0.307367	1797.5	0.1951	<=SB
32	HLA-C*08:02	TSSSSPLVL	TSSSSPLVL	0	0	0	0	0	TSSSSPLVL	MAGE_A1	0.283899	2317.1	0.2565	<=SB
256	HLA-C*08:02	DSDPARYEF	DSDPARYEF	0	0	0	0	0	DSDPARYEF	MAGE_A1	0.258258	3057.9	0.3552	<=SB
30	HLA-C*08:02	AATSSSSPL	AATSSSSPL	0	0	0	0	0	AATSSSSPL	MAGE_A1	0.255567	3148.2	0.367	<=SB
125	HLA-C*08:02	KAEMLESVI	KAEMLESVI	0	0	0	0	0	KAEMLESVI	MAGE_A1	0.250789	3315.3	0.3879	<=SB
161	HLA-C*08:02	EADPTGHSY	EADPTGHSY	0	0	0	0	0	EADPTGHSY	MAGE_A1	0.232705	4031.8	0.4791	<=SB
288	HLA-B*27:05	ARVRFFFPSL	ARVRFFFPL	0	8	1	0	0	ARVRFFFPSL	MAGE_A1	0.72899	18.8	0.0263	<=SB
289	HLA-B*27:05	RVRFFFPSLR	RRFFFPSLR	0	1	1	0	0	RVRFFFPSLR	MAGE_A1	0.720217	20.6	0.0319	<=SB
260	HLA-B*27:05	ARYEFLWGPR	ARYEFLWPR	0	7	1	0	0	ARYEFLWGPR	MAGE_A1	0.715383	21.7	0.0361	<=SB
288	HLA-B*27:05	ARVRFFFPS	ARVRFFFPS	0	0	0	0	0	ARVRFFFPS	MAGE_A1	0.615876	63.8	0.211	<=SB
288	HLA-B*27:05	ARVRFFFPSLR	ARVRFFFPR	0	8	2	0	0	ARVRFFFPSLR	MAGE_A1	0.605628	71.3	0.2372	<=SB
290	HLA-B*27:05	VRFFFPSLR	VRFFFPSLR	0	0	0	0	0	VRFFFPSLR	MAGE_A1	0.589865	84.6	0.2811	<=SB
285	HLA-B*57:01	KVSARVRFFF	KSARVRFFF	0	1	1	0	0	KVSARVRFFF	MAGE_A1	0.684632	30.3	0.0772	<=SB
286	HLA-B*57:01	VSARVRFFF	VSARVRFFF	0	0	0	0	0	VSARVRFFF	MAGE_A1	0.650526	43.9	0.1212	<=SB
146	HLA-B*57:01	KASESLQLVF	KASSLQLVF	0	3	1	0	0	KASESLQLVF	MAGE_A1	0.630479	54.5	0.1461	<=SB
62	HLA-B*57:01	SAFPTTINF	SAFPTTINF	0	0	0	0	0	SAFPTTINF	MAGE_A1	0.500019	223.6	0.4118	<=SB
61	HLA-B*57:01	ASAFPTTINF	ASFPTTINF	0	2	1	0	0	ASAFPTTINF	MAGE_A1	0.499403	225.1	0.4139	<=SB
89	HLA-B*57:01	STSCILESLF	STSCILSLF	0	6	1	0	0	STSCILESLF	MAGE_A1	0.476739	287.6	0.4916	<=SB
278	HLA-A*32:01	KVLEYVIKV	KVLEYVIKV	0	0	0	0	0	KVLEYVIKV	MAGE_A1	0.71977	20.7	0.0348	<=SB
289	HLA-A*32:01	RVRFFFPSL	RVRFFFPSL	0	0	0	0	0	RVRFFFPSL	MAGE_A1	0.694715	27.2	0.0504	<=SB
191	HLA-A*32:01	KTGFLIIVL	KTGFLIIVL	0	0	0	0	0	KTGFLIIVL	MAGE_A1	0.635393	51.7	0.0916	<=SB
285	HLA-A*32:01	KVSARVRFF	KVSARVRFF	0	0	0	0	0	KVSARVRFF	MAGE_A1	0.611687	66.8	0.1225	<=SB
285	HLA-A*32:01	KVSARVRFFF	KVSAVRFFF	0	4	1	0	0	KVSARVRFFF	MAGE_A1	0.6116	66.8	0.1226	<=SB
62	HLA-A*32:01	SAFPTTINF	SAFPTTINF	0	0	0	0	0	SAFPTTINF	MAGE_A1	0.601412	74.6	0.138	<=SB
286	HLA-A*32:01	VSARVRFFF	VSARVRFFF	0	0	0	0	0	VSARVRFFF	MAGE_A1	0.553661	125.1	0.2171	<=SB
105	HLA-A*32:01	KVADLVGFLL	KVADLVFLL	0	6	1	0	0	KVADLVGFLL	MAGE_A1	0.492119	243.5	0.4164	<=SB
105	HLA-A*32:01	KVADLVGFL	KVADLVGFL	0	0	0	0	0	KVADLVGFL	MAGE_A1	0.484055	265.7	0.4498	<=SB
35	HLA-C*01:02	SSPLVLGTL	SSPLVLGTL	0	0	0	0	0	SSPLVLGTL	MAGE_A1	0.315175	1651.9	0.112	<=SB
62	HLA-C*01:02	SAFPTTINF	SAFPTTINF	0	0	0	0	0	SAFPTTINF	MAGE_A1	0.303519	1873.9	0.1459	<=SB
188	HLA-C*01:02	IMPKTGFLI	IMPKTGFLI	0	0	0	0	0	IMPKTGFLI	MAGE_A1	0.301139	1922.8	0.1532	<=SB
289	HLA-C*01:02	RVRFFFPSL	RVRFFFPSL	0	0	0	0	0	RVRFFFPSL	MAGE_A1	0.290572	2155.7	0.1784	<=SB
30	HLA-C*01:02	AATSSSSPL	AATSSSSPL	0	0	0	0	0	AATSSSSPL	MAGE_A1	0.266046	2810.8	0.2715	<=SB
106	HLA-C*01:02	VADLVGFLL	VADLVGFLL	0	0	0	0	0	VADLVGFLL	MAGE_A1	0.251046	3306.1	0.3515	<=SB
32	HLA-C*01:02	TSSSSPLVL	TSSSSPLVL	0	0	0	0	0	TSSSSPLVL	MAGE_A1	0.25049	3326	0.3549	<=SB
105	HLA-C*01:02	KVADLVGFL	KVADLVGFL	0	0	0	0	0	KVADLVGFL	MAGE_A1	0.243366	3592.5	0.3981	<=SB
294	HLA-C*01:02	FPSLREAAL	FPSLREAAL	0	0	0	0	0	FPSLREAAL	MAGE_A1	0.239843	3732.1	0.4237	<=SB
274	HLA-A*29:02	TSYVKVLEY	TSYVKVLEY	0	0	0	0	0	TSYVKVLEY	MAGE_A1	0.714223	22	0.1067	<=SB
171	HLA-A*29:02	LVTCLGLSY	LVTCLGLSY	0	0	0	0	0	LVTCLGLSY	MAGE_A1	0.711017	22.8	0.1107	<=SB
243	HLA-A*29:02	LVQEKYLEY	LVQEKYLEY	0	0	0	0	0	LVQEKYLEY	MAGE_A1	0.70569	24.2	0.1175	<=SB
109	HLA-A*29:02	LVGFLLLKY	LVGFLLLKY	0	0	0	0	0	LVGFLLLKY	MAGE_A1	0.696056	26.8	0.131	<=SB
170	HLA-A*29:02	VLVTCLGLSY	VLTCLGLSY	0	2	1	0	0	VLVTCLGLSY	MAGE_A1	0.605851	71.1	0.32	<=SB
169	HLA-A*29:02	YVLVTCLGLSY	YVLCLGLSY	0	3	2	0	0	YVLVTCLGLSY	MAGE_A1	0.594386	80.5	0.3518	<=SB
222	HLA-A*26:01	EVYDGREHSAY	EVYDGHSAY	0	5	2	0	0	EVYDGREHSAY	MAGE_A1	0.667657	36.4	0.0181	<=SB
273	HLA-A*26:01	ETSYVKVLEY	ETSYVVLEY	0	5	1	0	0	ETSYVKVLEY	MAGE_A1	0.617459	62.7	0.0336	<=SB
213	HLA-A*26:01	EIWEELSVM	EIWEELSVM	0	0	0	0	0	EIWEELSVM	MAGE_A1	0.533244	156.1	0.0793	<=SB
282	HLA-A*26:01	YVIKVSARV	YVIKVSARV	0	0	0	0	0	YVIKVSARV	MAGE_A1	0.469219	312	0.1477	<=SB
108	HLA-A*26:01	DLVGFLLLKY	DLVGFLLLY	0	8	1	0	0	DLVGFLLLKY	MAGE_A1	0.402987	638.8	0.241	<=SB
242	HLA-A*26:01	DLVQEKYLEY	DLVEKYLEY	0	3	1	0	0	DLVQEKYLEY	MAGE_A1	0.360245	1014.4	0.3481	<=SB
89	HLA-A*26:01	STSCILESLF	STSCILSLF	0	6	1	0	0	STSCILESLF	MAGE_A1	0.339666	1267.3	0.4257	<=SB
62	HLA-C*16:01	SAFPTTINF	SAFPTTINF	0	0	0	0	0	SAFPTTINF	MAGE_A1	0.774586	11.5	0.0168	<=SB
289	HLA-C*16:01	RVRFFFPSL	RVRFFFPSL	0	0	0	0	0	RVRFFFPSL	MAGE_A1	0.627838	56.1	0.1864	<=SB
167	HLA-C*16:01	HSYVLVTCL	HSYVLVTCL	0	0	0	0	0	HSYVLVTCL	MAGE_A1	0.625454	57.5	0.1928	<=SB
230	HLA-C*16:01	SAYGEPRKL	SAYGEPRKL	0	0	0	0	0	SAYGEPRKL	MAGE_A1	0.608646	69	0.2394	<=SB
274	HLA-C*16:01	TSYVKVLEY	TSYVKVLEY	0	0	0	0	0	TSYVKVLEY	MAGE_A1	0.608086	69.4	0.2409	<=SB
269	HLA-C*16:01	RALAETSYV	RALAETSYV	0	0	0	0	0	RALAETSYV	MAGE_A1	0.606694	70.5	0.2448	<=SB
30	HLA-C*16:01	AATSSSSPL	AATSSSSPL	0	0	0	0	0	AATSSSSPL	MAGE_A1	0.579984	94.1	0.3289	<=SB
32	HLA-C*16:01	TSSSSPLVL	TSSSSPLVL	0	0	0	0	0	TSSSSPLVL	MAGE_A1	0.572253	102.3	0.3553	<=SB
105	HLA-C*16:01	KVADLVGFL	KVADLVGFL	0	0	0	0	0	KVADLVGFL	MAGE_A1	0.559435	117.5	0.3991	<=SB
60	HLA-C*16:01	GASAFPTTI	GASAFPTTI	0	0	0	0	0	GASAFPTTI	MAGE_A1	0.558919	118.2	0.4013	<=SB
66	HLA-A*68:01	TTINFTRQR	TTINFTRQR	0	0	0	0	0	TTINFTRQR	MAGE_A1	0.851208	5	0.0259	<=SB
219	HLA-A*68:01	SVMEVYDGR	SVMEVYDGR	0	0	0	0	0	SVMEVYDGR	MAGE_A1	0.849896	5.1	0.0271	<=SB
282	HLA-A*68:01	YVIKVSARVR	YVIKVSARR	0	8	1	0	0	YVIKVSARVR	MAGE_A1	0.758373	13.7	0.1562	<=SB
289	HLA-A*68:01	RVRFFFPSLR	RVFFFPSLR	0	2	1	0	0	RVRFFFPSLR	MAGE_A1	0.733284	17.9	0.2226	<=SB
218	HLA-A*68:01	LSVMEVYDGR	LVMEVYDGR	0	1	1	0	0	LSVMEVYDGR	MAGE_A1	0.708191	23.5	0.2953	<=SB
62	HLA-A*68:01	SAFPTTINFTR	SAFPINFTR	0	4	2	0	0	SAFPTTINFTR	MAGE_A1	0.705664	24.2	0.3031	<=SB
89	HLA-A*68:01	STSCILESLFR	STSCISLFR	0	5	2	0	0	STSCILESLFR	MAGE_A1	0.676061	33.3	0.3956	<=SB
90	HLA-A*68:01	TSCILESLFR	TSILESLFR	0	2	1	0	0	TSCILESLFR	MAGE_A1	0.665133	37.5	0.437	<=SB
294	HLA-B*14:02	FPSLREAAL	FPSLREAAL	0	0	0	0	0	FPSLREAAL	MAGE_A1	0.379527	823.3	0.0689	<=SB
290	HLA-B*14:02	VRFFFPSL	VRFFFP-SL	0	0	0	6	1	VRFFFPSL	MAGE_A1	0.288854	2196.1	0.2801	<=SB
288	HLA-B*14:02	ARVRFFFPSL	ARVRFFFPL	0	8	1	0	0	ARVRFFFPSL	MAGE_A1	0.284689	2297.3	0.2998	<=SB
289	HLA-B*14:02	RVRFFFPSL	RVRFFFPSL	0	0	0	0	0	RVRFFFPSL	MAGE_A1	0.2723	2626.9	0.37	<=SB
289	HLA-A*31:01	RVRFFFPSLR	RVRFFFSLR	0	6	1	0	0	RVRFFFPSLR	MAGE_A1	0.863337	4.4	0.0092	<=SB
291	HLA-A*31:01	RFFFPSLR	RFF-FPSLR	0	0	0	3	1	RFFFPSLR	MAGE_A1	0.740389	16.6	0.1112	<=SB
66	HLA-A*31:01	TTINFTRQR	TTINFTRQR	0	0	0	0	0	TTINFTRQR	MAGE_A1	0.709576	23.2	0.1708	<=SB
288	HLA-A*31:01	ARVRFFFPSLR	RVRFFFSLR	1	6	1	0	0	RVRFFFPSLR	MAGE_A1	0.705282	24.3	0.1816	<=SB
261	HLA-A*31:01	RYEFLWGPR	RYEFLWGPR	0	0	0	0	0	RYEFLWGPR	MAGE_A1	0.697202	26.5	0.204	<=SB
110	HLA-A*31:01	VGFLLLKYR	VGFLLLKYR	0	0	0	0	0	VGFLLLKYR	MAGE_A1	0.672038	34.8	0.2797	<=SB
63	HLA-A*31:01	AFPTTINFTR	AFTTINFTR	0	2	1	0	0	AFPTTINFTR	MAGE_A1	0.633305	52.9	0.4426	<=SB
111	HLA-A*31:01	GFLLLKYRAR	GFLLLKYAR	0	7	1	0	0	GFLLLKYRAR	MAGE_A1	0.625694	57.4	0.4836	<=SB
219	HLA-A*31:01	SVMEVYDGR	SVMEVYDGR	0	0	0	0	0	SVMEVYDGR	MAGE_A1	0.624782	58	0.4885	<=SB
148	HLA-B*13:02	SESLQLVFGI	SELQLVFGI	0	2	1	0	0	SESLQLVFGI	MAGE_A1	0.47225	301.9	0.0293	<=SB
262	HLA-B*13:02	YEFLWGPRAL	YEFLWGPAL	0	7	1	0	0	YEFLWGPRAL	MAGE_A1	0.40234	643.3	0.1288	<=SB
262	HLA-B*13:02	YEFLWGPRA	YEFLWGPRA	0	0	0	0	0	YEFLWGPRA	MAGE_A1	0.40177	647.2	0.1313	<=SB
94	HLA-B*13:02	LESLFRAVI	LESLFRAVI	0	0	0	0	0	LESLFRAVI	MAGE_A1	0.386592	762.8	0.1787	<=SB
18	HLA-B*13:02	AQQEALGLV	AQQEALGLV	0	0	0	0	0	AQQEALGLV	MAGE_A1	0.377742	839.4	0.2088	<=SB
151	HLA-B*13:02	LQLVFGIDV	LQLVFGIDV	0	0	0	0	0	LQLVFGIDV	MAGE_A1	0.342642	1227.2	0.358	<=SB
269	HLA-C*15:02	RALAETSYV	RALAETSYV	0	0	0	0	0	RALAETSYV	MAGE_A1	0.613284	65.6	0.0542	<=SB
146	HLA-C*15:02	KASESLQLV	KASESLQLV	0	0	0	0	0	KASESLQLV	MAGE_A1	0.593236	81.5	0.0698	<=SB
31	HLA-C*15:02	ATSSSSPLV	ATSSSSPLV	0	0	0	0	0	ATSSSSPLV	MAGE_A1	0.528114	165	0.1803	<=SB
105	HLA-C*15:02	KVADLVGFL	KVADLVGFL	0	0	0	0	0	KVADLVGFL	MAGE_A1	0.511177	198.1	0.2166	<=SB
278	HLA-C*15:02	KVLEYVIKV	KVLEYVIKV	0	0	0	0	0	KVLEYVIKV	MAGE_A1	0.503261	215.9	0.2353	<=SB
60	HLA-C*15:02	GASAFPTTI	GASAFPTTI	0	0	0	0	0	GASAFPTTI	MAGE_A1	0.499648	224.5	0.2439	<=SB
167	HLA-C*15:02	HSYVLVTCL	HSYVLVTCL	0	0	0	0	0	HSYVLVTCL	MAGE_A1	0.48111	274.3	0.2968	<=SB
32	HLA-C*15:02	TSSSSPLVL	TSSSSPLVL	0	0	0	0	0	TSSSSPLVL	MAGE_A1	0.469339	311.6	0.34	<=SB
106	HLA-C*15:02	VADLVGFLL	VADLVGFLL	0	0	0	0	0	VADLVGFLL	MAGE_A1	0.467459	318	0.347	<=SB
282	HLA-C*15:02	YVIKVSARV	YVIKVSARV	0	0	0	0	0	YVIKVSARV	MAGE_A1	0.449181	387.5	0.4181	<=SB
222	HLA-A*25:01	EVYDGREHSAY	EVYDGHSAY	0	5	2	0	0	EVYDGREHSAY	MAGE_A1	0.475024	293	0.0267	<=SB
273	HLA-A*25:01	ETSYVKVLEY	ETSYVVLEY	0	5	1	0	0	ETSYVKVLEY	MAGE_A1	0.37477	866.8	0.0889	<=SB
213	HLA-A*25:01	EIWEELSVM	EIWEELSVM	0	0	0	0	0	EIWEELSVM	MAGE_A1	0.360087	1016.1	0.0986	<=SB
282	HLA-A*25:01	YVIKVSARV	YVIKVSARV	0	0	0	0	0	YVIKVSARV	MAGE_A1	0.343386	1217.3	0.1169	<=SB
142	HLA-A*25:01	EIFGKASESL	EIFGASESL	0	4	1	0	0	EIFGKASESL	MAGE_A1	0.230381	4134.4	0.4499	<=SB
281	HLA-A*25:01	EYVIKVSARV	EVIKVSARV	0	1	1	0	0	EYVIKVSARV	MAGE_A1	0.22901	4196.2	0.4577	<=SB
136	HLA-B*38:01	YKHCFPEIF	YKHCFPEIF	0	0	0	0	0	YKHCFPEIF	MAGE_A1	0.365781	955.4	0.1826	<=SB
166	HLA-B*38:01	GHSYVLVTCL	GHSYVLVTL	0	8	1	0	0	GHSYVLVTCL	MAGE_A1	0.345179	1193.9	0.2337	<=SB
8	HLA-B*38:01	LHCKPEEAL	LHCKPEEAL	0	0	0	0	0	LHCKPEEAL	MAGE_A1	0.331992	1377	0.2727	<=SB
262	HLA-B*38:01	YEFLWGPRAL	YEFWGPRAL	0	3	1	0	0	YEFLWGPRAL	MAGE_A1	0.328754	1426.1	0.2826	<=SB
188	HLA-A*23:01	IMPKTGFLI	IMPKTGFLI	0	0	0	0	0	IMPKTGFLI	MAGE_A1	0.688102	29.2	0.1151	<=SB
275	HLA-A*23:01	SYVKVLEYVI	SYVKVLYVI	0	6	1	0	0	SYVKVLEYVI	MAGE_A1	0.676765	33	0.1317	<=SB
275	HLA-A*23:01	SYVKVLEYV	SYVKVLEYV	0	0	0	0	0	SYVKVLEYV	MAGE_A1	0.644627	46.8	0.1864	<=SB
135	HLA-A*23:01	NYKHCFPEIF	NYHCFPEIF	0	2	1	0	0	NYKHCFPEIF	MAGE_A1	0.613194	65.7	0.2449	<=SB
168	HLA-A*23:01	SYVLVTCLGL	SYVLVTCLL	0	8	1	0	0	SYVLVTCLGL	MAGE_A1	0.544943	137.5	0.4365	<=SB
286	HLA-A*23:01	VSARVRFFF	VSARVRFFF	0	0	0	0	0	VSARVRFFF	MAGE_A1	0.537036	149.8	0.4649	<=SB
189	HLA-B*55:01	MPKTGFLII	MPKTGFLII	0	0	0	0	0	MPKTGFLII	MAGE_A1	0.561237	115.3	0.0296	<=SB
189	HLA-B*55:01	MPKTGFLIIV	MPKTGFLIV	0	7	1	0	0	MPKTGFLIIV	MAGE_A1	0.487697	255.4	0.0899	<=SB
294	HLA-B*55:01	FPSLREAAL	FPSLREAAL	0	0	0	0	0	FPSLREAAL	MAGE_A1	0.40713	610.8	0.2393	<=SB
118	HLA-B*55:01	RAREPVTKA	RAREPVTKA	0	0	0	0	0	RAREPVTKA	MAGE_A1	0.384201	782.7	0.3078	<=SB
189	HLA-B*55:01	MPKTGFLI	MPK-TGFLI	0	0	0	3	1	MPKTGFLI	MAGE_A1	0.364425	969.5	0.3766	<=SB
294	HLA-B*55:01	FPSLREAA	FPS-LREAA	0	0	0	3	1	FPSLREAA	MAGE_A1	0.358242	1036.6	0.3981	<=SB
294	HLA-B*35:03	FPSLREAAL	FPSLREAAL	0	0	0	0	0	FPSLREAAL	MAGE_A1	0.685217	30.1	0.0081	<=SB
163	HLA-B*35:03	DPTGHSYVL	DPTGHSYVL	0	0	0	0	0	DPTGHSYVL	MAGE_A1	0.474937	293.3	0.0493	<=SB
293	HLA-B*35:03	FFPSLREAAL	FPSLREAAL	0	1	1	0	0	FFPSLREAAL	MAGE_A1	0.372793	885.6	0.1356	<=SB
189	HLA-B*35:03	MPKTGFLII	MPKTGFLII	0	0	0	0	0	MPKTGFLII	MAGE_A1	0.323037	1517.2	0.2157	<=SB
62	HLA-B*35:03	SAFPTTINF	SAFPTTINF	0	0	0	0	0	SAFPTTINF	MAGE_A1	0.247736	3426.6	0.4625	<=SB
189	HLA-B*35:03	MPKTGFLIIV	MPTGFLIIV	0	2	1	0	0	MPKTGFLIIV	MAGE_A1	0.2451	3525.8	0.4765	<=SB
262	HLA-B*49:01	YEFLWGPRA	YEFLWGPRA	0	0	0	0	0	YEFLWGPRA	MAGE_A1	0.554034	124.6	0.0318	<=SB
94	HLA-B*49:01	LESLFRAVI	LESLFRAVI	0	0	0	0	0	LESLFRAVI	MAGE_A1	0.552008	127.4	0.0336	<=SB
148	HLA-B*49:01	SESLQLVFGI	SELQLVFGI	0	2	1	0	0	SESLQLVFGI	MAGE_A1	0.510634	199.3	0.0632	<=SB
262	HLA-B*49:01	YEFLWGPRAL	YEFLWGRAL	0	6	1	0	0	YEFLWGPRAL	MAGE_A1	0.505006	211.8	0.0698	<=SB
126	HLA-B*49:01	AEMLESVI	AEM-LESVI	0	0	0	3	1	AEMLESVI	MAGE_A1	0.466736	320.5	0.12	<=SB
261	HLA-B*49:01	RYEFLWGPRA	REFLWGPRA	0	1	1	0	0	RYEFLWGPRA	MAGE_A1	0.41524	559.5	0.2146	<=SB
215	HLA-B*49:01	WEELSVMEV	WEELSVMEV	0	0	0	0	0	WEELSVMEV	MAGE_A1	0.414425	564.4	0.2165	<=SB
272	HLA-B*49:01	AETSYVKVL	AETSYVKVL	0	0	0	0	0	AETSYVKVL	MAGE_A1	0.398167	673	0.2542	<=SB
93	HLA-B*49:01	ILESLFRAVI	IESLFRAVI	0	1	1	0	0	ILESLFRAVI	MAGE_A1	0.380762	812.4	0.3115	<=SB
262	HLA-B*49:01	YEFLWGPRALA	YEFLWGPLA	0	7	2	0	0	YEFLWGPRALA	MAGE_A1	0.377545	841.2	0.3238	<=SB
20	HLA-B*49:01	QEALGLVCV	QEALGLVCV	0	0	0	0	0	QEALGLVCV	MAGE_A1	0.357477	1045.2	0.4012	<=SB
280	HLA-B*49:01	LEYVIKVSA	LEYVIKVSA	0	0	0	0	0	LEYVIKVSA	MAGE_A1	0.356103	1060.8	0.4082	<=SB
94	HLA-B*49:01	LESLFRAV	LES-LFRAV	0	0	0	3	1	LESLFRAV	MAGE_A1	0.344415	1203.9	0.4679	<=SB
245	HLA-B*49:01	QEKYLEYRQV	QEYLEYRQV	0	2	1	0	0	QEKYLEYRQV	MAGE_A1	0.340757	1252.5	0.4866	<=SB
280	HLA-B*49:01	LEYVIKVSARV	LEYVVSARV	0	4	2	0	0	LEYVIKVSARV	MAGE_A1	0.338318	1285.9	0.4991	<=SB
98	HLA-C*07:04	FRAVITKKV	FRAVITKKV	0	0	0	0	0	FRAVITKKV	MAGE_A1	0.230745	4118.2	0.2031	<=SB
231	HLA-C*07:04	AYGEPRKLL	AYGEPRKLL	0	0	0	0	0	AYGEPRKLL	MAGE_A1	0.207332	5305.5	0.3383	<=SB
293	HLA-C*07:04	FFPSLREAAL	FFPSLRAAL	0	6	1	0	0	FFPSLREAAL	MAGE_A1	0.202104	5614.2	0.374	<=SB
275	HLA-C*07:04	SYVKVLEYV	SYVKVLEYV	0	0	0	0	0	SYVKVLEYV	MAGE_A1	0.194183	6116.6	0.4416	<=SB
135	HLA-C*07:04	NYKHCFPEI	NYKHCFPEI	0	0	0	0	0	NYKHCFPEI	MAGE_A1	0.193915	6134.4	0.4443	<=SB
107	HLA-B*37:01	ADLVGFLLL	ADLVGFLLL	0	0	0	0	0	ADLVGFLLL	MAGE_A1	0.507212	206.8	0.0164	<=SB
94	HLA-B*37:01	LESLFRAVI	LESLFRAVI	0	0	0	0	0	LESLFRAVI	MAGE_A1	0.482874	269.1	0.0243	<=SB
262	HLA-B*37:01	YEFLWGPRAL	YEFLWGPAL	0	7	1	0	0	YEFLWGPRAL	MAGE_A1	0.476683	287.8	0.0276	<=SB
272	HLA-B*37:01	AETSYVKVL	AETSYVKVL	0	0	0	0	0	AETSYVKVL	MAGE_A1	0.410632	588.1	0.0989	<=SB
148	HLA-B*37:01	SESLQLVFGI	SELQLVFGI	0	2	1	0	0	SESLQLVFGI	MAGE_A1	0.409687	594.1	0.1004	<=SB
107	HLA-B*37:01	ADLVGFLL	ADLVGF-LL	0	0	0	6	1	ADLVGFLL	MAGE_A1	0.394614	699.3	0.1351	<=SB
257	HLA-B*37:01	SDPARYEFL	SDPARYEFL	0	0	0	0	0	SDPARYEFL	MAGE_A1	0.382492	797.4	0.1617	<=SB
126	HLA-B*37:01	AEMLESVI	AEMLES-VI	0	0	0	6	1	AEMLESVI	MAGE_A1	0.349314	1141.7	0.2843	<=SB
215	HLA-B*37:01	WEELSVMEV	WEELSVMEV	0	0	0	0	0	WEELSVMEV	MAGE_A1	0.338458	1284	0.3302	<=SB
262	HLA-B*37:01	YEFLWGPRA	YEFLWGPRA	0	0	0	0	0	YEFLWGPRA	MAGE_A1	0.326458	1462	0.3835	<=SB
106	HLA-B*37:01	VADLVGFLLL	VDLVGFLLL	0	1	1	0	0	VADLVGFLLL	MAGE_A1	0.313882	1675.1	0.4562	<=SB
93	HLA-B*37:01	ILESLFRAVI	IESLFRAVI	0	1	1	0	0	ILESLFRAVI	MAGE_A1	0.31309	1689.5	0.4612	<=SB
94	HLA-B*37:01	LESLFRAV	LESL-FRAV	0	0	0	4	1	LESLFRAV	MAGE_A1	0.31229	1704.2	0.4662	<=SB
20	HLA-B*37:01	QEALGLVCV	QEALGLVCV	0	0	0	0	0	QEALGLVCV	MAGE_A1	0.31179	1713.5	0.4694	<=SB
262	HLA-B*40:02	YEFLWGPRAL	YEFLWGPAL	0	7	1	0	0	YEFLWGPRAL	MAGE_A1	0.8252	6.6	0.0084	<=SB
272	HLA-B*40:02	AETSYVKVL	AETSYVKVL	0	0	0	0	0	AETSYVKVL	MAGE_A1	0.704295	24.5	0.0855	<=SB
94	HLA-B*40:02	LESLFRAVI	LESLFRAVI	0	0	0	0	0	LESLFRAVI	MAGE_A1	0.702564	25	0.0892	<=SB
262	HLA-B*40:02	YEFLWGPRA	YEFLWGPRA	0	0	0	0	0	YEFLWGPRA	MAGE_A1	0.674321	33.9	0.1388	<=SB
148	HLA-B*40:02	SESLQLVFGI	SELQLVFGI	0	2	1	0	0	SESLQLVFGI	MAGE_A1	0.650832	43.7	0.1893	<=SB
215	HLA-B*40:02	WEELSVMEV	WEELSVMEV	0	0	0	0	0	WEELSVMEV	MAGE_A1	0.611228	67.1	0.276	<=SB
261	HLA-B*40:02	RYEFLWGPRAL	YEFLWGPAL	1	7	1	0	0	YEFLWGPRAL	MAGE_A1	0.610466	67.7	0.2781	<=SB
280	HLA-B*40:02	LEYVIKVSA	LEYVIKVSA	0	0	0	0	0	LEYVIKVSA	MAGE_A1	0.603182	73.2	0.2981	<=SB
126	HLA-B*40:02	AEMLESVI	AEM-LESVI	0	0	0	3	1	AEMLESVI	MAGE_A1	0.59675	78.5	0.3191	<=SB
262	HLA-B*40:02	YEFLWGPRALA	YEFLWGPAL	0	7	1	0	0	YEFLWGPRAL	MAGE_A1	0.59335	81.4	0.3305	<=SB
20	HLA-B*40:02	QEALGLVCV	QEALGLVCV	0	0	0	0	0	QEALGLVCV	MAGE_A1	0.562416	113.8	0.4411	<=SB
289	HLA-A*30:01	RVRFFFPSL	RVRFFFPSL	0	0	0	0	0	RVRFFFPSL	MAGE_A1	0.864778	4.3	0.0081	<=SB
116	HLA-A*30:01	KYRAREPVTK	KYRARPVTK	0	5	1	0	0	KYRAREPVTK	MAGE_A1	0.76885	12.2	0.0364	<=SB
289	HLA-A*30:01	RVRFFFPSLR	RVRFFFPSR	0	8	1	0	0	RVRFFFPSLR	MAGE_A1	0.726907	19.2	0.0776	<=SB
118	HLA-A*30:01	RAREPVTKA	RAREPVTKA	0	0	0	0	0	RAREPVTKA	MAGE_A1	0.725962	19.4	0.0789	<=SB
288	HLA-A*30:01	ARVRFFFPSL	RVRFFFPSL	1	0	0	0	0	RVRFFFPSL	MAGE_A1	0.723396	19.9	0.0818	<=SB
289	HLA-A*30:01	RVRFFFPS	RVRFFFPS-	0	0	0	8	1	RVRFFFPS	MAGE_A1	0.678599	32.4	0.1653	<=SB
97	HLA-A*30:01	LFRAVITKK	LFRAVITKK	0	0	0	0	0	LFRAVITKK	MAGE_A1	0.659318	39.9	0.2077	<=SB
118	HLA-A*30:01	RAREPVTK	RAREP-VTK	0	0	0	5	1	RAREPVTK	MAGE_A1	0.636896	50.8	0.2654	<=SB
287	HLA-A*30:01	SARVRFFFP	SARVRFFFP	0	0	0	0	0	SARVRFFFP	MAGE_A1	0.609845	68.1	0.3485	<=SB
116	HLA-A*30:01	KYRAREPVT	KYRAREPVT	0	0	0	0	0	KYRAREPVT	MAGE_A1	0.59582	79.3	0.3971	<=SB
269	HLA-A*30:01	RALAETSYVK	RALAETSYK	0	8	1	0	0	RALAETSYVK	MAGE_A1	0.595088	79.9	0.3996	<=SB
96	HLA-A*30:01	SLFRAVITK	SLFRAVITK	0	0	0	0	0	SLFRAVITK	MAGE_A1	0.575343	99	0.4941	<=SB
262	HLA-C*14:02	YEFLWGPRAL	YFLWGPRAL	0	1	1	0	0	YEFLWGPRAL	MAGE_A1	0.621394	60.1	0.2	<=SB
292	HLA-C*14:02	FFFPSLREA	FFFPSLREA	0	0	0	0	0	FFFPSLREA	MAGE_A1	0.607018	70.2	0.2393	<=SB
263	HLA-C*14:02	EFLWGPRAL	EFLWGPRAL	0	0	0	0	0	EFLWGPRAL	MAGE_A1	0.599833	75.9	0.2594	<=SB
62	HLA-C*14:02	SAFPTTINF	SAFPTTINF	0	0	0	0	0	SAFPTTINF	MAGE_A1	0.598379	77.1	0.2635	<=SB
143	HLA-C*14:02	IFGKASESL	IFGKASESL	0	0	0	0	0	IFGKASESL	MAGE_A1	0.586666	87.5	0.297	<=SB
292	HLA-C*14:02	FFFPSLREAAL	FFFPSLRAL	0	7	2	0	0	FFFPSLREAAL	MAGE_A1	0.554216	124.4	0.405	<=SB
135	HLA-C*14:02	NYKHCFPEI	NYKHCFPEI	0	0	0	0	0	NYKHCFPEI	MAGE_A1	0.548454	132.4	0.4282	<=SB
231	HLA-C*14:02	AYGEPRKLL	AYGEPRKLL	0	0	0	0	0	AYGEPRKLL	MAGE_A1	0.53279	156.8	0.4913	<=SB
294	HLA-B*39:01	FPSLREAAL	FPSLREAAL	0	0	0	0	0	FPSLREAAL	MAGE_A1	0.537867	148.4	0.1498	<=SB
262	HLA-B*39:01	YEFLWGPRAL	YEFWGPRAL	0	3	1	0	0	YEFLWGPRAL	MAGE_A1	0.503568	215.1	0.2315	<=SB
8	HLA-B*39:01	LHCKPEEAL	LHCKPEEAL	0	0	0	0	0	LHCKPEEAL	MAGE_A1	0.467796	316.8	0.3344	<=SB
166	HLA-B*39:01	GHSYVLVTCL	GHSYVLVTL	0	8	1	0	0	GHSYVLVTCL	MAGE_A1	0.42306	514.1	0.4812	<=SB
262	HLA-B*50:01	YEFLWGPRA	YEFLWGPRA	0	0	0	0	0	YEFLWGPRA	MAGE_A1	0.720073	20.7	0.0089	<=SB
280	HLA-B*50:01	LEYVIKVSA	LEYVIKVSA	0	0	0	0	0	LEYVIKVSA	MAGE_A1	0.664078	37.9	0.0186	<=SB
261	HLA-B*50:01	RYEFLWGPRA	REFLWGPRA	0	1	1	0	0	RYEFLWGPRA	MAGE_A1	0.542508	141.2	0.1061	<=SB
262	HLA-B*50:01	YEFLWGPRALA	YEFLWGPLA	0	7	2	0	0	YEFLWGPRALA	MAGE_A1	0.539309	146.1	0.1098	<=SB
262	HLA-B*50:01	YEFLWGPRAL	YEFLWGPAL	0	7	1	0	0	YEFLWGPRAL	MAGE_A1	0.532147	157.9	0.1182	<=SB
94	HLA-B*50:01	LESLFRAVI	LESLFRAVI	0	0	0	0	0	LESLFRAVI	MAGE_A1	0.521134	177.9	0.1338	<=SB
279	HLA-B*50:01	VLEYVIKVSA	VEYVIKVSA	0	1	1	0	0	VLEYVIKVSA	MAGE_A1	0.479068	280.4	0.2032	<=SB
215	HLA-B*50:01	WEELSVMEV	WEELSVMEV	0	0	0	0	0	WEELSVMEV	MAGE_A1	0.437463	439.9	0.3058	<=SB
126	HLA-B*50:01	AEMLESVI	AEM-LESVI	0	0	0	3	1	AEMLESVI	MAGE_A1	0.409347	596.3	0.4081	<=SB
20	HLA-B*50:01	QEALGLVCV	QEALGLVCV	0	0	0	0	0	QEALGLVCV	MAGE_A1	0.408455	602.1	0.4119	<=SB
260	HLA-B*50:01	ARYEFLWGPRA	AEFLWGPRA	0	1	2	0	0	ARYEFLWGPRA	MAGE_A1	0.398174	672.9	0.456	<=SB
272	HLA-B*50:01	AETSYVKVL	AETSYVKVL	0	0	0	0	0	AETSYVKVL	MAGE_A1	0.390092	734.4	0.4906	<=SB
294	HLA-B*35:02	FPSLREAAL	FPSLREAAL	0	0	0	0	0	FPSLREAAL	MAGE_A1	0.729963	18.6	0.0078	<=SB
163	HLA-B*35:02	DPTGHSYVL	DPTGHSYVL	0	0	0	0	0	DPTGHSYVL	MAGE_A1	0.530187	161.3	0.0459	<=SB
293	HLA-B*35:02	FFPSLREAAL	FPSLREAAL	0	1	1	0	0	FFPSLREAAL	MAGE_A1	0.415333	558.9	0.1417	<=SB
189	HLA-B*35:02	MPKTGFLII	MPKTGFLII	0	0	0	0	0	MPKTGFLII	MAGE_A1	0.359505	1022.5	0.2354	<=SB
62	HLA-B*35:02	SAFPTTINF	SAFPTTINF	0	0	0	0	0	SAFPTTINF	MAGE_A1	0.30878	1770.2	0.3793	<=SB
161	HLA-B*35:02	EADPTGHSY	EADPTGHSY	0	0	0	0	0	EADPTGHSY	MAGE_A1	0.291739	2128.6	0.4499	<=SB
105	HLA-A*02:05	KVADLVGFL	KVADLVGFL	0	0	0	0	0	KVADLVGFL	MAGE_A1	0.713731	22.1	0.1269	<=SB
282	HLA-A*02:05	YVIKVSARV	YVIKVSARV	0	0	0	0	0	YVIKVSARV	MAGE_A1	0.707777	23.6	0.1396	<=SB
18	HLA-A*02:05	AQQEALGLV	AQQEALGLV	0	0	0	0	0	AQQEALGLV	MAGE_A1	0.680554	31.7	0.2037	<=SB
38	HLA-A*02:05	LVLGTLEEV	LVLGTLEEV	0	0	0	0	0	LVLGTLEEV	MAGE_A1	0.679009	32.2	0.2081	<=SB
89	HLA-A*02:05	STSCILESL	STSCILESL	0	0	0	0	0	STSCILESL	MAGE_A1	0.676392	33.2	0.2155	<=SB
278	HLA-A*02:05	KVLEYVIKV	KVLEYVIKV	0	0	0	0	0	KVLEYVIKV	MAGE_A1	0.675121	33.6	0.2191	<=SB
105	HLA-A*02:05	KVADLVGFLL	KVADLVFLL	0	6	1	0	0	KVADLVGFLL	MAGE_A1	0.639544	49.4	0.3251	<=SB
294	HLA-B*14:01	FPSLREAAL	FPSLREAAL	0	0	0	0	0	FPSLREAAL	MAGE_A1	0.379527	823.3	0.0689	<=SB
290	HLA-B*14:01	VRFFFPSL	VRFFFP-SL	0	0	0	6	1	VRFFFPSL	MAGE_A1	0.288854	2196.1	0.2801	<=SB
288	HLA-B*14:01	ARVRFFFPSL	ARVRFFFPL	0	8	1	0	0	ARVRFFFPSL	MAGE_A1	0.284689	2297.3	0.2998	<=SB
289	HLA-B*14:01	RVRFFFPSL	RVRFFFPSL	0	0	0	0	0	RVRFFFPSL	MAGE_A1	0.2723	2626.9	0.37	<=SB
94	HLA-B*52:01	LESLFRAVI	LESLFRAVI	0	0	0	0	0	LESLFRAVI	MAGE_A1	0.297073	2009.2	0.1465	<=SB
62	HLA-B*52:01	SAFPTTINF	SAFPTTINF	0	0	0	0	0	SAFPTTINF	MAGE_A1	0.267989	2752.3	0.2448	<=SB
262	HLA-B*52:01	YEFLWGPRAL	YEFLWGPRL	0	8	1	0	0	YEFLWGPRAL	MAGE_A1	0.249435	3364.2	0.3468	<=SB
188	HLA-B*52:01	IMPKTGFLI	IMPKTGFLI	0	0	0	0	0	IMPKTGFLI	MAGE_A1	0.247073	3451.3	0.3619	<=SB
151	HLA-B*52:01	LQLVFGIDV	LQLVFGIDV	0	0	0	0	0	LQLVFGIDV	MAGE_A1	0.242301	3634.2	0.3926	<=SB
269	HLA-B*52:01	RALAETSYV	RALAETSYV	0	0	0	0	0	RALAETSYV	MAGE_A1	0.233702	3988.5	0.4643	<=SB
62	HLA-C*12:02	SAFPTTINF	SAFPTTINF	0	0	0	0	0	SAFPTTINF	MAGE_A1	0.633184	52.9	0.0592	<=SB
274	HLA-C*12:02	TSYVKVLEY	TSYVKVLEY	0	0	0	0	0	TSYVKVLEY	MAGE_A1	0.520388	179.3	0.2441	<=SB
282	HLA-C*12:02	YVIKVSARV	YVIKVSARV	0	0	0	0	0	YVIKVSARV	MAGE_A1	0.516634	186.8	0.2566	<=SB
167	HLA-C*12:02	HSYVLVTCL	HSYVLVTCL	0	0	0	0	0	HSYVLVTCL	MAGE_A1	0.491793	244.4	0.3565	<=SB
105	HLA-C*12:02	KVADLVGFL	KVADLVGFL	0	0	0	0	0	KVADLVGFL	MAGE_A1	0.476781	287.5	0.4169	<=SB
230	HLA-C*12:02	SAYGEPRKL	SAYGEPRKL	0	0	0	0	0	SAYGEPRKL	MAGE_A1	0.461322	339.8	0.4817	<=SB
105	HLA-C*17:01	KVADLVGFL	KVADLVGFL	0	0	0	0	0	KVADLVGFL	MAGE_A1	0.466772	320.3	0.0852	<=SB
106	HLA-C*17:01	VADLVGFLL	VADLVGFLL	0	0	0	0	0	VADLVGFLL	MAGE_A1	0.424291	507.3	0.149	<=SB
146	HLA-C*17:01	KASESLQLV	KASESLQLV	0	0	0	0	0	KASESLQLV	MAGE_A1	0.400608	655.4	0.1902	<=SB
269	HLA-C*17:01	RALAETSYV	RALAETSYV	0	0	0	0	0	RALAETSYV	MAGE_A1	0.392897	712.5	0.204	<=SB
31	HLA-C*17:01	ATSSSSPLV	ATSSSSPLV	0	0	0	0	0	ATSSSSPLV	MAGE_A1	0.386634	762.4	0.2213	<=SB
282	HLA-C*17:01	YVIKVSARV	YVIKVSARV	0	0	0	0	0	YVIKVSARV	MAGE_A1	0.371834	894.8	0.2648	<=SB
60	HLA-C*17:01	GASAFPTTI	GASAFPTTI	0	0	0	0	0	GASAFPTTI	MAGE_A1	0.344934	1197.1	0.3641	<=SB
188	HLA-C*17:01	IMPKTGFLI	IMPKTGFLI	0	0	0	0	0	IMPKTGFLI	MAGE_A1	0.325896	1470.9	0.4486	<=SB
32	HLA-C*17:01	TSSSSPLVL	TSSSSPLVL	0	0	0	0	0	TSSSSPLVL	MAGE_A1	0.324199	1498.2	0.4569	<=SB
274	HLA-A*30:02	TSYVKVLEY	TSYVKVLEY	0	0	0	0	0	TSYVKVLEY	MAGE_A1	0.624647	58	0.1211	<=SB
243	HLA-A*30:02	LVQEKYLEY	LVQEKYLEY	0	0	0	0	0	LVQEKYLEY	MAGE_A1	0.513088	194.1	0.4904	<=SB
282	HLA-A*68:02	YVIKVSARV	YVIKVSARV	0	0	0	0	0	YVIKVSARV	MAGE_A1	0.796251	9.1	0.0541	<=SB
273	HLA-A*68:02	ETSYVKVLEYV	ETSYVLEYV	0	4	2	0	0	ETSYVKVLEYV	MAGE_A1	0.744675	15.8	0.1235	<=SB
89	HLA-A*68:02	STSCILESL	STSCILESL	0	0	0	0	0	STSCILESL	MAGE_A1	0.710216	23	0.1967	<=SB
281	HLA-A*68:02	EYVIKVSARV	EVIKVSARV	0	1	1	0	0	EYVIKVSARV	MAGE_A1	0.705038	24.3	0.2099	<=SB
149	HLA-A*68:02	ESLQLVFGI	ESLQLVFGI	0	0	0	0	0	ESLQLVFGI	MAGE_A1	0.697015	26.5	0.2317	<=SB
274	HLA-A*68:02	TSYVKVLEYV	TSVKVLEYV	0	2	1	0	0	TSYVKVLEYV	MAGE_A1	0.6476	45.3	0.3874	<=SB
281	HLA-A*33:01	EYVIKVSAR	EYVIKVSAR	0	0	0	0	0	EYVIKVSAR	MAGE_A1	0.749949	15	0.0314	<=SB
66	HLA-A*33:01	TTINFTRQR	TTINFTRQR	0	0	0	0	0	TTINFTRQR	MAGE_A1	0.659647	39.7	0.1125	<=SB
219	HLA-A*33:01	SVMEVYDGR	SVMEVYDGR	0	0	0	0	0	SVMEVYDGR	MAGE_A1	0.609379	68.5	0.1892	<=SB
289	HLA-A*33:01	RVRFFFPSLR	RVRFFFSLR	0	6	1	0	0	RVRFFFPSLR	MAGE_A1	0.558217	119.1	0.3165	<=SB
112	HLA-A*33:01	FLLLKYRAR	FLLLKYRAR	0	0	0	0	0	FLLLKYRAR	MAGE_A1	0.553798	124.9	0.3308	<=SB
280	HLA-A*33:01	LEYVIKVSAR	EYVIKVSAR	1	0	0	0	0	EYVIKVSAR	MAGE_A1	0.5509	128.9	0.3402	<=SB
293	HLA-A*33:01	FFPSLREAALR	FFPSLRALR	0	6	2	0	0	FFPSLREAALR	MAGE_A1	0.529886	161.8	0.4086	<=SB
243	HLA-A*33:01	LVQEKYLEYR	LVQEKYLYR	0	7	1	0	0	LVQEKYLEYR	MAGE_A1	0.516548	187	0.4545	<=SB
108	HLA-A*33:01	DLVGFLLLKYR	DLFLLLKYR	0	2	2	0	0	DLVGFLLLKYR	MAGE_A1	0.513755	192.7	0.4642	<=SB
281	HLA-A*33:01	EYVIKVSARVR	EYVIKVSAR	0	8	2	0	0	EYVIKVSARVR	MAGE_A1	0.509381	202	0.4792	<=SB
146	HLA-B*58:01	KASESLQLVF	KASSLQLVF	0	3	1	0	0	KASESLQLVF	MAGE_A1	0.771691	11.8	0.0746	<=SB
286	HLA-B*58:01	VSARVRFFF	VSARVRFFF	0	0	0	0	0	VSARVRFFF	MAGE_A1	0.75528	14.1	0.0928	<=SB
285	HLA-B*58:01	KVSARVRFFF	KSARVRFFF	0	1	1	0	0	KVSARVRFFF	MAGE_A1	0.721991	20.2	0.1318	<=SB
62	HLA-B*58:01	SAFPTTINF	SAFPTTINF	0	0	0	0	0	SAFPTTINF	MAGE_A1	0.619703	61.2	0.3342	<=SB
89	HLA-B*58:01	STSCILESLF	STSCILELF	0	7	1	0	0	STSCILESLF	MAGE_A1	0.581546	92.5	0.452	<=SB
189	HLA-B*56:01	MPKTGFLIIV	MPTGFLIIV	0	2	1	0	0	MPKTGFLIIV	MAGE_A1	0.569378	105.6	0.0698	<=SB
189	HLA-B*56:01	MPKTGFLII	MPKTGFLII	0	0	0	0	0	MPKTGFLII	MAGE_A1	0.561511	114.9	0.0795	<=SB
294	HLA-B*56:01	FPSLREAAL	FPSLREAAL	0	0	0	0	0	FPSLREAAL	MAGE_A1	0.511899	196.6	0.1554	<=SB
294	HLA-B*56:01	FPSLREAA	FPS-LREAA	0	0	0	3	1	FPSLREAA	MAGE_A1	0.469249	311.9	0.2409	<=SB
140	HLA-B*56:01	FPEIFGKAS	FPEIFGKAS	0	0	0	0	0	FPEIFGKAS	MAGE_A1	0.436316	445.4	0.3305	<=SB
8	HLA-B*39:06	LHCKPEEAL	LHCKPEEAL	0	0	0	0	0	LHCKPEEAL	MAGE_A1	0.43783	438.1	0.1958	<=SB
166	HLA-B*39:06	GHSYVLVTCL	GHSYVLVTL	0	8	1	0	0	GHSYVLVTCL	MAGE_A1	0.377661	840.1	0.3655	<=SB
20	HLA-B*45:01	QEALGLVCV	QEALGLVCV	0	0	0	0	0	QEALGLVCV	MAGE_A1	0.576631	97.6	0.1091	<=SB
262	HLA-B*45:01	YEFLWGPRA	YEFLWGPRA	0	0	0	0	0	YEFLWGPRA	MAGE_A1	0.564022	111.9	0.1217	<=SB
280	HLA-B*45:01	LEYVIKVSA	LEYVIKVSA	0	0	0	0	0	LEYVIKVSA	MAGE_A1	0.554379	124.2	0.1341	<=SB
148	HLA-B*45:01	SESLQLVFGI	SELQLVFGI	0	2	1	0	0	SESLQLVFGI	MAGE_A1	0.495036	235.9	0.2364	<=SB
94	HLA-B*45:01	LESLFRAVI	LESLFRAVI	0	0	0	0	0	LESLFRAVI	MAGE_A1	0.478065	283.5	0.2779	<=SB
13	HLA-B*45:01	EEALEAQQEA	EEALAQQEA	0	4	1	0	0	EEALEAQQEA	MAGE_A1	0.462663	334.9	0.3222	<=SB
261	HLA-B*45:01	RYEFLWGPRA	REFLWGPRA	0	1	1	0	0	RYEFLWGPRA	MAGE_A1	0.460816	341.7	0.3281	<=SB
20	HLA-B*45:01	QEALGLVCVQA	QEALVCVQA	0	3	2	0	0	QEALGLVCVQA	MAGE_A1	0.436628	443.9	0.4065	<=SB
126	HLA-B*45:01	AEMLESVI	AEMLES-VI	0	0	0	6	1	AEMLESVI	MAGE_A1	0.43523	450.6	0.4114	<=SB
272	HLA-B*45:01	AETSYVKVL	AETSYVKVL	0	0	0	0	0	AETSYVKVL	MAGE_A1	0.427969	487.5	0.4368	<=SB
126	HLA-B*45:01	AEMLESVIK	AEMLESVIK	0	0	0	0	0	AEMLESVIK	MAGE_A1	0.427023	492.5	0.4401	<=SB
262	HLA-B*45:01	YEFLWGPRALA	YEFLWGALA	0	6	2	0	0	YEFLWGPRALA	MAGE_A1	0.420131	530.6	0.4643	<=SB
148	HLA-B*45:01	SESLQLVFG	SESLQLVFG	0	0	0	0	0	SESLQLVFG	MAGE_A1	0.41648	552	0.4771	<=SB
279	HLA-B*45:01	VLEYVIKVSA	VEYVIKVSA	0	1	1	0	0	VLEYVIKVSA	MAGE_A1	0.416325	552.9	0.4777	<=SB
215	HLA-B*45:01	WEELSVMEV	WEELSVMEV	0	0	0	0	0	WEELSVMEV	MAGE_A1	0.411927	579.9	0.4931	<=SB
260	HLA-B*45:01	ARYEFLWGPRA	AEFLWGPRA	0	1	2	0	0	ARYEFLWGPRA	MAGE_A1	0.411425	583	0.4948	<=SB
262	HLA-B*41:02	YEFLWGPRAL	YEFLWGRAL	0	6	1	0	0	YEFLWGPRAL	MAGE_A1	0.768715	12.2	0.0096	<=SB
94	HLA-B*41:02	LESLFRAVI	LESLFRAVI	0	0	0	0	0	LESLFRAVI	MAGE_A1	0.743237	16.1	0.0177	<=SB
272	HLA-B*41:02	AETSYVKVL	AETSYVKVL	0	0	0	0	0	AETSYVKVL	MAGE_A1	0.718551	21	0.0384	<=SB
126	HLA-B*41:02	AEMLESVI	AEMLES-VI	0	0	0	6	1	AEMLESVI	MAGE_A1	0.674296	33.9	0.1019	<=SB
148	HLA-B*41:02	SESLQLVFGI	SELQLVFGI	0	2	1	0	0	SESLQLVFGI	MAGE_A1	0.660123	39.5	0.1269	<=SB
215	HLA-B*41:02	WEELSVMEV	WEELSVMEV	0	0	0	0	0	WEELSVMEV	MAGE_A1	0.614059	65.1	0.2258	<=SB
94	HLA-B*41:02	LESLFRAV	LES-LFRAV	0	0	0	3	1	LESLFRAV	MAGE_A1	0.598268	77.2	0.2754	<=SB
20	HLA-B*41:02	QEALGLVCV	QEALGLVCV	0	0	0	0	0	QEALGLVCV	MAGE_A1	0.59138	83.2	0.3027	<=SB
262	HLA-B*41:02	YEFLWGPRA	YEFLWGPRA	0	0	0	0	0	YEFLWGPRA	MAGE_A1	0.567245	108	0.3989	<=SB
280	HLA-B*41:02	LEYVIKVSA	LEYVIKVSA	0	0	0	0	0	LEYVIKVSA	MAGE_A1	0.554349	124.2	0.4543	<=SB
93	HLA-B*41:02	ILESLFRAVI	IESLFRAVI	0	1	1	0	0	ILESLFRAVI	MAGE_A1	0.553006	126	0.4601	<=SB
161	HLA-B*35:08	EADPTGHSY	EADPTGHSY	0	0	0	0	0	EADPTGHSY	MAGE_A1	0.740469	16.6	0.0153	<=SB
254	HLA-B*35:08	VPDSDPARY	VPDSDPARY	0	0	0	0	0	VPDSDPARY	MAGE_A1	0.630009	54.8	0.0434	<=SB
294	HLA-B*35:08	FPSLREAAL	FPSLREAAL	0	0	0	0	0	FPSLREAAL	MAGE_A1	0.592703	82	0.0594	<=SB
62	HLA-B*35:08	SAFPTTINF	SAFPTTINF	0	0	0	0	0	SAFPTTINF	MAGE_A1	0.446777	397.7	0.2382	<=SB
171	HLA-B*35:08	LVTCLGLSY	LVTCLGLSY	0	0	0	0	0	LVTCLGLSY	MAGE_A1	0.443954	410.1	0.2436	<=SB
256	HLA-B*35:08	DSDPARYEF	DSDPARYEF	0	0	0	0	0	DSDPARYEF	MAGE_A1	0.429191	481.1	0.2715	<=SB
163	HLA-B*35:08	DPTGHSYVL	DPTGHSYVL	0	0	0	0	0	DPTGHSYVL	MAGE_A1	0.394943	696.9	0.3628	<=SB
243	HLA-B*35:08	LVQEKYLEY	LVQEKYLEY	0	0	0	0	0	LVQEKYLEY	MAGE_A1	0.368126	931.4	0.4501	<=SB
94	HLA-B*41:01	LESLFRAVI	LESLFRAVI	0	0	0	0	0	LESLFRAVI	MAGE_A1	0.651478	43.4	0.0341	<=SB
262	HLA-B*41:01	YEFLWGPRA	YEFLWGPRA	0	0	0	0	0	YEFLWGPRA	MAGE_A1	0.644368	46.9	0.0386	<=SB
215	HLA-B*41:01	WEELSVMEV	WEELSVMEV	0	0	0	0	0	WEELSVMEV	MAGE_A1	0.641597	48.3	0.0407	<=SB
262	HLA-B*41:01	YEFLWGPRAL	YEFLWGPAL	0	7	1	0	0	YEFLWGPRAL	MAGE_A1	0.615672	64	0.0713	<=SB
126	HLA-B*41:01	AEMLESVI	AEMLES-VI	0	0	0	6	1	AEMLESVI	MAGE_A1	0.612708	66.1	0.0745	<=SB
280	HLA-B*41:01	LEYVIKVSA	LEYVIKVSA	0	0	0	0	0	LEYVIKVSA	MAGE_A1	0.605355	71.5	0.0823	<=SB
20	HLA-B*41:01	QEALGLVCV	QEALGLVCV	0	0	0	0	0	QEALGLVCV	MAGE_A1	0.598982	76.6	0.0888	<=SB
272	HLA-B*41:01	AETSYVKVL	AETSYVKVL	0	0	0	0	0	AETSYVKVL	MAGE_A1	0.550974	128.8	0.1704	<=SB
148	HLA-B*41:01	SESLQLVFGI	SELQLVFGI	0	2	1	0	0	SESLQLVFGI	MAGE_A1	0.546298	135.5	0.1857	<=SB
262	HLA-B*41:01	YEFLWGPRALA	YEFLWGALA	0	6	2	0	0	YEFLWGPRALA	MAGE_A1	0.517796	184.4	0.2673	<=SB
94	HLA-B*41:01	LESLFRAV	LES-LFRAV	0	0	0	3	1	LESLFRAV	MAGE_A1	0.490719	247.2	0.3628	<=SB
261	HLA-B*41:01	RYEFLWGPRA	REFLWGPRA	0	1	1	0	0	RYEFLWGPRA	MAGE_A1	0.461857	337.8	0.4768	<=SB
288	HLA-B*27:02	ARVRFFFPSL	ARVRFFFPL	0	8	1	0	0	ARVRFFFPSL	MAGE_A1	0.441899	419.3	0.1599	<=SB
66	HLA-A*66:01	TTINFTRQR	TTINFTRQR	0	0	0	0	0	TTINFTRQR	MAGE_A1	0.564203	111.6	0.0314	<=SB
219	HLA-A*66:01	SVMEVYDGR	SVMEVYDGR	0	0	0	0	0	SVMEVYDGR	MAGE_A1	0.519145	181.8	0.0653	<=SB
222	HLA-A*66:01	EVYDGREHSAY	EVYDGRSAY	0	6	2	0	0	EVYDGREHSAY	MAGE_A1	0.507508	206.2	0.0766	<=SB
273	HLA-A*66:01	ETSYVKVLEY	ETSYVVLEY	0	5	1	0	0	ETSYVKVLEY	MAGE_A1	0.501576	219.8	0.0821	<=SB
282	HLA-A*66:01	YVIKVSARV	YVIKVSARV	0	0	0	0	0	YVIKVSARV	MAGE_A1	0.427856	488.1	0.1991	<=SB
282	HLA-A*66:01	YVIKVSARVR	YVIKVSARR	0	8	1	0	0	YVIKVSARVR	MAGE_A1	0.427528	489.8	0.1999	<=SB
108	HLA-A*66:01	DLVGFLLLK	DLVGFLLLK	0	0	0	0	0	DLVGFLLLK	MAGE_A1	0.395624	691.7	0.2935	<=SB
213	HLA-A*66:01	EIWEELSVM	EIWEELSVM	0	0	0	0	0	EIWEELSVM	MAGE_A1	0.368626	926.4	0.3936	<=SB
95	HLA-A*66:01	ESLFRAVITK	ESFRAVITK	0	2	1	0	0	ESLFRAVITK	MAGE_A1	0.360757	1008.8	0.4283	<=SB
286	HLA-B*15:17	VSARVRFFF	VSARVRFFF	0	0	0	0	0	VSARVRFFF	MAGE_A1	0.806764	8.1	0.0956	<=SB
274	HLA-B*15:17	TSYVKVLEY	TSYVKVLEY	0	0	0	0	0	TSYVKVLEY	MAGE_A1	0.803161	8.4	0.1023	<=SB
62	HLA-B*15:17	SAFPTTINF	SAFPTTINF	0	0	0	0	0	SAFPTTINF	MAGE_A1	0.80248	8.5	0.1035	<=SB
61	HLA-B*15:17	ASAFPTTINF	ASFPTTINF	0	2	1	0	0	ASAFPTTINF	MAGE_A1	0.777508	11.1	0.1568	<=SB
146	HLA-B*15:17	KASESLQLVF	KASSLQLVF	0	3	1	0	0	KASESLQLVF	MAGE_A1	0.765574	12.6	0.1901	<=SB
89	HLA-B*15:17	STSCILESLF	STSCILSLF	0	6	1	0	0	STSCILESLF	MAGE_A1	0.696429	26.7	0.4425	<=SB
285	HLA-B*15:17	KVSARVRFFF	KSARVRFFF	0	1	1	0	0	KVSARVRFFF	MAGE_A1	0.687393	29.4	0.4857	<=SB
269	HLA-C*15:05	RALAETSYV	RALAETSYV	0	0	0	0	0	RALAETSYV	MAGE_A1	0.530158	161.4	0.0934	<=SB
146	HLA-C*15:05	KASESLQLV	KASESLQLV	0	0	0	0	0	KASESLQLV	MAGE_A1	0.522244	175.8	0.1014	<=SB
106	HLA-C*15:05	VADLVGFLL	VADLVGFLL	0	0	0	0	0	VADLVGFLL	MAGE_A1	0.504402	213.2	0.1293	<=SB
31	HLA-C*15:05	ATSSSSPLV	ATSSSSPLV	0	0	0	0	0	ATSSSSPLV	MAGE_A1	0.467379	318.3	0.2055	<=SB
105	HLA-C*15:05	KVADLVGFL	KVADLVGFL	0	0	0	0	0	KVADLVGFL	MAGE_A1	0.452582	373.5	0.245	<=SB
60	HLA-C*15:05	GASAFPTTI	GASAFPTTI	0	0	0	0	0	GASAFPTTI	MAGE_A1	0.450713	381.1	0.25	<=SB
32	HLA-C*15:05	TSSSSPLVL	TSSSSPLVL	0	0	0	0	0	TSSSSPLVL	MAGE_A1	0.450094	383.7	0.2521	<=SB
167	HLA-C*15:05	HSYVLVTCL	HSYVLVTCL	0	0	0	0	0	HSYVLVTCL	MAGE_A1	0.393166	710.4	0.4717	<=SB
278	HLA-C*15:05	KVLEYVIKV	KVLEYVIKV	0	0	0	0	0	KVLEYVIKV	MAGE_A1	0.392503	715.5	0.475	<=SB
258	HLA-B*53:01	DPARYEFLW	DPARYEFLW	0	0	0	0	0	DPARYEFLW	MAGE_A1	0.767654	12.4	0.0124	<=SB
257	HLA-B*53:01	SDPARYEFLW	SPARYEFLW	0	1	1	0	0	SDPARYEFLW	MAGE_A1	0.594372	80.5	0.1031	<=SB
62	HLA-B*53:01	SAFPTTINF	SAFPTTINF	0	0	0	0	0	SAFPTTINF	MAGE_A1	0.544758	137.8	0.1617	<=SB
294	HLA-B*53:01	FPSLREAAL	FPSLREAAL	0	0	0	0	0	FPSLREAAL	MAGE_A1	0.535802	151.8	0.1734	<=SB
189	HLA-B*53:01	MPKTGFLII	MPKTGFLII	0	0	0	0	0	MPKTGFLII	MAGE_A1	0.470013	309.3	0.3329	<=SB
189	HLA-B*53:01	MPKTGFLIIV	MPTGFLIIV	0	2	1	0	0	MPKTGFLIIV	MAGE_A1	0.438525	434.9	0.4245	<=SB
256	HLA-B*53:01	DSDPARYEFLW	DPARYEFLW	0	1	2	0	0	DSDPARYEFLW	MAGE_A1	0.437546	439.5	0.4276	<=SB
66	HLA-A*33:03	TTINFTRQR	TTINFTRQR	0	0	0	0	0	TTINFTRQR	MAGE_A1	0.746652	15.5	0.0357	<=SB
219	HLA-A*33:03	SVMEVYDGR	SVMEVYDGR	0	0	0	0	0	SVMEVYDGR	MAGE_A1	0.703534	24.7	0.0883	<=SB
289	HLA-A*33:03	RVRFFFPSLR	RVFFFPSLR	0	2	1	0	0	RVRFFFPSLR	MAGE_A1	0.678076	32.6	0.1154	<=SB
281	HLA-A*33:03	EYVIKVSAR	EYVIKVSAR	0	0	0	0	0	EYVIKVSAR	MAGE_A1	0.673707	34.1	0.1198	<=SB
243	HLA-A*33:03	LVQEKYLEYR	LVQEKYLYR	0	7	1	0	0	LVQEKYLEYR	MAGE_A1	0.564071	111.8	0.4161	<=SB
282	HLA-A*33:03	YVIKVSARVR	YVIKVSARR	0	8	1	0	0	YVIKVSARVR	MAGE_A1	0.5464	135.3	0.4904	<=SB
112	HLA-A*33:03	FLLLKYRAR	FLLLKYRAR	0	0	0	0	0	FLLLKYRAR	MAGE_A1	0.545182	137.1	0.4955	<=SB
148	HLA-B*44:05	SESLQLVFGI	SELQLVFGI	0	2	1	0	0	SESLQLVFGI	MAGE_A1	0.554292	124.3	0.0146	<=SB
272	HLA-B*44:05	AETSYVKVL	AETSYVKVL	0	0	0	0	0	AETSYVKVL	MAGE_A1	0.53957	145.7	0.0189	<=SB
262	HLA-B*44:05	YEFLWGPRAL	YEFLWGRAL	0	6	1	0	0	YEFLWGPRAL	MAGE_A1	0.431725	468.1	0.1113	<=SB
126	HLA-B*44:05	AEMLESVI	AEMLES-VI	0	0	0	6	1	AEMLESVI	MAGE_A1	0.418019	542.9	0.1327	<=SB
94	HLA-B*44:05	LESLFRAVI	LESLFRAVI	0	0	0	0	0	LESLFRAVI	MAGE_A1	0.40478	626.5	0.1557	<=SB
20	HLA-B*44:05	QEALGLVCV	QEALGLVCV	0	0	0	0	0	QEALGLVCV	MAGE_A1	0.353231	1094.3	0.2886	<=SB
212	HLA-B*44:05	EEIWEELSV	EEIWEELSV	0	0	0	0	0	EEIWEELSV	MAGE_A1	0.328749	1426.2	0.3951	<=SB
85	HLA-B*44:05	EEGPSTSCI	EEGPSTSCI	0	0	0	0	0	EEGPSTSCI	MAGE_A1	0.317365	1613.2	0.4498	<=SB
294	HLA-B*07:05	FPSLREAAL	FPSLREAAL	0	0	0	0	0	FPSLREAAL	MAGE_A1	0.801867	8.5	0.0183	<=SB
189	HLA-B*07:05	MPKTGFLII	MPKTGFLII	0	0	0	0	0	MPKTGFLII	MAGE_A1	0.70257	25	0.1019	<=SB
293	HLA-B*07:05	FFPSLREAAL	FPSLREAAL	0	1	1	0	0	FFPSLREAAL	MAGE_A1	0.648923	44.6	0.174	<=SB
162	HLA-B*07:05	ADPTGHSYVL	APTGHSYVL	0	1	1	0	0	ADPTGHSYVL	MAGE_A1	0.64635	45.9	0.1786	<=SB
289	HLA-B*07:05	RVRFFFPSL	RVRFFFPSL	0	0	0	0	0	RVRFFFPSL	MAGE_A1	0.616006	63.7	0.2388	<=SB
36	HLA-B*07:05	SPLVLGTL	SPL-VLGTL	0	0	0	3	1	SPLVLGTL	MAGE_A1	0.609873	68.1	0.2526	<=SB
189	HLA-B*07:05	MPKTGFLIIVL	MPKTGFLVL	0	7	2	0	0	MPKTGFLIIVL	MAGE_A1	0.581315	92.8	0.328	<=SB
57	HLA-B*07:05	SPQGASAF	SPQ-GASAF	0	0	0	3	1	SPQGASAF	MAGE_A1	0.555352	122.9	0.392	<=SB
62	HLA-C*16:02	SAFPTTINF	SAFPTTINF	0	0	0	0	0	SAFPTTINF	MAGE_A1	0.612074	66.5	0.0336	<=SB
105	HLA-C*16:02	KVADLVGFL	KVADLVGFL	0	0	0	0	0	KVADLVGFL	MAGE_A1	0.528049	165.1	0.1353	<=SB
269	HLA-C*16:02	RALAETSYV	RALAETSYV	0	0	0	0	0	RALAETSYV	MAGE_A1	0.522884	174.6	0.1507	<=SB
274	HLA-C*16:02	TSYVKVLEY	TSYVKVLEY	0	0	0	0	0	TSYVKVLEY	MAGE_A1	0.515841	188.4	0.1659	<=SB
278	HLA-C*16:02	KVLEYVIKV	KVLEYVIKV	0	0	0	0	0	KVLEYVIKV	MAGE_A1	0.488293	253.8	0.2446	<=SB
146	HLA-C*16:02	KASESLQLV	KASESLQLV	0	0	0	0	0	KASESLQLV	MAGE_A1	0.488269	253.9	0.2447	<=SB
289	HLA-C*16:02	RVRFFFPSL	RVRFFFPSL	0	0	0	0	0	RVRFFFPSL	MAGE_A1	0.487367	256.4	0.2472	<=SB
286	HLA-C*16:02	VSARVRFFF	VSARVRFFF	0	0	0	0	0	VSARVRFFF	MAGE_A1	0.485611	261.3	0.2525	<=SB
106	HLA-C*16:02	VADLVGFLL	VADLVGFLL	0	0	0	0	0	VADLVGFLL	MAGE_A1	0.479972	277.7	0.2716	<=SB
285	HLA-C*16:02	KVSARVRFF	KVSARVRFF	0	0	0	0	0	KVSARVRFF	MAGE_A1	0.471736	303.6	0.2995	<=SB
167	HLA-C*16:02	HSYVLVTCL	HSYVLVTCL	0	0	0	0	0	HSYVLVTCL	MAGE_A1	0.462221	336.5	0.3404	<=SB
32	HLA-C*16:02	TSSSSPLVL	TSSSSPLVL	0	0	0	0	0	TSSSSPLVL	MAGE_A1	0.448261	391.4	0.401	<=SB
230	HLA-C*16:02	SAYGEPRKL	SAYGEPRKL	0	0	0	0	0	SAYGEPRKL	MAGE_A1	0.447175	396	0.4069	<=SB
60	HLA-C*16:02	GASAFPTTI	GASAFPTTI	0	0	0	0	0	GASAFPTTI	MAGE_A1	0.433581	458.8	0.4819	<=SB
274	HLA-A*29:01	TSYVKVLEY	TSYVKVLEY	0	0	0	0	0	TSYVKVLEY	MAGE_A1	0.714223	22	0.1067	<=SB
171	HLA-A*29:01	LVTCLGLSY	LVTCLGLSY	0	0	0	0	0	LVTCLGLSY	MAGE_A1	0.711017	22.8	0.1107	<=SB
243	HLA-A*29:01	LVQEKYLEY	LVQEKYLEY	0	0	0	0	0	LVQEKYLEY	MAGE_A1	0.70569	24.2	0.1175	<=SB
109	HLA-A*29:01	LVGFLLLKY	LVGFLLLKY	0	0	0	0	0	LVGFLLLKY	MAGE_A1	0.696056	26.8	0.131	<=SB
170	HLA-A*29:01	VLVTCLGLSY	VLTCLGLSY	0	2	1	0	0	VLVTCLGLSY	MAGE_A1	0.605851	71.1	0.32	<=SB
169	HLA-A*29:01	YVLVTCLGLSY	YVLCLGLSY	0	3	2	0	0	YVLVTCLGLSY	MAGE_A1	0.594386	80.5	0.3518	<=SB
262	HLA-B*47:01	YEFLWGPRAL	YEFLWGPAL	0	7	1	0	0	YEFLWGPRAL	MAGE_A1	0.541609	142.5	0.0196	<=SB
160	HLA-B*47:01	KEADPTGHSY	KEAPTGHSY	0	3	1	0	0	KEADPTGHSY	MAGE_A1	0.415835	555.9	0.2228	<=SB
262	HLA-B*47:01	YEFLWGPRA	YEFLWGPRA	0	0	0	0	0	YEFLWGPRA	MAGE_A1	0.412793	574.5	0.2356	<=SB
148	HLA-B*47:01	SESLQLVFGI	SELQLVFGI	0	2	1	0	0	SESLQLVFGI	MAGE_A1	0.404981	625.1	0.2664	<=SB
215	HLA-B*47:01	WEELSVMEVY	WELSVMEVY	0	1	1	0	0	WEELSVMEVY	MAGE_A1	0.38753	755.1	0.3446	<=SB
272	HLA-B*47:01	AETSYVKVL	AETSYVKVL	0	0	0	0	0	AETSYVKVL	MAGE_A1	0.3802	817.4	0.3832	<=SB
126	HLA-B*47:01	AEMLESVIKNY	AEMSVIKNY	0	3	2	0	0	AEMLESVIKNY	MAGE_A1	0.368959	923.1	0.4473	<=SB
126	HLA-B*47:01	AEMLESVIK	AEMLESVIK	0	0	0	0	0	AEMLESVIK	MAGE_A1	0.362669	988.1	0.4842	<=SB
289	HLA-A*03:02	RVRFFFPSLR	RVFFFPSLR	0	2	1	0	0	RVRFFFPSLR	MAGE_A1	0.724317	19.7	0.0302	<=SB
96	HLA-A*03:02	SLFRAVITK	SLFRAVITK	0	0	0	0	0	SLFRAVITK	MAGE_A1	0.704512	24.5	0.0441	<=SB
128	HLA-A*03:02	MLESVIKNYK	MLSVIKNYK	0	2	1	0	0	MLESVIKNYK	MAGE_A1	0.702635	25	0.0458	<=SB
270	HLA-A*03:02	ALAETSYVK	ALAETSYVK	0	0	0	0	0	ALAETSYVK	MAGE_A1	0.660272	39.5	0.0936	<=SB
96	HLA-A*03:02	SLFRAVITKK	SLFRAVITK	0	8	1	0	0	SLFRAVITKK	MAGE_A1	0.641069	48.6	0.1312	<=SB
269	HLA-A*03:02	RALAETSYVK	RLAETSYVK	0	1	1	0	0	RALAETSYVK	MAGE_A1	0.617392	62.8	0.1813	<=SB
107	HLA-A*03:02	ADLVGFLLLK	ALVGFLLLK	0	1	1	0	0	ADLVGFLLLK	MAGE_A1	0.616119	63.7	0.1843	<=SB
182	HLA-A*03:02	LLGDNQIMPK	LLGNQIMPK	0	3	1	0	0	LLGDNQIMPK	MAGE_A1	0.565291	110.3	0.3309	<=SB
2	HLA-A*03:02	SLEQRSLHCK	SLQRSLHCK	0	2	1	0	0	SLEQRSLHCK	MAGE_A1	0.553279	125.6	0.3786	<=SB
136	HLA-B*15:18	YKHCFPEIF	YKHCFPEIF	0	0	0	0	0	YKHCFPEIF	MAGE_A1	0.505629	210.4	0.0585	<=SB
62	HLA-B*15:18	SAFPTTINF	SAFPTTINF	0	0	0	0	0	SAFPTTINF	MAGE_A1	0.357848	1041	0.3632	<=SB
161	HLA-B*15:18	EADPTGHSY	EADPTGHSY	0	0	0	0	0	EADPTGHSY	MAGE_A1	0.354533	1079	0.3755	<=SB
186	HLA-B*15:18	NQIMPKTGF	NQIMPKTGF	0	0	0	0	0	NQIMPKTGF	MAGE_A1	0.337441	1298.2	0.4436	<=SB
62	HLA-C*03:02	SAFPTTINF	SAFPTTINF	0	0	0	0	0	SAFPTTINF	MAGE_A1	0.803092	8.4	0.0216	<=SB
274	HLA-C*03:02	TSYVKVLEY	TSYVKVLEY	0	0	0	0	0	TSYVKVLEY	MAGE_A1	0.63333	52.8	0.2547	<=SB
30	HLA-C*03:02	AATSSSSPL	AATSSSSPL	0	0	0	0	0	AATSSSSPL	MAGE_A1	0.618359	62.1	0.305	<=SB
167	HLA-C*03:02	HSYVLVTCL	HSYVLVTCL	0	0	0	0	0	HSYVLVTCL	MAGE_A1	0.603806	72.7	0.3513	<=SB
278	HLA-A*02:06	KVLEYVIKV	KVLEYVIKV	0	0	0	0	0	KVLEYVIKV	MAGE_A1	0.879128	3.7	0.0122	<=SB
38	HLA-A*02:06	LVLGTLEEV	LVLGTLEEV	0	0	0	0	0	LVLGTLEEV	MAGE_A1	0.821737	6.9	0.0575	<=SB
92	HLA-A*02:06	CILESLFRAV	CILESLFAV	0	7	1	0	0	CILESLFRAV	MAGE_A1	0.76776	12.3	0.1495	<=SB
282	HLA-A*02:06	YVIKVSARV	YVIKVSARV	0	0	0	0	0	YVIKVSARV	MAGE_A1	0.748625	15.2	0.1873	<=SB
18	HLA-A*02:06	AQQEALGLV	AQQEALGLV	0	0	0	0	0	AQQEALGLV	MAGE_A1	0.746825	15.5	0.1927	<=SB
92	HLA-A*02:06	CILESLFRA	CILESLFRA	0	0	0	0	0	CILESLFRA	MAGE_A1	0.743063	16.1	0.2032	<=SB
41	HLA-A*02:06	GTLEEVPTA	GTLEEVPTA	0	0	0	0	0	GTLEEVPTA	MAGE_A1	0.665068	37.5	0.4784	<=SB
275	HLA-A*24:03	SYVKVLEYV	SYVKVLEYV	0	0	0	0	0	SYVKVLEYV	MAGE_A1	0.785764	10.2	0.1269	<=SB
275	HLA-A*24:03	SYVKVLEYVI	SYVKVLEYI	0	8	1	0	0	SYVKVLEYVI	MAGE_A1	0.739733	16.7	0.2241	<=SB
188	HLA-A*24:03	IMPKTGFLI	IMPKTGFLI	0	0	0	0	0	IMPKTGFLI	MAGE_A1	0.704619	24.4	0.3067	<=SB
135	HLA-A*24:03	NYKHCFPEIF	NYHCFPEIF	0	2	1	0	0	NYKHCFPEIF	MAGE_A1	0.696716	26.6	0.3316	<=SB
135	HLA-A*24:03	NYKHCFPEI	NYKHCFPEI	0	0	0	0	0	NYKHCFPEI	MAGE_A1	0.686435	29.7	0.3639	<=SB
168	HLA-A*24:03	SYVLVTCLGL	SYVLVTCLL	0	8	1	0	0	SYVLVTCLGL	MAGE_A1	0.65957	39.8	0.4524	<=SB
286	HLA-A*30:04	VSARVRFFF	VSARVRFFF	0	0	0	0	0	VSARVRFFF	MAGE_A1	0.501136	220.9	0.0985	<=SB
285	HLA-A*30:04	KVSARVRFFF	KVSAVRFFF	0	4	1	0	0	KVSARVRFFF	MAGE_A1	0.495424	235	0.1084	<=SB
274	HLA-A*30:04	TSYVKVLEY	TSYVKVLEY	0	0	0	0	0	TSYVKVLEY	MAGE_A1	0.44878	389.2	0.2202	<=SB
289	HLA-A*30:04	RVRFFFPSL	RVRFFFPSL	0	0	0	0	0	RVRFFFPSL	MAGE_A1	0.442477	416.7	0.2429	<=SB
273	HLA-A*30:04	ETSYVKVLEY	ETSYVKVLY	0	8	1	0	0	ETSYVKVLEY	MAGE_A1	0.421356	523.6	0.3285	<=SB
89	HLA-A*30:04	STSCILESLF	STSCILSLF	0	6	1	0	0	STSCILESLF	MAGE_A1	0.400923	653.2	0.4238	<=SB
62	HLA-B*15:03	SAFPTTINF	SAFPTTINF	0	0	0	0	0	SAFPTTINF	MAGE_A1	0.802414	8.5	0.1188	<=SB
136	HLA-B*15:03	YKHCFPEIF	YKHCFPEIF	0	0	0	0	0	YKHCFPEIF	MAGE_A1	0.801994	8.5	0.1197	<=SB
284	HLA-B*15:03	IKVSARVRF	IKVSARVRF	0	0	0	0	0	IKVSARVRF	MAGE_A1	0.752854	14.5	0.2519	<=SB
104	HLA-B*15:03	KKVADLVGF	KKVADLVGF	0	0	0	0	0	KKVADLVGF	MAGE_A1	0.746355	15.6	0.2747	<=SB
186	HLA-B*15:03	NQIMPKTGF	NQIMPKTGF	0	0	0	0	0	NQIMPKTGF	MAGE_A1	0.740862	16.5	0.294	<=SB
282	HLA-A*69:01	YVIKVSARV	YVIKVSARV	0	0	0	0	0	YVIKVSARV	MAGE_A1	0.737016	17.2	0.0599	<=SB
149	HLA-A*69:01	ESLQLVFGI	ESLQLVFGI	0	0	0	0	0	ESLQLVFGI	MAGE_A1	0.701868	25.2	0.0868	<=SB
278	HLA-A*69:01	KVLEYVIKV	KVLEYVIKV	0	0	0	0	0	KVLEYVIKV	MAGE_A1	0.585437	88.7	0.2916	<=SB
38	HLA-A*69:01	LVLGTLEEV	LVLGTLEEV	0	0	0	0	0	LVLGTLEEV	MAGE_A1	0.580586	93.5	0.3061	<=SB
273	HLA-A*69:01	ETSYVKVLEYV	ETSYVLEYV	0	4	2	0	0	ETSYVKVLEYV	MAGE_A1	0.535447	152.4	0.4745	<=SB
213	HLA-A*69:01	EIWEELSVMEV	EIWESVMEV	0	4	2	0	0	EIWEELSVMEV	MAGE_A1	0.534584	153.8	0.478	<=SB
281	HLA-A*69:01	EYVIKVSARV	EVIKVSARV	0	1	1	0	0	EYVIKVSARV	MAGE_A1	0.53302	156.4	0.4842	<=SB
89	HLA-A*69:01	STSCILESL	STSCILESL	0	0	0	0	0	STSCILESL	MAGE_A1	0.530094	161.5	0.4958	<=SB
189	HLA-B*51:08	MPKTGFLII	MPKTGFLII	0	0	0	0	0	MPKTGFLII	MAGE_A1	0.451554	377.7	0.0191	<=SB
189	HLA-B*51:08	MPKTGFLI	MP-KTGFLI	0	0	0	2	1	MPKTGFLI	MAGE_A1	0.429047	481.8	0.0267	<=SB
189	HLA-B*51:08	MPKTGFLIIV	MPTGFLIIV	0	2	1	0	0	MPKTGFLIIV	MAGE_A1	0.338204	1287.5	0.1089	<=SB
258	HLA-B*51:08	DPARYEFLW	DPARYEFLW	0	0	0	0	0	DPARYEFLW	MAGE_A1	0.291265	2139.6	0.2153	<=SB
294	HLA-B*51:08	FPSLREAAL	FPSLREAAL	0	0	0	0	0	FPSLREAAL	MAGE_A1	0.278286	2462.1	0.2562	<=SB
163	HLA-B*51:08	DPTGHSYVL	DPTGHSYVL	0	0	0	0	0	DPTGHSYVL	MAGE_A1	0.248216	3408.9	0.3917	<=SB
188	HLA-B*51:08	IMPKTGFLII	MPKTGFLII	1	0	0	0	0	MPKTGFLII	MAGE_A1	0.24472	3540.3	0.4123	<=SB
222	HLA-A*26:08	EVYDGREHSAY	EVYDGHSAY	0	5	2	0	0	EVYDGREHSAY	MAGE_A1	0.64744	45.4	0.0139	<=SB
273	HLA-A*26:08	ETSYVKVLEY	ETSYVVLEY	0	5	1	0	0	ETSYVKVLEY	MAGE_A1	0.567282	108	0.0479	<=SB
213	HLA-A*26:08	EIWEELSVM	EIWEELSVM	0	0	0	0	0	EIWEELSVM	MAGE_A1	0.541226	143.1	0.0684	<=SB
242	HLA-A*26:08	DLVQEKYLEY	DVQEKYLEY	0	1	1	0	0	DLVQEKYLEY	MAGE_A1	0.444991	405.5	0.1925	<=SB
243	HLA-A*26:08	LVQEKYLEY	LVQEKYLEY	0	0	0	0	0	LVQEKYLEY	MAGE_A1	0.440284	426.7	0.203	<=SB
282	HLA-A*26:08	YVIKVSARV	YVIKVSARV	0	0	0	0	0	YVIKVSARV	MAGE_A1	0.433236	460.5	0.2233	<=SB
161	HLA-A*26:08	EADPTGHSY	EADPTGHSY	0	0	0	0	0	EADPTGHSY	MAGE_A1	0.4221	519.4	0.2555	<=SB
108	HLA-A*26:08	DLVGFLLLKY	DLVGLLLKY	0	4	1	0	0	DLVGFLLLKY	MAGE_A1	0.405538	621.4	0.3056	<=SB
171	HLA-A*26:08	LVTCLGLSY	LVTCLGLSY	0	0	0	0	0	LVTCLGLSY	MAGE_A1	0.379337	825	0.388	<=SB
127	HLA-A*26:08	EMLESVIKNY	EMLESVINY	0	7	1	0	0	EMLESVIKNY	MAGE_A1	0.370896	903.9	0.4203	<=SB
274	HLA-A*26:08	TSYVKVLEY	TSYVKVLEY	0	0	0	0	0	TSYVKVLEY	MAGE_A1	0.358916	1029	0.4727	<=SB
219	HLA-A*34:02	SVMEVYDGR	SVMEVYDGR	0	0	0	0	0	SVMEVYDGR	MAGE_A1	0.621925	59.8	0.0804	<=SB
66	HLA-A*34:02	TTINFTRQR	TTINFTRQR	0	0	0	0	0	TTINFTRQR	MAGE_A1	0.621266	60.2	0.0816	<=SB
289	HLA-A*34:02	RVRFFFPSLR	RVFFFPSLR	0	2	1	0	0	RVRFFFPSLR	MAGE_A1	0.603676	72.8	0.1125	<=SB
96	HLA-A*34:02	SLFRAVITK	SLFRAVITK	0	0	0	0	0	SLFRAVITK	MAGE_A1	0.566689	108.7	0.1945	<=SB
108	HLA-A*34:02	DLVGFLLLK	DLVGFLLLK	0	0	0	0	0	DLVGFLLLK	MAGE_A1	0.555701	122.4	0.2267	<=SB
95	HLA-A*34:02	ESLFRAVITK	ESFRAVITK	0	2	1	0	0	ESLFRAVITK	MAGE_A1	0.552055	127.3	0.2377	<=SB
128	HLA-A*34:02	MLESVIKNYK	MLSVIKNYK	0	2	1	0	0	MLESVIKNYK	MAGE_A1	0.530501	160.8	0.3176	<=SB
274	HLA-A*34:02	TSYVKVLEY	TSYVKVLEY	0	0	0	0	0	TSYVKVLEY	MAGE_A1	0.529605	162.3	0.3211	<=SB
96	HLA-A*34:02	SLFRAVITKK	SLFAVITKK	0	3	1	0	0	SLFRAVITKK	MAGE_A1	0.518038	184	0.3656	<=SB
270	HLA-A*02:02	ALAETSYVKV	ALAETSYKV	0	7	1	0	0	ALAETSYVKV	MAGE_A1	0.768521	12.2	0.2698	<=SB
105	HLA-A*02:02	KVADLVGFL	KVADLVGFL	0	0	0	0	0	KVADLVGFL	MAGE_A1	0.755702	14.1	0.324	<=SB
105	HLA-A*02:02	KVADLVGFLL	KVADLVFLL	0	6	1	0	0	KVADLVGFLL	MAGE_A1	0.723101	20	0.4854	<=SB
62	HLA-C*16:04	SAFPTTINF	SAFPTTINF	0	0	0	0	0	SAFPTTINF	MAGE_A1	0.76845	12.2	0.0165	<=SB
274	HLA-C*16:04	TSYVKVLEY	TSYVKVLEY	0	0	0	0	0	TSYVKVLEY	MAGE_A1	0.65103	43.6	0.1136	<=SB
167	HLA-C*16:04	HSYVLVTCL	HSYVLVTCL	0	0	0	0	0	HSYVLVTCL	MAGE_A1	0.635535	51.6	0.1352	<=SB
230	HLA-C*16:04	SAYGEPRKL	SAYGEPRKL	0	0	0	0	0	SAYGEPRKL	MAGE_A1	0.587962	86.3	0.2449	<=SB
269	HLA-C*16:04	RALAETSYV	RALAETSYV	0	0	0	0	0	RALAETSYV	MAGE_A1	0.557585	119.9	0.3509	<=SB
105	HLA-C*16:04	KVADLVGFL	KVADLVGFL	0	0	0	0	0	KVADLVGFL	MAGE_A1	0.554346	124.2	0.3605	<=SB
60	HLA-C*16:04	GASAFPTTI	GASAFPTTI	0	0	0	0	0	GASAFPTTI	MAGE_A1	0.533892	155	0.432	<=SB
282	HLA-C*16:04	YVIKVSARV	YVIKVSARV	0	0	0	0	0	YVIKVSARV	MAGE_A1	0.532436	157.4	0.4385	<=SB
262	HLA-B*48:01	YEFLWGPRAL	YEFWGPRAL	0	3	1	0	0	YEFLWGPRAL	MAGE_A1	0.38008	818.4	0.0735	<=SB
289	HLA-B*48:01	RVRFFFPSL	RVRFFFPSL	0	0	0	0	0	RVRFFFPSL	MAGE_A1	0.273539	2591.9	0.2882	<=SB
94	HLA-B*48:01	LESLFRAVI	LESLFRAVI	0	0	0	0	0	LESLFRAVI	MAGE_A1	0.234218	3966.3	0.4899	<=SB
286	HLA-B*57:03	VSARVRFFF	VSARVRFFF	0	0	0	0	0	VSARVRFFF	MAGE_A1	0.665509	37.3	0.0742	<=SB
62	HLA-B*57:03	SAFPTTINF	SAFPTTINF	0	0	0	0	0	SAFPTTINF	MAGE_A1	0.653526	42.5	0.0884	<=SB
146	HLA-B*57:03	KASESLQLVF	KASESLQLF	0	8	1	0	0	KASESLQLVF	MAGE_A1	0.652777	42.8	0.0892	<=SB
285	HLA-B*57:03	KVSARVRFFF	KSARVRFFF	0	1	1	0	0	KVSARVRFFF	MAGE_A1	0.611775	66.7	0.1423	<=SB
61	HLA-B*57:03	ASAFPTTINF	ASFPTTINF	0	2	1	0	0	ASAFPTTINF	MAGE_A1	0.57273	101.8	0.2192	<=SB
89	HLA-B*57:03	STSCILESLF	STSCILSLF	0	6	1	0	0	STSCILESLF	MAGE_A1	0.486902	257.7	0.4819	<=SB
126	HLA-B*44:04	AEMLESVIKNY	AEMSVIKNY	0	3	2	0	0	AEMLESVIKNY	MAGE_A1	0.61491	64.5	0.0127	<=SB
160	HLA-B*44:04	KEADPTGHSY	KEADTGHSY	0	4	1	0	0	KEADPTGHSY	MAGE_A1	0.570125	104.7	0.0346	<=SB
216	HLA-B*44:04	EELSVMEVY	EELSVMEVY	0	0	0	0	0	EELSVMEVY	MAGE_A1	0.556437	121.4	0.042	<=SB
272	HLA-B*44:04	AETSYVKVLEY	AETSYVLEY	0	5	2	0	0	AETSYVKVLEY	MAGE_A1	0.533803	155.1	0.0591	<=SB
272	HLA-B*44:04	AETSYVKVL	AETSYVKVL	0	0	0	0	0	AETSYVKVL	MAGE_A1	0.494225	238	0.0982	<=SB
148	HLA-B*44:04	SESLQLVFGI	SESQLVFGI	0	3	1	0	0	SESLQLVFGI	MAGE_A1	0.461901	337.7	0.1469	<=SB
215	HLA-B*44:04	WEELSVMEVY	WELSVMEVY	0	1	1	0	0	WEELSVMEVY	MAGE_A1	0.447002	396.8	0.1667	<=SB
262	HLA-B*44:04	YEFLWGPRAL	YEFLWGRAL	0	6	1	0	0	YEFLWGPRAL	MAGE_A1	0.357986	1039.5	0.3907	<=SB
148	HLA-B*44:04	SESLQLVF	SES-LQLVF	0	0	0	3	1	SESLQLVF	MAGE_A1	0.350522	1126.9	0.4185	<=SB
286	HLA-B*15:16	VSARVRFFF	VSARVRFFF	0	0	0	0	0	VSARVRFFF	MAGE_A1	0.684007	30.5	0.0628	<=SB
62	HLA-B*15:16	SAFPTTINF	SAFPTTINF	0	0	0	0	0	SAFPTTINF	MAGE_A1	0.678579	32.4	0.0706	<=SB
61	HLA-B*15:16	ASAFPTTINF	ASFPTTINF	0	2	1	0	0	ASAFPTTINF	MAGE_A1	0.664526	37.7	0.0919	<=SB
146	HLA-B*15:16	KASESLQLVF	KASSLQLVF	0	3	1	0	0	KASESLQLVF	MAGE_A1	0.637324	50.6	0.1455	<=SB
285	HLA-B*15:16	KVSARVRFFF	KSARVRFFF	0	1	1	0	0	KVSARVRFFF	MAGE_A1	0.590482	84	0.2785	<=SB
89	HLA-B*15:16	STSCILESLF	STSCILSLF	0	6	1	0	0	STSCILESLF	MAGE_A1	0.586599	87.6	0.2912	<=SB
90	HLA-B*15:16	TSCILESLF	TSCILESLF	0	0	0	0	0	TSCILESLF	MAGE_A1	0.550989	128.8	0.4663	<=SB
170	HLA-B*15:07	VLVTCLGLSY	VLVTLGLSY	0	4	1	0	0	VLVTCLGLSY	MAGE_A1	0.575178	99.1	0.2435	<=SB
189	HLA-B*51:07	MPKTGFLII	MPKTGFLII	0	0	0	0	0	MPKTGFLII	MAGE_A1	0.26433	2863.5	0.0706	<=SB
94	HLA-B*51:07	LESLFRAVI	LESLFRAVI	0	0	0	0	0	LESLFRAVI	MAGE_A1	0.238865	3771.8	0.1245	<=SB
262	HLA-B*51:07	YEFLWGPRAL	YEFLWGPAL	0	7	1	0	0	YEFLWGPRAL	MAGE_A1	0.206433	5357.3	0.2779	<=SB
62	HLA-B*51:07	SAFPTTINF	SAFPTTINF	0	0	0	0	0	SAFPTTINF	MAGE_A1	0.203047	5557.2	0.2988	<=SB
189	HLA-B*51:07	MPKTGFLI	MP-KTGFLI	0	0	0	2	1	MPKTGFLI	MAGE_A1	0.2024	5596.3	0.3034	<=SB
262	HLA-B*51:07	YEFLWGPRA	YEFLWGPRA	0	0	0	0	0	YEFLWGPRA	MAGE_A1	0.201121	5674.3	0.313	<=SB
278	HLA-A*02:17	KVLEYVIKV	KVLEYVIKV	0	0	0	0	0	KVLEYVIKV	MAGE_A1	0.574206	100.2	0.0824	<=SB
188	HLA-A*02:17	IMPKTGFLI	IMPKTGFLI	0	0	0	0	0	IMPKTGFLI	MAGE_A1	0.498106	228.2	0.2257	<=SB
189	HLA-B*51:09	MPKTGFLII	MPKTGFLII	0	0	0	0	0	MPKTGFLII	MAGE_A1	0.419234	535.8	0.0476	<=SB
189	HLA-B*51:09	MPKTGFLI	MP-KTGFLI	0	0	0	2	1	MPKTGFLI	MAGE_A1	0.406463	615.2	0.059	<=SB
189	HLA-B*51:09	MPKTGFLIIV	MPTGFLIIV	0	2	1	0	0	MPKTGFLIIV	MAGE_A1	0.365996	953.2	0.0993	<=SB
258	HLA-B*51:09	DPARYEFLW	DPARYEFLW	0	0	0	0	0	DPARYEFLW	MAGE_A1	0.285188	2285	0.278	<=SB
294	HLA-B*51:09	FPSLREAAL	FPSLREAAL	0	0	0	0	0	FPSLREAAL	MAGE_A1	0.258638	3045.4	0.4026	<=SB
62	HLA-B*51:09	SAFPTTINF	SAFPTTINF	0	0	0	0	0	SAFPTTINF	MAGE_A1	0.252138	3267.2	0.4382	<=SB
106	HLA-C*08:01	VADLVGFLL	VADLVGFLL	0	0	0	0	0	VADLVGFLL	MAGE_A1	0.567171	108.1	0.0333	<=SB
62	HLA-C*08:01	SAFPTTINF	SAFPTTINF	0	0	0	0	0	SAFPTTINF	MAGE_A1	0.435547	449.1	0.1604	<=SB
32	HLA-C*08:01	TSSSSPLVL	TSSSSPLVL	0	0	0	0	0	TSSSSPLVL	MAGE_A1	0.371052	902.4	0.2991	<=SB
167	HLA-C*08:01	HSYVLVTCL	HSYVLVTCL	0	0	0	0	0	HSYVLVTCL	MAGE_A1	0.354354	1081.1	0.3637	<=SB
269	HLA-C*08:01	RALAETSYV	RALAETSYV	0	0	0	0	0	RALAETSYV	MAGE_A1	0.348227	1155.2	0.3876	<=SB
30	HLA-C*08:01	AATSSSSPL	AATSSSSPL	0	0	0	0	0	AATSSSSPL	MAGE_A1	0.347356	1166.2	0.391	<=SB
60	HLA-C*08:01	GASAFPTTI	GASAFPTTI	0	0	0	0	0	GASAFPTTI	MAGE_A1	0.337422	1298.5	0.4385	<=SB
288	HLA-B*73:01	ARVRFFFPS	ARVRFFFPS	0	0	0	0	0	ARVRFFFPS	MAGE_A1	0.388932	743.7	0.0476	<=SB
262	HLA-B*73:01	YEFLWGPRA	YEFLWGPRA	0	0	0	0	0	YEFLWGPRA	MAGE_A1	0.331207	1388.8	0.1014	<=SB
287	HLA-B*73:01	SARVRFFFPS	SRVRFFFPS	0	1	1	0	0	SARVRFFFPS	MAGE_A1	0.271725	2643.3	0.2542	<=SB
288	HLA-B*73:01	ARVRFFFPSL	ARVRFFFPL	0	8	1	0	0	ARVRFFFPSL	MAGE_A1	0.26039	2988.2	0.3108	<=SB
98	HLA-B*73:01	FRAVITKKV	FRAVITKKV	0	0	0	0	0	FRAVITKKV	MAGE_A1	0.243273	3596.1	0.3844	<=SB
262	HLA-B*73:01	YEFLWGPRAL	YEFLWGPAL	0	7	1	0	0	YEFLWGPRAL	MAGE_A1	0.235826	3897.9	0.4238	<=SB
260	HLA-B*73:01	ARYEFLWGPR	ARYEFLWPR	0	7	1	0	0	ARYEFLWGPR	MAGE_A1	0.22909	4192.6	0.466	<=SB
262	HLA-B*50:02	YEFLWGPRA	YEFLWGPRA	0	0	0	0	0	YEFLWGPRA	MAGE_A1	0.578771	95.4	0.0268	<=SB
280	HLA-B*50:02	LEYVIKVSA	LEYVIKVSA	0	0	0	0	0	LEYVIKVSA	MAGE_A1	0.525222	170.2	0.0575	<=SB
261	HLA-B*50:02	RYEFLWGPRA	REFLWGPRA	0	1	1	0	0	RYEFLWGPRA	MAGE_A1	0.442876	414.9	0.1369	<=SB
94	HLA-B*50:02	LESLFRAVI	LESLFRAVI	0	0	0	0	0	LESLFRAVI	MAGE_A1	0.423261	513	0.1732	<=SB
262	HLA-B*50:02	YEFLWGPRALA	YEFLWGALA	0	6	2	0	0	YEFLWGPRALA	MAGE_A1	0.413307	571.3	0.1966	<=SB
20	HLA-B*50:02	QEALGLVCV	QEALGLVCV	0	0	0	0	0	QEALGLVCV	MAGE_A1	0.41133	583.6	0.2014	<=SB
279	HLA-B*50:02	VLEYVIKVSA	VEYVIKVSA	0	1	1	0	0	VLEYVIKVSA	MAGE_A1	0.37657	850.1	0.2972	<=SB
272	HLA-B*50:02	AETSYVKVL	AETSYVKVL	0	0	0	0	0	AETSYVKVL	MAGE_A1	0.373971	874.4	0.3064	<=SB
262	HLA-B*50:02	YEFLWGPRAL	YEFLWGRAL	0	6	1	0	0	YEFLWGPRAL	MAGE_A1	0.372752	886	0.311	<=SB
126	HLA-B*50:02	AEMLESVI	AEM-LESVI	0	0	0	3	1	AEMLESVI	MAGE_A1	0.366174	951.3	0.3357	<=SB
148	HLA-B*50:02	SESLQLVFGI	SELQLVFGI	0	2	1	0	0	SESLQLVFGI	MAGE_A1	0.364256	971.3	0.3429	<=SB
215	HLA-B*50:02	WEELSVMEV	WEELSVMEV	0	0	0	0	0	WEELSVMEV	MAGE_A1	0.357535	1044.5	0.3682	<=SB
260	HLA-B*50:02	ARYEFLWGPRA	AEFLWGPRA	0	1	2	0	0	ARYEFLWGPRA	MAGE_A1	0.356817	1052.7	0.3709	<=SB
106	HLA-C*08:03	VADLVGFLL	VADLVGFLL	0	0	0	0	0	VADLVGFLL	MAGE_A1	0.567171	108.1	0.0333	<=SB
62	HLA-C*08:03	SAFPTTINF	SAFPTTINF	0	0	0	0	0	SAFPTTINF	MAGE_A1	0.435547	449.1	0.1604	<=SB
32	HLA-C*08:03	TSSSSPLVL	TSSSSPLVL	0	0	0	0	0	TSSSSPLVL	MAGE_A1	0.371052	902.4	0.2991	<=SB
167	HLA-C*08:03	HSYVLVTCL	HSYVLVTCL	0	0	0	0	0	HSYVLVTCL	MAGE_A1	0.354354	1081.1	0.3637	<=SB
269	HLA-C*08:03	RALAETSYV	RALAETSYV	0	0	0	0	0	RALAETSYV	MAGE_A1	0.348227	1155.2	0.3876	<=SB
30	HLA-C*08:03	AATSSSSPL	AATSSSSPL	0	0	0	0	0	AATSSSSPL	MAGE_A1	0.347356	1166.2	0.391	<=SB
60	HLA-C*08:03	GASAFPTTI	GASAFPTTI	0	0	0	0	0	GASAFPTTI	MAGE_A1	0.337422	1298.5	0.4385	<=SB
262	HLA-B*40:06	YEFLWGPRA	YEFLWGPRA	0	0	0	0	0	YEFLWGPRA	MAGE_A1	0.666098	37.1	0.0096	<=SB
262	HLA-B*40:06	YEFLWGPRAL	YEFLWGPAL	0	7	1	0	0	YEFLWGPRAL	MAGE_A1	0.609711	68.2	0.0234	<=SB
280	HLA-B*40:06	LEYVIKVSA	LEYVIKVSA	0	0	0	0	0	LEYVIKVSA	MAGE_A1	0.606012	71	0.0248	<=SB
94	HLA-B*40:06	LESLFRAVI	LESLFRAVI	0	0	0	0	0	LESLFRAVI	MAGE_A1	0.526117	168.6	0.1009	<=SB
262	HLA-B*40:06	YEFLWGPRALA	YEFLWGPLA	0	7	2	0	0	YEFLWGPRALA	MAGE_A1	0.508901	203.1	0.1341	<=SB
261	HLA-B*40:06	RYEFLWGPRA	REFLWGPRA	0	1	1	0	0	RYEFLWGPRA	MAGE_A1	0.497425	229.9	0.1511	<=SB
215	HLA-B*40:06	WEELSVMEV	WEELSVMEV	0	0	0	0	0	WEELSVMEV	MAGE_A1	0.494163	238.2	0.1577	<=SB
148	HLA-B*40:06	SESLQLVFGI	SELQLVFGI	0	2	1	0	0	SESLQLVFGI	MAGE_A1	0.490656	247.4	0.1648	<=SB
126	HLA-B*40:06	AEMLESVI	AEM-LESVI	0	0	0	3	1	AEMLESVI	MAGE_A1	0.451112	379.5	0.2623	<=SB
20	HLA-B*40:06	QEALGLVCV	QEALGLVCV	0	0	0	0	0	QEALGLVCV	MAGE_A1	0.429936	477.2	0.3412	<=SB
279	HLA-B*40:06	VLEYVIKVSA	VEYVIKVSA	0	1	1	0	0	VLEYVIKVSA	MAGE_A1	0.428527	484.5	0.3469	<=SB
272	HLA-B*40:06	AETSYVKVL	AETSYVKVL	0	0	0	0	0	AETSYVKVL	MAGE_A1	0.397563	677.4	0.4687	<=SB
62	HLA-B*15:24	SAFPTTINF	SAFPTTINF	0	0	0	0	0	SAFPTTINF	MAGE_A1	0.431918	467.1	0.3005	<=SB
61	HLA-B*15:24	ASAFPTTINF	AAFPTTINF	0	1	1	0	0	ASAFPTTINF	MAGE_A1	0.429433	479.8	0.3136	<=SB
146	HLA-B*15:24	KASESLQLVF	KASSLQLVF	0	3	1	0	0	KASESLQLVF	MAGE_A1	0.429382	480.1	0.3138	<=SB
262	HLA-B*15:10	YEFLWGPRAL	YEFWGPRAL	0	3	1	0	0	YEFLWGPRAL	MAGE_A1	0.282818	2344.3	0.1722	<=SB
294	HLA-B*15:10	FPSLREAAL	FPSLREAAL	0	0	0	0	0	FPSLREAAL	MAGE_A1	0.278977	2443.8	0.1826	<=SB
8	HLA-B*15:10	LHCKPEEAL	LHCKPEEAL	0	0	0	0	0	LHCKPEEAL	MAGE_A1	0.274938	2553	0.1939	<=SB
136	HLA-B*15:10	YKHCFPEIF	YKHCFPEIF	0	0	0	0	0	YKHCFPEIF	MAGE_A1	0.212978	4991.1	0.4566	<=SB
289	HLA-A*74:01	RVRFFFPSLR	RVFFFPSLR	0	2	1	0	0	RVRFFFPSLR	MAGE_A1	0.692852	27.8	0.0083	<=SB
96	HLA-A*74:01	SLFRAVITK	SLFRAVITK	0	0	0	0	0	SLFRAVITK	MAGE_A1	0.450583	381.7	0.174	<=SB
128	HLA-A*74:01	MLESVIKNYK	MLSVIKNYK	0	2	1	0	0	MLESVIKNYK	MAGE_A1	0.439164	431.9	0.2022	<=SB
288	HLA-A*74:01	ARVRFFFPSLR	RVFFFPSLR	1	2	1	0	0	RVRFFFPSLR	MAGE_A1	0.41342	570.6	0.2816	<=SB
66	HLA-A*74:01	TTINFTRQR	TTINFTRQR	0	0	0	0	0	TTINFTRQR	MAGE_A1	0.383745	786.6	0.3894	<=SB
96	HLA-A*74:01	SLFRAVITKK	SLFRAVITK	0	8	1	0	0	SLFRAVITKK	MAGE_A1	0.370607	906.8	0.4513	<=SB
294	HLA-B*07:04	FPSLREAAL	FPSLREAAL	0	0	0	0	0	FPSLREAAL	MAGE_A1	0.710541	22.9	0.0464	<=SB
189	HLA-B*07:04	MPKTGFLII	MPKTGFLII	0	0	0	0	0	MPKTGFLII	MAGE_A1	0.704579	24.4	0.0501	<=SB
289	HLA-B*07:04	RVRFFFPSL	RVRFFFPSL	0	0	0	0	0	RVRFFFPSL	MAGE_A1	0.675191	33.6	0.0824	<=SB
189	HLA-B*07:04	MPKTGFLIIVL	MPKTGFLVL	0	7	2	0	0	MPKTGFLIIVL	MAGE_A1	0.579744	94.4	0.2112	<=SB
162	HLA-B*07:04	ADPTGHSYVL	APTGHSYVL	0	1	1	0	0	ADPTGHSYVL	MAGE_A1	0.550831	129	0.2688	<=SB
293	HLA-B*07:04	FFPSLREAAL	FPSLREAAL	0	1	1	0	0	FFPSLREAAL	MAGE_A1	0.542121	141.8	0.2875	<=SB
189	HLA-B*07:04	MPKTGFLIIV	MPKTGFLIV	0	7	1	0	0	MPKTGFLIIV	MAGE_A1	0.519642	180.8	0.3463	<=SB
36	HLA-B*07:04	SPLVLGTL	SPL-VLGTL	0	0	0	3	1	SPLVLGTL	MAGE_A1	0.518294	183.5	0.35	<=SB
234	HLA-B*07:04	EPRKLLTQDL	EPRKLLTQL	0	8	1	0	0	EPRKLLTQDL	MAGE_A1	0.506777	207.8	0.382	<=SB
288	HLA-B*27:07	ARVRFFFPSL	ARVRFFFPL	0	8	1	0	0	ARVRFFFPSL	MAGE_A1	0.836809	5.8	0.0191	<=SB
288	HLA-B*27:07	ARVRFFFPS	ARVRFFFPS	0	0	0	0	0	ARVRFFFPS	MAGE_A1	0.674058	34	0.2951	<=SB
294	HLA-B*39:24	FPSLREAAL	FPSLREAAL	0	0	0	0	0	FPSLREAAL	MAGE_A1	0.537862	148.4	0.1622	<=SB
288	HLA-B*39:24	ARVRFFFPSL	ARVRFFFPL	0	8	1	0	0	ARVRFFFPSL	MAGE_A1	0.463453	332.1	0.3645	<=SB
8	HLA-B*39:24	LHCKPEEAL	LHCKPEEAL	0	0	0	0	0	LHCKPEEAL	MAGE_A1	0.460083	344.4	0.3768	<=SB
166	HLA-B*39:24	GHSYVLVTCL	GHSYVLVTL	0	8	1	0	0	GHSYVLVTCL	MAGE_A1	0.450277	382.9	0.4164	<=SB
262	HLA-B*39:24	YEFLWGPRAL	YEFWGPRAL	0	3	1	0	0	YEFLWGPRAL	MAGE_A1	0.440909	423.8	0.4605	<=SB
294	HLA-B*42:01	FPSLREAAL	FPSLREAAL	0	0	0	0	0	FPSLREAAL	MAGE_A1	0.861007	4.5	0.0088	<=SB
189	HLA-B*42:01	MPKTGFLII	MPKTGFLII	0	0	0	0	0	MPKTGFLII	MAGE_A1	0.800148	8.7	0.0259	<=SB
293	HLA-B*42:01	FFPSLREAAL	FPSLREAAL	0	1	1	0	0	FFPSLREAAL	MAGE_A1	0.734579	17.7	0.0757	<=SB
189	HLA-B*42:01	MPKTGFLIIVL	MPKTGFLVL	0	7	2	0	0	MPKTGFLIIVL	MAGE_A1	0.698724	26	0.1249	<=SB
289	HLA-B*42:01	RVRFFFPSL	RVRFFFPSL	0	0	0	0	0	RVRFFFPSL	MAGE_A1	0.672444	34.6	0.1737	<=SB
162	HLA-B*42:01	ADPTGHSYVL	APTGHSYVL	0	1	1	0	0	ADPTGHSYVL	MAGE_A1	0.652635	42.9	0.2151	<=SB
189	HLA-B*42:01	MPKTGFLIIV	MPKTGFLIV	0	7	1	0	0	MPKTGFLIIV	MAGE_A1	0.63727	50.6	0.2537	<=SB
36	HLA-B*42:01	SPLVLGTL	SPL-VLGTL	0	0	0	3	1	SPLVLGTL	MAGE_A1	0.633733	52.6	0.2619	<=SB
189	HLA-B*42:01	MPKTGFLI	MPK-TGFLI	0	0	0	3	1	MPKTGFLI	MAGE_A1	0.629463	55.1	0.2717	<=SB
292	HLA-B*42:01	FFFPSLREAAL	FPSLREAAL	0	1	2	0	0	FFFPSLREAAL	MAGE_A1	0.581187	92.9	0.4197	<=SB
294	HLA-B*42:01	FPSLREAALR	FPSLREAAL	0	0	0	0	0	FPSLREAAL	MAGE_A1	0.559147	117.9	0.4953	<=SB
234	HLA-B*42:01	EPRKLLTQDL	EPRKLLTQL	0	8	1	0	0	EPRKLLTQDL	MAGE_A1	0.558715	118.5	0.4968	<=SB
146	HLA-B*57:02	KASESLQLVF	KASESLQLF	0	8	1	0	0	KASESLQLVF	MAGE_A1	0.584491	89.6	0.0588	<=SB
62	HLA-B*57:02	SAFPTTINF	SAFPTTINF	0	0	0	0	0	SAFPTTINF	MAGE_A1	0.53975	145.4	0.1047	<=SB
286	HLA-B*57:02	VSARVRFFF	VSARVRFFF	0	0	0	0	0	VSARVRFFF	MAGE_A1	0.538175	147.9	0.107	<=SB
61	HLA-B*57:02	ASAFPTTINF	ASAPTTINF	0	3	1	0	0	ASAFPTTINF	MAGE_A1	0.490654	247.4	0.1753	<=SB
285	HLA-B*57:02	KVSARVRFFF	KSARVRFFF	0	1	1	0	0	KVSARVRFFF	MAGE_A1	0.469589	310.7	0.2222	<=SB
89	HLA-B*57:02	STSCILESLF	STSCIESLF	0	5	1	0	0	STSCILESLF	MAGE_A1	0.433763	457.9	0.302	<=SB
147	HLA-B*57:02	ASESLQLVF	ASESLQLVF	0	0	0	0	0	ASESLQLVF	MAGE_A1	0.417395	546.6	0.3649	<=SB
106	HLA-C*18:01	VADLVGFLL	VADLVGFLL	0	0	0	0	0	VADLVGFLL	MAGE_A1	0.15251	9601.3	0.2781	<=SB
293	HLA-C*18:01	FFPSLREAAL	FFPSLRAAL	0	6	1	0	0	FFPSLREAAL	MAGE_A1	0.141862	10773.7	0.3665	<=SB
223	HLA-C*18:01	VYDGREHSA	VYDGREHSA	0	0	0	0	0	VYDGREHSA	MAGE_A1	0.13699	11356.9	0.4156	<=SB
231	HLA-C*18:01	AYGEPRKLL	AYGEPRKLL	0	0	0	0	0	AYGEPRKLL	MAGE_A1	0.13487	11620.4	0.4471	<=SB
189	HLA-B*51:05	MPKTGFLII	MPKTGFLII	0	0	0	0	0	MPKTGFLII	MAGE_A1	0.32754	1445	0.0723	<=SB
189	HLA-B*51:05	MPKTGFLI	MP-KTGFLI	0	0	0	2	1	MPKTGFLI	MAGE_A1	0.321433	1543.7	0.0807	<=SB
294	HLA-B*51:05	FPSLREAAL	FPSLREAAL	0	0	0	0	0	FPSLREAAL	MAGE_A1	0.289982	2169.5	0.1316	<=SB
189	HLA-B*51:05	MPKTGFLIIV	MPTGFLIIV	0	2	1	0	0	MPKTGFLIIV	MAGE_A1	0.274613	2562	0.163	<=SB
258	HLA-B*51:05	DPARYEFLW	DPARYEFLW	0	0	0	0	0	DPARYEFLW	MAGE_A1	0.218352	4709.1	0.4044	<=SB
163	HLA-B*51:05	DPTGHSYVL	DPTGHSYVL	0	0	0	0	0	DPTGHSYVL	MAGE_A1	0.208614	5232.4	0.457	<=SB
106	HLA-B*51:05	VADLVGFLL	VADLVGFLL	0	0	0	0	0	VADLVGFLL	MAGE_A1	0.205986	5383.3	0.4712	<=SB
294	HLA-B*15:09	FPSLREAAL	FPSLREAAL	0	0	0	0	0	FPSLREAAL	MAGE_A1	0.292368	2114.2	0.1706	<=SB
8	HLA-B*15:09	LHCKPEEAL	LHCKPEEAL	0	0	0	0	0	LHCKPEEAL	MAGE_A1	0.289865	2172.2	0.1766	<=SB
262	HLA-B*15:09	YEFLWGPRAL	YEFWGPRAL	0	3	1	0	0	YEFLWGPRAL	MAGE_A1	0.280185	2412.1	0.197	<=SB
228	HLA-B*15:09	EHSAYGEPRKL	EHSAYGEPL	0	8	2	0	0	EHSAYGEPRKL	MAGE_A1	0.215281	4868.2	0.4554	<=SB
216	HLA-B*18:03	EELSVMEVY	EELSVMEVY	0	0	0	0	0	EELSVMEVY	MAGE_A1	0.635845	51.4	0.0125	<=SB
262	HLA-B*18:03	YEFLWGPRAL	YEFLWGRAL	0	6	1	0	0	YEFLWGPRAL	MAGE_A1	0.60262	73.7	0.0167	<=SB
262	HLA-B*18:03	YEFLWGPRA	YEFLWGPRA	0	0	0	0	0	YEFLWGPRA	MAGE_A1	0.518171	183.7	0.0526	<=SB
215	HLA-B*18:03	WEELSVMEVY	WELSVMEVY	0	1	1	0	0	WEELSVMEVY	MAGE_A1	0.489644	250.1	0.0764	<=SB
212	HLA-B*18:03	EEIWEELSVM	EEWEELSVM	0	2	1	0	0	EEIWEELSVM	MAGE_A1	0.453185	371.1	0.1291	<=SB
94	HLA-B*18:03	LESLFRAVI	LESLFRAVI	0	0	0	0	0	LESLFRAVI	MAGE_A1	0.450296	382.9	0.1335	<=SB
212	HLA-B*18:03	EEIWEELSV	EEIWEELSV	0	0	0	0	0	EEIWEELSV	MAGE_A1	0.41685	549.8	0.1904	<=SB
280	HLA-B*18:03	LEYVIKVSA	LEYVIKVSA	0	0	0	0	0	LEYVIKVSA	MAGE_A1	0.394383	701.1	0.2422	<=SB
262	HLA-B*18:03	YEFLWGPR	YEFLWG-PR	0	0	0	6	1	YEFLWGPR	MAGE_A1	0.374666	867.8	0.3021	<=SB
215	HLA-B*18:03	WEELSVMEV	WEELSVMEV	0	0	0	0	0	WEELSVMEV	MAGE_A1	0.358781	1030.5	0.3703	<=SB
262	HLA-B*18:03	YEFLWGPRALA	YEFLWRALA	0	5	2	0	0	YEFLWGPRALA	MAGE_A1	0.333447	1355.5	0.484	<=SB
274	HLA-C*15:04	TSYVKVLEY	TSYVKVLEY	0	0	0	0	0	TSYVKVLEY	MAGE_A1	0.607779	69.7	0.0949	<=SB
62	HLA-C*15:04	SAFPTTINF	SAFPTTINF	0	0	0	0	0	SAFPTTINF	MAGE_A1	0.606357	70.7	0.0965	<=SB
269	HLA-C*15:04	RALAETSYV	RALAETSYV	0	0	0	0	0	RALAETSYV	MAGE_A1	0.564531	111.2	0.1934	<=SB
105	HLA-C*15:04	KVADLVGFL	KVADLVGFL	0	0	0	0	0	KVADLVGFL	MAGE_A1	0.542941	140.5	0.2542	<=SB
146	HLA-C*15:04	KASESLQLV	KASESLQLV	0	0	0	0	0	KASESLQLV	MAGE_A1	0.532021	158.1	0.2888	<=SB
167	HLA-C*15:04	HSYVLVTCL	HSYVLVTCL	0	0	0	0	0	HSYVLVTCL	MAGE_A1	0.520732	178.7	0.3271	<=SB
278	HLA-C*15:04	KVLEYVIKV	KVLEYVIKV	0	0	0	0	0	KVLEYVIKV	MAGE_A1	0.506641	208.1	0.3766	<=SB
289	HLA-C*15:04	RVRFFFPSL	RVRFFFPSL	0	0	0	0	0	RVRFFFPSL	MAGE_A1	0.503619	215	0.3872	<=SB
286	HLA-C*15:04	VSARVRFFF	VSARVRFFF	0	0	0	0	0	VSARVRFFF	MAGE_A1	0.499991	223.6	0.3999	<=SB
282	HLA-C*15:04	YVIKVSARV	YVIKVSARV	0	0	0	0	0	YVIKVSARV	MAGE_A1	0.493299	240.4	0.4339	<=SB
285	HLA-C*15:04	KVSARVRFF	KVSARVRFF	0	0	0	0	0	KVSARVRFF	MAGE_A1	0.485431	261.8	0.4738	<=SB
278	HLA-A*02:04	KVLEYVIKV	KVLEYVIKV	0	0	0	0	0	KVLEYVIKV	MAGE_A1	0.733375	17.9	0.024	<=SB
92	HLA-A*02:04	CILESLFRAV	CILESLFAV	0	7	1	0	0	CILESLFRAV	MAGE_A1	0.53182	158.5	0.3192	<=SB
264	HLA-A*02:04	FLWGPRALA	FLWGPRALA	0	0	0	0	0	FLWGPRALA	MAGE_A1	0.510918	198.7	0.387	<=SB
38	HLA-A*02:04	LVLGTLEEV	LVLGTLEEV	0	0	0	0	0	LVLGTLEEV	MAGE_A1	0.481073	274.4	0.4982	<=SB
269	HLA-C*15:06	RALAETSYV	RALAETSYV	0	0	0	0	0	RALAETSYV	MAGE_A1	0.615482	64.1	0.097	<=SB
146	HLA-C*15:06	KASESLQLV	KASESLQLV	0	0	0	0	0	KASESLQLV	MAGE_A1	0.591095	83.5	0.1404	<=SB
105	HLA-C*15:06	KVADLVGFL	KVADLVGFL	0	0	0	0	0	KVADLVGFL	MAGE_A1	0.569741	105.1	0.1886	<=SB
60	HLA-C*15:06	GASAFPTTI	GASAFPTTI	0	0	0	0	0	GASAFPTTI	MAGE_A1	0.550821	129	0.2364	<=SB
31	HLA-C*15:06	ATSSSSPLV	ATSSSSPLV	0	0	0	0	0	ATSSSSPLV	MAGE_A1	0.529998	161.6	0.2983	<=SB
106	HLA-C*15:06	VADLVGFLL	VADLVGFLL	0	0	0	0	0	VADLVGFLL	MAGE_A1	0.529063	163.3	0.3014	<=SB
230	HLA-C*15:06	SAYGEPRKL	SAYGEPRKL	0	0	0	0	0	SAYGEPRKL	MAGE_A1	0.52283	174.7	0.3255	<=SB
32	HLA-C*15:06	TSSSSPLVL	TSSSSPLVL	0	0	0	0	0	TSSSSPLVL	MAGE_A1	0.521273	177.6	0.3315	<=SB
62	HLA-C*15:06	SAFPTTINF	SAFPTTINF	0	0	0	0	0	SAFPTTINF	MAGE_A1	0.498434	227.4	0.4241	<=SB
282	HLA-C*15:06	YVIKVSARV	YVIKVSARV	0	0	0	0	0	YVIKVSARV	MAGE_A1	0.497387	230	0.4291	<=SB
167	HLA-C*15:06	HSYVLVTCL	HSYVLVTCL	0	0	0	0	0	HSYVLVTCL	MAGE_A1	0.49443	237.5	0.443	<=SB
278	HLA-C*15:06	KVLEYVIKV	KVLEYVIKV	0	0	0	0	0	KVLEYVIKV	MAGE_A1	0.490947	246.6	0.4594	<=SB
171	HLA-B*15:08	LVTCLGLSY	LVTCLGLSY	0	0	0	0	0	LVTCLGLSY	MAGE_A1	0.43109	471.3	0.1688	<=SB
62	HLA-B*15:08	SAFPTTINF	SAFPTTINF	0	0	0	0	0	SAFPTTINF	MAGE_A1	0.410305	590.1	0.223	<=SB
161	HLA-B*15:08	EADPTGHSY	EADPTGHSY	0	0	0	0	0	EADPTGHSY	MAGE_A1	0.403577	634.7	0.2399	<=SB
222	HLA-B*15:08	EVYDGREHSAY	EVYDGHSAY	0	5	2	0	0	EVYDGREHSAY	MAGE_A1	0.399066	666.5	0.2514	<=SB
294	HLA-B*15:08	FPSLREAAL	FPSLREAAL	0	0	0	0	0	FPSLREAAL	MAGE_A1	0.39763	676.9	0.2555	<=SB
243	HLA-B*15:08	LVQEKYLEY	LVQEKYLEY	0	0	0	0	0	LVQEKYLEY	MAGE_A1	0.374319	871.1	0.3306	<=SB
262	HLA-B*13:01	YEFLWGPRAL	YEFLWGPAL	0	7	1	0	0	YEFLWGPRAL	MAGE_A1	0.596524	78.7	0.0243	<=SB
148	HLA-B*13:01	SESLQLVFGI	SELQLVFGI	0	2	1	0	0	SESLQLVFGI	MAGE_A1	0.52375	172.9	0.1013	<=SB
18	HLA-B*13:01	AQQEALGLV	AQQEALGLV	0	0	0	0	0	AQQEALGLV	MAGE_A1	0.483366	267.7	0.1746	<=SB
94	HLA-B*13:01	LESLFRAVI	LESLFRAVI	0	0	0	0	0	LESLFRAVI	MAGE_A1	0.463299	332.6	0.227	<=SB
272	HLA-B*13:01	AETSYVKVL	AETSYVKVL	0	0	0	0	0	AETSYVKVL	MAGE_A1	0.410803	587	0.4744	<=SB
186	HLA-B*13:01	NQIMPKTGFLI	NQIMTGFLI	0	4	2	0	0	NQIMPKTGFLI	MAGE_A1	0.410617	588.2	0.4756	<=SB
62	HLA-B*46:01	SAFPTTINF	SAFPTTINF	0	0	0	0	0	SAFPTTINF	MAGE_A1	0.332294	1372.6	0.0376	<=SB
274	HLA-B*46:01	TSYVKVLEY	TSYVKVLEY	0	0	0	0	0	TSYVKVLEY	MAGE_A1	0.227258	4276.5	0.1931	<=SB
171	HLA-B*46:01	LVTCLGLSY	LVTCLGLSY	0	0	0	0	0	LVTCLGLSY	MAGE_A1	0.188571	6499.5	0.3829	<=SB
289	HLA-A*74:03	RVRFFFPSLR	RVFFFPSLR	0	2	1	0	0	RVRFFFPSLR	MAGE_A1	0.692852	27.8	0.0083	<=SB
96	HLA-A*74:03	SLFRAVITK	SLFRAVITK	0	0	0	0	0	SLFRAVITK	MAGE_A1	0.450583	381.7	0.174	<=SB
128	HLA-A*74:03	MLESVIKNYK	MLSVIKNYK	0	2	1	0	0	MLESVIKNYK	MAGE_A1	0.439164	431.9	0.2022	<=SB
288	HLA-A*74:03	ARVRFFFPSLR	RVFFFPSLR	1	2	1	0	0	RVRFFFPSLR	MAGE_A1	0.41342	570.6	0.2816	<=SB
66	HLA-A*74:03	TTINFTRQR	TTINFTRQR	0	0	0	0	0	TTINFTRQR	MAGE_A1	0.383745	786.6	0.3894	<=SB
96	HLA-A*74:03	SLFRAVITKK	SLFRAVITK	0	8	1	0	0	SLFRAVITKK	MAGE_A1	0.370607	906.8	0.4513	<=SB
278	HLA-A*02:11	KVLEYVIKV	KVLEYVIKV	0	0	0	0	0	KVLEYVIKV	MAGE_A1	0.925696	2.2	0.0422	<=SB
264	HLA-A*02:11	FLWGPRALA	FLWGPRALA	0	0	0	0	0	FLWGPRALA	MAGE_A1	0.847029	5.2	0.273	<=SB
270	HLA-A*02:11	ALAETSYVKV	ALAETSYKV	0	7	1	0	0	ALAETSYVKV	MAGE_A1	0.84374	5.4	0.2908	<=SB
38	HLA-A*02:11	LVLGTLEEV	LVLGTLEEV	0	0	0	0	0	LVLGTLEEV	MAGE_A1	0.834178	6	0.3363	<=SB
282	HLA-A*02:11	YVIKVSARV	YVIKVSARV	0	0	0	0	0	YVIKVSARV	MAGE_A1	0.819326	7.1	0.4057	<=SB
262	HLA-C*14:03	YEFLWGPRAL	YFLWGPRAL	0	1	1	0	0	YEFLWGPRAL	MAGE_A1	0.621394	60.1	0.2	<=SB
292	HLA-C*14:03	FFFPSLREA	FFFPSLREA	0	0	0	0	0	FFFPSLREA	MAGE_A1	0.607018	70.2	0.2393	<=SB
263	HLA-C*14:03	EFLWGPRAL	EFLWGPRAL	0	0	0	0	0	EFLWGPRAL	MAGE_A1	0.599833	75.9	0.2594	<=SB
62	HLA-C*14:03	SAFPTTINF	SAFPTTINF	0	0	0	0	0	SAFPTTINF	MAGE_A1	0.598379	77.1	0.2635	<=SB
143	HLA-C*14:03	IFGKASESL	IFGKASESL	0	0	0	0	0	IFGKASESL	MAGE_A1	0.586666	87.5	0.297	<=SB
292	HLA-C*14:03	FFFPSLREAAL	FFFPSLRAL	0	7	2	0	0	FFFPSLREAAL	MAGE_A1	0.554216	124.4	0.405	<=SB
135	HLA-C*14:03	NYKHCFPEI	NYKHCFPEI	0	0	0	0	0	NYKHCFPEI	MAGE_A1	0.548454	132.4	0.4282	<=SB
231	HLA-C*14:03	AYGEPRKLL	AYGEPRKLL	0	0	0	0	0	AYGEPRKLL	MAGE_A1	0.53279	156.8	0.4913	<=SB
239	HLA-A*01:03	LTQDLVQEKY	LTDLVQEKY	0	2	1	0	0	LTQDLVQEKY	MAGE_A1	0.680455	31.7	0.017	<=SB
161	HLA-A*01:03	EADPTGHSY	EADPTGHSY	0	0	0	0	0	EADPTGHSY	MAGE_A1	0.518509	183	0.0966	<=SB
273	HLA-A*01:03	ETSYVKVLEY	ETSYVVLEY	0	5	1	0	0	ETSYVKVLEY	MAGE_A1	0.479318	279.7	0.137	<=SB
274	HLA-A*01:03	TSYVKVLEY	TSYVKVLEY	0	0	0	0	0	TSYVKVLEY	MAGE_A1	0.429768	478.1	0.2013	<=SB
238	HLA-A*01:03	LLTQDLVQEKY	LTDLVQEKY	1	2	1	0	0	LTQDLVQEKY	MAGE_A1	0.405842	619.3	0.2443	<=SB
253	HLA-A*01:03	QVPDSDPARY	QVDSDPARY	0	2	1	0	0	QVPDSDPARY	MAGE_A1	0.377741	839.4	0.311	<=SB
243	HLA-A*01:03	LVQEKYLEY	LVQEKYLEY	0	0	0	0	0	LVQEKYLEY	MAGE_A1	0.373378	880	0.3224	<=SB
159	HLA-A*01:03	VKEADPTGHSY	VADPTGHSY	0	1	2	0	0	VKEADPTGHSY	MAGE_A1	0.360337	1013.3	0.3563	<=SB
160	HLA-A*01:03	KEADPTGHSY	KADPTGHSY	0	1	1	0	0	KEADPTGHSY	MAGE_A1	0.342356	1231	0.4046	<=SB
147	HLA-A*01:03	ASESLQLVF	ASESLQLVF	0	0	0	0	0	ASESLQLVF	MAGE_A1	0.337671	1295	0.423	<=SB
256	HLA-A*01:03	DSDPARYEF	DSDPARYEF	0	0	0	0	0	DSDPARYEF	MAGE_A1	0.33409	1346.1	0.437	<=SB
188	HLA-A*24:07	IMPKTGFLI	IMPKTGFLI	0	0	0	0	0	IMPKTGFLI	MAGE_A1	0.656916	40.9	0.0341	<=SB
275	HLA-A*24:07	SYVKVLEYVI	SYVKVLYVI	0	6	1	0	0	SYVKVLEYVI	MAGE_A1	0.574535	99.8	0.1046	<=SB
275	HLA-A*24:07	SYVKVLEYV	SYVKVLEYV	0	0	0	0	0	SYVKVLEYV	MAGE_A1	0.536333	150.9	0.1622	<=SB
188	HLA-A*24:07	IMPKTGFLII	IMPKTGFLI	0	8	1	0	0	IMPKTGFLII	MAGE_A1	0.461362	339.7	0.3363	<=SB
286	HLA-A*24:07	VSARVRFFF	VSARVRFFF	0	0	0	0	0	VSARVRFFF	MAGE_A1	0.456926	356.4	0.3492	<=SB
135	HLA-A*24:07	NYKHCFPEI	NYKHCFPEI	0	0	0	0	0	NYKHCFPEI	MAGE_A1	0.453946	368	0.3579	<=SB
135	HLA-A*24:07	NYKHCFPEIF	NYHCFPEIF	0	2	1	0	0	NYKHCFPEIF	MAGE_A1	0.449493	386.2	0.3709	<=SB
168	HLA-A*24:07	SYVLVTCLGL	SYVLVTCLL	0	8	1	0	0	SYVLVTCLGL	MAGE_A1	0.446621	398.4	0.3793	<=SB
222	HLA-A*25:02	EVYDGREHSAY	EVYDGHSAY	0	5	2	0	0	EVYDGREHSAY	MAGE_A1	0.412747	574.8	0.0409	<=SB
273	HLA-A*25:02	ETSYVKVLEY	ETSYVVLEY	0	5	1	0	0	ETSYVKVLEY	MAGE_A1	0.378518	832.4	0.0669	<=SB
282	HLA-A*25:02	YVIKVSARV	YVIKVSARV	0	0	0	0	0	YVIKVSARV	MAGE_A1	0.335549	1325.1	0.1144	<=SB
213	HLA-A*25:02	EIWEELSVM	EIWEELSVM	0	0	0	0	0	EIWEELSVM	MAGE_A1	0.301033	1925	0.1748	<=SB
89	HLA-A*25:02	STSCILESLF	STSCILSLF	0	6	1	0	0	STSCILESLF	MAGE_A1	0.234413	3957.9	0.4278	<=SB
274	HLA-A*25:02	TSYVKVLEY	TSYVKVLEY	0	0	0	0	0	TSYVKVLEY	MAGE_A1	0.229231	4186.2	0.4579	<=SB
109	HLA-A*80:01	LVGFLLLKY	LVGFLLLKY	0	0	0	0	0	LVGFLLLKY	MAGE_A1	0.616815	63.2	0.0749	<=SB
170	HLA-A*80:01	VLVTCLGLSY	VLTCLGLSY	0	2	1	0	0	VLVTCLGLSY	MAGE_A1	0.604703	72	0.084	<=SB
274	HLA-A*80:01	TSYVKVLEY	TSYVKVLEY	0	0	0	0	0	TSYVKVLEY	MAGE_A1	0.592379	82.3	0.0946	<=SB
243	HLA-A*80:01	LVQEKYLEY	LVQEKYLEY	0	0	0	0	0	LVQEKYLEY	MAGE_A1	0.560411	116.3	0.1353	<=SB
171	HLA-A*80:01	LVTCLGLSY	LVTCLGLSY	0	0	0	0	0	LVTCLGLSY	MAGE_A1	0.552107	127.2	0.1497	<=SB
108	HLA-A*80:01	DLVGFLLLKY	DLVGFLLLY	0	8	1	0	0	DLVGFLLLKY	MAGE_A1	0.431057	471.5	0.4107	<=SB
169	HLA-A*80:01	YVLVTCLGLSY	YVLCLGLSY	0	3	2	0	0	YVLVTCLGLSY	MAGE_A1	0.420125	530.7	0.443	<=SB
128	HLA-A*80:01	MLESVIKNY	MLESVIKNY	0	0	0	0	0	MLESVIKNY	MAGE_A1	0.402506	642.1	0.4952	<=SB
289	HLA-B*27:03	RVRFFFPSLR	RRFFFPSLR	0	1	1	0	0	RVRFFFPSLR	MAGE_A1	0.506618	208.2	0.0142	<=SB
260	HLA-B*27:03	ARYEFLWGPR	ARYEFLWPR	0	7	1	0	0	ARYEFLWGPR	MAGE_A1	0.474303	295.3	0.0314	<=SB
288	HLA-B*27:03	ARVRFFFPSL	ARVRFFFPL	0	8	1	0	0	ARVRFFFPSL	MAGE_A1	0.45368	369.1	0.0419	<=SB
290	HLA-B*27:03	VRFFFPSLR	VRFFFPSLR	0	0	0	0	0	VRFFFPSLR	MAGE_A1	0.386211	765.9	0.1207	<=SB
288	HLA-B*27:03	ARVRFFFPSLR	ARFFFPSLR	0	1	2	0	0	ARVRFFFPSLR	MAGE_A1	0.363657	977.6	0.1638	<=SB
288	HLA-B*27:03	ARVRFFFPS	ARVRFFFPS	0	0	0	0	0	ARVRFFFPS	MAGE_A1	0.337746	1293.9	0.225	<=SB
106	HLA-C*04:03	VADLVGFLL	VADLVGFLL	0	0	0	0	0	VADLVGFLL	MAGE_A1	0.494642	237	0.0188	<=SB
106	HLA-C*04:03	VADLVGFLLL	VADLVGLLL	0	6	1	0	0	VADLVGFLLL	MAGE_A1	0.296396	2024	0.1818	<=SB
147	HLA-C*04:03	ASESLQLVF	ASESLQLVF	0	0	0	0	0	ASESLQLVF	MAGE_A1	0.274396	2568	0.2327	<=SB
256	HLA-C*04:03	DSDPARYEF	DSDPARYEF	0	0	0	0	0	DSDPARYEF	MAGE_A1	0.261226	2961.3	0.2692	<=SB
105	HLA-C*04:03	KVADLVGFLL	KADLVGFLL	0	1	1	0	0	KVADLVGFLL	MAGE_A1	0.233963	3977.3	0.3871	<=SB
106	HLA-C*04:03	VADLVGFL	VADLVG-FL	0	0	0	6	1	VADLVGFL	MAGE_A1	0.225549	4356.3	0.4329	<=SB
239	HLA-A*01:02	LTQDLVQEKY	LTDLVQEKY	0	2	1	0	0	LTQDLVQEKY	MAGE_A1	0.538384	147.6	0.0379	<=SB
161	HLA-A*01:02	EADPTGHSY	EADPTGHSY	0	0	0	0	0	EADPTGHSY	MAGE_A1	0.500989	221.2	0.0729	<=SB
273	HLA-A*01:02	ETSYVKVLEY	ETSYVVLEY	0	5	1	0	0	ETSYVKVLEY	MAGE_A1	0.457204	355.3	0.1251	<=SB
274	HLA-A*01:02	TSYVKVLEY	TSYVKVLEY	0	0	0	0	0	TSYVKVLEY	MAGE_A1	0.452199	375.1	0.1339	<=SB
243	HLA-A*01:02	LVQEKYLEY	LVQEKYLEY	0	0	0	0	0	LVQEKYLEY	MAGE_A1	0.387395	756.2	0.3228	<=SB
240	HLA-A*01:02	TQDLVQEKY	TQDLVQEKY	0	0	0	0	0	TQDLVQEKY	MAGE_A1	0.373492	878.9	0.379	<=SB
160	HLA-A*01:02	KEADPTGHSY	KADPTGHSY	0	1	1	0	0	KEADPTGHSY	MAGE_A1	0.355598	1066.7	0.4592	<=SB
294	HLA-B*07:10	FPSLREAAL	FPSLREAAL	0	0	0	0	0	FPSLREAAL	MAGE_A1	0.4112	584.5	0.0382	<=SB
289	HLA-B*07:10	RVRFFFPSL	RVRFFFPSL	0	0	0	0	0	RVRFFFPSL	MAGE_A1	0.30816	1782.1	0.2053	<=SB
30	HLA-B*07:10	AATSSSSPL	AATSSSSPL	0	0	0	0	0	AATSSSSPL	MAGE_A1	0.284149	2310.8	0.3182	<=SB
262	HLA-B*39:31	YEFLWGPRAL	YEFWGPRAL	0	3	1	0	0	YEFLWGPRAL	MAGE_A1	0.568222	106.9	0.0321	<=SB
136	HLA-B*39:31	YKHCFPEIF	YKHCFPEIF	0	0	0	0	0	YKHCFPEIF	MAGE_A1	0.368479	927.9	0.3891	<=SB
288	HLA-B*39:31	ARVRFFFPSL	ARVRFFFPL	0	8	1	0	0	ARVRFFFPSL	MAGE_A1	0.362908	985.5	0.4108	<=SB
294	HLA-B*39:31	FPSLREAAL	FPSLREAAL	0	0	0	0	0	FPSLREAAL	MAGE_A1	0.356816	1052.7	0.4386	<=SB
278	HLA-A*02:20	KVLEYVIKV	KVLEYVIKV	0	0	0	0	0	KVLEYVIKV	MAGE_A1	0.805471	8.2	0.0204	<=SB
92	HLA-A*02:20	CILESLFRAV	CILESLFAV	0	7	1	0	0	CILESLFRAV	MAGE_A1	0.673068	34.4	0.1965	<=SB
38	HLA-A*02:20	LVLGTLEEV	LVLGTLEEV	0	0	0	0	0	LVLGTLEEV	MAGE_A1	0.618617	62	0.3786	<=SB
270	HLA-A*02:20	ALAETSYVKV	ALAETSYKV	0	7	1	0	0	ALAETSYVKV	MAGE_A1	0.606896	70.3	0.4238	<=SB
92	HLA-A*02:20	CILESLFRA	CILESLFRA	0	0	0	0	0	CILESLFRA	MAGE_A1	0.590314	84.2	0.491	<=SB
294	HLA-B*39:10	FPSLREAAL	FPSLREAAL	0	0	0	0	0	FPSLREAAL	MAGE_A1	0.838682	5.7	0.0071	<=SB
293	HLA-B*39:10	FFPSLREAAL	FPSLREAAL	0	1	1	0	0	FFPSLREAAL	MAGE_A1	0.684703	30.3	0.0425	<=SB
189	HLA-B*39:10	MPKTGFLII	MPKTGFLII	0	0	0	0	0	MPKTGFLII	MAGE_A1	0.66219	38.7	0.0656	<=SB
163	HLA-B*39:10	DPTGHSYVL	DPTGHSYVL	0	0	0	0	0	DPTGHSYVL	MAGE_A1	0.644623	46.8	0.0825	<=SB
292	HLA-B*39:10	FFFPSLREAAL	FPSLREAAL	0	1	2	0	0	FFFPSLREAAL	MAGE_A1	0.551964	127.4	0.214	<=SB
162	HLA-B*39:10	ADPTGHSYVL	APTGHSYVL	0	1	1	0	0	ADPTGHSYVL	MAGE_A1	0.543907	139	0.2317	<=SB
189	HLA-B*39:10	MPKTGFLIIVL	MPKTGFLVL	0	7	2	0	0	MPKTGFLIIVL	MAGE_A1	0.543178	140.1	0.2333	<=SB
294	HLA-B*39:10	FPSLREAALR	FPSLREAAL	0	0	0	0	0	FPSLREAAL	MAGE_A1	0.534243	154.4	0.2544	<=SB
189	HLA-B*39:10	MPKTGFLIIV	MPTGFLIIV	0	2	1	0	0	MPKTGFLIIV	MAGE_A1	0.499256	225.4	0.3803	<=SB
270	HLA-A*02:22	ALAETSYVKV	ALAETSYKV	0	7	1	0	0	ALAETSYVKV	MAGE_A1	0.803759	8.4	0.2499	<=SB
278	HLA-A*02:22	KVLEYVIKV	KVLEYVIKV	0	0	0	0	0	KVLEYVIKV	MAGE_A1	0.766879	12.5	0.4283	<=SB
105	HLA-A*02:22	KVADLVGFL	KVADLVGFL	0	0	0	0	0	KVADLVGFL	MAGE_A1	0.764616	12.8	0.4407	<=SB
282	HLA-A*02:22	YVIKVSARV	YVIKVSARV	0	0	0	0	0	YVIKVSARV	MAGE_A1	0.758432	13.6	0.4748	<=SB
288	HLA-B*27:09	ARVRFFFPSL	ARVRFFFPL	0	8	1	0	0	ARVRFFFPSL	MAGE_A1	0.791511	9.5	0.0232	<=SB
288	HLA-B*27:09	ARVRFFFPS	ARVRFFFPS	0	0	0	0	0	ARVRFFFPS	MAGE_A1	0.616973	63.1	0.3305	<=SB
289	HLA-B*27:14	RVRFFFPSLR	RRFFFPSLR	0	1	1	0	0	RVRFFFPSLR	MAGE_A1	0.57747	96.7	0.0208	<=SB
288	HLA-B*27:14	ARVRFFFPSL	ARVRFFFPL	0	8	1	0	0	ARVRFFFPSL	MAGE_A1	0.542014	141.9	0.0468	<=SB
288	HLA-B*27:14	ARVRFFFPS	ARVRFFFPS	0	0	0	0	0	ARVRFFFPS	MAGE_A1	0.526038	168.7	0.0573	<=SB
260	HLA-B*27:14	ARYEFLWGPR	ARYEFLWPR	0	7	1	0	0	ARYEFLWGPR	MAGE_A1	0.516713	186.6	0.0663	<=SB
290	HLA-B*27:14	VRFFFPSLR	VRFFFPSLR	0	0	0	0	0	VRFFFPSLR	MAGE_A1	0.485983	260.2	0.1106	<=SB
260	HLA-B*27:14	ARYEFLWGPRA	ARFLWGPRA	0	2	2	0	0	ARYEFLWGPRA	MAGE_A1	0.446283	399.9	0.186	<=SB
287	HLA-B*27:14	SARVRFFFPS	SRVRFFFPS	0	1	1	0	0	SARVRFFFPS	MAGE_A1	0.424568	505.8	0.2475	<=SB
288	HLA-B*27:14	ARVRFFFPSLR	ARFFFPSLR	0	1	2	0	0	ARVRFFFPSLR	MAGE_A1	0.419161	536.2	0.2699	<=SB
260	HLA-B*27:14	ARYEFLWGP	ARYEFLWGP	0	0	0	0	0	ARYEFLWGP	MAGE_A1	0.401485	649.2	0.3449	<=SB
281	HLA-A*33:05	EYVIKVSAR	EYVIKVSAR	0	0	0	0	0	EYVIKVSAR	MAGE_A1	0.749949	15	0.0314	<=SB
66	HLA-A*33:05	TTINFTRQR	TTINFTRQR	0	0	0	0	0	TTINFTRQR	MAGE_A1	0.659647	39.7	0.1125	<=SB
219	HLA-A*33:05	SVMEVYDGR	SVMEVYDGR	0	0	0	0	0	SVMEVYDGR	MAGE_A1	0.609379	68.5	0.1892	<=SB
289	HLA-A*33:05	RVRFFFPSLR	RVRFFFSLR	0	6	1	0	0	RVRFFFPSLR	MAGE_A1	0.558217	119.1	0.3165	<=SB
112	HLA-A*33:05	FLLLKYRAR	FLLLKYRAR	0	0	0	0	0	FLLLKYRAR	MAGE_A1	0.553798	124.9	0.3308	<=SB
280	HLA-A*33:05	LEYVIKVSAR	EYVIKVSAR	1	0	0	0	0	EYVIKVSAR	MAGE_A1	0.5509	128.9	0.3402	<=SB
293	HLA-A*33:05	FFPSLREAALR	FFPSLRALR	0	6	2	0	0	FFPSLREAALR	MAGE_A1	0.529886	161.8	0.4086	<=SB
243	HLA-A*33:05	LVQEKYLEYR	LVQEKYLYR	0	7	1	0	0	LVQEKYLEYR	MAGE_A1	0.516548	187	0.4545	<=SB
108	HLA-A*33:05	DLVGFLLLKYR	DLFLLLKYR	0	2	2	0	0	DLVGFLLLKYR	MAGE_A1	0.513755	192.7	0.4642	<=SB
281	HLA-A*33:05	EYVIKVSARVR	EYVIKVSAR	0	8	2	0	0	EYVIKVSARVR	MAGE_A1	0.509381	202	0.4792	<=SB
8	HLA-B*39:05	LHCKPEEAL	LHCKPEEAL	0	0	0	0	0	LHCKPEEAL	MAGE_A1	0.417989	543.1	0.1262	<=SB
262	HLA-B*39:05	YEFLWGPRAL	YEFWGPRAL	0	3	1	0	0	YEFLWGPRAL	MAGE_A1	0.407039	611.4	0.1452	<=SB
166	HLA-B*39:05	GHSYVLVTCL	GHSYVLVTL	0	8	1	0	0	GHSYVLVTCL	MAGE_A1	0.346644	1175.2	0.2746	<=SB
228	HLA-B*39:05	EHSAYGEPRKL	EHSAYGEPL	0	8	2	0	0	EHSAYGEPRKL	MAGE_A1	0.315819	1640.4	0.3846	<=SB
294	HLA-B*39:05	FPSLREAAL	FPSLREAAL	0	0	0	0	0	FPSLREAAL	MAGE_A1	0.308527	1775.1	0.4144	<=SB
62	HLA-B*15:39	SAFPTTINF	SAFPTTINF	0	0	0	0	0	SAFPTTINF	MAGE_A1	0.683053	30.9	0.2238	<=SB
170	HLA-B*15:39	VLVTCLGLSY	VLVTLGLSY	0	4	1	0	0	VLVTCLGLSY	MAGE_A1	0.647559	45.3	0.3464	<=SB
171	HLA-B*15:39	LVTCLGLSY	LVTCLGLSY	0	0	0	0	0	LVTCLGLSY	MAGE_A1	0.628019	56	0.4233	<=SB
294	HLA-B*42:02	FPSLREAAL	FPSLREAAL	0	0	0	0	0	FPSLREAAL	MAGE_A1	0.700786	25.5	0.0098	<=SB
189	HLA-B*42:02	MPKTGFLII	MPKTGFLII	0	0	0	0	0	MPKTGFLII	MAGE_A1	0.68083	31.6	0.0137	<=SB
289	HLA-B*42:02	RVRFFFPSL	RVRFFFPSL	0	0	0	0	0	RVRFFFPSL	MAGE_A1	0.595366	79.7	0.0418	<=SB
189	HLA-B*42:02	MPKTGFLIIVL	MPKTGFLVL	0	7	2	0	0	MPKTGFLIIVL	MAGE_A1	0.510246	200.1	0.1182	<=SB
293	HLA-B*42:02	FFPSLREAAL	FPSLREAAL	0	1	1	0	0	FFPSLREAAL	MAGE_A1	0.508476	204	0.1217	<=SB
189	HLA-B*42:02	MPKTGFLIIV	MPKTGFLIV	0	7	1	0	0	MPKTGFLIIV	MAGE_A1	0.483284	267.9	0.1578	<=SB
189	HLA-B*42:02	MPKTGFLI	MPK-TGFLI	0	0	0	3	1	MPKTGFLI	MAGE_A1	0.463109	333.3	0.2044	<=SB
234	HLA-B*42:02	EPRKLLTQDL	EPRKLLTQL	0	8	1	0	0	EPRKLLTQDL	MAGE_A1	0.428827	483	0.3078	<=SB
36	HLA-B*42:02	SPLVLGTL	SPLVLG-TL	0	0	0	6	1	SPLVLGTL	MAGE_A1	0.416957	549.2	0.3459	<=SB
239	HLA-A*36:01	LTQDLVQEKY	LTDLVQEKY	0	2	1	0	0	LTQDLVQEKY	MAGE_A1	0.620453	60.7	0.0407	<=SB
274	HLA-A*36:01	TSYVKVLEY	TSYVKVLEY	0	0	0	0	0	TSYVKVLEY	MAGE_A1	0.516322	187.4	0.1532	<=SB
160	HLA-A*36:01	KEADPTGHSY	KADPTGHSY	0	1	1	0	0	KEADPTGHSY	MAGE_A1	0.472064	302.5	0.2579	<=SB
273	HLA-A*36:01	ETSYVKVLEY	ETSYVVLEY	0	5	1	0	0	ETSYVKVLEY	MAGE_A1	0.465203	325.8	0.2738	<=SB
243	HLA-A*36:01	LVQEKYLEY	LVQEKYLEY	0	0	0	0	0	LVQEKYLEY	MAGE_A1	0.464189	329.4	0.2761	<=SB
171	HLA-A*36:01	LVTCLGLSY	LVTCLGLSY	0	0	0	0	0	LVTCLGLSY	MAGE_A1	0.457376	354.6	0.292	<=SB
161	HLA-A*36:01	EADPTGHSY	EADPTGHSY	0	0	0	0	0	EADPTGHSY	MAGE_A1	0.453676	369.1	0.3009	<=SB
238	HLA-A*36:01	LLTQDLVQEKY	LLDLVQEKY	0	2	2	0	0	LLTQDLVQEKY	MAGE_A1	0.441662	420.4	0.3433	<=SB
159	HLA-A*36:01	VKEADPTGHSY	VADPTGHSY	0	1	2	0	0	VKEADPTGHSY	MAGE_A1	0.415102	560.3	0.4396	<=SB
189	HLA-B*08:09	MPKTGFLII	MPKTGFLII	0	0	0	0	0	MPKTGFLII	MAGE_A1	0.507213	206.8	0.0401	<=SB
294	HLA-B*08:09	FPSLREAAL	FPSLREAAL	0	0	0	0	0	FPSLREAAL	MAGE_A1	0.47082	306.6	0.0745	<=SB
294	HLA-B*08:09	FPSLREAA	FPSLRE-AA	0	0	0	6	1	FPSLREAA	MAGE_A1	0.455739	361	0.0956	<=SB
189	HLA-B*08:09	MPKTGFLI	MPKTGF-LI	0	0	0	6	1	MPKTGFLI	MAGE_A1	0.424085	508.4	0.1431	<=SB
189	HLA-B*08:09	MPKTGFLIIV	MPKTGFLIV	0	7	1	0	0	MPKTGFLIIV	MAGE_A1	0.397323	679.1	0.2148	<=SB
287	HLA-B*08:09	SARVRFFFPSL	SARVRFFSL	0	7	2	0	0	SARVRFFFPSL	MAGE_A1	0.390971	727.5	0.2344	<=SB
114	HLA-B*08:09	LLKYRAREPV	LLKYRARPV	0	7	1	0	0	LLKYRAREPV	MAGE_A1	0.390902	728	0.2346	<=SB
289	HLA-B*08:09	RVRFFFPSL	RVRFFFPSL	0	0	0	0	0	RVRFFFPSL	MAGE_A1	0.38523	774.1	0.2525	<=SB
287	HLA-B*08:09	SARVRFFFP	SARVRFFFP	0	0	0	0	0	SARVRFFFP	MAGE_A1	0.368741	925.3	0.3213	<=SB
287	HLA-B*08:09	SARVRFFF	SARVRFF-F	0	0	0	7	1	SARVRFFF	MAGE_A1	0.366738	945.5	0.3322	<=SB
112	HLA-B*08:09	FLLLKYRA	FLLLKYR-A	0	0	0	7	1	FLLLKYRA	MAGE_A1	0.351364	1116.7	0.4193	<=SB
293	HLA-B*08:09	FFPSLREAAL	FPSLREAAL	0	1	1	0	0	FFPSLREAAL	MAGE_A1	0.340723	1252.9	0.4905	<=SB
285	HLA-B*58:02	KVSARVRFFF	KSARVRFFF	0	1	1	0	0	KVSARVRFFF	MAGE_A1	0.425234	502.1	0.0316	<=SB
286	HLA-B*58:02	VSARVRFFF	VSARVRFFF	0	0	0	0	0	VSARVRFFF	MAGE_A1	0.399191	665.6	0.0386	<=SB
146	HLA-B*58:02	KASESLQLVF	KASSLQLVF	0	3	1	0	0	KASESLQLVF	MAGE_A1	0.350617	1125.7	0.07	<=SB
62	HLA-B*58:02	SAFPTTINF	SAFPTTINF	0	0	0	0	0	SAFPTTINF	MAGE_A1	0.298196	1985	0.1231	<=SB
61	HLA-B*58:02	ASAFPTTINF	ASFPTTINF	0	2	1	0	0	ASAFPTTINF	MAGE_A1	0.247345	3441.1	0.2446	<=SB
89	HLA-B*58:02	STSCILESLF	STSCILELF	0	7	1	0	0	STSCILESLF	MAGE_A1	0.200121	5736	0.4444	<=SB
294	HLA-B*67:01	FPSLREAAL	FPSLREAAL	0	0	0	0	0	FPSLREAAL	MAGE_A1	0.836274	5.9	0.0078	<=SB
189	HLA-B*67:01	MPKTGFLII	MPKTGFLII	0	0	0	0	0	MPKTGFLII	MAGE_A1	0.683986	30.5	0.0651	<=SB
293	HLA-B*67:01	FFPSLREAAL	FPSLREAAL	0	1	1	0	0	FFPSLREAAL	MAGE_A1	0.66112	39.1	0.089	<=SB
163	HLA-B*67:01	DPTGHSYVL	DPTGHSYVL	0	0	0	0	0	DPTGHSYVL	MAGE_A1	0.570404	104.4	0.2159	<=SB
162	HLA-B*67:01	ADPTGHSYVL	APTGHSYVL	0	1	1	0	0	ADPTGHSYVL	MAGE_A1	0.549896	130.3	0.2623	<=SB
189	HLA-B*67:01	MPKTGFLIIVL	MPKTGFLVL	0	7	2	0	0	MPKTGFLIIVL	MAGE_A1	0.535942	151.6	0.2916	<=SB
189	HLA-B*67:01	MPKTGFLIIV	MPTGFLIIV	0	2	1	0	0	MPKTGFLIIV	MAGE_A1	0.53014	161.4	0.3056	<=SB
292	HLA-B*67:01	FFFPSLREAAL	FPSLREAAL	0	1	2	0	0	FFFPSLREAAL	MAGE_A1	0.490135	248.8	0.432	<=SB
36	HLA-B*67:01	SPLVLGTL	SPL-VLGTL	0	0	0	3	1	SPLVLGTL	MAGE_A1	0.48676	258	0.4438	<=SB
294	HLA-B*67:01	FPSLREAALR	FPSLREAAL	0	0	0	0	0	FPSLREAAL	MAGE_A1	0.470828	306.6	0.4995	<=SB
269	HLA-C*15:11	RALAETSYV	RALAETSYV	0	0	0	0	0	RALAETSYV	MAGE_A1	0.577487	96.7	0.0881	<=SB
146	HLA-C*15:11	KASESLQLV	KASESLQLV	0	0	0	0	0	KASESLQLV	MAGE_A1	0.54835	132.5	0.1191	<=SB
106	HLA-C*15:11	VADLVGFLL	VADLVGFLL	0	0	0	0	0	VADLVGFLL	MAGE_A1	0.537738	148.6	0.1368	<=SB
105	HLA-C*15:11	KVADLVGFL	KVADLVGFL	0	0	0	0	0	KVADLVGFL	MAGE_A1	0.489626	250.2	0.2486	<=SB
278	HLA-C*15:11	KVLEYVIKV	KVLEYVIKV	0	0	0	0	0	KVLEYVIKV	MAGE_A1	0.487958	254.7	0.2536	<=SB
282	HLA-C*15:11	YVIKVSARV	YVIKVSARV	0	0	0	0	0	YVIKVSARV	MAGE_A1	0.48421	265.3	0.2647	<=SB
60	HLA-C*15:11	GASAFPTTI	GASAFPTTI	0	0	0	0	0	GASAFPTTI	MAGE_A1	0.470952	306.2	0.3047	<=SB
62	HLA-C*15:11	SAFPTTINF	SAFPTTINF	0	0	0	0	0	SAFPTTINF	MAGE_A1	0.455998	360	0.3558	<=SB
167	HLA-C*15:11	HSYVLVTCL	HSYVLVTCL	0	0	0	0	0	HSYVLVTCL	MAGE_A1	0.454362	366.4	0.3614	<=SB
32	HLA-C*15:11	TSSSSPLVL	TSSSSPLVL	0	0	0	0	0	TSSSSPLVL	MAGE_A1	0.43408	456.3	0.4387	<=SB
31	HLA-C*15:11	ATSSSSPLV	ATSSSSPLV	0	0	0	0	0	ATSSSSPLV	MAGE_A1	0.427741	488.7	0.4659	<=SB
189	HLA-B*51:02	MPKTGFLII	MPKTGFLII	0	0	0	0	0	MPKTGFLII	MAGE_A1	0.548656	132.1	0.0149	<=SB
189	HLA-B*51:02	MPKTGFLI	MP-KTGFLI	0	0	0	2	1	MPKTGFLI	MAGE_A1	0.483151	268.3	0.0534	<=SB
189	HLA-B*51:02	MPKTGFLIIV	MPTGFLIIV	0	2	1	0	0	MPKTGFLIIV	MAGE_A1	0.37134	899.6	0.2109	<=SB
294	HLA-B*51:02	FPSLREAAL	FPSLREAAL	0	0	0	0	0	FPSLREAAL	MAGE_A1	0.31152	1718.5	0.409	<=SB
62	HLA-B*51:02	SAFPTTINF	SAFPTTINF	0	0	0	0	0	SAFPTTINF	MAGE_A1	0.302049	1903.9	0.455	<=SB
188	HLA-B*51:02	IMPKTGFLII	MPKTGFLII	1	0	0	0	0	MPKTGFLII	MAGE_A1	0.29595	2033.8	0.4846	<=SB
289	HLA-A*32:04	RVRFFFPSL	RVRFFFPSL	0	0	0	0	0	RVRFFFPSL	MAGE_A1	0.597744	77.7	0.0383	<=SB
285	HLA-A*32:04	KVSARVRFF	KVSARVRFF	0	0	0	0	0	KVSARVRFF	MAGE_A1	0.533954	154.9	0.0987	<=SB
278	HLA-A*32:04	KVLEYVIKV	KVLEYVIKV	0	0	0	0	0	KVLEYVIKV	MAGE_A1	0.507546	206.1	0.135	<=SB
274	HLA-A*32:04	TSYVKVLEY	TSYVKVLEY	0	0	0	0	0	TSYVKVLEY	MAGE_A1	0.504372	213.3	0.1396	<=SB
285	HLA-A*32:04	KVSARVRFFF	KVSAVRFFF	0	4	1	0	0	KVSARVRFFF	MAGE_A1	0.474029	296.2	0.2037	<=SB
62	HLA-A*32:04	SAFPTTINF	SAFPTTINF	0	0	0	0	0	SAFPTTINF	MAGE_A1	0.430638	473.6	0.3627	<=SB
288	HLA-B*27:12	ARVRFFFPSL	ARVRFFFPL	0	8	1	0	0	ARVRFFFPSL	MAGE_A1	0.727515	19.1	0.0156	<=SB
288	HLA-B*27:12	ARVRFFFPS	ARVRFFFPS	0	0	0	0	0	ARVRFFFPS	MAGE_A1	0.649398	44.4	0.0797	<=SB
219	HLA-A*68:03	SVMEVYDGR	SVMEVYDGR	0	0	0	0	0	SVMEVYDGR	MAGE_A1	0.805307	8.2	0.0195	<=SB
66	HLA-A*68:03	TTINFTRQR	TTINFTRQR	0	0	0	0	0	TTINFTRQR	MAGE_A1	0.801486	8.6	0.0213	<=SB
282	HLA-A*68:03	YVIKVSARVR	YVIKVSARR	0	8	1	0	0	YVIKVSARVR	MAGE_A1	0.703139	24.8	0.1277	<=SB
289	HLA-A*68:03	RVRFFFPSLR	RVFFFPSLR	0	2	1	0	0	RVRFFFPSLR	MAGE_A1	0.660038	39.6	0.2116	<=SB
218	HLA-A*68:03	LSVMEVYDGR	LVMEVYDGR	0	1	1	0	0	LSVMEVYDGR	MAGE_A1	0.648917	44.6	0.2397	<=SB
89	HLA-A*68:03	STSCILESLFR	STSCILEFR	0	7	2	0	0	STSCILESLFR	MAGE_A1	0.599694	76	0.3878	<=SB
62	HLA-A*68:03	SAFPTTINFTR	SAFPINFTR	0	4	2	0	0	SAFPTTINFTR	MAGE_A1	0.584021	90.1	0.4378	<=SB
90	HLA-A*68:03	TSCILESLFR	TSILESLFR	0	2	1	0	0	TSCILESLFR	MAGE_A1	0.569707	105.2	0.4834	<=SB
294	HLA-B*81:01	FPSLREAAL	FPSLREAAL	0	0	0	0	0	FPSLREAAL	MAGE_A1	0.729382	18.7	0.0082	<=SB
189	HLA-B*81:01	MPKTGFLII	MPKTGFLII	0	0	0	0	0	MPKTGFLII	MAGE_A1	0.512349	195.6	0.0764	<=SB
293	HLA-B*81:01	FFPSLREAAL	FPSLREAAL	0	1	1	0	0	FFPSLREAAL	MAGE_A1	0.505552	210.6	0.0825	<=SB
289	HLA-B*81:01	RVRFFFPSL	RVRFFFPSL	0	0	0	0	0	RVRFFFPSL	MAGE_A1	0.423647	510.8	0.1842	<=SB
162	HLA-B*81:01	ADPTGHSYVL	APTGHSYVL	0	1	1	0	0	ADPTGHSYVL	MAGE_A1	0.411651	581.6	0.2032	<=SB
189	HLA-B*81:01	MPKTGFLIIVL	MPKTGFLVL	0	7	2	0	0	MPKTGFLIIVL	MAGE_A1	0.391182	725.8	0.2453	<=SB
189	HLA-B*81:01	MPKTGFLIIV	MPTGFLIIV	0	2	1	0	0	MPKTGFLIIV	MAGE_A1	0.354413	1080.4	0.343	<=SB
163	HLA-B*81:01	DPTGHSYVL	DPTGHSYVL	0	0	0	0	0	DPTGHSYVL	MAGE_A1	0.348404	1153	0.3587	<=SB
36	HLA-B*81:01	SPLVLGTL	SPL-VLGTL	0	0	0	3	1	SPLVLGTL	MAGE_A1	0.333649	1352.6	0.3974	<=SB
292	HLA-B*81:01	FFFPSLREAAL	FPSLREAAL	0	1	2	0	0	FFFPSLREAAL	MAGE_A1	0.317455	1611.6	0.4657	<=SB
267	HLA-B*07:09	GPRALAETSY	GPRALATSY	0	6	1	0	0	GPRALAETSY	MAGE_A1	0.690432	28.5	0.0397	<=SB
294	HLA-B*07:09	FPSLREAAL	FPSLREAAL	0	0	0	0	0	FPSLREAAL	MAGE_A1	0.629172	55.3	0.0811	<=SB
289	HLA-B*07:09	RVRFFFPSL	RVRFFFPSL	0	0	0	0	0	RVRFFFPSL	MAGE_A1	0.586486	87.7	0.1481	<=SB
189	HLA-B*07:09	MPKTGFLII	MPKTGFLII	0	0	0	0	0	MPKTGFLII	MAGE_A1	0.58261	91.5	0.1536	<=SB
57	HLA-B*07:09	SPQGASAF	SPQ-GASAF	0	0	0	3	1	SPQGASAF	MAGE_A1	0.513082	194.1	0.3063	<=SB
288	HLA-B*27:08	ARVRFFFPSL	ARVRFFFPL	0	8	1	0	0	ARVRFFFPSL	MAGE_A1	0.726051	19.4	0.0227	<=SB
288	HLA-B*27:08	ARVRFFFPS	ARVRFFFPS	0	0	0	0	0	ARVRFFFPS	MAGE_A1	0.624801	57.9	0.1238	<=SB
260	HLA-B*27:08	ARYEFLWGPR	ARYEFLWPR	0	7	1	0	0	ARYEFLWGPR	MAGE_A1	0.492258	243.1	0.4619	<=SB
289	HLA-B*27:10	RVRFFFPSLR	RRFFFPSLR	0	1	1	0	0	RVRFFFPSLR	MAGE_A1	0.572523	102	0.0211	<=SB
288	HLA-B*27:10	ARVRFFFPSL	ARVRFFFPL	0	8	1	0	0	ARVRFFFPSL	MAGE_A1	0.528217	164.8	0.0553	<=SB
260	HLA-B*27:10	ARYEFLWGPR	ARYEFLWPR	0	7	1	0	0	ARYEFLWGPR	MAGE_A1	0.526674	167.6	0.0567	<=SB
290	HLA-B*27:10	VRFFFPSLR	VRFFFPSLR	0	0	0	0	0	VRFFFPSLR	MAGE_A1	0.416882	549.6	0.2585	<=SB
288	HLA-B*27:10	ARVRFFFPSLR	ARFFFPSLR	0	1	2	0	0	ARVRFFFPSLR	MAGE_A1	0.416515	551.8	0.2596	<=SB
288	HLA-B*27:10	ARVRFFFPS	ARVRFFFPS	0	0	0	0	0	ARVRFFFPS	MAGE_A1	0.397417	678.5	0.3202	<=SB
294	HLA-B*35:12	FPSLREAAL	FPSLREAAL	0	0	0	0	0	FPSLREAAL	MAGE_A1	0.729963	18.6	0.0078	<=SB
163	HLA-B*35:12	DPTGHSYVL	DPTGHSYVL	0	0	0	0	0	DPTGHSYVL	MAGE_A1	0.530187	161.3	0.0459	<=SB
293	HLA-B*35:12	FFPSLREAAL	FPSLREAAL	0	1	1	0	0	FFPSLREAAL	MAGE_A1	0.415333	558.9	0.1417	<=SB
189	HLA-B*35:12	MPKTGFLII	MPKTGFLII	0	0	0	0	0	MPKTGFLII	MAGE_A1	0.359505	1022.5	0.2354	<=SB
62	HLA-B*35:12	SAFPTTINF	SAFPTTINF	0	0	0	0	0	SAFPTTINF	MAGE_A1	0.30878	1770.2	0.3793	<=SB
161	HLA-B*35:12	EADPTGHSY	EADPTGHSY	0	0	0	0	0	EADPTGHSY	MAGE_A1	0.291739	2128.6	0.4499	<=SB
278	HLA-A*02:24	KVLEYVIKV	KVLEYVIKV	0	0	0	0	0	KVLEYVIKV	MAGE_A1	0.83601	5.9	0.048	<=SB
92	HLA-A*02:24	CILESLFRAV	CILESLFAV	0	7	1	0	0	CILESLFRAV	MAGE_A1	0.713288	22.2	0.3048	<=SB
38	HLA-A*02:24	LVLGTLEEV	LVLGTLEEV	0	0	0	0	0	LVLGTLEEV	MAGE_A1	0.686486	29.7	0.3984	<=SB
264	HLA-A*02:24	FLWGPRALA	FLWGPRALA	0	0	0	0	0	FLWGPRALA	MAGE_A1	0.665793	37.2	0.4875	<=SB
294	HLA-B*35:17	FPSLREAAL	FPSLREAAL	0	0	0	0	0	FPSLREAAL	MAGE_A1	0.684713	30.3	0.0659	<=SB
161	HLA-B*35:17	EADPTGHSY	EADPTGHSY	0	0	0	0	0	EADPTGHSY	MAGE_A1	0.653319	42.6	0.1024	<=SB
62	HLA-B*35:17	SAFPTTINF	SAFPTTINF	0	0	0	0	0	SAFPTTINF	MAGE_A1	0.635586	51.6	0.1215	<=SB
171	HLA-B*35:17	LVTCLGLSY	LVTCLGLSY	0	0	0	0	0	LVTCLGLSY	MAGE_A1	0.597798	77.6	0.189	<=SB
243	HLA-B*35:17	LVQEKYLEY	LVQEKYLEY	0	0	0	0	0	LVQEKYLEY	MAGE_A1	0.510586	199.4	0.4076	<=SB
254	HLA-B*35:17	VPDSDPARY	VPDSDPARY	0	0	0	0	0	VPDSDPARY	MAGE_A1	0.485525	261.5	0.491	<=SB
126	HLA-B*44:09	AEMLESVIKNY	AEMSVIKNY	0	3	2	0	0	AEMLESVIKNY	MAGE_A1	0.729502	18.7	0.0098	<=SB
160	HLA-B*44:09	KEADPTGHSY	KEADTGHSY	0	4	1	0	0	KEADPTGHSY	MAGE_A1	0.725157	19.6	0.0099	<=SB
272	HLA-B*44:09	AETSYVKVLEY	AETSYVLEY	0	5	2	0	0	AETSYVKVLEY	MAGE_A1	0.657944	40.5	0.0458	<=SB
216	HLA-B*44:09	EELSVMEVY	EELSVMEVY	0	0	0	0	0	EELSVMEVY	MAGE_A1	0.637933	50.3	0.0631	<=SB
272	HLA-B*44:09	AETSYVKVL	AETSYVKVL	0	0	0	0	0	AETSYVKVL	MAGE_A1	0.630274	54.6	0.0684	<=SB
215	HLA-B*44:09	WEELSVMEVY	WELSVMEVY	0	1	1	0	0	WEELSVMEVY	MAGE_A1	0.563548	112.4	0.1597	<=SB
262	HLA-B*44:09	YEFLWGPRAL	YEFLWGRAL	0	6	1	0	0	YEFLWGPRAL	MAGE_A1	0.536948	149.9	0.2112	<=SB
126	HLA-B*44:09	AEMLESVIK	AEMLESVIK	0	0	0	0	0	AEMLESVIK	MAGE_A1	0.511315	197.8	0.2701	<=SB
148	HLA-B*44:09	SESLQLVFGI	SELQLVFGI	0	2	1	0	0	SESLQLVFGI	MAGE_A1	0.496701	231.7	0.3134	<=SB
148	HLA-B*44:09	SESLQLVF	SES-LQLVF	0	0	0	3	1	SESLQLVF	MAGE_A1	0.473216	298.8	0.3861	<=SB
161	HLA-B*35:41	EADPTGHSY	EADPTGHSY	0	0	0	0	0	EADPTGHSY	MAGE_A1	0.829157	6.4	0.042	<=SB
294	HLA-B*35:41	FPSLREAAL	FPSLREAAL	0	0	0	0	0	FPSLREAAL	MAGE_A1	0.778726	11	0.0866	<=SB
62	HLA-B*35:41	SAFPTTINF	SAFPTTINF	0	0	0	0	0	SAFPTTINF	MAGE_A1	0.746487	15.5	0.1238	<=SB
171	HLA-B*35:41	LVTCLGLSY	LVTCLGLSY	0	0	0	0	0	LVTCLGLSY	MAGE_A1	0.721071	20.4	0.1677	<=SB
254	HLA-B*35:41	VPDSDPARY	VPDSDPARY	0	0	0	0	0	VPDSDPARY	MAGE_A1	0.633571	52.7	0.3534	<=SB
243	HLA-B*35:41	LVQEKYLEY	LVQEKYLEY	0	0	0	0	0	LVQEKYLEY	MAGE_A1	0.61659	63.3	0.396	<=SB
66	HLA-A*34:01	TTINFTRQR	TTINFTRQR	0	0	0	0	0	TTINFTRQR	MAGE_A1	0.607962	69.5	0.0259	<=SB
219	HLA-A*34:01	SVMEVYDGR	SVMEVYDGR	0	0	0	0	0	SVMEVYDGR	MAGE_A1	0.585431	88.7	0.0457	<=SB
282	HLA-A*34:01	YVIKVSARVR	YVIKVSAVR	0	7	1	0	0	YVIKVSARVR	MAGE_A1	0.539572	145.7	0.0778	<=SB
222	HLA-A*34:01	EVYDGREHSAY	EVYDGHSAY	0	5	2	0	0	EVYDGREHSAY	MAGE_A1	0.49664	231.9	0.161	<=SB
282	HLA-A*34:01	YVIKVSARV	YVIKVSARV	0	0	0	0	0	YVIKVSARV	MAGE_A1	0.485292	262.2	0.1837	<=SB
273	HLA-A*34:01	ETSYVKVLEY	ETSYVVLEY	0	5	1	0	0	ETSYVKVLEY	MAGE_A1	0.467527	317.7	0.2357	<=SB
108	HLA-A*34:01	DLVGFLLLK	DLVGFLLLK	0	0	0	0	0	DLVGFLLLK	MAGE_A1	0.44857	390.1	0.2963	<=SB
289	HLA-A*34:01	RVRFFFPSLR	RVFFFPSLR	0	2	1	0	0	RVRFFFPSLR	MAGE_A1	0.435054	451.5	0.3567	<=SB
105	HLA-C*17:03	KVADLVGFL	KVADLVGFL	0	0	0	0	0	KVADLVGFL	MAGE_A1	0.466772	320.3	0.0852	<=SB
106	HLA-C*17:03	VADLVGFLL	VADLVGFLL	0	0	0	0	0	VADLVGFLL	MAGE_A1	0.424291	507.3	0.149	<=SB
146	HLA-C*17:03	KASESLQLV	KASESLQLV	0	0	0	0	0	KASESLQLV	MAGE_A1	0.400608	655.4	0.1902	<=SB
269	HLA-C*17:03	RALAETSYV	RALAETSYV	0	0	0	0	0	RALAETSYV	MAGE_A1	0.392897	712.5	0.204	<=SB
31	HLA-C*17:03	ATSSSSPLV	ATSSSSPLV	0	0	0	0	0	ATSSSSPLV	MAGE_A1	0.386634	762.4	0.2213	<=SB
282	HLA-C*17:03	YVIKVSARV	YVIKVSARV	0	0	0	0	0	YVIKVSARV	MAGE_A1	0.371834	894.8	0.2648	<=SB
60	HLA-C*17:03	GASAFPTTI	GASAFPTTI	0	0	0	0	0	GASAFPTTI	MAGE_A1	0.344934	1197.1	0.3641	<=SB
188	HLA-C*17:03	IMPKTGFLI	IMPKTGFLI	0	0	0	0	0	IMPKTGFLI	MAGE_A1	0.325896	1470.9	0.4486	<=SB
32	HLA-C*17:03	TSSSSPLVL	TSSSSPLVL	0	0	0	0	0	TSSSSPLVL	MAGE_A1	0.324199	1498.2	0.4569	<=SB
222	HLA-A*26:05	EVYDGREHSAY	EVYDGHSAY	0	5	2	0	0	EVYDGREHSAY	MAGE_A1	0.65766	40.6	0.0136	<=SB
273	HLA-A*26:05	ETSYVKVLEY	ETSYVVLEY	0	5	1	0	0	ETSYVKVLEY	MAGE_A1	0.60698	70.3	0.0275	<=SB
213	HLA-A*26:05	EIWEELSVM	EIWEELSVM	0	0	0	0	0	EIWEELSVM	MAGE_A1	0.488306	253.8	0.1023	<=SB
282	HLA-A*26:05	YVIKVSARV	YVIKVSARV	0	0	0	0	0	YVIKVSARV	MAGE_A1	0.428988	482.1	0.1799	<=SB
108	HLA-A*26:05	DLVGFLLLKY	DLVGLLLKY	0	4	1	0	0	DLVGFLLLKY	MAGE_A1	0.346471	1177.4	0.3776	<=SB
242	HLA-A*26:05	DLVQEKYLEY	DLVEKYLEY	0	3	1	0	0	DLVQEKYLEY	MAGE_A1	0.334567	1339.2	0.4269	<=SB
89	HLA-A*26:05	STSCILESLF	STSCILSLF	0	6	1	0	0	STSCILESLF	MAGE_A1	0.333057	1361.3	0.4341	<=SB
282	HLA-A*26:07	YVIKVSARV	YVIKVSARV	0	0	0	0	0	YVIKVSARV	MAGE_A1	0.555263	123	0.1221	<=SB
105	HLA-A*26:07	KVADLVGFL	KVADLVGFL	0	0	0	0	0	KVADLVGFL	MAGE_A1	0.540237	144.7	0.1544	<=SB
243	HLA-A*26:07	LVQEKYLEY	LVQEKYLEY	0	0	0	0	0	LVQEKYLEY	MAGE_A1	0.497867	228.8	0.2554	<=SB
89	HLA-A*26:07	STSCILESLF	STSCILSLF	0	6	1	0	0	STSCILESLF	MAGE_A1	0.483418	267.5	0.3035	<=SB
171	HLA-A*26:07	LVTCLGLSY	LVTCLGLSY	0	0	0	0	0	LVTCLGLSY	MAGE_A1	0.479905	277.9	0.319	<=SB
170	HLA-A*26:07	VLVTCLGLSY	VLVTCLGSY	0	7	1	0	0	VLVTCLGLSY	MAGE_A1	0.477025	286.7	0.3317	<=SB
274	HLA-A*26:07	TSYVKVLEY	TSYVKVLEY	0	0	0	0	0	TSYVKVLEY	MAGE_A1	0.473869	296.7	0.3456	<=SB
273	HLA-A*26:07	ETSYVKVLEY	ETSYVVLEY	0	5	1	0	0	ETSYVKVLEY	MAGE_A1	0.466267	322.1	0.3791	<=SB
222	HLA-A*26:07	EVYDGREHSAY	EVYDGHSAY	0	5	2	0	0	EVYDGREHSAY	MAGE_A1	0.4466	398.5	0.4874	<=SB
278	HLA-A*02:07	KVLEYVIKV	KVLEYVIKV	0	0	0	0	0	KVLEYVIKV	MAGE_A1	0.404254	630.1	0.1193	<=SB
188	HLA-A*02:07	IMPKTGFLI	IMPKTGFLI	0	0	0	0	0	IMPKTGFLI	MAGE_A1	0.395236	694.7	0.1322	<=SB
264	HLA-A*02:07	FLWGPRALA	FLWGPRALA	0	0	0	0	0	FLWGPRALA	MAGE_A1	0.292688	2106.9	0.4148	<=SB
92	HLA-A*02:07	CILESLFRAV	CILESLFAV	0	7	1	0	0	CILESLFRAV	MAGE_A1	0.282866	2343.1	0.4682	<=SB
126	HLA-B*44:27	AEMLESVIKNY	AEMSVIKNY	0	3	2	0	0	AEMLESVIKNY	MAGE_A1	0.754273	14.3	0.0092	<=SB
160	HLA-B*44:27	KEADPTGHSY	KEADTGHSY	0	4	1	0	0	KEADPTGHSY	MAGE_A1	0.614255	65	0.0823	<=SB
148	HLA-B*44:27	SESLQLVFGI	SELQLVFGI	0	2	1	0	0	SESLQLVFGI	MAGE_A1	0.608184	69.4	0.09	<=SB
272	HLA-B*44:27	AETSYVKVL	AETSYVKVL	0	0	0	0	0	AETSYVKVL	MAGE_A1	0.604194	72.4	0.0938	<=SB
216	HLA-B*44:27	EELSVMEVY	EELSVMEVY	0	0	0	0	0	EELSVMEVY	MAGE_A1	0.603959	72.6	0.094	<=SB
272	HLA-B*44:27	AETSYVKVLEY	AETSYVKVY	0	8	2	0	0	AETSYVKVLEY	MAGE_A1	0.603522	73	0.0944	<=SB
215	HLA-B*44:27	WEELSVMEVY	WELSVMEVY	0	1	1	0	0	WEELSVMEVY	MAGE_A1	0.455102	363.5	0.3646	<=SB
262	HLA-B*44:27	YEFLWGPRAL	YEFLWGRAL	0	6	1	0	0	YEFLWGPRAL	MAGE_A1	0.439217	431.6	0.4136	<=SB
126	HLA-B*44:27	AEMLESVI	AEMLESV-I	0	0	0	7	1	AEMLESVI	MAGE_A1	0.421814	521	0.469	<=SB
278	HLA-A*02:30	KVLEYVIKV	KVLEYVIKV	0	0	0	0	0	KVLEYVIKV	MAGE_A1	0.83601	5.9	0.048	<=SB
92	HLA-A*02:30	CILESLFRAV	CILESLFAV	0	7	1	0	0	CILESLFRAV	MAGE_A1	0.713288	22.2	0.3048	<=SB
38	HLA-A*02:30	LVLGTLEEV	LVLGTLEEV	0	0	0	0	0	LVLGTLEEV	MAGE_A1	0.686486	29.7	0.3984	<=SB
264	HLA-A*02:30	FLWGPRALA	FLWGPRALA	0	0	0	0	0	FLWGPRALA	MAGE_A1	0.665793	37.2	0.4875	<=SB
105	HLA-C*02:10	KVADLVGFL	KVADLVGFL	0	0	0	0	0	KVADLVGFL	MAGE_A1	0.53776	148.6	0.0703	<=SB
282	HLA-C*02:10	YVIKVSARV	YVIKVSARV	0	0	0	0	0	YVIKVSARV	MAGE_A1	0.506337	208.8	0.1165	<=SB
62	HLA-C*02:10	SAFPTTINF	SAFPTTINF	0	0	0	0	0	SAFPTTINF	MAGE_A1	0.470776	306.8	0.1811	<=SB
146	HLA-C*02:10	KASESLQLV	KASESLQLV	0	0	0	0	0	KASESLQLV	MAGE_A1	0.438055	437.1	0.2931	<=SB
274	HLA-C*02:10	TSYVKVLEY	TSYVKVLEY	0	0	0	0	0	TSYVKVLEY	MAGE_A1	0.42541	501.2	0.3521	<=SB
60	HLA-C*02:10	GASAFPTTI	GASAFPTTI	0	0	0	0	0	GASAFPTTI	MAGE_A1	0.414879	561.7	0.4032	<=SB
269	HLA-C*02:10	RALAETSYV	RALAETSYV	0	0	0	0	0	RALAETSYV	MAGE_A1	0.41172	581.2	0.4201	<=SB
89	HLA-C*02:10	STSCILESL	STSCILESL	0	0	0	0	0	STSCILESL	MAGE_A1	0.401695	647.8	0.4738	<=SB
189	HLA-B*78:01	MPKTGFLII	MPKTGFLII	0	0	0	0	0	MPKTGFLII	MAGE_A1	0.532063	158.1	0.017	<=SB
294	HLA-B*78:01	FPSLREAAL	FPSLREAAL	0	0	0	0	0	FPSLREAAL	MAGE_A1	0.50403	214.1	0.024	<=SB
189	HLA-B*78:01	MPKTGFLIIV	MPKTGFLIV	0	7	1	0	0	MPKTGFLIIV	MAGE_A1	0.417658	545	0.1104	<=SB
294	HLA-B*78:01	FPSLREAA	FP-SLREAA	0	0	0	2	1	FPSLREAA	MAGE_A1	0.395743	690.9	0.146	<=SB
189	HLA-B*78:01	MPKTGFLI	MPK-TGFLI	0	0	0	3	1	MPKTGFLI	MAGE_A1	0.338259	1286.8	0.3082	<=SB
140	HLA-B*78:01	FPEIFGKA	FP-EIFGKA	0	0	0	2	1	FPEIFGKA	MAGE_A1	0.32711	1451.7	0.3486	<=SB
293	HLA-B*78:01	FFPSLREAAL	FPSLREAAL	0	1	1	0	0	FFPSLREAAL	MAGE_A1	0.324619	1491.4	0.3576	<=SB
140	HLA-B*78:01	FPEIFGKAS	FPEIFGKAS	0	0	0	0	0	FPEIFGKAS	MAGE_A1	0.303464	1875	0.4611	<=SB
105	HLA-A*02:08	KVADLVGFL	KVADLVGFL	0	0	0	0	0	KVADLVGFL	MAGE_A1	0.684731	30.3	0.0673	<=SB
89	HLA-A*02:08	STSCILESL	STSCILESL	0	0	0	0	0	STSCILESL	MAGE_A1	0.683834	30.6	0.0688	<=SB
282	HLA-A*02:08	YVIKVSARV	YVIKVSARV	0	0	0	0	0	YVIKVSARV	MAGE_A1	0.648104	45	0.1311	<=SB
105	HLA-A*02:08	KVADLVGFLL	KVADLVFLL	0	6	1	0	0	KVADLVGFLL	MAGE_A1	0.642853	47.7	0.1441	<=SB
278	HLA-A*02:08	KVLEYVIKV	KVLEYVIKV	0	0	0	0	0	KVLEYVIKV	MAGE_A1	0.628898	55.4	0.1786	<=SB
123	HLA-A*02:08	VTKAEMLESV	VTAEMLESV	0	2	1	0	0	VTKAEMLESV	MAGE_A1	0.607529	69.9	0.239	<=SB
38	HLA-A*02:08	LVLGTLEEV	LVLGTLEEV	0	0	0	0	0	LVLGTLEEV	MAGE_A1	0.606065	71	0.243	<=SB
18	HLA-A*02:08	AQQEALGLV	AQQEALGLV	0	0	0	0	0	AQQEALGLV	MAGE_A1	0.59042	84.1	0.3045	<=SB
146	HLA-A*02:08	KASESLQLV	KASESLQLV	0	0	0	0	0	KASESLQLV	MAGE_A1	0.577004	97.2	0.3634	<=SB
98	HLA-C*06:17	FRAVITKKV	FRAVITKKV	0	0	0	0	0	FRAVITKKV	MAGE_A1	0.566721	108.6	0.0377	<=SB
292	HLA-C*06:17	FFFPSLREA	FFFPSLREA	0	0	0	0	0	FFFPSLREA	MAGE_A1	0.360176	1015.1	0.3294	<=SB
136	HLA-C*06:17	YKHCFPEIF	YKHCFPEIF	0	0	0	0	0	YKHCFPEIF	MAGE_A1	0.347576	1163.4	0.3753	<=SB
290	HLA-C*06:17	VRFFFPSL	VRFFFP-SL	0	0	0	6	1	VRFFFPSL	MAGE_A1	0.346755	1173.8	0.3783	<=SB
274	HLA-C*06:17	TSYVKVLEY	TSYVKVLEY	0	0	0	0	0	TSYVKVLEY	MAGE_A1	0.345307	1192.3	0.3836	<=SB
98	HLA-C*07:18	FRAVITKKV	FRAVITKKV	0	0	0	0	0	FRAVITKKV	MAGE_A1	0.516784	186.5	0.0711	<=SB
136	HLA-C*07:18	YKHCFPEIF	YKHCFPEIF	0	0	0	0	0	YKHCFPEIF	MAGE_A1	0.341035	1248.7	0.4139	<=SB
290	HLA-C*07:18	VRFFFPSL	VRFFFP-SL	0	0	0	6	1	VRFFFPSL	MAGE_A1	0.33668	1308.9	0.4346	<=SB
274	HLA-C*07:18	TSYVKVLEY	TSYVKVLEY	0	0	0	0	0	TSYVKVLEY	MAGE_A1	0.327595	1444.1	0.4777	<=SB
274	HLA-A*29:10	TSYVKVLEY	TSYVKVLEY	0	0	0	0	0	TSYVKVLEY	MAGE_A1	0.714223	22	0.1067	<=SB
171	HLA-A*29:10	LVTCLGLSY	LVTCLGLSY	0	0	0	0	0	LVTCLGLSY	MAGE_A1	0.711017	22.8	0.1107	<=SB
243	HLA-A*29:10	LVQEKYLEY	LVQEKYLEY	0	0	0	0	0	LVQEKYLEY	MAGE_A1	0.70569	24.2	0.1175	<=SB
109	HLA-A*29:10	LVGFLLLKY	LVGFLLLKY	0	0	0	0	0	LVGFLLLKY	MAGE_A1	0.696056	26.8	0.131	<=SB
170	HLA-A*29:10	VLVTCLGLSY	VLTCLGLSY	0	2	1	0	0	VLVTCLGLSY	MAGE_A1	0.605851	71.1	0.32	<=SB
169	HLA-A*29:10	YVLVTCLGLSY	YVLCLGLSY	0	3	2	0	0	YVLVTCLGLSY	MAGE_A1	0.594386	80.5	0.3518	<=SB
216	HLA-B*18:05	EELSVMEVY	EELSVMEVY	0	0	0	0	0	EELSVMEVY	MAGE_A1	0.753172	14.4	0.0099	<=SB
215	HLA-B*18:05	WEELSVMEVY	WELSVMEVY	0	1	1	0	0	WEELSVMEVY	MAGE_A1	0.62137	60.1	0.0414	<=SB
262	HLA-B*18:05	YEFLWGPRAL	YEFLWGPAL	0	7	1	0	0	YEFLWGPRAL	MAGE_A1	0.614345	64.9	0.0447	<=SB
262	HLA-B*18:05	YEFLWGPRA	YEFLWGPRA	0	0	0	0	0	YEFLWGPRA	MAGE_A1	0.535256	152.7	0.0971	<=SB
212	HLA-B*18:05	EEIWEELSVM	EEWEELSVM	0	2	1	0	0	EEIWEELSVM	MAGE_A1	0.497358	230.1	0.1524	<=SB
94	HLA-B*18:05	LESLFRAVI	LESLFRAVI	0	0	0	0	0	LESLFRAVI	MAGE_A1	0.46139	339.6	0.219	<=SB
148	HLA-B*18:05	SESLQLVF	SES-LQLVF	0	0	0	3	1	SESLQLVF	MAGE_A1	0.43144	469.5	0.2881	<=SB
216	HLA-B*18:05	EELSVMEVYD	EELSVMEVY	0	0	0	0	0	EELSVMEVY	MAGE_A1	0.42411	508.3	0.3082	<=SB
280	HLA-B*18:05	LEYVIKVSA	LEYVIKVSA	0	0	0	0	0	LEYVIKVSA	MAGE_A1	0.417636	545.1	0.3261	<=SB
212	HLA-B*18:05	EEIWEELSV	EEIWEELSV	0	0	0	0	0	EEIWEELSV	MAGE_A1	0.411917	579.9	0.342	<=SB
215	HLA-B*18:05	WEELSVMEV	WEELSVMEV	0	0	0	0	0	WEELSVMEV	MAGE_A1	0.386687	762	0.4172	<=SB
214	HLA-B*18:05	IWEELSVMEVY	IELSVMEVY	0	1	2	0	0	IWEELSVMEVY	MAGE_A1	0.383245	790.9	0.4309	<=SB
129	HLA-B*18:05	LESVIKNY	LES-VIKNY	0	0	0	3	1	LESVIKNY	MAGE_A1	0.376232	853.2	0.459	<=SB
217	HLA-B*18:05	ELSVMEVY	#NAME?	0	0	0	0	1	ELSVMEVY	MAGE_A1	0.371455	898.5	0.4781	<=SB
262	HLA-B*18:05	YEFLWGPR	YEFLWG-PR	0	0	0	6	1	YEFLWGPR	MAGE_A1	0.368329	929.4	0.4906	<=SB
189	HLA-B*54:01	MPKTGFLIIV	MPTGFLIIV	0	2	1	0	0	MPKTGFLIIV	MAGE_A1	0.671985	34.8	0.0547	<=SB
189	HLA-B*54:01	MPKTGFLII	MPKTGFLII	0	0	0	0	0	MPKTGFLII	MAGE_A1	0.576505	97.7	0.1467	<=SB
294	HLA-B*54:01	FPSLREAA	FP-SLREAA	0	0	0	2	1	FPSLREAA	MAGE_A1	0.559107	118	0.1701	<=SB
140	HLA-B*54:01	FPEIFGKA	FP-EIFGKA	0	0	0	2	1	FPEIFGKA	MAGE_A1	0.540124	144.9	0.1983	<=SB
140	HLA-B*54:01	FPEIFGKAS	FPEIFGKAS	0	0	0	0	0	FPEIFGKAS	MAGE_A1	0.459141	347.9	0.3526	<=SB
64	HLA-B*54:01	FPTTINFT	FP-TTINFT	0	0	0	2	1	FPTTINFT	MAGE_A1	0.416241	553.4	0.4701	<=SB
189	HLA-B*54:01	MPKTGFLI	MP-KTGFLI	0	0	0	2	1	MPKTGFLI	MAGE_A1	0.4162	553.7	0.4702	<=SB
62	HLA-C*12:05	SAFPTTINF	SAFPTTINF	0	0	0	0	0	SAFPTTINF	MAGE_A1	0.667007	36.7	0.038	<=SB
274	HLA-C*12:05	TSYVKVLEY	TSYVKVLEY	0	0	0	0	0	TSYVKVLEY	MAGE_A1	0.621431	60.1	0.0801	<=SB
105	HLA-C*12:05	KVADLVGFL	KVADLVGFL	0	0	0	0	0	KVADLVGFL	MAGE_A1	0.605689	71.3	0.1032	<=SB
282	HLA-C*12:05	YVIKVSARV	YVIKVSARV	0	0	0	0	0	YVIKVSARV	MAGE_A1	0.559234	117.8	0.1933	<=SB
230	HLA-C*12:05	SAYGEPRKL	SAYGEPRKL	0	0	0	0	0	SAYGEPRKL	MAGE_A1	0.557332	120.2	0.1978	<=SB
167	HLA-C*12:05	HSYVLVTCL	HSYVLVTCL	0	0	0	0	0	HSYVLVTCL	MAGE_A1	0.546082	135.8	0.2264	<=SB
269	HLA-C*12:05	RALAETSYV	RALAETSYV	0	0	0	0	0	RALAETSYV	MAGE_A1	0.538257	147.8	0.2465	<=SB
146	HLA-C*12:05	KASESLQLV	KASESLQLV	0	0	0	0	0	KASESLQLV	MAGE_A1	0.520424	179.3	0.3014	<=SB
60	HLA-C*12:05	GASAFPTTI	GASAFPTTI	0	0	0	0	0	GASAFPTTI	MAGE_A1	0.492154	243.4	0.4283	<=SB
289	HLA-C*12:05	RVRFFFPSL	RVRFFFPSL	0	0	0	0	0	RVRFFFPSL	MAGE_A1	0.478205	283.1	0.4974	<=SB
278	HLA-A*02:35	KVLEYVIKV	KVLEYVIKV	0	0	0	0	0	KVLEYVIKV	MAGE_A1	0.843711	5.4	0.022	<=SB
264	HLA-A*02:35	FLWGPRALA	FLWGPRALA	0	0	0	0	0	FLWGPRALA	MAGE_A1	0.68682	29.6	0.3021	<=SB
270	HLA-A*02:35	ALAETSYVKV	ALAETSYKV	0	7	1	0	0	ALAETSYVKV	MAGE_A1	0.682747	31	0.3182	<=SB
282	HLA-A*02:35	YVIKVSARV	YVIKVSARV	0	0	0	0	0	YVIKVSARV	MAGE_A1	0.65979	39.7	0.4105	<=SB
38	HLA-A*02:35	LVLGTLEEV	LVLGTLEEV	0	0	0	0	0	LVLGTLEEV	MAGE_A1	0.654431	42.1	0.4344	<=SB
92	HLA-A*02:35	CILESLFRAV	CILESLFAV	0	7	1	0	0	CILESLFRAV	MAGE_A1	0.652574	42.9	0.4426	<=SB
62	HLA-B*15:02	SAFPTTINF	SAFPTTINF	0	0	0	0	0	SAFPTTINF	MAGE_A1	0.594504	80.4	0.1357	<=SB
171	HLA-B*15:02	LVTCLGLSY	LVTCLGLSY	0	0	0	0	0	LVTCLGLSY	MAGE_A1	0.554493	124	0.2148	<=SB
243	HLA-B*15:02	LVQEKYLEY	LVQEKYLEY	0	0	0	0	0	LVQEKYLEY	MAGE_A1	0.514899	190.3	0.32	<=SB
222	HLA-B*15:02	EVYDGREHSAY	EVYDGHSAY	0	5	2	0	0	EVYDGREHSAY	MAGE_A1	0.497953	228.6	0.3811	<=SB
161	HLA-B*15:02	EADPTGHSY	EADPTGHSY	0	0	0	0	0	EADPTGHSY	MAGE_A1	0.492827	241.7	0.3996	<=SB
126	HLA-B*44:29	AEMLESVIKNY	AEMSVIKNY	0	3	2	0	0	AEMLESVIKNY	MAGE_A1	0.780393	10.8	0.0097	<=SB
216	HLA-B*44:29	EELSVMEVY	EELSVMEVY	0	0	0	0	0	EELSVMEVY	MAGE_A1	0.71313	22.3	0.0394	<=SB
160	HLA-B*44:29	KEADPTGHSY	KEADTGHSY	0	4	1	0	0	KEADPTGHSY	MAGE_A1	0.685975	29.9	0.0578	<=SB
272	HLA-B*44:29	AETSYVKVLEY	AETSYVLEY	0	5	2	0	0	AETSYVKVLEY	MAGE_A1	0.675336	33.5	0.0653	<=SB
272	HLA-B*44:29	AETSYVKVL	AETSYVKVL	0	0	0	0	0	AETSYVKVL	MAGE_A1	0.649517	44.4	0.0924	<=SB
148	HLA-B*44:29	SESLQLVFGI	SELQLVFGI	0	2	1	0	0	SESLQLVFGI	MAGE_A1	0.64641	45.9	0.0961	<=SB
215	HLA-B*44:29	WEELSVMEVY	WELSVMEVY	0	1	1	0	0	WEELSVMEVY	MAGE_A1	0.585663	88.5	0.1945	<=SB
262	HLA-B*44:29	YEFLWGPRAL	YEFLWGRAL	0	6	1	0	0	YEFLWGPRAL	MAGE_A1	0.549649	130.7	0.257	<=SB
105	HLA-C*02:09	KVADLVGFL	KVADLVGFL	0	0	0	0	0	KVADLVGFL	MAGE_A1	0.53776	148.6	0.0703	<=SB
282	HLA-C*02:09	YVIKVSARV	YVIKVSARV	0	0	0	0	0	YVIKVSARV	MAGE_A1	0.506337	208.8	0.1165	<=SB
62	HLA-C*02:09	SAFPTTINF	SAFPTTINF	0	0	0	0	0	SAFPTTINF	MAGE_A1	0.470776	306.8	0.1811	<=SB
146	HLA-C*02:09	KASESLQLV	KASESLQLV	0	0	0	0	0	KASESLQLV	MAGE_A1	0.438055	437.1	0.2931	<=SB
274	HLA-C*02:09	TSYVKVLEY	TSYVKVLEY	0	0	0	0	0	TSYVKVLEY	MAGE_A1	0.42541	501.2	0.3521	<=SB
60	HLA-C*02:09	GASAFPTTI	GASAFPTTI	0	0	0	0	0	GASAFPTTI	MAGE_A1	0.414879	561.7	0.4032	<=SB
269	HLA-C*02:09	RALAETSYV	RALAETSYV	0	0	0	0	0	RALAETSYV	MAGE_A1	0.41172	581.2	0.4201	<=SB
89	HLA-C*02:09	STSCILESL	STSCILESL	0	0	0	0	0	STSCILESL	MAGE_A1	0.401695	647.8	0.4738	<=SB
189	HLA-B*55:02	MPKTGFLIIV	MPTGFLIIV	0	2	1	0	0	MPKTGFLIIV	MAGE_A1	0.634708	52.1	0.07	<=SB
189	HLA-B*55:02	MPKTGFLII	MPKTGFLII	0	0	0	0	0	MPKTGFLII	MAGE_A1	0.617074	63	0.0908	<=SB
294	HLA-B*55:02	FPSLREAA	FPS-LREAA	0	0	0	3	1	FPSLREAA	MAGE_A1	0.543832	139.2	0.2145	<=SB
294	HLA-B*55:02	FPSLREAAL	FPSLREAAL	0	0	0	0	0	FPSLREAAL	MAGE_A1	0.516401	187.2	0.2675	<=SB
140	HLA-B*55:02	FPEIFGKAS	FPEIFGKAS	0	0	0	0	0	FPEIFGKAS	MAGE_A1	0.484773	263.7	0.3462	<=SB
140	HLA-B*55:02	FPEIFGKA	FP-EIFGKA	0	0	0	2	1	FPEIFGKA	MAGE_A1	0.45243	374.1	0.447	<=SB
189	HLA-B*55:02	MPKTGFLI	MP-KTGFLI	0	0	0	2	1	MPKTGFLI	MAGE_A1	0.444953	405.6	0.4738	<=SB
98	HLA-C*07:19	FRAVITKKV	FRAVITKKV	0	0	0	0	0	FRAVITKKV	MAGE_A1	0.458829	349.1	0.1792	<=SB
290	HLA-C*07:19	VRFFFPSL	VRFFFP-SL	0	0	0	6	1	VRFFFPSL	MAGE_A1	0.405912	618.9	0.3373	<=SB
136	HLA-C*07:19	YKHCFPEIF	YKHCFPEIF	0	0	0	0	0	YKHCFPEIF	MAGE_A1	0.388518	747	0.4247	<=SB
274	HLA-C*07:19	TSYVKVLEY	TSYVKVLEY	0	0	0	0	0	TSYVKVLEY	MAGE_A1	0.374628	868.2	0.4996	<=SB
270	HLA-A*02:03	ALAETSYVKV	ALAESYVKV	0	4	1	0	0	ALAETSYVKV	MAGE_A1	0.7872	10	0.207	<=SB
270	HLA-A*02:03	ALAETSYV	ALAE-TSYV	0	0	0	4	1	ALAETSYV	MAGE_A1	0.764831	12.7	0.2942	<=SB
282	HLA-A*02:03	YVIKVSARV	YVIKVSARV	0	0	0	0	0	YVIKVSARV	MAGE_A1	0.764615	12.8	0.2952	<=SB
98	HLA-C*07:27	FRAVITKKV	FRAVITKKV	0	0	0	0	0	FRAVITKKV	MAGE_A1	0.483481	267.4	0.1032	<=SB
136	HLA-C*07:27	YKHCFPEIF	YKHCFPEIF	0	0	0	0	0	YKHCFPEIF	MAGE_A1	0.375729	857.9	0.2969	<=SB
292	HLA-C*07:27	FFFPSLREA	FFFPSLREA	0	0	0	0	0	FFFPSLREA	MAGE_A1	0.374232	871.9	0.3014	<=SB
290	HLA-C*07:27	VRFFFPSL	VRFFFP-SL	0	0	0	6	1	VRFFFPSL	MAGE_A1	0.332091	1375.6	0.4887	<=SB
294	HLA-B*35:04	FPSLREAAL	FPSLREAAL	0	0	0	0	0	FPSLREAAL	MAGE_A1	0.729963	18.6	0.0078	<=SB
163	HLA-B*35:04	DPTGHSYVL	DPTGHSYVL	0	0	0	0	0	DPTGHSYVL	MAGE_A1	0.530187	161.3	0.0459	<=SB
293	HLA-B*35:04	FFPSLREAAL	FPSLREAAL	0	1	1	0	0	FFPSLREAAL	MAGE_A1	0.415333	558.9	0.1417	<=SB
189	HLA-B*35:04	MPKTGFLII	MPKTGFLII	0	0	0	0	0	MPKTGFLII	MAGE_A1	0.359505	1022.5	0.2354	<=SB
62	HLA-B*35:04	SAFPTTINF	SAFPTTINF	0	0	0	0	0	SAFPTTINF	MAGE_A1	0.30878	1770.2	0.3793	<=SB
161	HLA-B*35:04	EADPTGHSY	EADPTGHSY	0	0	0	0	0	EADPTGHSY	MAGE_A1	0.291739	2128.6	0.4499	<=SB
96	HLA-A*03:05	SLFRAVITK	SLFRAVITK	0	0	0	0	0	SLFRAVITK	MAGE_A1	0.742213	16.3	0.0373	<=SB
96	HLA-A*03:05	SLFRAVITKK	SLFRAITKK	0	5	1	0	0	SLFRAVITKK	MAGE_A1	0.737781	17.1	0.0388	<=SB
289	HLA-A*03:05	RVRFFFPSLR	RVFFFPSLR	0	2	1	0	0	RVRFFFPSLR	MAGE_A1	0.69587	26.9	0.0808	<=SB
107	HLA-A*03:05	ADLVGFLLLK	ALVGFLLLK	0	1	1	0	0	ADLVGFLLLK	MAGE_A1	0.656025	41.3	0.1503	<=SB
128	HLA-A*03:05	MLESVIKNYK	MLSVIKNYK	0	2	1	0	0	MLESVIKNYK	MAGE_A1	0.650443	43.9	0.1623	<=SB
95	HLA-A*03:05	ESLFRAVITK	SLFRAVITK	1	0	0	0	0	SLFRAVITK	MAGE_A1	0.62475	58	0.2188	<=SB
269	HLA-A*03:05	RALAETSYVK	RLAETSYVK	0	1	1	0	0	RALAETSYVK	MAGE_A1	0.6161	63.7	0.2408	<=SB
182	HLA-A*03:05	LLGDNQIMPK	LLGNQIMPK	0	3	1	0	0	LLGDNQIMPK	MAGE_A1	0.595592	79.5	0.2996	<=SB
270	HLA-A*03:05	ALAETSYVK	ALAETSYVK	0	0	0	0	0	ALAETSYVK	MAGE_A1	0.561477	115	0.4068	<=SB
294	HLA-B*35:05	FPSLREAAL	FPSLREAAL	0	0	0	0	0	FPSLREAAL	MAGE_A1	0.694031	27.4	0.0638	<=SB
161	HLA-B*35:05	EADPTGHSY	EADPTGHSY	0	0	0	0	0	EADPTGHSY	MAGE_A1	0.659897	39.6	0.1074	<=SB
62	HLA-B*35:05	SAFPTTINF	SAFPTTINF	0	0	0	0	0	SAFPTTINF	MAGE_A1	0.65513	41.7	0.1136	<=SB
171	HLA-B*35:05	LVTCLGLSY	LVTCLGLSY	0	0	0	0	0	LVTCLGLSY	MAGE_A1	0.599074	76.5	0.2147	<=SB
243	HLA-B*35:05	LVQEKYLEY	LVQEKYLEY	0	0	0	0	0	LVQEKYLEY	MAGE_A1	0.525238	170.2	0.4138	<=SB
254	HLA-B*35:05	VPDSDPARY	VPDSDPARY	0	0	0	0	0	VPDSDPARY	MAGE_A1	0.507507	206.2	0.4758	<=SB
170	HLA-B*15:33	VLVTCLGLSY	VLVTLGLSY	0	4	1	0	0	VLVTCLGLSY	MAGE_A1	0.631212	54.1	0.2805	<=SB
171	HLA-B*15:33	LVTCLGLSY	LVTCLGLSY	0	0	0	0	0	LVTCLGLSY	MAGE_A1	0.580697	93.4	0.495	<=SB
189	HLA-B*51:29	MPKTGFLII	MPKTGFLII	0	0	0	0	0	MPKTGFLII	MAGE_A1	0.473271	298.6	0.0147	<=SB
189	HLA-B*51:29	MPKTGFLI	MP-KTGFLI	0	0	0	2	1	MPKTGFLI	MAGE_A1	0.428219	486.2	0.033	<=SB
294	HLA-B*51:29	FPSLREAAL	FPSLREAAL	0	0	0	0	0	FPSLREAAL	MAGE_A1	0.304062	1862.9	0.2113	<=SB
189	HLA-B*51:29	MPKTGFLIIV	MPTGFLIIV	0	2	1	0	0	MPKTGFLIIV	MAGE_A1	0.302749	1889.6	0.2161	<=SB
188	HLA-B*51:29	IMPKTGFLII	IPKTGFLII	0	1	1	0	0	IMPKTGFLII	MAGE_A1	0.242032	3644.8	0.4721	<=SB
216	HLA-B*18:04	EELSVMEVY	EELSVMEVY	0	0	0	0	0	EELSVMEVY	MAGE_A1	0.657746	40.6	0.0306	<=SB
262	HLA-B*18:04	YEFLWGPRAL	YEFLWGPAL	0	7	1	0	0	YEFLWGPRAL	MAGE_A1	0.631341	54	0.0427	<=SB
215	HLA-B*18:04	WEELSVMEVY	WELSVMEVY	0	1	1	0	0	WEELSVMEVY	MAGE_A1	0.562436	113.8	0.1119	<=SB
212	HLA-B*18:04	EEIWEELSVM	EEWEELSVM	0	2	1	0	0	EEIWEELSVM	MAGE_A1	0.499291	225.3	0.2286	<=SB
161	HLA-B*18:04	EADPTGHSY	EADPTGHSY	0	0	0	0	0	EADPTGHSY	MAGE_A1	0.497077	230.8	0.2358	<=SB
262	HLA-B*18:04	YEFLWGPRA	YEFLWGPRA	0	0	0	0	0	YEFLWGPRA	MAGE_A1	0.483962	266	0.2754	<=SB
62	HLA-B*18:04	SAFPTTINF	SAFPTTINF	0	0	0	0	0	SAFPTTINF	MAGE_A1	0.460129	344.2	0.3634	<=SB
94	HLA-B*18:04	LESLFRAVI	LESLFRAVI	0	0	0	0	0	LESLFRAVI	MAGE_A1	0.453197	371	0.392	<=SB
262	HLA-B*38:02	YEFLWGPRAL	YEFWGPRAL	0	3	1	0	0	YEFLWGPRAL	MAGE_A1	0.391571	722.8	0.1412	<=SB
136	HLA-B*38:02	YKHCFPEIF	YKHCFPEIF	0	0	0	0	0	YKHCFPEIF	MAGE_A1	0.346713	1174.3	0.2386	<=SB
166	HLA-B*38:02	GHSYVLVTCL	GHSYVLVTL	0	8	1	0	0	GHSYVLVTCL	MAGE_A1	0.328122	1435.9	0.2979	<=SB
8	HLA-B*38:02	LHCKPEEAL	LHCKPEEAL	0	0	0	0	0	LHCKPEEAL	MAGE_A1	0.315749	1641.6	0.3564	<=SB
228	HLA-B*38:02	EHSAYGEPRKL	EHSAYGEPL	0	8	2	0	0	EHSAYGEPRKL	MAGE_A1	0.295003	2054.8	0.4653	<=SB
292	HLA-C*07:10	FFFPSLREA	FFFPSLREA	0	0	0	0	0	FFFPSLREA	MAGE_A1	0.428358	485.4	0.2798	<=SB
98	HLA-C*07:10	FRAVITKKV	FRAVITKKV	0	0	0	0	0	FRAVITKKV	MAGE_A1	0.419244	535.7	0.3058	<=SB
136	HLA-C*07:10	YKHCFPEIF	YKHCFPEIF	0	0	0	0	0	YKHCFPEIF	MAGE_A1	0.403347	636.3	0.3729	<=SB
62	HLA-C*07:10	SAFPTTINF	SAFPTTINF	0	0	0	0	0	SAFPTTINF	MAGE_A1	0.397637	676.8	0.397	<=SB
290	HLA-C*07:10	VRFFFPSL	VRFFFP-SL	0	0	0	6	1	VRFFFPSL	MAGE_A1	0.39666	684	0.4013	<=SB
294	HLA-B*14:03	FPSLREAAL	FPSLREAAL	0	0	0	0	0	FPSLREAAL	MAGE_A1	0.455372	362.4	0.0158	<=SB
293	HLA-B*14:03	FFPSLREAAL	FPSLREAAL	0	1	1	0	0	FFPSLREAAL	MAGE_A1	0.270605	2675.5	0.3579	<=SB
263	HLA-B*14:03	EFLWGPRAL	EFLWGPRAL	0	0	0	0	0	EFLWGPRAL	MAGE_A1	0.252692	3247.7	0.4824	<=SB
62	HLA-C*12:04	SAFPTTINF	SAFPTTINF	0	0	0	0	0	SAFPTTINF	MAGE_A1	0.657044	40.9	0.0513	<=SB
274	HLA-C*12:04	TSYVKVLEY	TSYVKVLEY	0	0	0	0	0	TSYVKVLEY	MAGE_A1	0.638534	49.9	0.071	<=SB
105	HLA-C*12:04	KVADLVGFL	KVADLVGFL	0	0	0	0	0	KVADLVGFL	MAGE_A1	0.607826	69.6	0.1137	<=SB
282	HLA-C*12:04	YVIKVSARV	YVIKVSARV	0	0	0	0	0	YVIKVSARV	MAGE_A1	0.574423	99.9	0.1739	<=SB
230	HLA-C*12:04	SAYGEPRKL	SAYGEPRKL	0	0	0	0	0	SAYGEPRKL	MAGE_A1	0.56351	112.5	0.1979	<=SB
167	HLA-C*12:04	HSYVLVTCL	HSYVLVTCL	0	0	0	0	0	HSYVLVTCL	MAGE_A1	0.55405	124.6	0.2232	<=SB
269	HLA-C*12:04	RALAETSYV	RALAETSYV	0	0	0	0	0	RALAETSYV	MAGE_A1	0.54153	142.7	0.2588	<=SB
146	HLA-C*12:04	KASESLQLV	KASESLQLV	0	0	0	0	0	KASESLQLV	MAGE_A1	0.529474	162.6	0.2982	<=SB
60	HLA-C*12:04	GASAFPTTI	GASAFPTTI	0	0	0	0	0	GASAFPTTI	MAGE_A1	0.493086	241	0.4484	<=SB
262	HLA-B*47:02	YEFLWGPRAL	YEFLWGPAL	0	7	1	0	0	YEFLWGPRAL	MAGE_A1	0.659953	39.6	0.0106	<=SB
272	HLA-B*47:02	AETSYVKVL	AETSYVKVL	0	0	0	0	0	AETSYVKVL	MAGE_A1	0.484509	264.4	0.1857	<=SB
160	HLA-B*47:02	KEADPTGHSY	KEAPTGHSY	0	3	1	0	0	KEADPTGHSY	MAGE_A1	0.481471	273.2	0.1938	<=SB
215	HLA-B*47:02	WEELSVMEVY	WELSVMEVY	0	1	1	0	0	WEELSVMEVY	MAGE_A1	0.473118	299.1	0.2148	<=SB
262	HLA-B*47:02	YEFLWGPRA	YEFLWGPRA	0	0	0	0	0	YEFLWGPRA	MAGE_A1	0.455643	361.3	0.2611	<=SB
94	HLA-B*47:02	LESLFRAVI	LESLFRAVI	0	0	0	0	0	LESLFRAVI	MAGE_A1	0.427563	489.6	0.3622	<=SB
126	HLA-B*47:02	AEMLESVIKNY	AEMLESVIY	0	8	2	0	0	AEMLESVIKNY	MAGE_A1	0.413191	572	0.4181	<=SB
170	HLA-B*15:12	VLVTCLGLSY	VLVTLGLSY	0	4	1	0	0	VLVTCLGLSY	MAGE_A1	0.488662	252.8	0.1987	<=SB
98	HLA-C*07:22	FRAVITKKV	FRAVITKKV	0	0	0	0	0	FRAVITKKV	MAGE_A1	0.435413	449.8	0.0404	<=SB
136	HLA-C*07:22	YKHCFPEIF	YKHCFPEIF	0	0	0	0	0	YKHCFPEIF	MAGE_A1	0.277808	2474.9	0.3248	<=SB
292	HLA-C*07:22	FFFPSLREA	FFFPSLREA	0	0	0	0	0	FFFPSLREA	MAGE_A1	0.265847	2816.8	0.3819	<=SB
98	HLA-C*12:16	FRAVITKKV	FRAVITKKV	0	0	0	0	0	FRAVITKKV	MAGE_A1	0.372411	889.2	0.0958	<=SB
292	HLA-C*12:16	FFFPSLREA	FFFPSLREA	0	0	0	0	0	FFFPSLREA	MAGE_A1	0.335601	1324.3	0.1437	<=SB
136	HLA-C*12:16	YKHCFPEIF	YKHCFPEIF	0	0	0	0	0	YKHCFPEIF	MAGE_A1	0.303152	1881.3	0.246	<=SB
274	HLA-C*12:16	TSYVKVLEY	TSYVKVLEY	0	0	0	0	0	TSYVKVLEY	MAGE_A1	0.278105	2467	0.3642	<=SB
274	HLA-C*15:09	TSYVKVLEY	TSYVKVLEY	0	0	0	0	0	TSYVKVLEY	MAGE_A1	0.607779	69.7	0.0949	<=SB
62	HLA-C*15:09	SAFPTTINF	SAFPTTINF	0	0	0	0	0	SAFPTTINF	MAGE_A1	0.606357	70.7	0.0965	<=SB
269	HLA-C*15:09	RALAETSYV	RALAETSYV	0	0	0	0	0	RALAETSYV	MAGE_A1	0.564531	111.2	0.1934	<=SB
105	HLA-C*15:09	KVADLVGFL	KVADLVGFL	0	0	0	0	0	KVADLVGFL	MAGE_A1	0.542941	140.5	0.2542	<=SB
146	HLA-C*15:09	KASESLQLV	KASESLQLV	0	0	0	0	0	KASESLQLV	MAGE_A1	0.532021	158.1	0.2888	<=SB
167	HLA-C*15:09	HSYVLVTCL	HSYVLVTCL	0	0	0	0	0	HSYVLVTCL	MAGE_A1	0.520732	178.7	0.3271	<=SB
278	HLA-C*15:09	KVLEYVIKV	KVLEYVIKV	0	0	0	0	0	KVLEYVIKV	MAGE_A1	0.506641	208.1	0.3766	<=SB
289	HLA-C*15:09	RVRFFFPSL	RVRFFFPSL	0	0	0	0	0	RVRFFFPSL	MAGE_A1	0.503619	215	0.3872	<=SB
286	HLA-C*15:09	VSARVRFFF	VSARVRFFF	0	0	0	0	0	VSARVRFFF	MAGE_A1	0.499991	223.6	0.3999	<=SB
282	HLA-C*15:09	YVIKVSARV	YVIKVSARV	0	0	0	0	0	YVIKVSARV	MAGE_A1	0.493299	240.4	0.4339	<=SB
285	HLA-C*15:09	KVSARVRFF	KVSARVRFF	0	0	0	0	0	KVSARVRFF	MAGE_A1	0.485431	261.8	0.4738	<=SB
294	HLA-B*07:06	FPSLREAAL	FPSLREAAL	0	0	0	0	0	FPSLREAAL	MAGE_A1	0.801867	8.5	0.0183	<=SB
189	HLA-B*07:06	MPKTGFLII	MPKTGFLII	0	0	0	0	0	MPKTGFLII	MAGE_A1	0.70257	25	0.1019	<=SB
293	HLA-B*07:06	FFPSLREAAL	FPSLREAAL	0	1	1	0	0	FFPSLREAAL	MAGE_A1	0.648923	44.6	0.174	<=SB
162	HLA-B*07:06	ADPTGHSYVL	APTGHSYVL	0	1	1	0	0	ADPTGHSYVL	MAGE_A1	0.64635	45.9	0.1786	<=SB
289	HLA-B*07:06	RVRFFFPSL	RVRFFFPSL	0	0	0	0	0	RVRFFFPSL	MAGE_A1	0.616006	63.7	0.2388	<=SB
36	HLA-B*07:06	SPLVLGTL	SPL-VLGTL	0	0	0	3	1	SPLVLGTL	MAGE_A1	0.609873	68.1	0.2526	<=SB
189	HLA-B*07:06	MPKTGFLIIVL	MPKTGFLVL	0	7	2	0	0	MPKTGFLIIVL	MAGE_A1	0.581315	92.8	0.328	<=SB
57	HLA-B*07:06	SPQGASAF	SPQ-GASAF	0	0	0	3	1	SPQGASAF	MAGE_A1	0.555352	122.9	0.392	<=SB
96	HLA-A*11:02	SLFRAVITK	SLFRAVITK	0	0	0	0	0	SLFRAVITK	MAGE_A1	0.762787	13	0.0474	<=SB
289	HLA-A*11:02	RVRFFFPSLR	RVFFFPSLR	0	2	1	0	0	RVRFFFPSLR	MAGE_A1	0.691253	28.2	0.1672	<=SB
96	HLA-A*11:02	SLFRAVITKK	SLFRAVITK	0	8	1	0	0	SLFRAVITKK	MAGE_A1	0.685987	29.9	0.1783	<=SB
270	HLA-A*11:02	ALAETSYVK	ALAETSYVK	0	0	0	0	0	ALAETSYVK	MAGE_A1	0.662975	38.3	0.2339	<=SB
107	HLA-A*11:02	ADLVGFLLLK	ALVGFLLLK	0	1	1	0	0	ADLVGFLLLK	MAGE_A1	0.656134	41.3	0.2525	<=SB
269	HLA-A*11:02	RALAETSYVK	RALAETSYK	0	8	1	0	0	RALAETSYVK	MAGE_A1	0.647336	45.4	0.2797	<=SB
219	HLA-A*11:02	SVMEVYDGR	SVMEVYDGR	0	0	0	0	0	SVMEVYDGR	MAGE_A1	0.6191	61.6	0.376	<=SB
66	HLA-A*11:02	TTINFTRQR	TTINFTRQR	0	0	0	0	0	TTINFTRQR	MAGE_A1	0.613823	65.3	0.3945	<=SB
128	HLA-A*11:02	MLESVIKNYK	MLSVIKNYK	0	2	1	0	0	MLESVIKNYK	MAGE_A1	0.613687	65.4	0.395	<=SB
274	HLA-A*11:02	TSYVKVLEY	TSYVKVLEY	0	0	0	0	0	TSYVKVLEY	MAGE_A1	0.597877	77.5	0.4601	<=SB
274	HLA-A*01:06	TSYVKVLEY	TSYVKVLEY	0	0	0	0	0	TSYVKVLEY	MAGE_A1	0.619047	61.7	0.0258	<=SB
273	HLA-A*01:06	ETSYVKVLEY	ETSYVVLEY	0	5	1	0	0	ETSYVKVLEY	MAGE_A1	0.553469	125.4	0.0755	<=SB
239	HLA-A*01:06	LTQDLVQEKY	LTDLVQEKY	0	2	1	0	0	LTQDLVQEKY	MAGE_A1	0.533833	155.1	0.0996	<=SB
243	HLA-A*01:06	LVQEKYLEY	LVQEKYLEY	0	0	0	0	0	LVQEKYLEY	MAGE_A1	0.499777	224.1	0.1436	<=SB
109	HLA-A*01:06	LVGFLLLKY	LVGFLLLKY	0	0	0	0	0	LVGFLLLKY	MAGE_A1	0.486004	260.2	0.1623	<=SB
171	HLA-A*01:06	LVTCLGLSY	LVTCLGLSY	0	0	0	0	0	LVTCLGLSY	MAGE_A1	0.477416	285.5	0.1737	<=SB
170	HLA-A*01:06	VLVTCLGLSY	VVTCLGLSY	0	1	1	0	0	VLVTCLGLSY	MAGE_A1	0.418058	542.7	0.2986	<=SB
272	HLA-A*01:06	AETSYVKVLEY	ASYVKVLEY	0	1	2	0	0	AETSYVKVLEY	MAGE_A1	0.366374	949.3	0.4894	<=SB
108	HLA-A*01:06	DLVGFLLLKY	DLVGFLLLY	0	8	1	0	0	DLVGFLLLKY	MAGE_A1	0.364336	970.4	0.4973	<=SB
96	HLA-A*11:12	SLFRAVITK	SLFRAVITK	0	0	0	0	0	SLFRAVITK	MAGE_A1	0.762787	13	0.0474	<=SB
289	HLA-A*11:12	RVRFFFPSLR	RVFFFPSLR	0	2	1	0	0	RVRFFFPSLR	MAGE_A1	0.691253	28.2	0.1672	<=SB
96	HLA-A*11:12	SLFRAVITKK	SLFRAVITK	0	8	1	0	0	SLFRAVITKK	MAGE_A1	0.685987	29.9	0.1783	<=SB
270	HLA-A*11:12	ALAETSYVK	ALAETSYVK	0	0	0	0	0	ALAETSYVK	MAGE_A1	0.662975	38.3	0.2339	<=SB
107	HLA-A*11:12	ADLVGFLLLK	ALVGFLLLK	0	1	1	0	0	ADLVGFLLLK	MAGE_A1	0.656134	41.3	0.2525	<=SB
269	HLA-A*11:12	RALAETSYVK	RALAETSYK	0	8	1	0	0	RALAETSYVK	MAGE_A1	0.647336	45.4	0.2797	<=SB
219	HLA-A*11:12	SVMEVYDGR	SVMEVYDGR	0	0	0	0	0	SVMEVYDGR	MAGE_A1	0.6191	61.6	0.376	<=SB
66	HLA-A*11:12	TTINFTRQR	TTINFTRQR	0	0	0	0	0	TTINFTRQR	MAGE_A1	0.613823	65.3	0.3945	<=SB
128	HLA-A*11:12	MLESVIKNYK	MLSVIKNYK	0	2	1	0	0	MLESVIKNYK	MAGE_A1	0.613687	65.4	0.395	<=SB
274	HLA-A*11:12	TSYVKVLEY	TSYVKVLEY	0	0	0	0	0	TSYVKVLEY	MAGE_A1	0.597877	77.5	0.4601	<=SB
278	HLA-A*02:27	KVLEYVIKV	KVLEYVIKV	0	0	0	0	0	KVLEYVIKV	MAGE_A1	0.775818	11.3	0.1033	<=SB
270	HLA-A*02:27	ALAETSYVKV	ALAETSYVV	0	8	1	0	0	ALAETSYVKV	MAGE_A1	0.736558	17.3	0.1848	<=SB
270	HLA-A*02:27	ALAETSYV	ALAE-TSYV	0	0	0	4	1	ALAETSYV	MAGE_A1	0.638526	50	0.4875	<=SB
286	HLA-A*02:01	KVLEHVVRV	KVLEHVVRV	0	0	0	0	0	KVLEHVVRV	MAGE-A4	0.792581	9.4	0.1092	<=SB
309	HLA-A*02:01	ALLEEEEGV	ALLEEEEGV	0	0	0	0	0	ALLEEEEGV	MAGE-A4	0.752245	14.6	0.1793	<=SB
161	HLA-A*02:01	MIFGIDVKEV	MIFGIDVEV	0	7	1	0	0	MIFGIDVKEV	MAGE-A4	0.6813	31.4	0.4204	<=SB
272	HLA-A*02:01	FLWGPRALA	FLWGPRALA	0	0	0	0	0	FLWGPRALA	MAGE-A4	0.665793	37.2	0.4875	<=SB
247	HLA-A*01:01	LTQDWVQENY	LTDWVQENY	0	2	1	0	0	LTQDWVQENY	MAGE-A4	0.717602	21.2	0.0183	<=SB
169	HLA-A*01:01	EVDPASNTY	EVDPASNTY	0	0	0	0	0	EVDPASNTY	MAGE-A4	0.566598	108.8	0.0971	<=SB
177	HLA-A*01:01	YTLVTCLGLSY	YTTCLGLSY	0	2	2	0	0	YTLVTCLGLSY	MAGE-A4	0.519077	181.9	0.1473	<=SB
251	HLA-A*01:01	WVQENYLEY	WVQENYLEY	0	0	0	0	0	WVQENYLEY	MAGE-A4	0.51826	183.5	0.1482	<=SB
246	HLA-A*01:01	LLTQDWVQENY	LTDWVQENY	1	2	1	0	0	LTQDWVQENY	MAGE-A4	0.460729	342	0.2298	<=SB
167	HLA-A*01:01	VKEVDPASNTY	VVDPASNTY	0	1	2	0	0	VKEVDPASNTY	MAGE-A4	0.428199	486.3	0.2987	<=SB
168	HLA-A*01:01	KEVDPASNTY	KVDPASNTY	0	1	1	0	0	KEVDPASNTY	MAGE-A4	0.407878	605.8	0.3469	<=SB
248	HLA-A*01:01	TQDWVQENY	TQDWVQENY	0	0	0	0	0	TQDWVQENY	MAGE-A4	0.390914	727.9	0.3871	<=SB
122	HLA-C*07:01	LRKYRAKEL	LRKYRAKEL	0	0	0	0	0	LRKYRAKEL	MAGE-A4	0.431725	468.1	0.16	<=SB
292	HLA-C*07:01	VRVNARVRI	VRVNARVRI	0	0	0	0	0	VRVNARVRI	MAGE-A4	0.42637	496	0.169	<=SB
106	HLA-C*07:01	FREALSNKV	FREALSNKV	0	0	0	0	0	FREALSNKV	MAGE-A4	0.382346	798.6	0.2754	<=SB
104	HLA-A*03:01	SLFREALSNK	SLFRALSNK	0	4	1	0	0	SLFREALSNK	MAGE-A4	0.772166	11.8	0.0201	<=SB
150	HLA-A*03:01	VIFGKASESLK	VIFGKASLK	0	6	2	0	0	VIFGKASESLK	MAGE-A4	0.638116	50.2	0.188	<=SB
190	HLA-A*03:01	LLGNNQIFPK	LLNNQIFPK	0	2	1	0	0	LLGNNQIFPK	MAGE-A4	0.627594	56.2	0.2116	<=SB
136	HLA-A*03:01	MLERVIKNYK	MLRVIKNYK	0	2	1	0	0	MLERVIKNYK	MAGE-A4	0.623632	58.7	0.2217	<=SB
277	HLA-A*03:01	RALAETSYVK	RLAETSYVK	0	1	1	0	0	RALAETSYVK	MAGE-A4	0.6161	63.7	0.2408	<=SB
160	HLA-A*03:01	KMIFGIDVK	KMIFGIDVK	0	0	0	0	0	KMIFGIDVK	MAGE-A4	0.5866	87.6	0.3273	<=SB
278	HLA-A*03:01	ALAETSYVK	ALAETSYVK	0	0	0	0	0	ALAETSYVK	MAGE-A4	0.561477	115	0.4068	<=SB
120	HLA-A*03:01	FLLRKYRAK	FLLRKYRAK	0	0	0	0	0	FLLRKYRAK	MAGE-A4	0.552294	127	0.447	<=SB
297	HLA-A*03:01	RVRIAYPSLR	RVIAYPSLR	0	2	1	0	0	RVRIAYPSLR	MAGE-A4	0.549327	131.1	0.46	<=SB
116	HLA-A*03:01	ELAHFLLRK	ELAHFLLRK	0	0	0	0	0	ELAHFLLRK	MAGE-A4	0.546296	135.5	0.4733	<=SB
293	HLA-A*03:01	RVNARVRIAY	RVNARVIAY	0	6	1	0	0	RVNARVRIAY	MAGE-A4	0.541474	142.8	0.4944	<=SB
122	HLA-C*07:02	LRKYRAKEL	LRKYRAKEL	0	0	0	0	0	LRKYRAKEL	MAGE-A4	0.410653	587.9	0.3883	<=SB
144	HLA-C*07:02	YKRCFPVIF	YKRCFPVIF	0	0	0	0	0	YKRCFPVIF	MAGE-A4	0.402274	643.7	0.4234	<=SB
239	HLA-C*07:02	VYGEPRKLL	VYGEPRKLL	0	0	0	0	0	VYGEPRKLL	MAGE-A4	0.389972	735.4	0.4768	<=SB
292	HLA-C*07:02	VRVNARVRI	VRVNARVRI	0	0	0	0	0	VRVNARVRI	MAGE-A4	0.387102	758.6	0.4893	<=SB
302	HLA-B*07:02	YPSLREAAL	YPSLREAAL	0	0	0	0	0	YPSLREAAL	MAGE-A4	0.788929	9.8	0.0256	<=SB
297	HLA-B*07:02	RVRIAYPSL	RVRIAYPSL	0	0	0	0	0	RVRIAYPSL	MAGE-A4	0.706875	23.8	0.0856	<=SB
65	HLA-B*07:02	SPQGASAL	SPQ-GASAL	0	0	0	3	1	SPQGASAL	MAGE-A4	0.692504	27.9	0.1019	<=SB
301	HLA-B*07:02	AYPSLREAAL	APSLREAAL	0	1	1	0	0	AYPSLREAAL	MAGE-A4	0.660749	39.3	0.1372	<=SB
302	HLA-B*07:02	YPSLREAALL	YPSLREAAL	0	8	1	0	0	YPSLREAALL	MAGE-A4	0.63897	49.7	0.173	<=SB
197	HLA-B*07:02	FPKTGLLII	FPKTGLLII	0	0	0	0	0	FPKTGLLII	MAGE-A4	0.583349	90.7	0.2758	<=SB
44	HLA-B*07:02	SPLVPGTL	SPLVPG-TL	0	0	0	6	1	SPLVPGTL	MAGE-A4	0.578534	95.6	0.2869	<=SB
170	HLA-B*07:02	VDPASNTYTL	VPASNTYTL	0	1	1	0	0	VDPASNTYTL	MAGE-A4	0.561618	114.8	0.3279	<=SB
120	HLA-B*08:01	FLLRKYRAKEL	FLLRKYRAL	0	8	2	0	0	FLLRKYRAKEL	MAGE-A4	0.640904	48.7	0.0835	<=SB
121	HLA-B*08:01	LLRKYRAKEL	LLRKRAKEL	0	4	1	0	0	LLRKYRAKEL	MAGE-A4	0.640652	48.8	0.0838	<=SB
302	HLA-B*08:01	YPSLREAAL	YPSLREAAL	0	0	0	0	0	YPSLREAAL	MAGE-A4	0.630801	54.3	0.0974	<=SB
295	HLA-B*08:01	NARVRIAYPSL	NARVRIASL	0	7	2	0	0	NARVRIAYPSL	MAGE-A4	0.604749	72	0.1239	<=SB
122	HLA-B*08:01	LRKYRAKEL	LRKYRAKEL	0	0	0	0	0	LRKYRAKEL	MAGE-A4	0.555456	122.7	0.219	<=SB
302	HLA-B*08:01	YPSLREAALL	YPSLREAAL	0	8	1	0	0	YPSLREAALL	MAGE-A4	0.501084	221	0.389	<=SB
120	HLA-B*08:01	FLLRKYRA	FLLRKYR-A	0	0	0	7	1	FLLRKYRA	MAGE-A4	0.477074	286.6	0.4827	<=SB
231	HLA-C*04:01	VYDGREHTV	VYDGREHTV	0	0	0	0	0	VYDGREHTV	MAGE-A4	0.370795	904.9	0.0241	<=SB
113	HLA-C*04:01	KVDELAHFL	KVDELAHFL	0	0	0	0	0	KVDELAHFL	MAGE-A4	0.277406	2485.7	0.0876	<=SB
196	HLA-C*04:01	IFPKTGLLI	IFPKTGLLI	0	0	0	0	0	IFPKTGLLI	MAGE-A4	0.253564	3217.2	0.1235	<=SB
231	HLA-C*04:01	VYDGREHTVY	VYDGRHTVY	0	5	1	0	0	VYDGREHTVY	MAGE-A4	0.204247	5485.5	0.2725	<=SB
151	HLA-C*04:01	IFGKASESL	IFGKASESL	0	0	0	0	0	IFGKASESL	MAGE-A4	0.176165	7433.2	0.4465	<=SB
122	HLA-C*06:02	LRKYRAKEL	LRKYRAKEL	0	0	0	0	0	LRKYRAKEL	MAGE-A4	0.471735	303.6	0.1046	<=SB
292	HLA-C*06:02	VRVNARVRI	VRVNARVRI	0	0	0	0	0	VRVNARVRI	MAGE-A4	0.415625	557.1	0.1835	<=SB
[truncated: 5,564 more rows]

## Sheet: East Asian CTAs prediction
Pos	HLA	Peptide	Core	Of	Gp	Gl	Ip	Il	Icore	Identity	Score	Aff(nM)	%Rank	BindLevel
3	HLA-A*24:02	FYLLLASSI	FYLLLASSI	0	0	0	0	0	FYLLLASSI	KKLC1	0.596996	78.3	0.1709	<=SB
81	HLA-A*11:01	LVNLSMVENK	LVNLSMVEK	0	8	1	0	0	LVNLSMVENK	KKLC1	0.618191	62.2	0.3792	<=SB
32	HLA-C*01:02	SSNSTALAL	SSNSTALAL	0	0	0	0	0	SSNSTALAL	KKLC1	0.328504	1430	0.0816	<=SB
4	HLA-C*01:02	YLLLASSIL	YLLLASSIL	0	0	0	0	0	YLLLASSIL	KKLC1	0.276038	2522.8	0.2279	<=SB
86	HLA-C*01:02	MVENKLVEL	MVENKLVEL	0	0	0	0	0	MVENKLVEL	KKLC1	0.272789	2613	0.2421	<=SB
7	HLA-C*01:02	LASSILCAL	LASSILCAL	0	0	0	0	0	LASSILCAL	KKLC1	0.267086	2779.3	0.267	<=SB
66	HLA-C*01:02	ILNNFPHSI	ILNNFPHSI	0	0	0	0	0	ILNNFPHSI	KKLC1	0.249369	3366.6	0.3617	<=SB
40	HLA-C*01:02	LVRPSSSGL	LVRPSSSGL	0	0	0	0	0	LVRPSSSGL	KKLC1	0.245579	3507.5	0.3847	<=SB
78	HLA-C*07:02	KRILVNLSM	KRILVNLSM	0	0	0	0	0	KRILVNLSM	KKLC1	0.499611	224.5	0.1473	<=SB
22	HLA-C*07:02	RRFQRNTGEM	RRFQRNTEM	0	7	1	0	0	RRFQRNTGEM	KKLC1	0.433617	458.6	0.2986	<=SB
3	HLA-C*07:02	FYLLLASSI	FYLLLASSI	0	0	0	0	0	FYLLLASSI	KKLC1	0.417143	548.1	0.3628	<=SB
66	HLA-A*02:01	ILNNFPHSI	ILNNFPHSI	0	0	0	0	0	ILNNFPHSI	KKLC1	0.763788	12.9	0.1555	<=SB
90	HLA-A*02:01	KLVELEHTL	KLVELEHTL	0	0	0	0	0	KLVELEHTL	KKLC1	0.758292	13.7	0.1666	<=SB
96	HLA-A*33:03	HTLLSKGFR	HTLLSKGFR	0	0	0	0	0	HTLLSKGFR	KKLC1	0.762781	13	0.0239	<=SB
15	HLA-A*33:03	LIVFWKYRR	LIVFWKYRR	0	0	0	0	0	LIVFWKYRR	KKLC1	0.747903	15.3	0.034	<=SB
17	HLA-A*33:03	VFWKYRRFQR	VFWYRRFQR	0	3	1	0	0	VFWKYRRFQR	KKLC1	0.722793	20.1	0.0675	<=SB
16	HLA-A*33:03	IVFWKYRRFQR	IVFWRRFQR	0	4	2	0	0	IVFWKYRRFQR	KKLC1	0.670794	35.2	0.1228	<=SB
68	HLA-A*33:03	NNFPHSIAR	NNFPHSIAR	0	0	0	0	0	NNFPHSIAR	KKLC1	0.659104	40	0.1479	<=SB
18	HLA-A*33:03	FWKYRRFQR	FWKYRRFQR	0	0	0	0	0	FWKYRRFQR	KKLC1	0.656188	41.3	0.1538	<=SB
13	HLA-A*33:03	CALIVFWKYR	CAIVFWKYR	0	2	1	0	0	CALIVFWKYR	KKLC1	0.603161	73.2	0.2868	<=SB
95	HLA-A*33:03	EHTLLSKGFR	ETLLSKGFR	0	1	1	0	0	EHTLLSKGFR	KKLC1	0.591185	83.4	0.3249	<=SB
16	HLA-A*33:03	IVFWKYRR	IVF-WKYRR	0	0	0	3	1	IVFWKYRR	KKLC1	0.585707	88.5	0.3426	<=SB
7	HLA-C*03:04	LASSILCAL	LASSILCAL	0	0	0	0	0	LASSILCAL	KKLC1	0.786804	10	0.036	<=SB
32	HLA-C*03:04	SSNSTALAL	SSNSTALAL	0	0	0	0	0	SSNSTALAL	KKLC1	0.706466	24	0.1049	<=SB
4	HLA-C*03:04	YLLLASSIL	YLLLASSIL	0	0	0	0	0	YLLLASSIL	KKLC1	0.616419	63.5	0.2588	<=SB
7	HLA-C*08:01	LASSILCAL	LASSILCAL	0	0	0	0	0	LASSILCAL	KKLC1	0.480191	277.1	0.096	<=SB
32	HLA-C*08:01	SSNSTALAL	SSNSTALAL	0	0	0	0	0	SSNSTALAL	KKLC1	0.444911	405.8	0.1465	<=SB
4	HLA-C*08:01	YLLLASSIL	YLLLASSIL	0	0	0	0	0	YLLLASSIL	KKLC1	0.370939	903.5	0.2994	<=SB
86	HLA-C*08:01	MVENKLVEL	MVENKLVEL	0	0	0	0	0	MVENKLVEL	KKLC1	0.338043	1289.8	0.4353	<=SB
7	HLA-B*46:01	LASSILCAL	LASSILCAL	0	0	0	0	0	LASSILCAL	KKLC1	0.277029	2495.9	0.0965	<=SB
62	HLA-B*46:01	LSRDILNNF	LSRDILNNF	0	0	0	0	0	LSRDILNNF	KKLC1	0.222731	4491.2	0.2083	<=SB
32	HLA-B*46:01	SSNSTALAL	SSNSTALAL	0	0	0	0	0	SSNSTALAL	KKLC1	0.180122	7121.7	0.4451	<=SB
31	HLA-B*46:01	MSSNSTALAL	MSSNSTAAL	0	7	1	0	0	MSSNSTALAL	KKLC1	0.177644	7315.2	0.4641	<=SB
29	HLA-B*40:01	GEMSSNSTAL	GEMSSNTAL	0	6	1	0	0	GEMSSNSTAL	KKLC1	0.748975	15.1	0.0288	<=SB
7	HLA-C*03:03	LASSILCAL	LASSILCAL	0	0	0	0	0	LASSILCAL	KKLC1	0.786804	10	0.036	<=SB
32	HLA-C*03:03	SSNSTALAL	SSNSTALAL	0	0	0	0	0	SSNSTALAL	KKLC1	0.706466	24	0.1049	<=SB
4	HLA-C*03:03	YLLLASSIL	YLLLASSIL	0	0	0	0	0	YLLLASSIL	KKLC1	0.616419	63.5	0.2588	<=SB
70	HLA-B*51:01	FPHSIARQKRI	FPHSIARQI	0	8	2	0	0	FPHSIARQKRI	KKLC1	0.276801	2502	0.4403	<=SB
9	HLA-B*58:01	SSILCALIVFW	SSIALIVFW	0	3	2	0	0	SSILCALIVFW	KKLC1	0.586676	87.5	0.4348	<=SB
7	HLA-C*03:02	LASSILCAL	LASSILCAL	0	0	0	0	0	LASSILCAL	KKLC1	0.743816	16	0.0632	<=SB
32	HLA-C*03:02	SSNSTALAL	SSNSTALAL	0	0	0	0	0	SSNSTALAL	KKLC1	0.6798	32	0.1504	<=SB
4	HLA-C*03:02	YLLLASSIL	YLLLASSIL	0	0	0	0	0	YLLLASSIL	KKLC1	0.574242	100.1	0.4506	<=SB
31	HLA-C*03:02	MSSNSTALAL	MSNSTALAL	0	1	1	0	0	MSSNSTALAL	KKLC1	0.568568	106.5	0.4707	<=SB
90	HLA-A*02:07	KLVELEHTL	KLVELEHTL	0	0	0	0	0	KLVELEHTL	KKLC1	0.388315	748.7	0.1434	<=SB
4	HLA-A*02:07	YLLLASSIL	YLLLASSIL	0	0	0	0	0	YLLLASSIL	KKLC1	0.342231	1232.6	0.2393	<=SB
66	HLA-A*02:07	ILNNFPHSI	ILNNFPHSI	0	0	0	0	0	ILNNFPHSI	KKLC1	0.340889	1250.7	0.243	<=SB
90	HLA-A*02:06	KLVELEHTL	KLVELEHTL	0	0	0	0	0	KLVELEHTL	KKLC1	0.683453	30.7	0.3904	<=SB
79	HLA-A*02:06	RILVNLSMV	RILVNLSMV	0	0	0	0	0	RILVNLSMV	KKLC1	0.671989	34.8	0.444	<=SB
23	HLA-C*14:02	RFQRNTGEM	RFQRNTGEM	0	0	0	0	0	RFQRNTGEM	KKLC1	0.690909	28.3	0.0993	<=SB
3	HLA-C*14:02	FYLLLASSI	FYLLLASSI	0	0	0	0	0	FYLLLASSI	KKLC1	0.683791	30.6	0.1094	<=SB
59	HLA-C*14:02	VYDLSRDIL	VYDLSRDIL	0	0	0	0	0	VYDLSRDIL	KKLC1	0.569611	105.3	0.353	<=SB
3	HLA-C*14:02	FYLLLASSIL	FYLLASSIL	0	2	1	0	0	FYLLLASSIL	KKLC1	0.560665	116	0.3827	<=SB
59	HLA-C*04:01	VYDLSRDIL	VYDLSRDIL	0	0	0	0	0	VYDLSRDIL	KKLC1	0.441741	420	0.0097	<=SB
58	HLA-C*04:01	AVYDLSRDIL	AYDLSRDIL	0	1	1	0	0	AVYDLSRDIL	KKLC1	0.207941	5270.6	0.2543	<=SB
23	HLA-C*04:01	RFQRNTGEM	RFQRNTGEM	0	0	0	0	0	RFQRNTGEM	KKLC1	0.192292	6243	0.3385	<=SB
59	HLA-C*04:01	VYDLSRDI	VYDLSRD-I	0	0	0	7	1	VYDLSRDI	KKLC1	0.170857	7872.6	0.4882	<=SB
57	HLA-C*04:01	LAVYDLSRDIL	LYDLSRDIL	0	1	2	0	0	LAVYDLSRDIL	KKLC1	0.1705	7903.1	0.491	<=SB
29	HLA-B*44:03	GEMSSNSTAL	GEMSSSTAL	0	5	1	0	0	GEMSSNSTAL	KKLC1	0.520383	179.4	0.1962	<=SB
94	HLA-B*44:03	LEHTLLSKGF	LETLLSKGF	0	2	1	0	0	LEHTLLSKGF	KKLC1	0.513062	194.1	0.2092	<=SB
29	HLA-B*44:03	GEMSSNSTA	GEMSSNSTA	0	0	0	0	0	GEMSSNSTA	KKLC1	0.416501	551.9	0.4693	<=SB
22	HLA-C*06:02	RRFQRNTGEM	RRFQRNTEM	0	7	1	0	0	RRFQRNTGEM	KKLC1	0.451419	378.2	0.1269	<=SB
78	HLA-C*06:02	KRILVNLSM	KRILVNLSM	0	0	0	0	0	KRILVNLSM	KKLC1	0.438019	437.3	0.1435	<=SB
41	HLA-C*06:02	VRPSSSGLI	VRPSSSGLI	0	0	0	0	0	VRPSSSGLI	KKLC1	0.366415	948.8	0.3066	<=SB
66	HLA-A*02:03	ILNNFPHSI	ILNNFPHSI	0	0	0	0	0	ILNNFPHSI	KKLC1	0.833334	6.1	0.087	<=SB
6	HLA-A*02:03	LLASSILCAL	LLASILCAL	0	3	1	0	0	LLASSILCAL	KKLC1	0.777443	11.1	0.241	<=SB
7	HLA-B*35:01	LASSILCAL	LASSILCAL	0	0	0	0	0	LASSILCAL	KKLC1	0.568738	106.3	0.3323	<=SB
52	HLA-B*35:01	NTDNNLAVY	NTDNNLAVY	0	0	0	0	0	NTDNNLAVY	KKLC1	0.542282	141.5	0.3939	<=SB
7	HLA-C*12:02	LASSILCAL	LASSILCAL	0	0	0	0	0	LASSILCAL	KKLC1	0.628618	55.6	0.063	<=SB
32	HLA-C*12:02	SSNSTALAL	SSNSTALAL	0	0	0	0	0	SSNSTALAL	KKLC1	0.504137	213.8	0.3075	<=SB
62	HLA-C*12:02	LSRDILNNF	LSRDILNNF	0	0	0	0	0	LSRDILNNF	KKLC1	0.480638	275.7	0.4008	<=SB
17	HLA-A*31:01	VFWKYRRFQR	VFWYRRFQR	0	3	1	0	0	VFWKYRRFQR	KKLC1	0.810855	7.7	0.0302	<=SB
96	HLA-A*31:01	HTLLSKGFR	HTLLSKGFR	0	0	0	0	0	HTLLSKGFR	KKLC1	0.771085	11.9	0.0663	<=SB
16	HLA-A*31:01	IVFWKYRRFQR	IVFWRRFQR	0	4	2	0	0	IVFWKYRRFQR	KKLC1	0.753095	14.5	0.0881	<=SB
15	HLA-A*31:01	LIVFWKYRR	LIVFWKYRR	0	0	0	0	0	LIVFWKYRR	KKLC1	0.744307	15.9	0.1042	<=SB
14	HLA-A*31:01	ALIVFWKYR	ALIVFWKYR	0	0	0	0	0	ALIVFWKYR	KKLC1	0.729389	18.7	0.1309	<=SB
101	HLA-A*31:01	KGFRGASPHR	KFRGASPHR	0	1	1	0	0	KGFRGASPHR	KKLC1	0.684086	30.5	0.2399	<=SB
14	HLA-A*31:01	ALIVFWKYRR	ALIFWKYRR	0	3	1	0	0	ALIVFWKYRR	KKLC1	0.674596	33.8	0.2706	<=SB
18	HLA-A*31:01	FWKYRRFQR	FWKYRRFQR	0	0	0	0	0	FWKYRRFQR	KKLC1	0.671096	35.1	0.283	<=SB
13	HLA-A*31:01	CALIVFWKYR	CAIVFWKYR	0	2	1	0	0	CALIVFWKYR	KKLC1	0.653635	42.4	0.3505	<=SB
16	HLA-A*31:01	IVFWKYRR	IVF-WKYRR	0	0	0	3	1	IVFWKYRR	KKLC1	0.644513	46.8	0.3869	<=SB
52	HLA-A*26:01	NTDNNLAVY	NTDNNLAVY	0	0	0	0	0	NTDNNLAVY	KKLC1	0.343654	1213.8	0.41	<=SB
1	HLA-B*52:01	MNFYLLLASSI	MNFLLASSI	0	3	2	0	0	MNFYLLLASSI	KKLC1	0.248258	3407.3	0.3543	<=SB
29	HLA-B*40:02	GEMSSNSTAL	GEMSSSTAL	0	5	1	0	0	GEMSSNSTAL	KKLC1	0.705062	24.3	0.0839	<=SB
29	HLA-B*40:02	GEMSSNSTA	GEMSSNSTA	0	0	0	0	0	GEMSSNSTA	KKLC1	0.584495	89.6	0.36	<=SB
29	HLA-B*40:06	GEMSSNSTA	GEMSSNSTA	0	0	0	0	0	GEMSSNSTA	KKLC1	0.573932	100.5	0.0512	<=SB
29	HLA-B*40:06	GEMSSNSTAL	GEMSSSTAL	0	5	1	0	0	GEMSSNSTAL	KKLC1	0.435519	449.2	0.3187	<=SB
32	HLA-C*15:02	SSNSTALAL	SSNSTALAL	0	0	0	0	0	SSNSTALAL	KKLC1	0.564132	111.7	0.1102	<=SB
31	HLA-C*15:02	MSSNSTALAL	MSNSTALAL	0	1	1	0	0	MSSNSTALAL	KKLC1	0.471106	305.7	0.3334	<=SB
66	HLA-C*15:02	ILNNFPHSI	ILNNFPHSI	0	0	0	0	0	ILNNFPHSI	KKLC1	0.458447	350.5	0.3808	<=SB
7	HLA-C*15:02	LASSILCAL	LASSILCAL	0	0	0	0	0	LASSILCAL	KKLC1	0.438795	433.6	0.4634	<=SB
31	HLA-C*15:02	MSSNSTALA	MSSNSTALA	0	0	0	0	0	MSSNSTALA	KKLC1	0.430538	474.1	0.4995	<=SB
52	HLA-A*01:01	NTDNNLAVY	NTDNNLAVY	0	0	0	0	0	NTDNNLAVY	KKLC1	0.780991	10.7	0.0111	<=SB
51	HLA-A*01:01	SNTDNNLAVY	STDNNLAVY	0	1	1	0	0	SNTDNNLAVY	KKLC1	0.703599	24.7	0.0215	<=SB
50	HLA-A*01:01	NSNTDNNLAVY	NTDNNLAVY	0	1	2	0	0	NSNTDNNLAVY	KKLC1	0.610353	67.8	0.0646	<=SB
53	HLA-A*01:01	TDNNLAVY	#NAME?	0	0	0	0	1	TDNNLAVY	KKLC1	0.438209	436.4	0.275	<=SB
52	HLA-A*01:01	NTDNNLAVYD	NTDNNLAVY	0	0	0	0	0	NTDNNLAVY	KKLC1	0.4357	448.4	0.281	<=SB
95	HLA-B*38:02	EHTLLSKGF	EHTLLSKGF	0	0	0	0	0	EHTLLSKGF	KKLC1	0.355509	1067.7	0.2114	<=SB
40	HLA-B*07:02	LVRPSSSGL	LVRPSSSGL	0	0	0	0	0	LVRPSSSGL	KKLC1	0.655535	41.6	0.1465	<=SB
42	HLA-B*07:02	RPSSSGLI	RPSSSGL-I	0	0	0	7	1	RPSSSGLI	KKLC1	0.514443	191.3	0.4585	<=SB
78	HLA-C*07:01	KRILVNLSM	KRILVNLSM	0	0	0	0	0	KRILVNLSM	KKLC1	0.478242	283	0.1025	<=SB
22	HLA-C*07:01	RRFQRNTGEM	RRFQRNTEM	0	7	1	0	0	RRFQRNTGEM	KKLC1	0.445837	401.8	0.1403	<=SB
66	HLA-C*07:01	ILNNFPHSI	ILNNFPHSI	0	0	0	0	0	ILNNFPHSI	KKLC1	0.326051	1468.5	0.485	<=SB
23	HLA-C*14:03	RFQRNTGEM	RFQRNTGEM	0	0	0	0	0	RFQRNTGEM	KKLC1	0.690909	28.3	0.0993	<=SB
3	HLA-C*14:03	FYLLLASSI	FYLLLASSI	0	0	0	0	0	FYLLLASSI	KKLC1	0.683791	30.6	0.1094	<=SB
59	HLA-C*14:03	VYDLSRDIL	VYDLSRDIL	0	0	0	0	0	VYDLSRDIL	KKLC1	0.569611	105.3	0.353	<=SB
3	HLA-C*14:03	FYLLLASSIL	FYLLASSIL	0	2	1	0	0	FYLLLASSIL	KKLC1	0.560665	116	0.3827	<=SB
1	HLA-B*13:02	MNFYLLLASSI	MNFLLASSI	0	3	2	0	0	MNFYLLLASSI	KKLC1	0.325727	1473.6	0.4535	<=SB
76	HLA-A*30:01	RQKRILVNL	RQKRILVNL	0	0	0	0	0	RQKRILVNL	KKLC1	0.618279	62.2	0.3192	<=SB
20	HLA-A*30:01	KYRRFQRNT	KYRRFQRNT	0	0	0	0	0	KYRRFQRNT	KKLC1	0.609353	68.5	0.3502	<=SB
40	HLA-A*30:01	LVRPSSSGL	LVRPSSSGL	0	0	0	0	0	LVRPSSSGL	KKLC1	0.583597	90.5	0.4545	<=SB
74	HLA-A*30:01	IARQKRILV	IARQKRILV	0	0	0	0	0	IARQKRILV	KKLC1	0.578456	95.7	0.4792	<=SB
76	HLA-B*48:01	RQKRILVNL	RQKRILVNL	0	0	0	0	0	RQKRILVNL	KKLC1	0.457686	353.4	0.0333	<=SB
90	HLA-B*48:01	KLVELEHTL	KLVELEHTL	0	0	0	0	0	KLVELEHTL	KKLC1	0.315489	1646.3	0.1847	<=SB
4	HLA-B*48:01	YLLLASSIL	YLLLASSIL	0	0	0	0	0	YLLLASSIL	KKLC1	0.268799	2728.3	0.3062	<=SB
76	HLA-B*48:01	RQKRILVNLSM	RQILVNLSM	0	2	2	0	0	RQKRILVNLSM	KKLC1	0.262168	2931.2	0.3388	<=SB
29	HLA-B*48:01	GEMSSNSTAL	GEMSSSTAL	0	5	1	0	0	GEMSSNSTAL	KKLC1	0.25675	3108.2	0.3654	<=SB
40	HLA-B*07:05	LVRPSSSGL	LVRPSSSGL	0	0	0	0	0	LVRPSSSGL	KKLC1	0.672602	34.5	0.1365	<=SB
42	HLA-B*07:05	RPSSSGLI	RPSSSG-LI	0	0	0	6	1	RPSSSGLI	KKLC1	0.532302	157.7	0.4636	<=SB
30	HLA-B*39:01	EMSSNSTAL	EMSSNSTAL	0	0	0	0	0	EMSSNSTAL	KKLC1	0.451236	379	0.3838	<=SB
4	HLA-B*39:01	YLLLASSIL	YLLLASSIL	0	0	0	0	0	YLLLASSIL	KKLC1	0.441972	418.9	0.4136	<=SB
11	HLA-A*03:01	ILCALIVFWK	ILCALIVFK	0	8	1	0	0	ILCALIVFWK	KKLC1	0.613901	65.2	0.2463	<=SB
81	HLA-A*03:01	LVNLSMVENK	LVNLSMVNK	0	7	1	0	0	LVNLSMVENK	KKLC1	0.546173	135.7	0.4738	<=SB
80	HLA-A*03:01	ILVNLSMVENK	ILVNLSMNK	0	7	2	0	0	ILVNLSMVENK	KKLC1	0.543378	139.8	0.4861	<=SB
32	HLA-C*15:05	SSNSTALAL	SSNSTALAL	0	0	0	0	0	SSNSTALAL	KKLC1	0.518275	183.5	0.1075	<=SB
31	HLA-C*15:05	MSSNSTALAL	MSNSTALAL	0	1	1	0	0	MSSNSTALAL	KKLC1	0.412391	577	0.3825	<=SB
66	HLA-C*15:05	ILNNFPHSI	ILNNFPHSI	0	0	0	0	0	ILNNFPHSI	KKLC1	0.405206	623.6	0.4111	<=SB
7	HLA-C*15:05	LASSILCAL	LASSILCAL	0	0	0	0	0	LASSILCAL	KKLC1	0.398718	669	0.4438	<=SB
81	HLA-A*11:02	LVNLSMVENK	LVNLSMVEK	0	8	1	0	0	LVNLSMVENK	KKLC1	0.618191	62.2	0.3792	<=SB
7	HLA-C*12:03	LASSILCAL	LASSILCAL	0	0	0	0	0	LASSILCAL	KKLC1	0.684956	30.2	0.1212	<=SB
32	HLA-C*12:03	SSNSTALAL	SSNSTALAL	0	0	0	0	0	SSNSTALAL	KKLC1	0.624949	57.9	0.2651	<=SB
62	HLA-C*12:03	LSRDILNNF	LSRDILNNF	0	0	0	0	0	LSRDILNNF	KKLC1	0.601749	74.4	0.3482	<=SB
40	HLA-C*12:03	LVRPSSSGL	LVRPSSSGL	0	0	0	0	0	LVRPSSSGL	KKLC1	0.589318	85.1	0.389	<=SB
59	HLA-C*04:03	VYDLSRDIL	VYDLSRDIL	0	0	0	0	0	VYDLSRDIL	KKLC1	0.295019	2054.4	0.1849	<=SB
86	HLA-C*04:03	MVENKLVEL	MVENKLVEL	0	0	0	0	0	MVENKLVEL	KKLC1	0.264583	2855.6	0.258	<=SB
66	HLA-C*04:03	ILNNFPHSI	ILNNFPHSI	0	0	0	0	0	ILNNFPHSI	KKLC1	0.263947	2875.4	0.2601	<=SB
91	HLA-C*04:03	LVELEHTLL	LVELEHTLL	0	0	0	0	0	LVELEHTLL	KKLC1	0.262974	2905.8	0.2634	<=SB
52	HLA-C*04:03	NTDNNLAVY	NTDNNLAVY	0	0	0	0	0	NTDNNLAVY	KKLC1	0.235619	3906.6	0.3791	<=SB
32	HLA-C*04:03	SSNSTALAL	SSNSTALAL	0	0	0	0	0	SSNSTALAL	KKLC1	0.219708	4640.5	0.4663	<=SB
95	HLA-B*15:18	EHTLLSKGF	EHTLLSKGF	0	0	0	0	0	EHTLLSKGF	KKLC1	0.332346	1371.8	0.4649	<=SB
62	HLA-B*57:01	LSRDILNNF	LSRDILNNF	0	0	0	0	0	LSRDILNNF	KKLC1	0.481766	272.4	0.4744	<=SB
92	HLA-B*37:01	VELEHTLL	VELEHT-LL	0	0	0	6	1	VELEHTLL	KKLC1	0.353198	1094.7	0.2693	<=SB
29	HLA-B*37:01	GEMSSNSTAL	GEMSSSTAL	0	5	1	0	0	GEMSSNSTAL	KKLC1	0.309718	1752.3	0.4825	<=SB
64	HLA-B*37:01	RDILNNFPHSI	RDILFPHSI	0	4	2	0	0	RDILNNFPHSI	KKLC1	0.307946	1786.2	0.4938	<=SB
66	HLA-C*07:04	ILNNFPHSI	ILNNFPHSI	0	0	0	0	0	ILNNFPHSI	KKLC1	0.238922	3769.5	0.1723	<=SB
3	HLA-C*07:04	FYLLLASSI	FYLLLASSI	0	0	0	0	0	FYLLLASSI	KKLC1	0.22816	4235	0.2169	<=SB
59	HLA-C*07:04	VYDLSRDIL	VYDLSRDIL	0	0	0	0	0	VYDLSRDIL	KKLC1	0.224803	4391.6	0.2348	<=SB
7	HLA-B*15:11	LASSILCAL	LASSILCAL	0	0	0	0	0	LASSILCAL	KKLC1	0.411175	584.6	0.2293	<=SB
22	HLA-B*27:04	RRFQRNTGEM	RRFQRNTGM	0	8	1	0	0	RRFQRNTGEM	KKLC1	0.626262	57	0.0144	<=SB
78	HLA-B*27:04	KRILVNLSM	KRILVNLSM	0	0	0	0	0	KRILVNLSM	KKLC1	0.600748	75.2	0.0218	<=SB
78	HLA-B*27:04	KRILVNLSMV	KRILVNLSV	0	8	1	0	0	KRILVNLSMV	KKLC1	0.423497	511.6	0.1938	<=SB
77	HLA-B*27:04	QKRILVNLSM	QRILVNLSM	0	1	1	0	0	QKRILVNLSM	KKLC1	0.414813	562.1	0.212	<=SB
76	HLA-B*27:04	RQKRILVNLSM	RRILVNLSM	0	1	2	0	0	RQKRILVNLSM	KKLC1	0.40953	595.1	0.2246	<=SB
75	HLA-B*27:04	ARQKRILVNL	ARQKRILVL	0	8	1	0	0	ARQKRILVNL	KKLC1	0.391428	723.9	0.2739	<=SB
7	HLA-B*35:03	LASSILCAL	LASSILCAL	0	0	0	0	0	LASSILCAL	KKLC1	0.38908	742.5	0.1172	<=SB
78	HLA-B*27:05	KRILVNLSM	KRILVNLSM	0	0	0	0	0	KRILVNLSM	KKLC1	0.733605	17.9	0.023	<=SB
22	HLA-B*27:05	RRFQRNTGEM	RRFQRNTGM	0	8	1	0	0	RRFQRNTGEM	KKLC1	0.714834	21.9	0.0366	<=SB
78	HLA-B*27:05	KRILVNLSMV	KRILVNLSV	0	8	1	0	0	KRILVNLSMV	KKLC1	0.639188	49.6	0.1523	<=SB
76	HLA-B*27:05	RQKRILVNLSM	RRILVNLSM	0	1	2	0	0	RQKRILVNLSM	KKLC1	0.622336	59.5	0.1953	<=SB
77	HLA-B*27:05	QKRILVNLSM	QRILVNLSM	0	1	1	0	0	QKRILVNLSM	KKLC1	0.621872	59.8	0.1963	<=SB
75	HLA-B*27:05	ARQKRILVNL	ARQRILVNL	0	3	1	0	0	ARQKRILVNL	KKLC1	0.587398	86.9	0.2883	<=SB
70	HLA-B*51:02	FPHSIARQKRI	FPHSIARQI	0	8	2	0	0	FPHSIARQKRI	KKLC1	0.319204	1581.4	0.378	<=SB
7	HLA-B*51:02	LASSILCALI	LASSILALI	0	6	1	0	0	LASSILCALI	KKLC1	0.293499	2088.5	0.4965	<=SB
3	HLA-A*24:07	FYLLLASSI	FYLLLASSI	0	0	0	0	0	FYLLLASSI	KKLC1	0.550629	129.3	0.1408	<=SB
7	HLA-B*59:01	LASSILCALI	LASSICALI	0	5	1	0	0	LASSILCALI	KKLC1	0.349806	1135.6	0.3432	<=SB
96	HLA-A*68:01	HTLLSKGFR	HTLLSKGFR	0	0	0	0	0	HTLLSKGFR	KKLC1	0.775058	11.4	0.1218	<=SB
15	HLA-A*68:01	LIVFWKYRR	LIVFWKYRR	0	0	0	0	0	LIVFWKYRR	KKLC1	0.727323	19.1	0.2386	<=SB
34	HLA-A*68:01	NSTALALVR	NSTALALVR	0	0	0	0	0	NSTALALVR	KKLC1	0.687271	29.5	0.3606	<=SB
68	HLA-A*68:01	NNFPHSIAR	NNFPHSIAR	0	0	0	0	0	NNFPHSIAR	KKLC1	0.684923	30.2	0.3679	<=SB
29	HLA-B*44:02	GEMSSNSTAL	GEMSSSTAL	0	5	1	0	0	GEMSSNSTAL	KKLC1	0.547249	134.1	0.1632	<=SB
94	HLA-B*44:02	LEHTLLSKGF	LETLLSKGF	0	2	1	0	0	LEHTLLSKGF	KKLC1	0.542372	141.4	0.1699	<=SB
29	HLA-B*44:02	GEMSSNSTA	GEMSSNSTA	0	0	0	0	0	GEMSSNSTA	KKLC1	0.416572	551.5	0.4857	<=SB
91	HLA-C*05:01	LVELEHTLL	LVELEHTLL	0	0	0	0	0	LVELEHTLL	KKLC1	0.377834	838.6	0.2973	<=SB
32	HLA-C*05:01	SSNSTALAL	SSNSTALAL	0	0	0	0	0	SSNSTALAL	KKLC1	0.372452	888.9	0.3127	<=SB
66	HLA-C*05:01	ILNNFPHSI	ILNNFPHSI	0	0	0	0	0	ILNNFPHSI	KKLC1	0.36877	925	0.3234	<=SB
86	HLA-C*05:01	MVENKLVEL	MVENKLVEL	0	0	0	0	0	MVENKLVEL	KKLC1	0.368292	929.8	0.3248	<=SB
52	HLA-C*05:01	NTDNNLAVY	NTDNNLAVY	0	0	0	0	0	NTDNNLAVY	KKLC1	0.347519	1164.1	0.3853	<=SB
66	HLA-A*32:01	ILNNFPHSI	ILNNFPHSI	0	0	0	0	0	ILNNFPHSI	KKLC1	0.65203	43.2	0.0779	<=SB
90	HLA-A*32:01	KLVELEHTL	KLVELEHTL	0	0	0	0	0	KLVELEHTL	KKLC1	0.58653	87.7	0.1589	<=SB
16	HLA-A*32:01	IVFWKYRRF	IVFWKYRRF	0	0	0	0	0	IVFWKYRRF	KKLC1	0.525247	170.2	0.3029	<=SB
76	HLA-A*32:01	RQKRILVNL	RQKRILVNL	0	0	0	0	0	RQKRILVNL	KKLC1	0.484598	264.2	0.4475	<=SB
74	HLA-B*08:01	IARQKRIL	IARQKR-IL	0	0	0	6	1	IARQKRIL	KKLC1	0.606929	70.3	0.1217	<=SB
74	HLA-B*08:01	IARQKRILV	IARQKRILV	0	0	0	0	0	IARQKRILV	KKLC1	0.534558	153.9	0.2743	<=SB
52	HLA-A*26:02	NTDNNLAVY	NTDNNLAVY	0	0	0	0	0	NTDNNLAVY	KKLC1	0.535742	151.9	0.4588	<=SB
7	HLA-B*35:05	LASSILCAL	LASSILCAL	0	0	0	0	0	LASSILCAL	KKLC1	0.603926	72.6	0.2039	<=SB
7	HLA-B*67:01	LASSILCAL	LASSILCAL	0	0	0	0	0	LASSILCAL	KKLC1	0.49847	227.3	0.4029	<=SB
7	HLA-C*08:03	LASSILCAL	LASSILCAL	0	0	0	0	0	LASSILCAL	KKLC1	0.480191	277.1	0.096	<=SB
32	HLA-C*08:03	SSNSTALAL	SSNSTALAL	0	0	0	0	0	SSNSTALAL	KKLC1	0.444911	405.8	0.1465	<=SB
4	HLA-C*08:03	YLLLASSIL	YLLLASSIL	0	0	0	0	0	YLLLASSIL	KKLC1	0.370939	903.5	0.2994	<=SB
86	HLA-C*08:03	MVENKLVEL	MVENKLVEL	0	0	0	0	0	MVENKLVEL	KKLC1	0.338043	1289.8	0.4353	<=SB
7	HLA-C*02:02	LASSILCAL	LASSILCAL	0	0	0	0	0	LASSILCAL	KKLC1	0.468265	315.2	0.1887	<=SB
66	HLA-C*02:02	ILNNFPHSI	ILNNFPHSI	0	0	0	0	0	ILNNFPHSI	KKLC1	0.467963	316.2	0.1896	<=SB
32	HLA-C*02:02	SSNSTALAL	SSNSTALAL	0	0	0	0	0	SSNSTALAL	KKLC1	0.444728	406.6	0.2681	<=SB
31	HLA-C*02:02	MSSNSTALAL	MSNSTALAL	0	1	1	0	0	MSSNSTALAL	KKLC1	0.432138	466	0.3196	<=SB
31	HLA-C*02:02	MSSNSTALA	MSSNSTALA	0	0	0	0	0	MSSNSTALA	KKLC1	0.401989	645.7	0.4723	<=SB
32	HLA-C*08:02	SSNSTALAL	SSNSTALAL	0	0	0	0	0	SSNSTALAL	KKLC1	0.355504	1067.7	0.1162	<=SB
86	HLA-C*08:02	MVENKLVEL	MVENKLVEL	0	0	0	0	0	MVENKLVEL	KKLC1	0.293584	2086.5	0.2301	<=SB
7	HLA-C*08:02	LASSILCAL	LASSILCAL	0	0	0	0	0	LASSILCAL	KKLC1	0.282741	2346.3	0.2603	<=SB
4	HLA-C*08:02	YLLLASSIL	YLLLASSIL	0	0	0	0	0	YLLLASSIL	KKLC1	0.253159	3231.3	0.3775	<=SB
91	HLA-C*08:02	LVELEHTLL	LVELEHTLL	0	0	0	0	0	LVELEHTLL	KKLC1	0.252962	3238.2	0.3784	<=SB
52	HLA-C*08:02	NTDNNLAVY	NTDNNLAVY	0	0	0	0	0	NTDNNLAVY	KKLC1	0.252353	3259.6	0.3811	<=SB
30	HLA-B*14:01	EMSSNSTAL	EMSSNSTAL	0	0	0	0	0	EMSSNSTAL	KKLC1	0.267618	2763.4	0.3966	<=SB
75	HLA-B*14:01	ARQKRILVNL	ARQKRILVL	0	8	1	0	0	ARQKRILVNL	KKLC1	0.256154	3128.3	0.4786	<=SB
66	HLA-A*02:11	ILNNFPHSI	ILNNFPHSI	0	0	0	0	0	ILNNFPHSI	KKLC1	0.915006	2.5	0.0579	<=SB
90	HLA-A*02:11	KLVELEHTL	KLVELEHTL	0	0	0	0	0	KLVELEHTL	KKLC1	0.876726	3.8	0.1654	<=SB
85	HLA-A*02:11	SMVENKLVEL	SMVEKLVEL	0	4	1	0	0	SMVENKLVEL	KKLC1	0.806658	8.1	0.4754	<=SB
29	HLA-B*50:01	GEMSSNSTA	GEMSSNSTA	0	0	0	0	0	GEMSSNSTA	KKLC1	0.714547	21.9	0.0091	<=SB
28	HLA-B*50:01	TGEMSSNSTA	TEMSSNSTA	0	1	1	0	0	TGEMSSNSTA	KKLC1	0.54421	138.6	0.1041	<=SB
92	HLA-B*50:01	VELEHTLLS	VELEHTLLS	0	0	0	0	0	VELEHTLLS	KKLC1	0.478666	281.7	0.2041	<=SB
29	HLA-B*50:01	GEMSSNSTALA	GEMSSNSTA	0	8	2	0	0	GEMSSNSTALA	KKLC1	0.467561	317.6	0.2293	<=SB
29	HLA-B*50:01	GEMSSNSTAL	GEMSSSTAL	0	5	1	0	0	GEMSSNSTAL	KKLC1	0.452528	373.7	0.2652	<=SB
29	HLA-B*40:03	GEMSSNSTAL	GEMSSSTAL	0	5	1	0	0	GEMSSNSTAL	KKLC1	0.510242	200.2	0.2612	<=SB
94	HLA-B*40:03	LEHTLLSKGF	LEHTLLSKF	0	8	1	0	0	LEHTLLSKGF	KKLC1	0.505306	211.1	0.2771	<=SB
3	HLA-A*24:03	FYLLLASSI	FYLLLASSI	0	0	0	0	0	FYLLLASSI	KKLC1	0.772342	11.7	0.1554	<=SB
3	HLA-A*24:03	FYLLLASSIL	FYLLASSIL	0	2	1	0	0	FYLLLASSIL	KKLC1	0.658745	40.1	0.4552	<=SB
95	HLA-B*38:01	EHTLLSKGF	EHTLLSKGF	0	0	0	0	0	EHTLLSKGF	KKLC1	0.323855	1503.8	0.2976	<=SB
29	HLA-B*48:03	GEMSSNSTAL	GEMSSSTAL	0	5	1	0	0	GEMSSNSTAL	KKLC1	0.420107	530.8	0.0902	<=SB
76	HLA-B*48:03	RQKRILVNL	RQKRILVNL	0	0	0	0	0	RQKRILVNL	KKLC1	0.337588	1296.1	0.2372	<=SB
90	HLA-B*48:03	KLVELEHTL	KLVELEHTL	0	0	0	0	0	KLVELEHTL	KKLC1	0.299554	1956	0.3496	<=SB
4	HLA-B*48:03	YLLLASSIL	YLLLASSIL	0	0	0	0	0	YLLLASSIL	KKLC1	0.282595	2350	0.4168	<=SB
3	HLA-A*24:10	FYLLLASSI	FYLLLASSI	0	0	0	0	0	FYLLLASSI	KKLC1	0.723953	19.8	0.1829	<=SB
3	HLA-A*24:10	FYLLLASSIL	FYLLASSIL	0	2	1	0	0	FYLLLASSIL	KKLC1	0.626694	56.8	0.439	<=SB
78	HLA-B*27:06	KRILVNLSM	KRILVNLSM	0	0	0	0	0	KRILVNLSM	KKLC1	0.74122	16.4	0.0324	<=SB
22	HLA-B*27:06	RRFQRNTGEM	RRFQRNTGM	0	8	1	0	0	RRFQRNTGEM	KKLC1	0.740205	16.6	0.0331	<=SB
76	HLA-B*27:06	RQKRILVNL	RQKRILVNL	0	0	0	0	0	RQKRILVNL	KKLC1	0.597381	78	0.1927	<=SB
78	HLA-B*27:06	KRILVNLSMV	KRILVNLSV	0	8	1	0	0	KRILVNLSMV	KKLC1	0.574422	99.9	0.241	<=SB
75	HLA-B*27:06	ARQKRILVNL	ARQKRILVL	0	8	1	0	0	ARQKRILVNL	KKLC1	0.557604	119.9	0.283	<=SB
76	HLA-B*27:06	RQKRILVNLSM	RRILVNLSM	0	1	2	0	0	RQKRILVNLSM	KKLC1	0.556659	121.1	0.2854	<=SB
77	HLA-B*27:06	QKRILVNLSM	KRILVNLSM	1	0	0	0	0	KRILVNLSM	KKLC1	0.531555	158.9	0.3571	<=SB
7	HLA-B*56:04	LASSILCAL	LASSILCAL	0	0	0	0	0	LASSILCAL	KKLC1	0.498902	226.3	0.2714	<=SB
32	HLA-C*16:02	SSNSTALAL	SSNSTALAL	0	0	0	0	0	SSNSTALAL	KKLC1	0.563257	112.8	0.0718	<=SB
66	HLA-C*16:02	ILNNFPHSI	ILNNFPHSI	0	0	0	0	0	ILNNFPHSI	KKLC1	0.530037	161.6	0.1293	<=SB
7	HLA-C*16:02	LASSILCAL	LASSILCAL	0	0	0	0	0	LASSILCAL	KKLC1	0.45925	347.5	0.3533	<=SB
86	HLA-C*16:02	MVENKLVEL	MVENKLVEL	0	0	0	0	0	MVENKLVEL	KKLC1	0.456934	356.3	0.3633	<=SB
11	HLA-A*03:02	ILCALIVFWK	ILCALIVFK	0	8	1	0	0	ILCALIVFWK	KKLC1	0.643728	47.2	0.1258	<=SB
96	HLA-A*34:01	HTLLSKGFR	HTLLSKGFR	0	0	0	0	0	HTLLSKGFR	KKLC1	0.46228	336.3	0.2515	<=SB
90	HLA-A*02:05	KLVELEHTL	KLVELEHTL	0	0	0	0	0	KLVELEHTL	KKLC1	0.656911	40.9	0.2713	<=SB
6	HLA-A*02:05	LLASSILCAL	LLASILCAL	0	3	1	0	0	LLASSILCAL	KKLC1	0.631448	53.9	0.3517	<=SB
66	HLA-A*02:05	ILNNFPHSI	ILNNFPHSI	0	0	0	0	0	ILNNFPHSI	KKLC1	0.611053	67.2	0.4307	<=SB
3	HLA-A*23:01	FYLLLASSI	FYLLLASSI	0	0	0	0	0	FYLLLASSI	KKLC1	0.652893	42.8	0.1756	<=SB
62	HLA-B*15:17	LSRDILNNF	LSRDILNNF	0	0	0	0	0	LSRDILNNF	KKLC1	0.754635	14.2	0.2228	<=SB
31	HLA-B*15:17	MSSNSTALAL	MSSNSTALL	0	8	1	0	0	MSSNSTALAL	KKLC1	0.69473	27.2	0.4506	<=SB
94	HLA-B*18:02	LEHTLLSKGF	LEHTLLSKF	0	8	1	0	0	LEHTLLSKGF	KKLC1	0.388747	745.2	0.4328	<=SB
32	HLA-C*01:03	SSNSTALAL	SSNSTALAL	0	0	0	0	0	SSNSTALAL	KKLC1	0.202555	5586.9	0.0966	<=SB
86	HLA-C*01:03	MVENKLVEL	MVENKLVEL	0	0	0	0	0	MVENKLVEL	KKLC1	0.170103	7937.1	0.2216	<=SB
7	HLA-C*01:03	LASSILCAL	LASSILCAL	0	0	0	0	0	LASSILCAL	KKLC1	0.165243	8365.6	0.2489	<=SB
4	HLA-C*01:03	YLLLASSIL	YLLLASSIL	0	0	0	0	0	YLLLASSIL	KKLC1	0.163405	8533.6	0.2608	<=SB
66	HLA-C*01:03	ILNNFPHSI	ILNNFPHSI	0	0	0	0	0	ILNNFPHSI	KKLC1	0.150518	9810.5	0.3608	<=SB
59	HLA-C*01:03	VYDLSRDIL	VYDLSRDIL	0	0	0	0	0	VYDLSRDIL	KKLC1	0.145551	10352.1	0.4058	<=SB
90	HLA-A*02:10	KLVELEHTL	KLVELEHTL	0	0	0	0	0	KLVELEHTL	KKLC1	0.533163	156.2	0.3477	<=SB
3	HLA-A*24:20	FYLLLASSI	FYLLLASSI	0	0	0	0	0	FYLLLASSI	KKLC1	0.596996	78.3	0.1709	<=SB
7	HLA-B*35:02	LASSILCAL	LASSILCAL	0	0	0	0	0	LASSILCAL	KKLC1	0.436904	442.6	0.1167	<=SB
30	HLA-B*35:02	EMSSNSTAL	EMSSNSTAL	0	0	0	0	0	EMSSNSTAL	KKLC1	0.289168	2188.7	0.4616	<=SB
30	HLA-B*39:09	EMSSNSTAL	EMSSNSTAL	0	0	0	0	0	EMSSNSTAL	KKLC1	0.479088	280.4	0.2214	<=SB
4	HLA-B*39:09	YLLLASSIL	YLLLASSIL	0	0	0	0	0	YLLLASSIL	KKLC1	0.459276	347.4	0.2718	<=SB
15	HLA-A*74:01	LIVFWKYRR	LIVFWKYRR	0	0	0	0	0	LIVFWKYRR	KKLC1	0.50979	201.1	0.0843	<=SB
14	HLA-A*74:01	ALIVFWKYRR	ALIFWKYRR	0	3	1	0	0	ALIVFWKYRR	KKLC1	0.481745	272.4	0.1245	<=SB
14	HLA-A*74:01	ALIVFWKYR	ALIVFWKYR	0	0	0	0	0	ALIVFWKYR	KKLC1	0.466429	321.5	0.1487	<=SB
16	HLA-A*74:01	IVFWKYRRFQR	IVFWRRFQR	0	4	2	0	0	IVFWKYRRFQR	KKLC1	0.456315	358.7	0.1648	<=SB
11	HLA-A*74:01	ILCALIVFWK	ILCALIVFK	0	8	1	0	0	ILCALIVFWK	KKLC1	0.41411	566.3	0.279	<=SB
66	HLA-A*74:01	ILNNFPHSIAR	ILFPHSIAR	0	2	2	0	0	ILNNFPHSIAR	KKLC1	0.411425	583	0.2891	<=SB
96	HLA-A*74:01	HTLLSKGFR	HTLLSKGFR	0	0	0	0	0	HTLLSKGFR	KKLC1	0.366184	951.2	0.4736	<=SB
17	HLA-A*74:01	VFWKYRRFQR	VFWKYRFQR	0	5	1	0	0	VFWKYRRFQR	KKLC1	0.364763	966	0.4807	<=SB
29	HLA-B*49:01	GEMSSNSTA	GEMSSNSTA	0	0	0	0	0	GEMSSNSTA	KKLC1	0.392805	713.2	0.2713	<=SB
29	HLA-B*45:01	GEMSSNSTA	GEMSSNSTA	0	0	0	0	0	GEMSSNSTA	KKLC1	0.740556	16.6	0.0094	<=SB
28	HLA-B*45:01	TGEMSSNSTA	TEMSSNSTA	0	1	1	0	0	TGEMSSNSTA	KKLC1	0.626311	57	0.0648	<=SB
29	HLA-B*45:01	GEMSSNSTALA	GEMSSTALA	0	4	2	0	0	GEMSSNSTALA	KKLC1	0.540937	143.6	0.1532	<=SB
27	HLA-B*45:01	NTGEMSSNSTA	NEMSSNSTA	0	1	2	0	0	NTGEMSSNSTA	KKLC1	0.469012	312.7	0.3017	<=SB
29	HLA-B*45:01	GEMSSNSTAL	GEMSSSTAL	0	5	1	0	0	GEMSSNSTAL	KKLC1	0.435375	449.9	0.4108	<=SB
92	HLA-B*45:01	VELEHTLLS	VELEHTLLS	0	0	0	0	0	VELEHTLLS	KKLC1	0.431201	470.7	0.4255	<=SB
7	HLA-B*56:03	LASSILCAL	LASSILCAL	0	0	0	0	0	LASSILCAL	KKLC1	0.493959	238.7	0.1867	<=SB
40	HLA-B*56:03	LVRPSSSGL	LVRPSSSGL	0	0	0	0	0	LVRPSSSGL	KKLC1	0.4694	311.4	0.2645	<=SB
30	HLA-B*14:02	EMSSNSTAL	EMSSNSTAL	0	0	0	0	0	EMSSNSTAL	KKLC1	0.267618	2763.4	0.3966	<=SB
75	HLA-B*14:02	ARQKRILVNL	ARQKRILVL	0	8	1	0	0	ARQKRILVNL	KKLC1	0.256154	3128.3	0.4786	<=SB
66	HLA-C*17:01	ILNNFPHSI	ILNNFPHSI	0	0	0	0	0	ILNNFPHSI	KKLC1	0.45074	381	0.0997	<=SB
32	HLA-C*17:01	SSNSTALAL	SSNSTALAL	0	0	0	0	0	SSNSTALAL	KKLC1	0.386833	760.8	0.2208	<=SB
86	HLA-C*17:01	MVENKLVEL	MVENKLVEL	0	0	0	0	0	MVENKLVEL	KKLC1	0.386449	763.9	0.2219	<=SB
7	HLA-B*51:06	LASSILCAL	LASSILCAL	0	0	0	0	0	LASSILCAL	KKLC1	0.293426	2090.1	0.3749	<=SB
78	HLA-B*27:07	KRILVNLSM	KRILVNLSM	0	0	0	0	0	KRILVNLSM	KKLC1	0.826509	6.5	0.0243	<=SB
22	HLA-B*27:07	RRFQRNTGEM	RRFQRNTGM	0	8	1	0	0	RRFQRNTGEM	KKLC1	0.767494	12.4	0.0854	<=SB
78	HLA-B*27:07	KRILVNLSMV	KRILVNLSV	0	8	1	0	0	KRILVNLSMV	KKLC1	0.756705	13.9	0.1041	<=SB
76	HLA-B*27:07	RQKRILVNLSM	RRILVNLSM	0	1	2	0	0	RQKRILVNLSM	KKLC1	0.727939	19	0.1611	<=SB
77	HLA-B*27:07	QKRILVNLSM	QRILVNLSM	0	1	1	0	0	QKRILVNLSM	KKLC1	0.71031	23	0.2034	<=SB
75	HLA-B*27:07	ARQKRILVNL	ARQRILVNL	0	3	1	0	0	ARQKRILVNL	KKLC1	0.707373	23.7	0.2103	<=SB
76	HLA-B*27:07	RQKRILVNL	RQKRILVNL	0	0	0	0	0	RQKRILVNL	KKLC1	0.613771	65.3	0.4876	<=SB
29	HLA-B*41:01	GEMSSNSTA	GEMSSNSTA	0	0	0	0	0	GEMSSNSTA	KKLC1	0.679333	32.1	0.0155	<=SB
29	HLA-B*41:01	GEMSSNSTAL	GEMSSSTAL	0	5	1	0	0	GEMSSNSTAL	KKLC1	0.544994	137.4	0.1902	<=SB
28	HLA-B*41:01	TGEMSSNSTA	TEMSSNSTA	0	1	1	0	0	TGEMSSNSTA	KKLC1	0.490344	248.2	0.3642	<=SB
29	HLA-B*41:01	GEMSSNSTALA	GEMSSTALA	0	4	2	0	0	GEMSSNSTALA	KKLC1	0.463281	332.7	0.4709	<=SB
7	HLA-B*55:04	LASSILCAL	LASSILCAL	0	0	0	0	0	LASSILCAL	KKLC1	0.57744	96.7	0.4673	<=SB
17	HLA-A*33:01	VFWKYRRFQR	VFWYRRFQR	0	3	1	0	0	VFWKYRRFQR	KKLC1	0.74236	16.2	0.0354	<=SB
18	HLA-A*33:01	FWKYRRFQR	FWKYRRFQR	0	0	0	0	0	FWKYRRFQR	KKLC1	0.718281	21.1	0.0501	<=SB
15	HLA-A*33:01	LIVFWKYRR	LIVFWKYRR	0	0	0	0	0	LIVFWKYRR	KKLC1	0.710322	23	0.0567	<=SB
96	HLA-A*33:01	HTLLSKGFR	HTLLSKGFR	0	0	0	0	0	HTLLSKGFR	KKLC1	0.674897	33.7	0.0933	<=SB
68	HLA-A*33:01	NNFPHSIAR	NNFPHSIAR	0	0	0	0	0	NNFPHSIAR	KKLC1	0.662136	38.7	0.1084	<=SB
16	HLA-A*33:01	IVFWKYRRFQR	IVFWRRFQR	0	4	2	0	0	IVFWKYRRFQR	KKLC1	0.648704	44.7	0.1298	<=SB
13	HLA-A*33:01	CALIVFWKYR	CALIVFWYR	0	7	1	0	0	CALIVFWKYR	KKLC1	0.597109	78.2	0.2184	<=SB
16	HLA-A*33:01	IVFWKYRR	IVF-WKYRR	0	0	0	3	1	IVFWKYRR	KKLC1	0.554046	124.6	0.33	<=SB
95	HLA-A*33:01	EHTLLSKGFR	ETLLSKGFR	0	1	1	0	0	EHTLLSKGFR	KKLC1	0.531617	158.8	0.4026	<=SB
30	HLA-B*15:21	EMSSNSTAL	EMSSNSTAL	0	0	0	0	0	EMSSNSTAL	KKLC1	0.369399	918.7	0.1539	<=SB
52	HLA-B*15:21	NTDNNLAVY	NTDNNLAVY	0	0	0	0	0	NTDNNLAVY	KKLC1	0.319206	1581.4	0.2821	<=SB
7	HLA-B*15:21	LASSILCAL	LASSILCAL	0	0	0	0	0	LASSILCAL	KKLC1	0.281885	2368.1	0.4434	<=SB
10	HLA-B*15:05	SILCALIVF	SILCALIVF	0	0	0	0	0	SILCALIVF	KKLC1	0.547997	133	0.4432	<=SB
76	HLA-B*39:02	RQKRILVNL	RQKRILVNL	0	0	0	0	0	RQKRILVNL	KKLC1	0.628261	55.8	0.1439	<=SB
29	HLA-B*39:02	GEMSSNSTAL	GEMSSSTAL	0	5	1	0	0	GEMSSNSTAL	KKLC1	0.61917	61.6	0.1614	<=SB
4	HLA-B*39:02	YLLLASSIL	YLLLASSIL	0	0	0	0	0	YLLLASSIL	KKLC1	0.538482	147.5	0.419	<=SB
78	HLA-B*39:02	KRILVNLSM	KRILVNLSM	0	0	0	0	0	KRILVNLSM	KKLC1	0.529311	162.8	0.4588	<=SB
40	HLA-B*81:01	LVRPSSSGL	LVRPSSSGL	0	0	0	0	0	LVRPSSSGL	KKLC1	0.378008	837	0.2801	<=SB
7	HLA-B*81:01	LASSILCAL	LASSILCAL	0	0	0	0	0	LASSILCAL	KKLC1	0.326002	1469.3	0.4287	<=SB
3	HLA-A*24:17	FYLLLASSI	FYLLLASSI	0	0	0	0	0	FYLLLASSI	KKLC1	0.363375	980.6	0.4245	<=SB
52	HLA-B*35:08	NTDNNLAVY	NTDNNLAVY	0	0	0	0	0	NTDNNLAVY	KKLC1	0.47485	293.5	0.1905	<=SB
7	HLA-B*35:08	LASSILCAL	LASSILCAL	0	0	0	0	0	LASSILCAL	KKLC1	0.383286	790.5	0.4013	<=SB
7	HLA-B*15:08	LASSILCAL	LASSILCAL	0	0	0	0	0	LASSILCAL	KKLC1	0.409336	596.4	0.2255	<=SB
7	HLA-B*51:07	LASSILCALI	LASSICALI	0	5	1	0	0	LASSILCALI	KKLC1	0.180795	7070	0.4819	<=SB
78	HLA-B*47:01	KRILVNLSM	KRILVNLSM	0	0	0	0	0	KRILVNLSM	KKLC1	0.403098	638	0.2735	<=SB
29	HLA-B*47:01	GEMSSNSTAL	GEMSSSTAL	0	5	1	0	0	GEMSSNSTAL	KKLC1	0.385457	772.2	0.3555	<=SB
94	HLA-B*47:01	LEHTLLSKGF	LEHTLLSGF	0	7	1	0	0	LEHTLLSKGF	KKLC1	0.379939	819.7	0.3846	<=SB
76	HLA-B*47:01	RQKRILVNL	RQKRILVNL	0	0	0	0	0	RQKRILVNL	KKLC1	0.360035	1016.7	0.4997	<=SB
66	HLA-C*04:06	ILNNFPHSI	ILNNFPHSI	0	0	0	0	0	ILNNFPHSI	KKLC1	0.305147	1841.2	0.2143	<=SB
86	HLA-C*04:06	MVENKLVEL	MVENKLVEL	0	0	0	0	0	MVENKLVEL	KKLC1	0.283329	2331.4	0.301	<=SB
4	HLA-C*04:06	YLLLASSIL	YLLLASSIL	0	0	0	0	0	YLLLASSIL	KKLC1	0.273057	2605.5	0.3534	<=SB
32	HLA-C*04:06	SSNSTALAL	SSNSTALAL	0	0	0	0	0	SSNSTALAL	KKLC1	0.269914	2695.6	0.3694	<=SB
91	HLA-C*04:06	LVELEHTLL	LVELEHTLL	0	0	0	0	0	LVELEHTLL	KKLC1	0.256431	3119	0.4462	<=SB
32	HLA-C*16:01	SSNSTALAL	SSNSTALAL	0	0	0	0	0	SSNSTALAL	KKLC1	0.722909	20	0.0441	<=SB
7	HLA-C*16:01	LASSILCAL	LASSILCAL	0	0	0	0	0	LASSILCAL	KKLC1	0.681346	31.4	0.0898	<=SB
86	HLA-C*16:01	MVENKLVEL	MVENKLVEL	0	0	0	0	0	MVENKLVEL	KKLC1	0.559806	117.1	0.3978	<=SB
81	HLA-A*11:04	LVNLSMVENK	LVNLSMVNK	0	7	1	0	0	LVNLSMVENK	KKLC1	0.573512	100.9	0.4617	<=SB
3	HLA-A*24:08	FYLLLASSI	FYLLLASSI	0	0	0	0	0	FYLLLASSI	KKLC1	0.508133	204.8	0.1544	<=SB
3	HLA-A*24:08	FYLLLASSIL	FYLLASSIL	0	2	1	0	0	FYLLLASSIL	KKLC1	0.399615	662.5	0.4702	<=SB
30	HLA-B*15:10	EMSSNSTAL	EMSSNSTAL	0	0	0	0	0	EMSSNSTAL	KKLC1	0.260395	2988	0.233	<=SB
7	HLA-B*15:10	LASSILCAL	LASSILCAL	0	0	0	0	0	LASSILCAL	KKLC1	0.213146	4982	0.4556	<=SB
78	HLA-B*39:15	KRILVNLSM	KRILVNLSM	0	0	0	0	0	KRILVNLSM	KKLC1	0.401593	648.5	0.4564	<=SB
30	HLA-B*39:15	EMSSNSTAL	EMSSNSTAL	0	0	0	0	0	EMSSNSTAL	KKLC1	0.396345	686.4	0.4778	<=SB
30	HLA-B*39:04	EMSSNSTAL	EMSSNSTAL	0	0	0	0	0	EMSSNSTAL	KKLC1	0.451236	379	0.3838	<=SB
4	HLA-B*39:04	YLLLASSIL	YLLLASSIL	0	0	0	0	0	YLLLASSIL	KKLC1	0.441972	418.9	0.4136	<=SB
7	HLA-B*15:29	LASSILCAL	LASSILCAL	0	0	0	0	0	LASSILCAL	KKLC1	0.600773	75.2	0.3092	<=SB
31	HLA-A*68:02	MSSNSTALA	MSSNSTALA	0	0	0	0	0	MSSNSTALA	KKLC1	0.681754	31.3	0.2777	<=SB
76	HLA-B*48:04	RQKRILVNL	RQKRILVNL	0	0	0	0	0	RQKRILVNL	KKLC1	0.457686	353.4	0.0333	<=SB
90	HLA-B*48:04	KLVELEHTL	KLVELEHTL	0	0	0	0	0	KLVELEHTL	KKLC1	0.315489	1646.3	0.1847	<=SB
4	HLA-B*48:04	YLLLASSIL	YLLLASSIL	0	0	0	0	0	YLLLASSIL	KKLC1	0.268799	2728.3	0.3062	<=SB
76	HLA-B*48:04	RQKRILVNLSM	RQILVNLSM	0	2	2	0	0	RQKRILVNLSM	KKLC1	0.262168	2931.2	0.3388	<=SB
29	HLA-B*48:04	GEMSSNSTAL	GEMSSSTAL	0	5	1	0	0	GEMSSNSTAL	KKLC1	0.25675	3108.2	0.3654	<=SB
61	HLA-A*25:01	DLSRDILNNF	DSRDILNNF	0	1	1	0	0	DLSRDILNNF	KKLC1	0.223465	4455.7	0.4892	<=SB
4	HLA-B*15:58	YLLLASSIL	YLLLASSIL	0	0	0	0	0	YLLLASSIL	KKLC1	0.401771	647.2	0.0929	<=SB
6	HLA-B*15:58	LLASSILCAL	LLASSILAL	0	7	1	0	0	LLASSILCAL	KKLC1	0.390711	729.5	0.1209	<=SB
7	HLA-B*15:58	LASSILCAL	LASSILCAL	0	0	0	0	0	LASSILCAL	KKLC1	0.347736	1161.4	0.248	<=SB
31	HLA-B*15:58	MSSNSTALAL	MSSNSTAAL	0	7	1	0	0	MSSNSTALAL	KKLC1	0.325478	1477.6	0.3743	<=SB
29	HLA-B*15:58	GEMSSNSTAL	GMSSNSTAL	0	1	1	0	0	GEMSSNSTAL	KKLC1	0.323739	1505.7	0.3855	<=SB
30	HLA-B*15:58	EMSSNSTAL	EMSSNSTAL	0	0	0	0	0	EMSSNSTAL	KKLC1	0.315842	1640	0.442	<=SB
76	HLA-B*15:58	RQKRILVNL	RQKRILVNL	0	0	0	0	0	RQKRILVNL	KKLC1	0.31431	1667.4	0.4534	<=SB
40	HLA-B*15:58	LVRPSSSGL	LVRPSSSGL	0	0	0	0	0	LVRPSSSGL	KKLC1	0.311677	1715.6	0.473	<=SB
90	HLA-A*02:16	KLVELEHTL	KLVELEHTL	0	0	0	0	0	KLVELEHTL	KKLC1	0.814896	7.4	0.1316	<=SB
66	HLA-A*02:16	ILNNFPHSI	ILNNFPHSI	0	0	0	0	0	ILNNFPHSI	KKLC1	0.803681	8.4	0.1585	<=SB
85	HLA-A*02:16	SMVENKLVEL	SMVENLVEL	0	5	1	0	0	SMVENKLVEL	KKLC1	0.721608	20.3	0.4414	<=SB
78	HLA-B*27:02	KRILVNLSM	KRILVNLSM	0	0	0	0	0	KRILVNLSM	KKLC1	0.535041	153	0.0547	<=SB
22	HLA-B*27:02	RRFQRNTGEM	RRFQRNTGM	0	8	1	0	0	RRFQRNTGEM	KKLC1	0.430583	473.9	0.1836	<=SB
78	HLA-B*27:02	KRILVNLSMV	KRILVNLSV	0	8	1	0	0	KRILVNLSMV	KKLC1	0.388506	747.1	0.2881	<=SB
76	HLA-B*27:02	RQKRILVNLSM	RRILVNLSM	0	1	2	0	0	RQKRILVNLSM	KKLC1	0.386999	759.4	0.2928	<=SB
77	HLA-B*27:02	QKRILVNLSM	QRILVNLSM	0	1	1	0	0	QKRILVNLSM	KKLC1	0.384272	782.1	0.3016	<=SB
96	HLA-A*66:01	HTLLSKGFR	HTLLSKGFR	0	0	0	0	0	HTLLSKGFR	KKLC1	0.38778	753	0.3214	<=SB
29	HLA-B*41:02	GEMSSNSTAL	GEMSSSTAL	0	5	1	0	0	GEMSSNSTAL	KKLC1	0.691047	28.3	0.0752	<=SB
29	HLA-B*41:02	GEMSSNSTA	GEMSSNSTA	0	0	0	0	0	GEMSSNSTA	KKLC1	0.557888	119.5	0.439	<=SB
92	HLA-B*41:02	VELEHTLL	VELEHT-LL	0	0	0	6	1	VELEHTLL	KKLC1	0.554704	123.7	0.4528	<=SB
7	HLA-C*16:04	LASSILCAL	LASSILCAL	0	0	0	0	0	LASSILCAL	KKLC1	0.698296	26.2	0.064	<=SB
32	HLA-C*16:04	SSNSTALAL	SSNSTALAL	0	0	0	0	0	SSNSTALAL	KKLC1	0.609928	68.1	0.1861	<=SB
62	HLA-C*16:04	LSRDILNNF	LSRDILNNF	0	0	0	0	0	LSRDILNNF	KKLC1	0.523464	173.5	0.4786	<=SB
81	HLA-A*11:03	LVNLSMVENK	LVNLSMVNK	0	7	1	0	0	LVNLSMVENK	KKLC1	0.61322	65.7	0.3327	<=SB
66	HLA-C*12:04	ILNNFPHSI	ILNNFPHSI	0	0	0	0	0	ILNNFPHSI	KKLC1	0.539198	146.3	0.2664	<=SB
62	HLA-C*12:04	LSRDILNNF	LSRDILNNF	0	0	0	0	0	LSRDILNNF	KKLC1	0.533394	155.8	0.2854	<=SB
7	HLA-C*12:04	LASSILCAL	LASSILCAL	0	0	0	0	0	LASSILCAL	KKLC1	0.530725	160.4	0.2941	<=SB
32	HLA-C*12:04	SSNSTALAL	SSNSTALAL	0	0	0	0	0	SSNSTALAL	KKLC1	0.523956	172.6	0.3195	<=SB
58	HLA-C*12:04	AVYDLSRDI	AVYDLSRDI	0	0	0	0	0	AVYDLSRDI	KKLC1	0.521122	177.9	0.3307	<=SB
40	HLA-C*12:04	LVRPSSSGL	LVRPSSSGL	0	0	0	0	0	LVRPSSSGL	KKLC1	0.49488	236.3	0.44	<=SB
29	HLA-B*40:40	GEMSSNSTAL	GEMSSSTAL	0	5	1	0	0	GEMSSNSTAL	KKLC1	0.625292	57.6	0.0575	<=SB
76	HLA-B*40:40	RQKRILVNL	RQKRILVNL	0	0	0	0	0	RQKRILVNL	KKLC1	0.502442	217.8	0.2988	<=SB
32	HLA-C*07:26	SSNSTALAL	SSNSTALAL	0	0	0	0	0	SSNSTALAL	KKLC1	0.535392	152.5	0.1163	<=SB
7	HLA-C*07:26	LASSILCAL	LASSILCAL	0	0	0	0	0	LASSILCAL	KKLC1	0.50346	215.4	0.1809	<=SB
31	HLA-C*07:26	MSSNSTALAL	MSNSTALAL	0	1	1	0	0	MSSNSTALAL	KKLC1	0.438025	437.2	0.402	<=SB
66	HLA-C*07:26	ILNNFPHSI	ILNNFPHSI	0	0	0	0	0	ILNNFPHSI	KKLC1	0.437246	440.9	0.4063	<=SB
7	HLA-B*51:08	LASSILCALI	LASSICALI	0	5	1	0	0	LASSILCALI	KKLC1	0.265973	2813	0.3001	<=SB
66	HLA-A*02:20	ILNNFPHSI	ILNNFPHSI	0	0	0	0	0	ILNNFPHSI	KKLC1	0.696578	26.7	0.1473	<=SB
90	HLA-A*02:20	KLVELEHTL	KLVELEHTL	0	0	0	0	0	KLVELEHTL	KKLC1	0.68634	29.8	0.1659	<=SB
52	HLA-A*26:05	NTDNNLAVY	NTDNNLAVY	0	0	0	0	0	NTDNNLAVY	KKLC1	0.355027	1073.3	0.3472	<=SB
66	HLA-A*02:02	ILNNFPHSI	ILNNFPHSI	0	0	0	0	0	ILNNFPHSI	KKLC1	0.834442	6	0.079	<=SB
90	HLA-A*02:02	KLVELEHTL	KLVELEHTL	0	0	0	0	0	KLVELEHTL	KKLC1	0.820245	7	0.0983	<=SB
6	HLA-A*02:02	LLASSILCAL	LLASILCAL	0	3	1	0	0	LLASSILCAL	KKLC1	0.797549	8.9	0.1573	<=SB
90	HLA-A*02:02	KLVELEHTLL	KLVELEHLL	0	7	1	0	0	KLVELEHTLL	KKLC1	0.752428	14.6	0.3382	<=SB
94	HLA-B*15:46	LEHTLLSKGF	LEHTLLSGF	0	7	1	0	0	LEHTLLSKGF	KKLC1	0.61031	67.8	0.4822	<=SB
32	HLA-C*15:04	SSNSTALAL	SSNSTALAL	0	0	0	0	0	SSNSTALAL	KKLC1	0.574852	99.5	0.1647	<=SB
31	HLA-C*15:04	MSSNSTALAL	MSNSTALAL	0	1	1	0	0	MSSNSTALAL	KKLC1	0.522111	176	0.3223	<=SB
66	HLA-C*15:04	ILNNFPHSI	ILNNFPHSI	0	0	0	0	0	ILNNFPHSI	KKLC1	0.501011	221.2	0.3964	<=SB
62	HLA-C*15:04	LSRDILNNF	LSRDILNNF	0	0	0	0	0	LSRDILNNF	KKLC1	0.487047	257.2	0.4656	<=SB
7	HLA-C*15:04	LASSILCAL	LASSILCAL	0	0	0	0	0	LASSILCAL	KKLC1	0.484442	264.6	0.4788	<=SB
52	HLA-A*01:03	NTDNNLAVY	NTDNNLAVY	0	0	0	0	0	NTDNNLAVY	KKLC1	0.757091	13.8	0.0102	<=SB
51	HLA-A*01:03	SNTDNNLAVY	STDNNLAVY	0	1	1	0	0	SNTDNNLAVY	KKLC1	0.67366	34.2	0.0184	<=SB
50	HLA-A*01:03	NSNTDNNLAVY	NTDNNLAVY	0	1	2	0	0	NSNTDNNLAVY	KKLC1	0.570003	104.8	0.0604	<=SB
53	HLA-A*01:03	TDNNLAVY	#NAME?	0	0	0	0	1	TDNNLAVY	KKLC1	0.387461	755.6	0.2867	<=SB
52	HLA-A*01:03	NTDNNLAVYD	NTDNNLAVY	0	0	0	0	0	NTDNNLAVY	KKLC1	0.38667	762.1	0.2886	<=SB
29	HLA-B*40:23	GEMSSNSTAL	GEMSSSTAL	0	5	1	0	0	GEMSSNSTAL	KKLC1	0.690231	28.5	0.0098	<=SB
29	HLA-B*40:23	GEMSSNSTA	GEMSSNSTA	0	0	0	0	0	GEMSSNSTA	KKLC1	0.522841	174.6	0.1609	<=SB
90	HLA-A*02:18	KLVELEHTL	KLVELEHTL	0	0	0	0	0	KLVELEHTL	KKLC1	0.388315	748.7	0.1434	<=SB
4	HLA-A*02:18	YLLLASSIL	YLLLASSIL	0	0	0	0	0	YLLLASSIL	KKLC1	0.342231	1232.6	0.2393	<=SB
66	HLA-A*02:18	ILNNFPHSI	ILNNFPHSI	0	0	0	0	0	ILNNFPHSI	KKLC1	0.340889	1250.7	0.243	<=SB
40	HLA-B*42:01	LVRPSSSGL	LVRPSSSGL	0	0	0	0	0	LVRPSSSGL	KKLC1	0.583144	90.9	0.413	<=SB
59	HLA-C*18:01	VYDLSRDIL	VYDLSRDIL	0	0	0	0	0	VYDLSRDIL	KKLC1	0.299915	1948.4	0.0101	<=SB
23	HLA-C*18:01	RFQRNTGEM	RFQRNTGEM	0	0	0	0	0	RFQRNTGEM	KKLC1	0.135812	11502.5	0.4331	<=SB
66	HLA-C*18:01	ILNNFPHSI	ILNNFPHSI	0	0	0	0	0	ILNNFPHSI	KKLC1	0.134637	11649.7	0.4506	<=SB
32	HLA-C*01:06	SSNSTALAL	SSNSTALAL	0	0	0	0	0	SSNSTALAL	KKLC1	0.260836	2973.8	0.1385	<=SB
7	HLA-C*01:06	LASSILCAL	LASSILCAL	0	0	0	0	0	LASSILCAL	KKLC1	0.253192	3230.2	0.1624	<=SB
86	HLA-C*01:06	MVENKLVEL	MVENKLVEL	0	0	0	0	0	MVENKLVEL	KKLC1	0.231839	4069.7	0.2507	<=SB
4	HLA-C*01:06	YLLLASSIL	YLLLASSIL	0	0	0	0	0	YLLLASSIL	KKLC1	0.2308	4115.7	0.2563	<=SB
66	HLA-C*01:06	ILNNFPHSI	ILNNFPHSI	0	0	0	0	0	ILNNFPHSI	KKLC1	0.217037	4776.6	0.3365	<=SB
3	HLA-A*24:04	FYLLLASSI	FYLLLASSI	0	0	0	0	0	FYLLLASSI	KKLC1	0.440567	425.4	0.2581	<=SB
3	HLA-A*24:04	FYLLLASSIL	FYLLASSIL	0	2	1	0	0	FYLLLASSIL	KKLC1	0.409741	593.8	0.3607	<=SB
62	HLA-B*57:03	LSRDILNNF	LSRDILNNF	0	0	0	0	0	LSRDILNNF	KKLC1	0.503878	214.4	0.4159	<=SB
52	HLA-A*26:18	NTDNNLAVY	NTDNNLAVY	0	0	0	0	0	NTDNNLAVY	KKLC1	0.413394	570.7	0.2363	<=SB
7	HLA-B*56:10	LASSILCAL	LASSILCAL	0	0	0	0	0	LASSILCAL	KKLC1	0.493013	241.2	0.4391	<=SB
81	HLA-A*11:12	LVNLSMVENK	LVNLSMVEK	0	8	1	0	0	LVNLSMVENK	KKLC1	0.618191	62.2	0.3792	<=SB
78	HLA-B*27:20	KRILVNLSM	KRILVNLSM	0	0	0	0	0	KRILVNLSM	KKLC1	0.825408	6.6	0.0402	<=SB
22	HLA-B*27:20	RRFQRNTGEM	RRFQRNTGM	0	8	1	0	0	RRFQRNTGEM	KKLC1	0.822919	6.8	0.0422	<=SB
76	HLA-B*27:20	RQKRILVNL	RQKRILVNL	0	0	0	0	0	RQKRILVNL	KKLC1	0.737149	17.2	0.154	<=SB
78	HLA-B*27:20	KRILVNLSMV	KRILVNLSV	0	8	1	0	0	KRILVNLSMV	KKLC1	0.6983	26.2	0.2376	<=SB
75	HLA-B*27:20	ARQKRILVNL	ARQKRILVL	0	8	1	0	0	ARQKRILVNL	KKLC1	0.692152	28	0.2534	<=SB
76	HLA-B*27:20	RQKRILVNLSM	RRILVNLSM	0	1	2	0	0	RQKRILVNLSM	KKLC1	0.666981	36.7	0.3303	<=SB
77	HLA-B*27:20	QKRILVNLSM	KRILVNLSM	1	0	0	0	0	KRILVNLSM	KKLC1	0.6443	46.9	0.403	<=SB
7	HLA-C*03:17	LASSILCAL	LASSILCAL	0	0	0	0	0	LASSILCAL	KKLC1	0.660233	39.5	0.068	<=SB
32	HLA-C*03:17	SSNSTALAL	SSNSTALAL	0	0	0	0	0	SSNSTALAL	KKLC1	0.632108	53.5	0.1133	<=SB
40	HLA-C*03:17	LVRPSSSGL	LVRPSSSGL	0	0	0	0	0	LVRPSSSGL	KKLC1	0.513808	192.6	0.3803	<=SB
78	HLA-C*07:17	KRILVNLSM	KRILVNLSM	0	0	0	0	0	KRILVNLSM	KKLC1	0.521028	178.1	0.1129	<=SB
3	HLA-C*07:17	FYLLLASSI	FYLLLASSI	0	0	0	0	0	FYLLLASSI	KKLC1	0.476909	287.1	0.1833	<=SB
22	HLA-C*07:17	RRFQRNTGEM	RRFQRNTEM	0	7	1	0	0	RRFQRNTGEM	KKLC1	0.414922	561.4	0.4193	<=SB
32	HLA-C*01:08	SSNSTALAL	SSNSTALAL	0	0	0	0	0	SSNSTALAL	KKLC1	0.328504	1430	0.0816	<=SB
4	HLA-C*01:08	YLLLASSIL	YLLLASSIL	0	0	0	0	0	YLLLASSIL	KKLC1	0.276038	2522.8	0.2279	<=SB
86	HLA-C*01:08	MVENKLVEL	MVENKLVEL	0	0	0	0	0	MVENKLVEL	KKLC1	0.272789	2613	0.2421	<=SB
7	HLA-C*01:08	LASSILCAL	LASSILCAL	0	0	0	0	0	LASSILCAL	KKLC1	0.267086	2779.3	0.267	<=SB
66	HLA-C*01:08	ILNNFPHSI	ILNNFPHSI	0	0	0	0	0	ILNNFPHSI	KKLC1	0.249369	3366.6	0.3617	<=SB
40	HLA-C*01:08	LVRPSSSGL	LVRPSSSGL	0	0	0	0	0	LVRPSSSGL	KKLC1	0.245579	3507.5	0.3847	<=SB
96	HLA-A*34:05	HTLLSKGFR	HTLLSKGFR	0	0	0	0	0	HTLLSKGFR	KKLC1	0.46228	336.3	0.2515	<=SB
59	HLA-C*04:10	VYDLSRDIL	VYDLSRDIL	0	0	0	0	0	VYDLSRDIL	KKLC1	0.460687	342.1	0.0098	<=SB
58	HLA-C*04:10	AVYDLSRDIL	AYDLSRDIL	0	1	1	0	0	AVYDLSRDIL	KKLC1	0.229226	4186.4	0.2231	<=SB
23	HLA-C*04:10	RFQRNTGEM	RFQRNTGEM	0	0	0	0	0	RFQRNTGEM	KKLC1	0.202731	5576.3	0.3405	<=SB
57	HLA-C*04:10	LAVYDLSRDIL	LYDLSRDIL	0	1	2	0	0	LAVYDLSRDIL	KKLC1	0.185073	6750.2	0.4525	<=SB
7	HLA-B*51:09	LASSILCALI	LASSICALI	0	5	1	0	0	LASSILCALI	KKLC1	0.256047	3131.9	0.4168	<=SB
17	HLA-A*31:12	VFWKYRRFQR	VFWYRRFQR	0	3	1	0	0	VFWKYRRFQR	KKLC1	0.758459	13.6	0.0658	<=SB
96	HLA-A*31:12	HTLLSKGFR	HTLLSKGFR	0	0	0	0	0	HTLLSKGFR	KKLC1	0.758154	13.7	0.0667	<=SB
15	HLA-A*31:12	LIVFWKYRR	LIVFWKYRR	0	0	0	0	0	LIVFWKYRR	KKLC1	0.708837	23.3	0.1677	<=SB
16	HLA-A*31:12	IVFWKYRRFQR	IVFWRRFQR	0	4	2	0	0	IVFWKYRRFQR	KKLC1	0.704975	24.3	0.1799	<=SB
14	HLA-A*31:12	ALIVFWKYR	ALIVFWKYR	0	0	0	0	0	ALIVFWKYR	KKLC1	0.68953	28.8	0.2257	<=SB
101	HLA-A*31:12	KGFRGASPHR	KFRGASPHR	0	1	1	0	0	KGFRGASPHR	KKLC1	0.666255	37	0.3294	<=SB
18	HLA-A*31:12	FWKYRRFQR	FWKYRRFQR	0	0	0	0	0	FWKYRRFQR	KKLC1	0.661899	38.8	0.35	<=SB
14	HLA-A*31:12	ALIVFWKYRR	ALIFWKYRR	0	3	1	0	0	ALIVFWKYRR	KKLC1	0.651999	43.2	0.3968	<=SB
78	HLA-C*07:06	KRILVNLSM	KRILVNLSM	0	0	0	0	0	KRILVNLSM	KKLC1	0.478242	283	0.1025	<=SB
22	HLA-C*07:06	RRFQRNTGEM	RRFQRNTEM	0	7	1	0	0	RRFQRNTGEM	KKLC1	0.445837	401.8	0.1403	<=SB
66	HLA-C*07:06	ILNNFPHSI	ILNNFPHSI	0	0	0	0	0	ILNNFPHSI	KKLC1	0.326051	1468.5	0.485	<=SB
76	HLA-B*15:68	RQKRILVNL	RQKRILVNL	0	0	0	0	0	RQKRILVNL	KKLC1	0.611124	67.2	0.1668	<=SB
76	HLA-B*15:68	RQKRILVNLSM	RQKRILLSM	0	6	2	0	0	RQKRILVNLSM	KKLC1	0.577315	96.9	0.2752	<=SB
61	HLA-A*26:20	DLSRDILNNF	DLSDILNNF	0	3	1	0	0	DLSRDILNNF	KKLC1	0.304565	1852.8	0.4397	<=SB
52	HLA-A*26:20	NTDNNLAVY	NTDNNLAVY	0	0	0	0	0	NTDNNLAVY	KKLC1	0.299989	1946.8	0.4624	<=SB
17	HLA-A*31:11	VFWKYRRFQR	VFWYRRFQR	0	3	1	0	0	VFWKYRRFQR	KKLC1	0.810855	7.7	0.0302	<=SB
96	HLA-A*31:11	HTLLSKGFR	HTLLSKGFR	0	0	0	0	0	HTLLSKGFR	KKLC1	0.771085	11.9	0.0663	<=SB
16	HLA-A*31:11	IVFWKYRRFQR	IVFWRRFQR	0	4	2	0	0	IVFWKYRRFQR	KKLC1	0.753095	14.5	0.0881	<=SB
15	HLA-A*31:11	LIVFWKYRR	LIVFWKYRR	0	0	0	0	0	LIVFWKYRR	KKLC1	0.744307	15.9	0.1042	<=SB
14	HLA-A*31:11	ALIVFWKYR	ALIVFWKYR	0	0	0	0	0	ALIVFWKYR	KKLC1	0.729389	18.7	0.1309	<=SB
101	HLA-A*31:11	KGFRGASPHR	KFRGASPHR	0	1	1	0	0	KGFRGASPHR	KKLC1	0.684086	30.5	0.2399	<=SB
14	HLA-A*31:11	ALIVFWKYRR	ALIFWKYRR	0	3	1	0	0	ALIVFWKYRR	KKLC1	0.674596	33.8	0.2706	<=SB
18	HLA-A*31:11	FWKYRRFQR	FWKYRRFQR	0	0	0	0	0	FWKYRRFQR	KKLC1	0.671096	35.1	0.283	<=SB
13	HLA-A*31:11	CALIVFWKYR	CAIVFWKYR	0	2	1	0	0	CALIVFWKYR	KKLC1	0.653635	42.4	0.3505	<=SB
16	HLA-A*31:11	IVFWKYRR	IVF-WKYRR	0	0	0	3	1	IVFWKYRR	KKLC1	0.644513	46.8	0.3869	<=SB
66	HLA-A*02:183	ILNNFPHSI	ILNNFPHSI	0	0	0	0	0	ILNNFPHSI	KKLC1	0.763788	12.9	0.1555	<=SB
90	HLA-A*02:183	KLVELEHTL	KLVELEHTL	0	0	0	0	0	KLVELEHTL	KKLC1	0.758292	13.7	0.1666	<=SB
22	HLA-B*27:15	RRFQRNTGEM	RRFQRNTGM	0	8	1	0	0	RRFQRNTGEM	KKLC1	0.638523	50	0.0146	<=SB
78	HLA-B*27:15	KRILVNLSM	KRILVNLSM	0	0	0	0	0	KRILVNLSM	KKLC1	0.611739	66.7	0.0245	<=SB
78	HLA-B*27:15	KRILVNLSMV	KRILVNLSV	0	8	1	0	0	KRILVNLSMV	KKLC1	0.441199	422.5	0.1932	<=SB
77	HLA-B*27:15	QKRILVNLSM	QRILVNLSM	0	1	1	0	0	QKRILVNLSM	KKLC1	0.431048	471.5	0.2135	<=SB
76	HLA-B*27:15	RQKRILVNLSM	RRILVNLSM	0	1	2	0	0	RQKRILVNLSM	KKLC1	0.42367	510.7	0.2295	<=SB
75	HLA-B*27:15	ARQKRILVNL	ARQKRILVL	0	8	1	0	0	ARQKRILVNL	KKLC1	0.4104	589.5	0.2615	<=SB
22	HLA-B*27:15	RRFQRNTGE	RRFQRNTGE	0	0	0	0	0	RRFQRNTGE	KKLC1	0.359149	1026.5	0.4552	<=SB
78	HLA-B*27:24	KRILVNLSM	KRILVNLSM	0	0	0	0	0	KRILVNLSM	KKLC1	0.754256	14.3	0.0333	<=SB
22	HLA-B*27:24	RRFQRNTGEM	RRFQRNTGM	0	8	1	0	0	RRFQRNTGEM	KKLC1	0.747876	15.3	0.037	<=SB
76	HLA-B*27:24	RQKRILVNL	RQKRILVNL	0	0	0	0	0	RQKRILVNL	KKLC1	0.627648	56.2	0.1632	<=SB
78	HLA-B*27:24	KRILVNLSMV	KRILVNLSV	0	8	1	0	0	KRILVNLSMV	KKLC1	0.591137	83.4	0.2323	<=SB
75	HLA-B*27:24	ARQKRILVNL	ARQKRILVL	0	8	1	0	0	ARQKRILVNL	KKLC1	0.589048	85.3	0.2365	<=SB
76	HLA-B*27:24	RQKRILVNLSM	RRILVNLSM	0	1	2	0	0	RQKRILVNLSM	KKLC1	0.566497	108.9	0.2939	<=SB
77	HLA-B*27:24	QKRILVNLSM	QRILVNLSM	0	1	1	0	0	QKRILVNLSM	KKLC1	0.539842	145.3	0.3652	<=SB
7	HLA-C*03:36	LASSILCAL	LASSILCAL	0	0	0	0	0	LASSILCAL	KKLC1	0.764478	12.8	0.0439	<=SB
32	HLA-C*03:36	SSNSTALAL	SSNSTALAL	0	0	0	0	0	SSNSTALAL	KKLC1	0.654133	42.2	0.2092	<=SB
31	HLA-C*03:36	MSSNSTALAL	MSNSTALAL	0	1	1	0	0	MSSNSTALAL	KKLC1	0.571958	102.6	0.4749	<=SB
7	HLA-C*08:41	LASSILCAL	LASSILCAL	0	0	0	0	0	LASSILCAL	KKLC1	0.548103	132.9	0.0512	<=SB
32	HLA-C*08:41	SSNSTALAL	SSNSTALAL	0	0	0	0	0	SSNSTALAL	KKLC1	0.468875	313.1	0.1152	<=SB
4	HLA-C*08:41	YLLLASSIL	YLLLASSIL	0	0	0	0	0	YLLLASSIL	KKLC1	0.384449	780.6	0.2712	<=SB
86	HLA-C*08:41	MVENKLVEL	MVENKLVEL	0	0	0	0	0	MVENKLVEL	KKLC1	0.322435	1527.1	0.4797	<=SB
30	HLA-B*15:09	EMSSNSTAL	EMSSNSTAL	0	0	0	0	0	EMSSNSTAL	KKLC1	0.280805	2395.9	0.1957	<=SB
7	HLA-B*15:09	LASSILCAL	LASSILCAL	0	0	0	0	0	LASSILCAL	KKLC1	0.215525	4855.4	0.454	<=SB
17	HLA-A*31:06	VFWKYRRFQR	VFWYRRFQR	0	3	1	0	0	VFWKYRRFQR	KKLC1	0.816144	7.3	0.0323	<=SB
96	HLA-A*31:06	HTLLSKGFR	HTLLSKGFR	0	0	0	0	0	HTLLSKGFR	KKLC1	0.776594	11.2	0.068	<=SB
15	HLA-A*31:06	LIVFWKYRR	LIVFWKYRR	0	0	0	0	0	LIVFWKYRR	KKLC1	0.761711	13.2	0.0911	<=SB
16	HLA-A*31:06	IVFWKYRRFQR	IVFWRRFQR	0	4	2	0	0	IVFWKYRRFQR	KKLC1	0.750913	14.8	0.1134	<=SB
14	HLA-A*31:06	ALIVFWKYR	ALIVFWKYR	0	0	0	0	0	ALIVFWKYR	KKLC1	0.742487	16.2	0.1288	<=SB
14	HLA-A*31:06	ALIVFWKYRR	ALIFWKYRR	0	3	1	0	0	ALIVFWKYRR	KKLC1	0.704013	24.6	0.2392	<=SB
101	HLA-A*31:06	KGFRGASPHR	KFRGASPHR	0	1	1	0	0	KGFRGASPHR	KKLC1	0.677195	32.9	0.3351	<=SB
13	HLA-A*31:06	CALIVFWKYR	CALIVFWYR	0	7	1	0	0	CALIVFWKYR	KKLC1	0.675801	33.4	0.3412	<=SB
18	HLA-A*31:06	FWKYRRFQR	FWKYRRFQR	0	0	0	0	0	FWKYRRFQR	KKLC1	0.666857	36.8	0.3799	<=SB
52	HLA-A*36:01	NTDNNLAVY	NTDNNLAVY	0	0	0	0	0	NTDNNLAVY	KKLC1	0.685329	30.1	0.0168	<=SB
51	HLA-A*36:01	SNTDNNLAVY	STDNNLAVY	0	1	1	0	0	SNTDNNLAVY	KKLC1	0.63906	49.7	0.0309	<=SB
50	HLA-A*36:01	NSNTDNNLAVY	NTDNNLAVY	0	1	2	0	0	NSNTDNNLAVY	KKLC1	0.48871	252.7	0.2185	<=SB
1	HLA-B*52:04	MNFYLLLASSI	MNFLLASSI	0	3	2	0	0	MNFYLLLASSI	KKLC1	0.248258	3407.3	0.3543	<=SB
9	HLA-B*58:02	SSILCALIVFW	SSIALIVFW	0	3	2	0	0	SSILCALIVFW	KKLC1	0.213794	4947.2	0.3679	<=SB
7	HLA-B*35:31	LASSILCAL	LASSILCAL	0	0	0	0	0	LASSILCAL	KKLC1	0.463746	331	0.1344	<=SB
29	HLA-B*37:05	GEMSSNSTAL	GEMSSSTAL	0	5	1	0	0	GEMSSNSTAL	KKLC1	0.388983	743.3	0.2048	<=SB
92	HLA-B*37:05	VELEHTLL	VELEHT-LL	0	0	0	6	1	VELEHTLL	KKLC1	0.377443	842.1	0.2404	<=SB
76	HLA-B*37:05	RQKRILVNL	RQKRILVNL	0	0	0	0	0	RQKRILVNL	KKLC1	0.33839	1284.9	0.4062	<=SB
66	HLA-C*05:08	ILNNFPHSI	ILNNFPHSI	0	0	0	0	0	ILNNFPHSI	KKLC1	0.412187	578.3	0.1726	<=SB
7	HLA-C*05:08	LASSILCAL	LASSILCAL	0	0	0	0	0	LASSILCAL	KKLC1	0.396454	685.6	0.2078	<=SB
32	HLA-C*05:08	SSNSTALAL	SSNSTALAL	0	0	0	0	0	SSNSTALAL	KKLC1	0.390019	735	0.2251	<=SB
31	HLA-C*05:08	MSSNSTALAL	MSSNSTALL	0	8	1	0	0	MSSNSTALAL	KKLC1	0.388274	749	0.2298	<=SB
31	HLA-C*05:08	MSSNSTALA	MSSNSTALA	0	0	0	0	0	MSSNSTALA	KKLC1	0.353449	1091.8	0.3571	<=SB
86	HLA-C*05:08	MVENKLVEL	MVENKLVEL	0	0	0	0	0	MVENKLVEL	KKLC1	0.336299	1314.4	0.443	<=SB
3	HLA-A*24:05	FYLLLASSI	FYLLLASSI	0	0	0	0	0	FYLLLASSI	KKLC1	0.596996	78.3	0.1709	<=SB
29	HLA-B*40:50	GEMSSNSTAL	GEMSSSTAL	0	5	1	0	0	GEMSSNSTAL	KKLC1	0.71691	21.4	0.0741	<=SB
29	HLA-B*40:50	GEMSSNSTA	GEMSSNSTA	0	0	0	0	0	GEMSSNSTA	KKLC1	0.618113	62.3	0.2816	<=SB
76	HLA-B*40:50	RQKRILVNL	RQKRILVNL	0	0	0	0	0	RQKRILVNL	KKLC1	0.602394	73.8	0.3331	<=SB
10	HLA-B*15:20	SILCALIVF	SILCALIVF	0	0	0	0	0	SILCALIVF	KKLC1	0.550539	129.4	0.4207	<=SB
15	HLA-A*74:05	LIVFWKYRR	LIVFWKYRR	0	0	0	0	0	LIVFWKYRR	KKLC1	0.537975	148.3	0.0681	<=SB
14	HLA-A*74:05	ALIVFWKYRR	ALIFWKYRR	0	3	1	0	0	ALIVFWKYRR	KKLC1	0.506897	207.5	0.1138	<=SB
14	HLA-A*74:05	ALIVFWKYR	ALIVFWKYR	0	0	0	0	0	ALIVFWKYR	KKLC1	0.50101	221.2	0.1221	<=SB
16	HLA-A*74:05	IVFWKYRRFQR	IVFWRRFQR	0	4	2	0	0	IVFWKYRRFQR	KKLC1	0.495481	234.8	0.1308	<=SB
66	HLA-A*74:05	ILNNFPHSIAR	ILFPHSIAR	0	2	2	0	0	ILNNFPHSIAR	KKLC1	0.432849	462.4	0.2732	<=SB
11	HLA-A*74:05	ILCALIVFWK	ILCALIVFK	0	8	1	0	0	ILCALIVFWK	KKLC1	0.418274	541.4	0.3244	<=SB
17	HLA-A*74:05	VFWKYRRFQR	VFWYRRFQR	0	3	1	0	0	VFWKYRRFQR	KKLC1	0.414424	564.4	0.3386	<=SB
96	HLA-A*74:05	HTLLSKGFR	HTLLSKGFR	0	0	0	0	0	HTLLSKGFR	KKLC1	0.397591	677.2	0.4009	<=SB
29	HLA-B*40:11	GEMSSNSTAL	GEMSSSTAL	0	5	1	0	0	GEMSSNSTAL	KKLC1	0.743504	16	0.0595	<=SB
29	HLA-B*40:11	GEMSSNSTA	GEMSSNSTA	0	0	0	0	0	GEMSSNSTA	KKLC1	0.59526	79.8	0.3385	<=SB
4	HLA-B*15:30	YLLLASSIL	YLLLASSIL	0	0	0	0	0	YLLLASSIL	KKLC1	0.472053	302.6	0.1056	<=SB
6	HLA-B*15:30	LLASSILCAL	LLASSILAL	0	7	1	0	0	LLASSILCAL	KKLC1	0.453335	370.5	0.1475	<=SB
7	HLA-B*15:30	LASSILCAL	LASSILCAL	0	0	0	0	0	LASSILCAL	KKLC1	0.396089	688.3	0.3462	<=SB
40	HLA-B*15:30	LVRPSSSGL	LVRPSSSGL	0	0	0	0	0	LVRPSSSGL	KKLC1	0.382378	798.3	0.4275	<=SB
76	HLA-B*15:30	RQKRILVNL	RQKRILVNL	0	0	0	0	0	RQKRILVNL	KKLC1	0.381121	809.3	0.4353	<=SB
29	HLA-B*15:30	GEMSSNSTAL	GMSSNSTAL	0	1	1	0	0	GEMSSNSTAL	KKLC1	0.376543	850.4	0.4636	<=SB
30	HLA-B*15:30	EMSSNSTAL	EMSSNSTAL	0	0	0	0	0	EMSSNSTAL	KKLC1	0.371272	900.3	0.4962	<=SB
59	HLA-C*04:04	VYDLSRDIL	VYDLSRDIL	0	0	0	0	0	VYDLSRDIL	KKLC1	0.332084	1375.7	0.0286	<=SB
3	HLA-C*04:04	FYLLLASSI	FYLLLASSI	0	0	0	0	0	FYLLLASSI	KKLC1	0.233634	3991.5	0.2123	<=SB
23	HLA-C*04:04	RFQRNTGEM	RFQRNTGEM	0	0	0	0	0	RFQRNTGEM	KKLC1	0.197569	5896.6	0.4252	<=SB
3	HLA-C*04:04	FYLLLASSIL	FYLLASSIL	0	2	1	0	0	FYLLLASSIL	KKLC1	0.194229	6113.6	0.4522	<=SB
29	HLA-B*40:14	GEMSSNSTAL	GEMSSSTAL	0	5	1	0	0	GEMSSNSTAL	KKLC1	0.743504	16	0.0595	<=SB
29	HLA-B*40:14	GEMSSNSTA	GEMSSNSTA	0	0	0	0	0	GEMSSNSTA	KKLC1	0.59526	79.8	0.3385	<=SB
76	HLA-B*39:23	RQKRILVNL	RQKRILVNL	0	0	0	0	0	RQKRILVNL	KKLC1	0.628261	55.8	0.1439	<=SB
29	HLA-B*39:23	GEMSSNSTAL	GEMSSSTAL	0	5	1	0	0	GEMSSNSTAL	KKLC1	0.61917	61.6	0.1614	<=SB
4	HLA-B*39:23	YLLLASSIL	YLLLASSIL	0	0	0	0	0	YLLLASSIL	KKLC1	0.538482	147.5	0.419	<=SB
78	HLA-B*39:23	KRILVNLSM	KRILVNLSM	0	0	0	0	0	KRILVNLSM	KKLC1	0.529311	162.8	0.4588	<=SB
96	HLA-A*11:10	HTLLSKGFR	HTLLSKGFR	0	0	0	0	0	HTLLSKGFR	KKLC1	0.513833	192.5	0.2771	<=SB
32	HLA-C*15:07	SSNSTALAL	SSNSTALAL	0	0	0	0	0	SSNSTALAL	KKLC1	0.618098	62.3	0.059	<=SB
7	HLA-C*15:07	LASSILCAL	LASSILCAL	0	0	0	0	0	LASSILCAL	KKLC1	0.574394	100	0.1063	<=SB
31	HLA-C*15:07	MSSNSTALAL	MSNSTALAL	0	1	1	0	0	MSSNSTALAL	KKLC1	0.466985	319.6	0.3861	<=SB
40	HLA-C*15:07	LVRPSSSGL	LVRPSSSGL	0	0	0	0	0	LVRPSSSGL	KKLC1	0.442096	418.4	0.4815	<=SB
3	HLA-C*07:29	FYLLLASSI	FYLLLASSI	0	0	0	0	0	FYLLLASSI	KKLC1	0.315244	1650.6	0.3659	<=SB
78	HLA-C*07:29	KRILVNLSM	KRILVNLSM	0	0	0	0	0	KRILVNLSM	KKLC1	0.313903	1674.7	0.3721	<=SB
59	HLA-C*07:29	VYDLSRDIL	VYDLSRDIL	0	0	0	0	0	VYDLSRDIL	KKLC1	0.311644	1716.2	0.3824	<=SB
41	HLA-C*07:29	VRPSSSGLI	VRPSSSGLI	0	0	0	0	0	VRPSSSGLI	KKLC1	0.304869	1846.7	0.4169	<=SB
81	HLA-A*11:06	LVNLSMVENK	LVNLSMVEK	0	8	1	0	0	LVNLSMVENK	KKLC1	0.534304	154.3	0.3923	<=SB
78	HLA-C*07:56	KRILVNLSM	KRILVNLSM	0	0	0	0	0	KRILVNLSM	KKLC1	0.499611	224.5	0.1473	<=SB
22	HLA-C*07:56	RRFQRNTGEM	RRFQRNTEM	0	7	1	0	0	RRFQRNTGEM	KKLC1	0.433617	458.6	0.2986	<=SB
3	HLA-C*07:56	FYLLLASSI	FYLLLASSI	0	0	0	0	0	FYLLLASSI	KKLC1	0.417143	548.1	0.3628	<=SB
7	HLA-B*56:02	LASSILCAL	LASSILCAL	0	0	0	0	0	LASSILCAL	KKLC1	0.498902	226.3	0.2714	<=SB
29	HLA-B*44:05	GEMSSNSTAL	GEMSSSTAL	0	5	1	0	0	GEMSSNSTAL	KKLC1	0.450561	381.8	0.0867	<=SB
96	HLA-A*34:02	HTLLSKGFR	HTLLSKGFR	0	0	0	0	0	HTLLSKGFR	KKLC1	0.577535	96.6	0.166	<=SB
81	HLA-A*34:02	LVNLSMVENK	LVNLSMVNK	0	7	1	0	0	LVNLSMVENK	KKLC1	0.495829	233.9	0.4693	<=SB
7	HLA-B*51:05	LASSILCALI	LASSICALI	0	5	1	0	0	LASSILCALI	KKLC1	0.211404	5076.8	0.4419	<=SB
7	HLA-C*12:05	LASSILCAL	LASSILCAL	0	0	0	0	0	LASSILCAL	KKLC1	0.544558	138.1	0.2303	<=SB
32	HLA-C*12:05	SSNSTALAL	SSNSTALAL	0	0	0	0	0	SSNSTALAL	KKLC1	0.530774	160.3	0.2689	<=SB
66	HLA-C*12:05	ILNNFPHSI	ILNNFPHSI	0	0	0	0	0	ILNNFPHSI	KKLC1	0.529816	161.9	0.2719	<=SB
62	HLA-C*12:05	LSRDILNNF	LSRDILNNF	0	0	0	0	0	LSRDILNNF	KKLC1	0.526544	167.8	0.282	<=SB
58	HLA-C*12:05	AVYDLSRDI	AVYDLSRDI	0	0	0	0	0	AVYDLSRDI	KKLC1	0.503175	216.1	0.3768	<=SB
40	HLA-C*12:05	LVRPSSSGL	LVRPSSSGL	0	0	0	0	0	LVRPSSSGL	KKLC1	0.495466	234.8	0.4118	<=SB
90	HLA-A*02:04	KLVELEHTL	KLVELEHTL	0	0	0	0	0	KLVELEHTL	KKLC1	0.599783	76	0.1555	<=SB
66	HLA-A*02:04	ILNNFPHSI	ILNNFPHSI	0	0	0	0	0	ILNNFPHSI	KKLC1	0.595692	79.4	0.1648	<=SB
4	HLA-A*02:04	YLLLASSIL	YLLLASSIL	0	0	0	0	0	YLLLASSIL	KKLC1	0.48228	270.9	0.4936	<=SB
78	HLA-C*07:43	KRILVNLSM	KRILVNLSM	0	0	0	0	0	KRILVNLSM	KKLC1	0.466352	321.8	0.1093	<=SB
22	HLA-C*07:43	RRFQRNTGEM	RRFQRNTEM	0	7	1	0	0	RRFQRNTGEM	KKLC1	0.377401	842.5	0.2688	<=SB
3	HLA-C*07:43	FYLLLASSI	FYLLLASSI	0	0	0	0	0	FYLLLASSI	KKLC1	0.345336	1191.9	0.3896	<=SB
66	HLA-C*07:43	ILNNFPHSI	ILNNFPHSI	0	0	0	0	0	ILNNFPHSI	KKLC1	0.339509	1269.5	0.4168	<=SB
78	HLA-B*39:07	KRILVNLSM	KRILVNLSM	0	0	0	0	0	KRILVNLSM	KKLC1	0.422652	516.3	0.3441	<=SB
95	HLA-B*39:07	EHTLLSKGF	EHTLLSKGF	0	0	0	0	0	EHTLLSKGF	KKLC1	0.405474	621.8	0.4111	<=SB
3	HLA-A*24:25	FYLLLASSI	FYLLLASSI	0	0	0	0	0	FYLLLASSI	KKLC1	0.655614	41.5	0.1667	<=SB
7	HLA-C*03:16	LASSILCAL	LASSILCAL	0	0	0	0	0	LASSILCAL	KKLC1	0.69132	28.2	0.0878	<=SB
32	HLA-C*03:16	SSNSTALAL	SSNSTALAL	0	0	0	0	0	SSNSTALAL	KKLC1	0.65513	41.7	0.1372	<=SB
4	HLA-C*03:16	YLLLASSIL	YLLLASSIL	0	0	0	0	0	YLLLASSIL	KKLC1	0.55679	121	0.4446	<=SB
7	HLA-B*78:02	LASSILCAL	LASSILCAL	0	0	0	0	0	LASSILCAL	KKLC1	0.261939	2938.5	0.399	<=SB
90	HLA-A*02:17	KLVELEHTL	KLVELEHTL	0	0	0	0	0	KLVELEHTL	KKLC1	0.55468	123.8	0.1117	<=SB
66	HLA-A*02:17	ILNNFPHSI	ILNNFPHSI	0	0	0	0	0	ILNNFPHSI	KKLC1	0.504029	214.1	0.2134	<=SB
4	HLA-A*02:17	YLLLASSIL	YLLLASSIL	0	0	0	0	0	YLLLASSIL	KKLC1	0.493633	239.6	0.235	<=SB
6	HLA-A*02:17	LLASSILCAL	LLASILCAL	0	3	1	0	0	LLASSILCAL	KKLC1	0.415583	557.4	0.4894	<=SB
29	HLA-B*40:10	GEMSSNSTAL	GEMSSSTAL	0	5	1	0	0	GEMSSNSTAL	KKLC1	0.560632	116	0.0236	<=SB
66	HLA-A*02:12	ILNNFPHSI	ILNNFPHSI	0	0	0	0	0	ILNNFPHSI	KKLC1	0.826092	6.6	0.067	<=SB
90	HLA-A*02:12	KLVELEHTL	KLVELEHTL	0	0	0	0	0	KLVELEHTL	KKLC1	0.793744	9.3	0.1247	<=SB
85	HLA-A*02:12	SMVENKLVEL	SMVENLVEL	0	5	1	0	0	SMVENKLVEL	KKLC1	0.689554	28.8	0.4276	<=SB
4	HLA-A*02:12	YLLLASSIL	YLLLASSIL	0	0	0	0	0	YLLLASSIL	KKLC1	0.675789	33.4	0.4865	<=SB
7	HLA-B*46:11	LASSILCAL	LASSILCAL	0	0	0	0	0	LASSILCAL	KKLC1	0.232996	4019.1	0.1153	<=SB
31	HLA-B*46:11	MSSNSTALA	MSSNSTALA	0	0	0	0	0	MSSNSTALA	KKLC1	0.194773	6077.7	0.258	<=SB
32	HLA-B*46:11	SSNSTALAL	SSNSTALAL	0	0	0	0	0	SSNSTALAL	KKLC1	0.184153	6817.7	0.3267	<=SB
9	HLA-B*46:11	SSILCALIV	SSILCALIV	0	0	0	0	0	SSILCALIV	KKLC1	0.171352	7830.5	0.4232	<=SB
32	HLA-C*15:09	SSNSTALAL	SSNSTALAL	0	0	0	0	0	SSNSTALAL	KKLC1	0.574852	99.5	0.1647	<=SB
31	HLA-C*15:09	MSSNSTALAL	MSNSTALAL	0	1	1	0	0	MSSNSTALAL	KKLC1	0.522111	176	0.3223	<=SB
66	HLA-C*15:09	ILNNFPHSI	ILNNFPHSI	0	0	0	0	0	ILNNFPHSI	KKLC1	0.501011	221.2	0.3964	<=SB
62	HLA-C*15:09	LSRDILNNF	LSRDILNNF	0	0	0	0	0	LSRDILNNF	KKLC1	0.487047	257.2	0.4656	<=SB
7	HLA-C*15:09	LASSILCAL	LASSILCAL	0	0	0	0	0	LASSILCAL	KKLC1	0.484442	264.6	0.4788	<=SB
11	HLA-A*03:08	ILCALIVFWK	ILCALIVFK	0	8	1	0	0	ILCALIVFWK	KKLC1	0.507655	205.8	0.27	<=SB
78	HLA-C*07:08	KRILVNLSM	KRILVNLSM	0	0	0	0	0	KRILVNLSM	KKLC1	0.371932	893.9	0.1488	<=SB
3	HLA-C*07:08	FYLLLASSI	FYLLLASSI	0	0	0	0	0	FYLLLASSI	KKLC1	0.344941	1197	0.2055	<=SB
22	HLA-C*07:08	RRFQRNTGEM	RRFQRNTEM	0	7	1	0	0	RRFQRNTGEM	KKLC1	0.288277	2209.9	0.4075	<=SB
29	HLA-B*40:07	GEMSSNSTAL	GEMSSSTAL	0	5	1	0	0	GEMSSNSTAL	KKLC1	0.492671	242.1	0.0567	<=SB
7	HLA-B*40:07	LASSILCAL	LASSILCAL	0	0	0	0	0	LASSILCAL	KKLC1	0.335625	1324	0.4517	<=SB
4	HLA-B*40:07	YLLLASSIL	YLLLASSIL	0	0	0	0	0	YLLLASSIL	KKLC1	0.328251	1433.9	0.4957	<=SB
90	HLA-A*02:46	KLVELEHTL	KLVELEHTL	0	0	0	0	0	KLVELEHTL	KKLC1	0.652344	43	0.1231	<=SB
66	HLA-A*02:46	ILNNFPHSI	ILNNFPHSI	0	0	0	0	0	ILNNFPHSI	KKLC1	0.618812	61.8	0.1903	<=SB
29	HLA-B*40:05	GEMSSNSTAL	GEMSSSTAL	0	5	1	0	0	GEMSSNSTAL	KKLC1	0.59297	81.8	0.0852	<=SB
76	HLA-B*40:05	RQKRILVNL	RQKRILVNL	0	0	0	0	0	RQKRILVNL	KKLC1	0.526011	168.8	0.1979	<=SB
29	HLA-B*40:05	GEMSSNSTA	GEMSSNSTA	0	0	0	0	0	GEMSSNSTA	KKLC1	0.505861	209.9	0.2496	<=SB
3	HLA-A*24:23	FYLLLASSI	FYLLLASSI	0	0	0	0	0	FYLLLASSI	KKLC1	0.772342	11.7	0.1554	<=SB
3	HLA-A*24:23	FYLLLASSIL	FYLLASSIL	0	2	1	0	0	FYLLLASSIL	KKLC1	0.658745	40.1	0.4552	<=SB
7	HLA-B*39:10	LASSILCAL	LASSILCAL	0	0	0	0	0	LASSILCAL	KKLC1	0.565005	110.7	0.187	<=SB
90	HLA-A*02:08	KLVELEHTL	KLVELEHTL	0	0	0	0	0	KLVELEHTL	KKLC1	0.558323	119	0.4532	<=SB
32	HLA-A*02:08	SSNSTALALV	SSSTALALV	0	2	1	0	0	SSNSTALALV	KKLC1	0.557231	120.4	0.4589	<=SB
7	HLA-B*78:01	LASSILCAL	LASSILCAL	0	0	0	0	0	LASSILCAL	KKLC1	0.299862	1949.5	0.4845	<=SB
78	HLA-C*07:27	KRILVNLSM	KRILVNLSM	0	0	0	0	0	KRILVNLSM	KKLC1	0.485634	261.2	0.1005	<=SB
22	HLA-C*07:27	RRFQRNTGEM	RRFQRNTEM	0	7	1	0	0	RRFQRNTGEM	KKLC1	0.395667	691.4	0.2446	<=SB
3	HLA-C*07:27	FYLLLASSI	FYLLLASSI	0	0	0	0	0	FYLLLASSI	KKLC1	0.34569	1187.4	0.4181	<=SB
66	HLA-C*07:27	ILNNFPHSI	ILNNFPHSI	0	0	0	0	0	ILNNFPHSI	KKLC1	0.331279	1387.7	0.4929	<=SB
3	HLA-A*24:13	FYLLLASSI	FYLLLASSI	0	0	0	0	0	FYLLLASSI	KKLC1	0.652893	42.8	0.1756	<=SB
66	HLA-A*02:22	ILNNFPHSI	ILNNFPHSI	0	0	0	0	0	ILNNFPHSI	KKLC1	0.860164	4.5	0.0735	<=SB
90	HLA-A*02:22	KLVELEHTL	KLVELEHTL	0	0	0	0	0	KLVELEHTL	KKLC1	0.824221	6.7	0.1687	<=SB
6	HLA-A*02:22	LLASSILCAL	LLASILCAL	0	3	1	0	0	LLASSILCAL	KKLC1	0.814954	7.4	0.2034	<=SB
96	HLA-A*68:24	HTLLSKGFR	HTLLSKGFR	0	0	0	0	0	HTLLSKGFR	KKLC1	0.775058	11.4	0.1218	<=SB
15	HLA-A*68:24	LIVFWKYRR	LIVFWKYRR	0	0	0	0	0	LIVFWKYRR	KKLC1	0.727323	19.1	0.2386	<=SB
34	HLA-A*68:24	NSTALALVR	NSTALALVR	0	0	0	0	0	NSTALALVR	KKLC1	0.687271	29.5	0.3606	<=SB
68	HLA-A*68:24	NNFPHSIAR	NNFPHSIAR	0	0	0	0	0	NNFPHSIAR	KKLC1	0.684923	30.2	0.3679	<=SB
7	HLA-B*56:11	LASSILCAL	LASSILCAL	0	0	0	0	0	LASSILCAL	KKLC1	0.448508	390.3	0.2941	<=SB
76	HLA-B*48:07	RQKRILVNL	RQKRILVNL	0	0	0	0	0	RQKRILVNL	KKLC1	0.385934	768.2	0.0339	<=SB
90	HLA-B*48:07	KLVELEHTL	KLVELEHTL	0	0	0	0	0	KLVELEHTL	KKLC1	0.265928	2814.4	0.1757	<=SB
4	HLA-B*48:07	YLLLASSIL	YLLLASSIL	0	0	0	0	0	YLLLASSIL	KKLC1	0.216029	4829	0.3536	<=SB
76	HLA-B*48:07	RQKRILVNLSM	RQILVNLSM	0	2	2	0	0	RQKRILVNLSM	KKLC1	0.213676	4953.5	0.3655	<=SB
29	HLA-B*48:07	GEMSSNSTAL	GEMSSSTAL	0	5	1	0	0	GEMSSNSTAL	KKLC1	0.212645	5009.1	0.3707	<=SB
7	HLA-C*03:21	LASSILCAL	LASSILCAL	0	0	0	0	0	LASSILCAL	KKLC1	0.637479	50.5	0.0399	<=SB
32	HLA-C*03:21	SSNSTALAL	SSNSTALAL	0	0	0	0	0	SSNSTALAL	KKLC1	0.493744	239.3	0.2224	<=SB
31	HLA-C*03:21	MSSNSTALAL	MSSNSTAAL	0	7	1	0	0	MSSNSTALAL	KKLC1	0.418404	540.6	0.4948	<=SB
78	HLA-C*06:06	KRILVNLSM	KRILVNLSM	0	0	0	0	0	KRILVNLSM	KKLC1	0.448709	389.5	0.1627	<=SB
22	HLA-C*06:06	RRFQRNTGEM	RRFQRNTEM	0	7	1	0	0	RRFQRNTGEM	KKLC1	0.437476	439.8	0.1844	<=SB
41	HLA-C*06:06	VRPSSSGLI	VRPSSSGLI	0	0	0	0	0	VRPSSSGLI	KKLC1	0.399703	661.9	0.3126	<=SB
66	HLA-C*06:06	ILNNFPHSI	ILNNFPHSI	0	0	0	0	0	ILNNFPHSI	KKLC1	0.399051	666.6	0.3159	<=SB
32	HLA-C*08:04	SSNSTALAL	SSNSTALAL	0	0	0	0	0	SSNSTALAL	KKLC1	0.473798	296.9	0.0983	<=SB
7	HLA-C*08:04	LASSILCAL	LASSILCAL	0	0	0	0	0	LASSILCAL	KKLC1	0.469317	311.6	0.1023	<=SB
4	HLA-C*08:04	YLLLASSIL	YLLLASSIL	0	0	0	0	0	YLLLASSIL	KKLC1	0.403455	635.5	0.2247	<=SB
86	HLA-C*08:04	MVENKLVEL	MVENKLVEL	0	0	0	0	0	MVENKLVEL	KKLC1	0.352136	1107.4	0.3911	<=SB
90	HLA-A*02:28	KLVELEHTL	KLVELEHTL	0	0	0	0	0	KLVELEHTL	KKLC1	0.683453	30.7	0.3904	<=SB
79	HLA-A*02:28	RILVNLSMV	RILVNLSMV	0	0	0	0	0	RILVNLSMV	KKLC1	0.671989	34.8	0.444	<=SB
90	HLA-A*02:64	KLVELEHTL	KLVELEHTL	0	0	0	0	0	KLVELEHTL	KKLC1	0.59751	77.9	0.1851	<=SB
66	HLA-A*02:64	ILNNFPHSI	ILNNFPHSI	0	0	0	0	0	ILNNFPHSI	KKLC1	0.591467	83.1	0.198	<=SB
6	HLA-A*02:64	LLASSILCAL	LLASILCAL	0	3	1	0	0	LLASSILCAL	KKLC1	0.516806	186.4	0.4776	<=SB
3	HLA-A*24:30	FYLLLASSI	FYLLLASSI	0	0	0	0	0	FYLLLASSI	KKLC1	0.548997	131.6	0.1549	<=SB
3	HLA-A*24:30	FYLLLASSIL	FYLLASSIL	0	2	1	0	0	FYLLLASSIL	KKLC1	0.420862	526.4	0.4701	<=SB
17	HLA-A*31:16	VFWKYRRFQR	VFWYRRFQR	0	3	1	0	0	VFWKYRRFQR	KKLC1	0.810855	7.7	0.0302	<=SB
96	HLA-A*31:16	HTLLSKGFR	HTLLSKGFR	0	0	0	0	0	HTLLSKGFR	KKLC1	0.771085	11.9	0.0663	<=SB
16	HLA-A*31:16	IVFWKYRRFQR	IVFWRRFQR	0	4	2	0	0	IVFWKYRRFQR	KKLC1	0.753095	14.5	0.0881	<=SB
15	HLA-A*31:16	LIVFWKYRR	LIVFWKYRR	0	0	0	0	0	LIVFWKYRR	KKLC1	0.744307	15.9	0.1042	<=SB
14	HLA-A*31:16	ALIVFWKYR	ALIVFWKYR	0	0	0	0	0	ALIVFWKYR	KKLC1	0.729389	18.7	0.1309	<=SB
101	HLA-A*31:16	KGFRGASPHR	KFRGASPHR	0	1	1	0	0	KGFRGASPHR	KKLC1	0.684086	30.5	0.2399	<=SB
14	HLA-A*31:16	ALIVFWKYRR	ALIFWKYRR	0	3	1	0	0	ALIVFWKYRR	KKLC1	0.674596	33.8	0.2706	<=SB
18	HLA-A*31:16	FWKYRRFQR	FWKYRRFQR	0	0	0	0	0	FWKYRRFQR	KKLC1	0.671096	35.1	0.283	<=SB
13	HLA-A*31:16	CALIVFWKYR	CAIVFWKYR	0	2	1	0	0	CALIVFWKYR	KKLC1	0.653635	42.4	0.3505	<=SB
16	HLA-A*31:16	IVFWKYRR	IVF-WKYRR	0	0	0	3	1	IVFWKYRR	KKLC1	0.644513	46.8	0.3869	<=SB
40	HLA-B*07:18	LVRPSSSGL	LVRPSSSGL	0	0	0	0	0	LVRPSSSGL	KKLC1	0.478651	281.7	0.2395	<=SB
7	HLA-B*35:06	LASSILCAL	LASSILCAL	0	0	0	0	0	LASSILCAL	KKLC1	0.350872	1122.6	0.1113	<=SB
7	HLA-B*35:30	LASSILCAL	LASSILCAL	0	0	0	0	0	LASSILCAL	KKLC1	0.57659	97.6	0.2351	<=SB
92	HLA-B*37:04	VELEHTLL	VELEHT-LL	0	0	0	6	1	VELEHTLL	KKLC1	0.365437	958.9	0.1154	<=SB
87	HLA-B*37:04	VENKLVEL	VEN-KLVEL	0	0	0	3	1	VENKLVEL	KKLC1	0.28171	2372.6	0.4573	<=SB
29	HLA-B*40:26	GEMSSNSTAL	GEMSSSTAL	0	5	1	0	0	GEMSSNSTAL	KKLC1	0.687362	29.4	0.0453	<=SB
29	HLA-B*40:26	GEMSSNSTA	GEMSSNSTA	0	0	0	0	0	GEMSSNSTA	KKLC1	0.582442	91.6	0.1778	<=SB
40	HLA-B*42:02	LVRPSSSGL	LVRPSSSGL	0	0	0	0	0	LVRPSSSGL	KKLC1	0.409982	592.2	0.3682	<=SB
74	HLA-B*42:02	IARQKRILV	IARQKRILV	0	0	0	0	0	IARQKRILV	KKLC1	0.378443	833.1	0.4883	<=SB
94	HLA-B*44:83	LEHTLLSKGF	LETLLSKGF	0	2	1	0	0	LEHTLLSKGF	KKLC1	0.467106	319.2	0.1687	<=SB
29	HLA-B*44:83	GEMSSNSTAL	GEMSSSTAL	0	5	1	0	0	GEMSSNSTAL	KKLC1	0.443647	411.4	0.2133	<=SB
29	HLA-B*50:04	GEMSSNSTA	GEMSSNSTA	0	0	0	0	0	GEMSSNSTA	KKLC1	0.714547	21.9	0.0091	<=SB
28	HLA-B*50:04	TGEMSSNSTA	TEMSSNSTA	0	1	1	0	0	TGEMSSNSTA	KKLC1	0.54421	138.6	0.1041	<=SB
92	HLA-B*50:04	VELEHTLLS	VELEHTLLS	0	0	0	0	0	VELEHTLLS	KKLC1	0.478666	281.7	0.2041	<=SB
29	HLA-B*50:04	GEMSSNSTALA	GEMSSNSTA	0	8	2	0	0	GEMSSNSTALA	KKLC1	0.467561	317.6	0.2293	<=SB
29	HLA-B*50:04	GEMSSNSTAL	GEMSSSTAL	0	5	1	0	0	GEMSSNSTAL	KKLC1	0.452528	373.7	0.2652	<=SB
32	HLA-C*01:18	SSNSTALAL	SSNSTALAL	0	0	0	0	0	SSNSTALAL	KKLC1	0.371847	894.7	0.0709	<=SB
4	HLA-C*01:18	YLLLASSIL	YLLLASSIL	0	0	0	0	0	YLLLASSIL	KKLC1	0.304283	1858.5	0.2595	<=SB
86	HLA-C*01:18	MVENKLVEL	MVENKLVEL	0	0	0	0	0	MVENKLVEL	KKLC1	0.300779	1930.3	0.273	<=SB
7	HLA-C*01:18	LASSILCAL	LASSILCAL	0	0	0	0	0	LASSILCAL	KKLC1	0.300319	1939.9	0.2748	<=SB
40	HLA-C*01:18	LVRPSSSGL	LVRPSSSGL	0	0	0	0	0	LVRPSSSGL	KKLC1	0.287783	2221.7	0.336	<=SB
66	HLA-C*01:18	ILNNFPHSI	ILNNFPHSI	0	0	0	0	0	ILNNFPHSI	KKLC1	0.278693	2451.3	0.3906	<=SB
7	HLA-C*02:08	LASSILCAL	LASSILCAL	0	0	0	0	0	LASSILCAL	KKLC1	0.468265	315.2	0.1887	<=SB
66	HLA-C*02:08	ILNNFPHSI	ILNNFPHSI	0	0	0	0	0	ILNNFPHSI	KKLC1	0.467963	316.2	0.1896	<=SB
32	HLA-C*02:08	SSNSTALAL	SSNSTALAL	0	0	0	0	0	SSNSTALAL	KKLC1	0.444728	406.6	0.2681	<=SB
31	HLA-C*02:08	MSSNSTALAL	MSNSTALAL	0	1	1	0	0	MSSNSTALAL	KKLC1	0.432138	466	0.3196	<=SB
31	HLA-C*02:08	MSSNSTALA	MSSNSTALA	0	0	0	0	0	MSSNSTALA	KKLC1	0.401989	645.7	0.4723	<=SB
59	HLA-C*04:26	VYDLSRDIL	VYDLSRDIL	0	0	0	0	0	VYDLSRDIL	KKLC1	0.441741	420	0.0097	<=SB
58	HLA-C*04:26	AVYDLSRDIL	AYDLSRDIL	0	1	1	0	0	AVYDLSRDIL	KKLC1	0.207941	5270.6	0.2543	<=SB
23	HLA-C*04:26	RFQRNTGEM	RFQRNTGEM	0	0	0	0	0	RFQRNTGEM	KKLC1	0.192292	6243	0.3385	<=SB
59	HLA-C*04:26	VYDLSRDI	VYDLSRD-I	0	0	0	7	1	VYDLSRDI	KKLC1	0.170857	7872.6	0.4882	<=SB
57	HLA-C*04:26	LAVYDLSRDIL	LYDLSRDIL	0	1	2	0	0	LAVYDLSRDIL	KKLC1	0.1705	7903.1	0.491	<=SB
41	HLA-C*06:09	VRPSSSGLI	VRPSSSGLI	0	0	0	0	0	VRPSSSGLI	KKLC1	0.249882	3348	0.1664	<=SB
22	HLA-C*06:09	RRFQRNTGEM	RRFQRNTEM	0	7	1	0	0	RRFQRNTGEM	KKLC1	0.210673	5117.1	0.3618	<=SB
78	HLA-C*06:09	KRILVNLSM	KRILVNLSM	0	0	0	0	0	KRILVNLSM	KKLC1	0.204071	5496	0.4089	<=SB
66	HLA-C*06:09	ILNNFPHSI	ILNNFPHSI	0	0	0	0	0	ILNNFPHSI	KKLC1	0.198882	5813.4	0.4536	<=SB
74	HLA-C*06:09	IARQKRILV	IARQKRILV	0	0	0	0	0	IARQKRILV	KKLC1	0.195845	6007.6	0.4797	<=SB
22	HLA-C*06:27	RRFQRNTGEM	RRFQRNTEM	0	7	1	0	0	RRFQRNTGEM	KKLC1	0.451419	378.2	0.1269	<=SB
78	HLA-C*06:27	KRILVNLSM	KRILVNLSM	0	0	0	0	0	KRILVNLSM	KKLC1	0.438019	437.3	0.1435	<=SB
41	HLA-C*06:27	VRPSSSGLI	VRPSSSGLI	0	0	0	0	0	VRPSSSGLI	KKLC1	0.366415	948.8	0.3066	<=SB
32	HLA-C*12:09	SSNSTALAL	SSNSTALAL	0	0	0	0	0	SSNSTALAL	KKLC1	0.627463	56.3	0.0641	<=SB
66	HLA-C*12:09	ILNNFPHSI	ILNNFPHSI	0	0	0	0	0	ILNNFPHSI	KKLC1	0.592805	81.9	0.1226	<=SB
86	HLA-C*12:09	MVENKLVEL	MVENKLVEL	0	0	0	0	0	MVENKLVEL	KKLC1	0.552501	126.7	0.2448	<=SB
52	HLA-C*12:09	NTDNNLAVY	NTDNNLAVY	0	0	0	0	0	NTDNNLAVY	KKLC1	0.502253	218.2	0.4695	<=SB
40	HLA-C*12:09	LVRPSSSGL	LVRPSSSGL	0	0	0	0	0	LVRPSSSGL	KKLC1	0.499074	225.9	0.4867	<=SB
31	HLA-C*12:09	MSSNSTALAL	MSNSTALAL	0	1	1	0	0	MSSNSTALAL	KKLC1	0.498376	227.6	0.4904	<=SB
32	HLA-C*15:06	SSNSTALAL	SSNSTALAL	0	0	0	0	0	SSNSTALAL	KKLC1	0.596655	78.6	0.13	<=SB
7	HLA-C*15:06	LASSILCAL	LASSILCAL	0	0	0	0	0	LASSILCAL	KKLC1	0.512672	195	0.3647	<=SB
66	HLA-C*15:06	ILNNFPHSI	ILNNFPHSI	0	0	0	0	0	ILNNFPHSI	KKLC1	0.509679	201.4	0.3763	<=SB
31	HLA-C*15:06	MSSNSTALAL	MSNSTALAL	0	1	1	0	0	MSSNSTALAL	KKLC1	0.488554	253.1	0.4707	<=SB
78	HLA-C*07:19	KRILVNLSM	KRILVNLSM	0	0	0	0	0	KRILVNLSM	KKLC1	0.475681	290.9	0.1447	<=SB
22	HLA-C*07:19	RRFQRNTGEM	RRFQRNTEM	0	7	1	0	0	RRFQRNTGEM	KKLC1	0.473136	299	0.1478	<=SB
41	HLA-C*07:19	VRPSSSGLI	VRPSSSGLI	0	0	0	0	0	VRPSSSGLI	KKLC1	0.390442	731.6	0.4144	<=SB
16	HLA-C*07:19	IVFWKYRRF	IVFWKYRRF	0	0	0	0	0	IVFWKYRRF	KKLC1	0.383607	787.8	0.4512	<=SB
7	HLA-C*03:09	LASSILCAL	LASSILCAL	0	0	0	0	0	LASSILCAL	KKLC1	0.786804	10	0.036	<=SB
32	HLA-C*03:09	SSNSTALAL	SSNSTALAL	0	0	0	0	0	SSNSTALAL	KKLC1	0.706466	24	0.1049	<=SB
4	HLA-C*03:09	YLLLASSIL	YLLLASSIL	0	0	0	0	0	YLLLASSIL	KKLC1	0.616419	63.5	0.2588	<=SB
3	HLA-A*24:46	FYLLLASSI	FYLLLASSI	0	0	0	0	0	FYLLLASSI	KKLC1	0.537181	149.5	0.2031	<=SB
29	HLA-B*40:52	GEMSSNSTAL	GEMSSSTAL	0	5	1	0	0	GEMSSNSTAL	KKLC1	0.533308	155.9	0.1581	<=SB
94	HLA-B*40:52	LEHTLLSKGF	LEHTLLSGF	0	7	1	0	0	LEHTLLSKGF	KKLC1	0.463652	331.3	0.3137	<=SB
7	HLA-B*35:04	LASSILCAL	LASSILCAL	0	0	0	0	0	LASSILCAL	KKLC1	0.436904	442.6	0.1167	<=SB
30	HLA-B*35:04	EMSSNSTAL	EMSSNSTAL	0	0	0	0	0	EMSSNSTAL	KKLC1	0.289168	2188.7	0.4616	<=SB
7	HLA-B*46:02	LASSILCAL	LASSILCAL	0	0	0	0	0	LASSILCAL	KKLC1	0.30792	1786.7	0.1082	<=SB
62	HLA-B*46:02	LSRDILNNF	LSRDILNNF	0	0	0	0	0	LSRDILNNF	KKLC1	0.275257	2544.2	0.1613	<=SB
31	HLA-B*46:02	MSSNSTALAL	MSSNSTAAL	0	7	1	0	0	MSSNSTALAL	KKLC1	0.206877	5331.6	0.4639	<=SB
32	HLA-B*46:02	SSNSTALAL	SSNSTALAL	0	0	0	0	0	SSNSTALAL	KKLC1	0.2067	5341.9	0.4653	<=SB
9	HLA-B*46:02	SSILCALIVF	SSICALIVF	0	3	1	0	0	SSILCALIVF	KKLC1	0.206173	5372.4	0.4693	<=SB
29	HLA-B*50:02	GEMSSNSTA	GEMSSNSTA	0	0	0	0	0	GEMSSNSTA	KKLC1	0.651424	43.4	0.0096	<=SB
28	HLA-B*50:02	TGEMSSNSTA	TEMSSNSTA	0	1	1	0	0	TGEMSSNSTA	KKLC1	0.501957	218.9	0.076	<=SB
29	HLA-B*50:02	GEMSSNSTALA	GEMSSTALA	0	4	2	0	0	GEMSSNSTALA	KKLC1	0.39756	677.4	0.2354	<=SB
92	HLA-B*50:02	VELEHTLLS	VELEHTLLS	0	0	0	0	0	VELEHTLLS	KKLC1	0.381397	806.9	0.2821	<=SB
29	HLA-B*50:02	GEMSSNSTAL	GEMSSSTAL	0	5	1	0	0	GEMSSNSTAL	KKLC1	0.375311	861.8	0.3014	<=SB
59	HLA-C*04:15	VYDLSRDIL	VYDLSRDIL	0	0	0	0	0	VYDLSRDIL	KKLC1	0.457359	354.7	0.0169	<=SB
66	HLA-C*04:15	ILNNFPHSI	ILNNFPHSI	0	0	0	0	0	ILNNFPHSI	KKLC1	0.251461	3291.3	0.2909	<=SB
58	HLA-C*04:15	AVYDLSRDIL	AYDLSRDIL	0	1	1	0	0	AVYDLSRDIL	KKLC1	0.228259	4230.5	0.4003	<=SB
23	HLA-C*04:15	RFQRNTGEM	RFQRNTGEM	0	0	0	0	0	RFQRNTGEM	KKLC1	0.216129	4823.8	0.487	<=SB
86	HLA-C*04:15	MVENKLVEL	MVENKLVEL	0	0	0	0	0	MVENKLVEL	KKLC1	0.215782	4841.9	0.4895	<=SB
70	HLA-B*51:36	FPHSIARQKRI	FPHSIARQI	0	8	2	0	0	FPHSIARQKRI	KKLC1	0.340067	1261.8	0.1885	<=SB
42	HLA-B*51:36	RPSSSGLI	RP-SSSGLI	0	0	0	2	1	RPSSSGLI	KKLC1	0.271642	2645.7	0.4603	<=SB
66	HLA-A*02:13	ILNNFPHSI	ILNNFPHSI	0	0	0	0	0	ILNNFPHSI	KKLC1	0.791806	9.5	0.0571	<=SB
79	HLA-A*02:13	RILVNLSMV	RILVNLSMV	0	0	0	0	0	RILVNLSMV	KKLC1	0.641882	48.2	0.3978	<=SB
90	HLA-A*02:13	KLVELEHTL	KLVELEHTL	0	0	0	0	0	KLVELEHTL	KKLC1	0.634613	52.1	0.4325	<=SB
6	HLA-A*02:13	LLASSILCAL	LLASSILAL	0	7	1	0	0	LLASSILCAL	KKLC1	0.628101	55.9	0.4646	<=SB
85	HLA-A*02:13	SMVENKLVEL	SMVEKLVEL	0	4	1	0	0	SMVENKLVEL	KKLC1	0.625865	57.3	0.4756	<=SB
3	HLA-A*24:28	FYLLLASSI	FYLLLASSI	0	0	0	0	0	FYLLLASSI	KKLC1	0.412544	576	0.2403	<=SB
3	HLA-A*24:28	FYLLLASSIL	FYLLLASSL	0	8	1	0	0	FYLLLASSIL	KKLC1	0.380104	818.2	0.3679	<=SB
3	HLA-A*24:21	FYLLLASSI	FYLLLASSI	0	0	0	0	0	FYLLLASSI	KKLC1	0.596996	78.3	0.1709	<=SB
90	HLA-A*02:44	KLVELEHTL	KLVELEHTL	0	0	0	0	0	KLVELEHTL	KKLC1	0.749147	15.1	0.206	<=SB
66	HLA-A*02:44	ILNNFPHSI	ILNNFPHSI	0	0	0	0	0	ILNNFPHSI	KKLC1	0.701672	25.2	0.3638	<=SB
79	HLA-A*02:44	RILVNLSMV	RILVNLSMV	0	0	0	0	0	RILVNLSMV	KKLC1	0.689896	28.7	0.4085	<=SB
17	HLA-A*31:02	VFWKYRRFQR	VFWYRRFQR	0	3	1	0	0	VFWKYRRFQR	KKLC1	0.79299	9.4	0.0205	<=SB
14	HLA-A*31:02	ALIVFWKYR	ALIVFWKYR	0	0	0	0	0	ALIVFWKYR	KKLC1	0.729639	18.6	0.08	<=SB
15	HLA-A*31:02	LIVFWKYRR	LIVFWKYRR	0	0	0	0	0	LIVFWKYRR	KKLC1	0.723077	20	0.087	<=SB
18	HLA-A*31:02	FWKYRRFQR	FWKYRRFQR	0	0	0	0	0	FWKYRRFQR	KKLC1	0.710715	22.9	0.1082	<=SB
16	HLA-A*31:02	IVFWKYRRFQR	IVFWRRFQR	0	4	2	0	0	IVFWKYRRFQR	KKLC1	0.701263	25.3	0.1225	<=SB
96	HLA-A*31:02	HTLLSKGFR	HTLLSKGFR	0	0	0	0	0	HTLLSKGFR	KKLC1	0.698663	26.1	0.1266	<=SB
14	HLA-A*31:02	ALIVFWKYRR	ALIFWKYRR	0	3	1	0	0	ALIVFWKYRR	KKLC1	0.647029	45.6	0.2484	<=SB
101	HLA-A*31:02	KGFRGASPHR	KFRGASPHR	0	1	1	0	0	KGFRGASPHR	KKLC1	0.639477	49.4	0.2734	<=SB
13	HLA-A*31:02	CALIVFWKYR	CALIVFWYR	0	7	1	0	0	CALIVFWKYR	KKLC1	0.625876	57.3	0.3229	<=SB
102	HLA-A*31:02	GFRGASPHR	GFRGASPHR	0	0	0	0	0	GFRGASPHR	KKLC1	0.60682	70.4	0.3996	<=SB
16	HLA-A*31:02	IVFWKYRR	IVF-WKYRR	0	0	0	3	1	IVFWKYRR	KKLC1	0.584651	89.5	0.4899	<=SB
96	HLA-A*33:25	HTLLSKGFR	HTLLSKGFR	0	0	0	0	0	HTLLSKGFR	KKLC1	0.762781	13	0.0239	<=SB
15	HLA-A*33:25	LIVFWKYRR	LIVFWKYRR	0	0	0	0	0	LIVFWKYRR	KKLC1	0.747903	15.3	0.034	<=SB
17	HLA-A*33:25	VFWKYRRFQR	VFWYRRFQR	0	3	1	0	0	VFWKYRRFQR	KKLC1	0.722793	20.1	0.0675	<=SB
16	HLA-A*33:25	IVFWKYRRFQR	IVFWRRFQR	0	4	2	0	0	IVFWKYRRFQR	KKLC1	0.670794	35.2	0.1228	<=SB
68	HLA-A*33:25	NNFPHSIAR	NNFPHSIAR	0	0	0	0	0	NNFPHSIAR	KKLC1	0.659104	40	0.1479	<=SB
18	HLA-A*33:25	FWKYRRFQR	FWKYRRFQR	0	0	0	0	0	FWKYRRFQR	KKLC1	0.656188	41.3	0.1538	<=SB
13	HLA-A*33:25	CALIVFWKYR	CAIVFWKYR	0	2	1	0	0	CALIVFWKYR	KKLC1	0.603161	73.2	0.2868	<=SB
95	HLA-A*33:25	EHTLLSKGFR	ETLLSKGFR	0	1	1	0	0	EHTLLSKGFR	KKLC1	0.591185	83.4	0.3249	<=SB
16	HLA-A*33:25	IVFWKYRR	IVF-WKYRR	0	0	0	3	1	IVFWKYRR	KKLC1	0.585707	88.5	0.3426	<=SB
78	HLA-C*07:10	KRILVNLSM	KRILVNLSM	0	0	0	0	0	KRILVNLSM	KKLC1	0.482279	270.9	0.1587	<=SB
22	HLA-C*07:10	RRFQRNTGEM	RRFQRNTEM	0	7	1	0	0	RRFQRNTGEM	KKLC1	0.416876	549.6	0.3158	<=SB
3	HLA-C*07:10	FYLLLASSI	FYLLLASSI	0	0	0	0	0	FYLLLASSI	KKLC1	0.409009	598.5	0.349	<=SB
16	HLA-C*07:10	IVFWKYRRF	IVFWKYRRF	0	0	0	0	0	IVFWKYRRF	KKLC1	0.394236	702.2	0.4133	<=SB
81	HLA-A*11:05	LVNLSMVENK	LVNLSMVEK	0	8	1	0	0	LVNLSMVENK	KKLC1	0.618191	62.2	0.3792	<=SB
96	HLA-A*11:43	HTLLSKGFR	HTLLSKGFR	0	0	0	0	0	HTLLSKGFR	KKLC1	0.648887	44.7	0.3122	<=SB
66	HLA-A*24:88	ILNNFPHSI	ILNNFPHSI	0	0	0	0	0	ILNNFPHSI	KKLC1	0.310146	1744.2	0.1987	<=SB
3	HLA-A*24:88	FYLLLASSI	FYLLLASSI	0	0	0	0	0	FYLLLASSI	KKLC1	0.297051	2009.7	0.2386	<=SB
40	HLA-B*07:31	LVRPSSSGL	LVRPSSSGL	0	0	0	0	0	LVRPSSSGL	KKLC1	0.704187	24.5	0.1243	<=SB
7	HLA-B*35:35	LASSILCAL	LASSILCAL	0	0	0	0	0	LASSILCAL	KKLC1	0.615387	64.2	0.2978	<=SB
52	HLA-B*35:35	NTDNNLAVY	NTDNNLAVY	0	0	0	0	0	NTDNNLAVY	KKLC1	0.596544	78.7	0.3479	<=SB
7	HLA-B*35:64	LASSILCAL	LASSILCAL	0	0	0	0	0	LASSILCAL	KKLC1	0.568738	106.3	0.3323	<=SB
52	HLA-B*35:64	NTDNNLAVY	NTDNNLAVY	0	0	0	0	0	NTDNNLAVY	KKLC1	0.542282	141.5	0.3939	<=SB
29	HLA-B*40:53	GEMSSNSTA	GEMSSNSTA	0	0	0	0	0	GEMSSNSTA	KKLC1	0.573932	100.5	0.0512	<=SB
29	HLA-B*40:53	GEMSSNSTAL	GEMSSSTAL	0	5	1	0	0	GEMSSNSTAL	KKLC1	0.435519	449.2	0.3187	<=SB
1	HLA-B*52:05	MNFYLLLASSI	MNFLLASSI	0	3	2	0	0	MNFYLLLASSI	KKLC1	0.248258	3407.3	0.3543	<=SB
7	HLA-B*52:11	LASSILCALI	LASSILALI	0	6	1	0	0	LASSILCALI	KKLC1	0.271408	2652.4	0.3685	<=SB
8	HLA-B*52:11	ASSILCALI	ASSILCALI	0	0	0	0	0	ASSILCALI	KKLC1	0.270916	2666.5	0.3717	<=SB
7	HLA-C*03:23	LASSILCAL	LASSILCAL	0	0	0	0	0	LASSILCAL	KKLC1	0.786804	10	0.036	<=SB
32	HLA-C*03:23	SSNSTALAL	SSNSTALAL	0	0	0	0	0	SSNSTALAL	KKLC1	0.706466	24	0.1049	<=SB
4	HLA-C*03:23	YLLLASSIL	YLLLASSIL	0	0	0	0	0	YLLLASSIL	KKLC1	0.616419	63.5	0.2588	<=SB
7	HLA-C*03:43	LASSILCAL	LASSILCAL	0	0	0	0	0	LASSILCAL	KKLC1	0.75806	13.7	0.0572	<=SB
32	HLA-C*03:43	SSNSTALAL	SSNSTALAL	0	0	0	0	0	SSNSTALAL	KKLC1	0.683454	30.7	0.1663	<=SB
31	HLA-C*03:43	MSSNSTALAL	MSNSTALAL	0	1	1	0	0	MSSNSTALAL	KKLC1	0.573423	101	0.4909	<=SB
7	HLA-C*03:64	LASSILCAL	LASSILCAL	0	0	0	0	0	LASSILCAL	KKLC1	0.786804	10	0.036	<=SB
32	HLA-C*03:64	SSNSTALAL	SSNSTALAL	0	0	0	0	0	SSNSTALAL	KKLC1	0.706466	24	0.1049	<=SB
4	HLA-C*03:64	YLLLASSIL	YLLLASSIL	0	0	0	0	0	YLLLASSIL	KKLC1	0.616419	63.5	0.2588	<=SB
78	HLA-C*07:15	KRILVNLSM	KRILVNLSM	0	0	0	0	0	KRILVNLSM	KKLC1	0.493829	239	0.1299	<=SB
22	HLA-C*07:15	RRFQRNTGEM	RRFQRNTEM	0	7	1	0	0	RRFQRNTGEM	KKLC1	0.446891	397.2	0.2359	<=SB
23	HLA-C*07:15	RFQRNTGEM	RFQRNTGEM	0	0	0	0	0	RFQRNTGEM	KKLC1	0.386925	760	0.446	<=SB
32	HLA-C*15:10	SSNSTALAL	SSNSTALAL	0	0	0	0	0	SSNSTALAL	KKLC1	0.564132	111.7	0.1102	<=SB
31	HLA-C*15:10	MSSNSTALAL	MSNSTALAL	0	1	1	0	0	MSSNSTALAL	KKLC1	0.471106	305.7	0.3334	<=SB
66	HLA-C*15:10	ILNNFPHSI	ILNNFPHSI	0	0	0	0	0	ILNNFPHSI	KKLC1	0.458447	350.5	0.3808	<=SB
7	HLA-C*15:10	LASSILCAL	LASSILCAL	0	0	0	0	0	LASSILCAL	KKLC1	0.438795	433.6	0.4634	<=SB
31	HLA-C*15:10	MSSNSTALA	MSSNSTALA	0	0	0	0	0	MSSNSTALA	KKLC1	0.430538	474.1	0.4995	<=SB
66	HLA-A*02:37	ILNNFPHSI	ILNNFPHSI	0	0	0	0	0	ILNNFPHSI	KKLC1	0.772601	11.7	0.0553	<=SB
90	HLA-A*02:37	KLVELEHTL	KLVELEHTL	0	0	0	0	0	KLVELEHTL	KKLC1	0.665693	37.2	0.217	<=SB
78	HLA-B*38:04	KRILVNLSM	KRILVNLSM	0	0	0	0	0	KRILVNLSM	KKLC1	0.429492	479.5	0.1798	<=SB
66	HLA-A*02:19	ILNNFPHSI	ILNNFPHSI	0	0	0	0	0	ILNNFPHSI	KKLC1	0.772601	11.7	0.0553	<=SB
90	HLA-A*02:19	KLVELEHTL	KLVELEHTL	0	0	0	0	0	KLVELEHTL	KKLC1	0.665693	37.2	0.217	<=SB
94	HLA-B*15:53	LEHTLLSKGF	LEHTLLSGF	0	7	1	0	0	LEHTLLSKGF	KKLC1	0.629489	55.1	0.2908	<=SB
188	HLA-A*24:02	IMPKTGFLI	IMPKTGFLI	0	0	0	0	0	IMPKTGFLI	MAGE_A1	0.686015	29.9	0.066	<=SB
275	HLA-A*24:02	SYVKVLEYVI	SYVKVLYVI	0	6	1	0	0	SYVKVLEYVI	MAGE_A1	0.607516	69.9	0.1531	<=SB
275	HLA-A*24:02	SYVKVLEYV	SYVKVLEYV	0	0	0	0	0	SYVKVLEYV	MAGE_A1	0.599184	76.5	0.1672	<=SB
135	HLA-A*24:02	NYKHCFPEIF	NYHCFPEIF	0	2	1	0	0	NYKHCFPEIF	MAGE_A1	0.589291	85.1	0.1848	<=SB
135	HLA-A*24:02	NYKHCFPEI	NYKHCFPEI	0	0	0	0	0	NYKHCFPEI	MAGE_A1	0.523138	174.1	0.3257	<=SB
188	HLA-A*24:02	IMPKTGFLII	IMPKTGFLI	0	8	1	0	0	IMPKTGFLII	MAGE_A1	0.48949	250.5	0.4263	<=SB
168	HLA-A*24:02	SYVLVTCLGL	SYVLVTCLL	0	8	1	0	0	SYVLVTCLGL	MAGE_A1	0.476274	289	0.4706	<=SB
96	HLA-A*11:01	SLFRAVITK	SLFRAVITK	0	0	0	0	0	SLFRAVITK	MAGE_A1	0.762787	13	0.0474	<=SB
289	HLA-A*11:01	RVRFFFPSLR	RVFFFPSLR	0	2	1	0	0	RVRFFFPSLR	MAGE_A1	0.691253	28.2	0.1672	<=SB
96	HLA-A*11:01	SLFRAVITKK	SLFRAVITK	0	8	1	0	0	SLFRAVITKK	MAGE_A1	0.685987	29.9	0.1783	<=SB
270	HLA-A*11:01	ALAETSYVK	ALAETSYVK	0	0	0	0	0	ALAETSYVK	MAGE_A1	0.662975	38.3	0.2339	<=SB
107	HLA-A*11:01	ADLVGFLLLK	ALVGFLLLK	0	1	1	0	0	ADLVGFLLLK	MAGE_A1	0.656134	41.3	0.2525	<=SB
269	HLA-A*11:01	RALAETSYVK	RALAETSYK	0	8	1	0	0	RALAETSYVK	MAGE_A1	0.647336	45.4	0.2797	<=SB
219	HLA-A*11:01	SVMEVYDGR	SVMEVYDGR	0	0	0	0	0	SVMEVYDGR	MAGE_A1	0.6191	61.6	0.376	<=SB
66	HLA-A*11:01	TTINFTRQR	TTINFTRQR	0	0	0	0	0	TTINFTRQR	MAGE_A1	0.613823	65.3	0.3945	<=SB
128	HLA-A*11:01	MLESVIKNYK	MLSVIKNYK	0	2	1	0	0	MLESVIKNYK	MAGE_A1	0.613687	65.4	0.395	<=SB
274	HLA-A*11:01	TSYVKVLEY	TSYVKVLEY	0	0	0	0	0	TSYVKVLEY	MAGE_A1	0.597877	77.5	0.4601	<=SB
35	HLA-C*01:02	SSPLVLGTL	SSPLVLGTL	0	0	0	0	0	SSPLVLGTL	MAGE_A1	0.315175	1651.9	0.112	<=SB
62	HLA-C*01:02	SAFPTTINF	SAFPTTINF	0	0	0	0	0	SAFPTTINF	MAGE_A1	0.303519	1873.9	0.1459	<=SB
188	HLA-C*01:02	IMPKTGFLI	IMPKTGFLI	0	0	0	0	0	IMPKTGFLI	MAGE_A1	0.301139	1922.8	0.1532	<=SB
289	HLA-C*01:02	RVRFFFPSL	RVRFFFPSL	0	0	0	0	0	RVRFFFPSL	MAGE_A1	0.290572	2155.7	0.1784	<=SB
30	HLA-C*01:02	AATSSSSPL	AATSSSSPL	0	0	0	0	0	AATSSSSPL	MAGE_A1	0.266046	2810.8	0.2715	<=SB
106	HLA-C*01:02	VADLVGFLL	VADLVGFLL	0	0	0	0	0	VADLVGFLL	MAGE_A1	0.251046	3306.1	0.3515	<=SB
32	HLA-C*01:02	TSSSSPLVL	TSSSSPLVL	0	0	0	0	0	TSSSSPLVL	MAGE_A1	0.25049	3326	0.3549	<=SB
105	HLA-C*01:02	KVADLVGFL	KVADLVGFL	0	0	0	0	0	KVADLVGFL	MAGE_A1	0.243366	3592.5	0.3981	<=SB
294	HLA-C*01:02	FPSLREAAL	FPSLREAAL	0	0	0	0	0	FPSLREAAL	MAGE_A1	0.239843	3732.1	0.4237	<=SB
98	HLA-C*07:02	FRAVITKKV	FRAVITKKV	0	0	0	0	0	FRAVITKKV	MAGE_A1	0.432408	464.6	0.3028	<=SB
292	HLA-C*07:02	FFFPSLREA	FFFPSLREA	0	0	0	0	0	FFFPSLREA	MAGE_A1	0.419119	536.5	0.355	<=SB
136	HLA-C*07:02	YKHCFPEIF	YKHCFPEIF	0	0	0	0	0	YKHCFPEIF	MAGE_A1	0.417859	543.8	0.3599	<=SB
290	HLA-C*07:02	VRFFFPSL	VRFFFP-SL	0	0	0	6	1	VRFFFPSL	MAGE_A1	0.412715	575	0.3802	<=SB
62	HLA-C*07:02	SAFPTTINF	SAFPTTINF	0	0	0	0	0	SAFPTTINF	MAGE_A1	0.385619	770.8	0.4957	<=SB
278	HLA-A*02:01	KVLEYVIKV	KVLEYVIKV	0	0	0	0	0	KVLEYVIKV	MAGE_A1	0.83601	5.9	0.048	<=SB
92	HLA-A*02:01	CILESLFRAV	CILESLFAV	0	7	1	0	0	CILESLFRAV	MAGE_A1	0.713288	22.2	0.3048	<=SB
38	HLA-A*02:01	LVLGTLEEV	LVLGTLEEV	0	0	0	0	0	LVLGTLEEV	MAGE_A1	0.686486	29.7	0.3984	<=SB
264	HLA-A*02:01	FLWGPRALA	FLWGPRALA	0	0	0	0	0	FLWGPRALA	MAGE_A1	0.665793	37.2	0.4875	<=SB
66	HLA-A*33:03	TTINFTRQR	TTINFTRQR	0	0	0	0	0	TTINFTRQR	MAGE_A1	0.746652	15.5	0.0357	<=SB
219	HLA-A*33:03	SVMEVYDGR	SVMEVYDGR	0	0	0	0	0	SVMEVYDGR	MAGE_A1	0.703534	24.7	0.0883	<=SB
289	HLA-A*33:03	RVRFFFPSLR	RVFFFPSLR	0	2	1	0	0	RVRFFFPSLR	MAGE_A1	0.678076	32.6	0.1154	<=SB
281	HLA-A*33:03	EYVIKVSAR	EYVIKVSAR	0	0	0	0	0	EYVIKVSAR	MAGE_A1	0.673707	34.1	0.1198	<=SB
243	HLA-A*33:03	LVQEKYLEYR	LVQEKYLYR	0	7	1	0	0	LVQEKYLEYR	MAGE_A1	0.564071	111.8	0.4161	<=SB
282	HLA-A*33:03	YVIKVSARVR	YVIKVSARR	0	8	1	0	0	YVIKVSARVR	MAGE_A1	0.5464	135.3	0.4904	<=SB
112	HLA-A*33:03	FLLLKYRAR	FLLLKYRAR	0	0	0	0	0	FLLLKYRAR	MAGE_A1	0.545182	137.1	0.4955	<=SB
62	HLA-C*03:04	SAFPTTINF	SAFPTTINF	0	0	0	0	0	SAFPTTINF	MAGE_A1	0.763558	12.9	0.0475	<=SB
30	HLA-C*03:04	AATSSSSPL	AATSSSSPL	0	0	0	0	0	AATSSSSPL	MAGE_A1	0.749212	15.1	0.0615	<=SB
230	HLA-C*03:04	SAYGEPRKL	SAYGEPRKL	0	0	0	0	0	SAYGEPRKL	MAGE_A1	0.657397	40.7	0.1811	<=SB
32	HLA-C*03:04	TSSSSPLVL	TSSSSPLVL	0	0	0	0	0	TSSSSPLVL	MAGE_A1	0.609022	68.7	0.2771	<=SB
167	HLA-C*03:04	HSYVLVTCL	HSYVLVTCL	0	0	0	0	0	HSYVLVTCL	MAGE_A1	0.554556	123.9	0.4151	<=SB
269	HLA-C*03:04	RALAETSYV	RALAETSYV	0	0	0	0	0	RALAETSYV	MAGE_A1	0.553454	125.4	0.4185	<=SB
60	HLA-C*03:04	GASAFPTTI	GASAFPTTI	0	0	0	0	0	GASAFPTTI	MAGE_A1	0.549682	130.6	0.4299	<=SB
106	HLA-C*08:01	VADLVGFLL	VADLVGFLL	0	0	0	0	0	VADLVGFLL	MAGE_A1	0.567171	108.1	0.0333	<=SB
62	HLA-C*08:01	SAFPTTINF	SAFPTTINF	0	0	0	0	0	SAFPTTINF	MAGE_A1	0.435547	449.1	0.1604	<=SB
32	HLA-C*08:01	TSSSSPLVL	TSSSSPLVL	0	0	0	0	0	TSSSSPLVL	MAGE_A1	0.371052	902.4	0.2991	<=SB
167	HLA-C*08:01	HSYVLVTCL	HSYVLVTCL	0	0	0	0	0	HSYVLVTCL	MAGE_A1	0.354354	1081.1	0.3637	<=SB
269	HLA-C*08:01	RALAETSYV	RALAETSYV	0	0	0	0	0	RALAETSYV	MAGE_A1	0.348227	1155.2	0.3876	<=SB
30	HLA-C*08:01	AATSSSSPL	AATSSSSPL	0	0	0	0	0	AATSSSSPL	MAGE_A1	0.347356	1166.2	0.391	<=SB
60	HLA-C*08:01	GASAFPTTI	GASAFPTTI	0	0	0	0	0	GASAFPTTI	MAGE_A1	0.337422	1298.5	0.4385	<=SB
62	HLA-B*46:01	SAFPTTINF	SAFPTTINF	0	0	0	0	0	SAFPTTINF	MAGE_A1	0.332294	1372.6	0.0376	<=SB
274	HLA-B*46:01	TSYVKVLEY	TSYVKVLEY	0	0	0	0	0	TSYVKVLEY	MAGE_A1	0.227258	4276.5	0.1931	<=SB
171	HLA-B*46:01	LVTCLGLSY	LVTCLGLSY	0	0	0	0	0	LVTCLGLSY	MAGE_A1	0.188571	6499.5	0.3829	<=SB
262	HLA-B*40:01	YEFLWGPRAL	YEFWGPRAL	0	3	1	0	0	YEFLWGPRAL	MAGE_A1	0.811023	7.7	0.0087	<=SB
272	HLA-B*40:01	AETSYVKVL	AETSYVKVL	0	0	0	0	0	AETSYVKVL	MAGE_A1	0.73909	16.8	0.0344	<=SB
94	HLA-B*40:01	LESLFRAVI	LESLFRAVI	0	0	0	0	0	LESLFRAVI	MAGE_A1	0.669814	35.6	0.1031	<=SB
215	HLA-B*40:01	WEELSVMEV	WEELSVMEV	0	0	0	0	0	WEELSVMEV	MAGE_A1	0.568809	106.2	0.2544	<=SB
261	HLA-B*40:01	RYEFLWGPRAL	YEFWGPRAL	1	3	1	0	0	YEFLWGPRAL	MAGE_A1	0.531206	159.5	0.3459	<=SB
209	HLA-B*40:01	APEEEIWEEL	AEEEIWEEL	0	1	1	0	0	APEEEIWEEL	MAGE_A1	0.496322	232.7	0.444	<=SB
148	HLA-B*40:01	SESLQLVFGI	SELQLVFGI	0	2	1	0	0	SESLQLVFGI	MAGE_A1	0.48895	252	0.4635	<=SB
262	HLA-B*40:01	YEFLWGPRALA	YEFWGPRAL	0	3	1	0	0	YEFLWGPRAL	MAGE_A1	0.48173	272.5	0.4826	<=SB
20	HLA-B*40:01	QEALGLVCV	QEALGLVCV	0	0	0	0	0	QEALGLVCV	MAGE_A1	0.480417	276.4	0.486	<=SB
62	HLA-C*03:03	SAFPTTINF	SAFPTTINF	0	0	0	0	0	SAFPTTINF	MAGE_A1	0.763558	12.9	0.0475	<=SB
30	HLA-C*03:03	AATSSSSPL	AATSSSSPL	0	0	0	0	0	AATSSSSPL	MAGE_A1	0.749212	15.1	0.0615	<=SB
230	HLA-C*03:03	SAYGEPRKL	SAYGEPRKL	0	0	0	0	0	SAYGEPRKL	MAGE_A1	0.657397	40.7	0.1811	<=SB
32	HLA-C*03:03	TSSSSPLVL	TSSSSPLVL	0	0	0	0	0	TSSSSPLVL	MAGE_A1	0.609022	68.7	0.2771	<=SB
167	HLA-C*03:03	HSYVLVTCL	HSYVLVTCL	0	0	0	0	0	HSYVLVTCL	MAGE_A1	0.554556	123.9	0.4151	<=SB
269	HLA-C*03:03	RALAETSYV	RALAETSYV	0	0	0	0	0	RALAETSYV	MAGE_A1	0.553454	125.4	0.4185	<=SB
60	HLA-C*03:03	GASAFPTTI	GASAFPTTI	0	0	0	0	0	GASAFPTTI	MAGE_A1	0.549682	130.6	0.4299	<=SB
189	HLA-B*51:01	MPKTGFLII	MPKTGFLII	0	0	0	0	0	MPKTGFLII	MAGE_A1	0.54599	136	0.015	<=SB
189	HLA-B*51:01	MPKTGFLI	MP-KTGFLI	0	0	0	2	1	MPKTGFLI	MAGE_A1	0.475295	292.1	0.046	<=SB
189	HLA-B*51:01	MPKTGFLIIV	MPTGFLIIV	0	2	1	0	0	MPKTGFLIIV	MAGE_A1	0.356433	1057.1	0.1831	<=SB
188	HLA-B*51:01	IMPKTGFLII	MPKTGFLII	1	0	0	0	0	MPKTGFLII	MAGE_A1	0.281881	2368.2	0.4178	<=SB
62	HLA-B*51:01	SAFPTTINF	SAFPTTINF	0	0	0	0	0	SAFPTTINF	MAGE_A1	0.26909	2719.7	0.4744	<=SB
294	HLA-B*51:01	FPSLREAAL	FPSLREAAL	0	0	0	0	0	FPSLREAAL	MAGE_A1	0.264377	2862	0.4952	<=SB
146	HLA-B*58:01	KASESLQLVF	KASSLQLVF	0	3	1	0	0	KASESLQLVF	MAGE_A1	0.771691	11.8	0.0746	<=SB
286	HLA-B*58:01	VSARVRFFF	VSARVRFFF	0	0	0	0	0	VSARVRFFF	MAGE_A1	0.75528	14.1	0.0928	<=SB
285	HLA-B*58:01	KVSARVRFFF	KSARVRFFF	0	1	1	0	0	KVSARVRFFF	MAGE_A1	0.721991	20.2	0.1318	<=SB
62	HLA-B*58:01	SAFPTTINF	SAFPTTINF	0	0	0	0	0	SAFPTTINF	MAGE_A1	0.619703	61.2	0.3342	<=SB
89	HLA-B*58:01	STSCILESLF	STSCILELF	0	7	1	0	0	STSCILESLF	MAGE_A1	0.581546	92.5	0.452	<=SB
62	HLA-C*03:02	SAFPTTINF	SAFPTTINF	0	0	0	0	0	SAFPTTINF	MAGE_A1	0.803092	8.4	0.0216	<=SB
274	HLA-C*03:02	TSYVKVLEY	TSYVKVLEY	0	0	0	0	0	TSYVKVLEY	MAGE_A1	0.63333	52.8	0.2547	<=SB
30	HLA-C*03:02	AATSSSSPL	AATSSSSPL	0	0	0	0	0	AATSSSSPL	MAGE_A1	0.618359	62.1	0.305	<=SB
167	HLA-C*03:02	HSYVLVTCL	HSYVLVTCL	0	0	0	0	0	HSYVLVTCL	MAGE_A1	0.603806	72.7	0.3513	<=SB
278	HLA-A*02:07	KVLEYVIKV	KVLEYVIKV	0	0	0	0	0	KVLEYVIKV	MAGE_A1	0.404254	630.1	0.1193	<=SB
188	HLA-A*02:07	IMPKTGFLI	IMPKTGFLI	0	0	0	0	0	IMPKTGFLI	MAGE_A1	0.395236	694.7	0.1322	<=SB
264	HLA-A*02:07	FLWGPRALA	FLWGPRALA	0	0	0	0	0	FLWGPRALA	MAGE_A1	0.292688	2106.9	0.4148	<=SB
92	HLA-A*02:07	CILESLFRAV	CILESLFAV	0	7	1	0	0	CILESLFRAV	MAGE_A1	0.282866	2343.1	0.4682	<=SB
278	HLA-A*02:06	KVLEYVIKV	KVLEYVIKV	0	0	0	0	0	KVLEYVIKV	MAGE_A1	0.879128	3.7	0.0122	<=SB
38	HLA-A*02:06	LVLGTLEEV	LVLGTLEEV	0	0	0	0	0	LVLGTLEEV	MAGE_A1	0.821737	6.9	0.0575	<=SB
92	HLA-A*02:06	CILESLFRAV	CILESLFAV	0	7	1	0	0	CILESLFRAV	MAGE_A1	0.76776	12.3	0.1495	<=SB
282	HLA-A*02:06	YVIKVSARV	YVIKVSARV	0	0	0	0	0	YVIKVSARV	MAGE_A1	0.748625	15.2	0.1873	<=SB
18	HLA-A*02:06	AQQEALGLV	AQQEALGLV	0	0	0	0	0	AQQEALGLV	MAGE_A1	0.746825	15.5	0.1927	<=SB
92	HLA-A*02:06	CILESLFRA	CILESLFRA	0	0	0	0	0	CILESLFRA	MAGE_A1	0.743063	16.1	0.2032	<=SB
41	HLA-A*02:06	GTLEEVPTA	GTLEEVPTA	0	0	0	0	0	GTLEEVPTA	MAGE_A1	0.665068	37.5	0.4784	<=SB
262	HLA-C*14:02	YEFLWGPRAL	YFLWGPRAL	0	1	1	0	0	YEFLWGPRAL	MAGE_A1	0.621394	60.1	0.2	<=SB
292	HLA-C*14:02	FFFPSLREA	FFFPSLREA	0	0	0	0	0	FFFPSLREA	MAGE_A1	0.607018	70.2	0.2393	<=SB
263	HLA-C*14:02	EFLWGPRAL	EFLWGPRAL	0	0	0	0	0	EFLWGPRAL	MAGE_A1	0.599833	75.9	0.2594	<=SB
62	HLA-C*14:02	SAFPTTINF	SAFPTTINF	0	0	0	0	0	SAFPTTINF	MAGE_A1	0.598379	77.1	0.2635	<=SB
143	HLA-C*14:02	IFGKASESL	IFGKASESL	0	0	0	0	0	IFGKASESL	MAGE_A1	0.586666	87.5	0.297	<=SB
292	HLA-C*14:02	FFFPSLREAAL	FFFPSLRAL	0	7	2	0	0	FFFPSLREAAL	MAGE_A1	0.554216	124.4	0.405	<=SB
135	HLA-C*14:02	NYKHCFPEI	NYKHCFPEI	0	0	0	0	0	NYKHCFPEI	MAGE_A1	0.548454	132.4	0.4282	<=SB
231	HLA-C*14:02	AYGEPRKLL	AYGEPRKLL	0	0	0	0	0	AYGEPRKLL	MAGE_A1	0.53279	156.8	0.4913	<=SB
106	HLA-C*04:01	VADLVGFLL	VADLVGFLL	0	0	0	0	0	VADLVGFLL	MAGE_A1	0.232669	4033.3	0.1775	<=SB
223	HLA-C*04:01	VYDGREHSA	VYDGREHSA	0	0	0	0	0	VYDGREHSA	MAGE_A1	0.197316	5912.7	0.3083	<=SB
223	HLA-C*04:01	VYDGREHSAY	VYDGRHSAY	0	5	1	0	0	VYDGREHSAY	MAGE_A1	0.18112	7045.2	0.4075	<=SB
293	HLA-C*04:01	FFPSLREAAL	FFPSLRAAL	0	6	1	0	0	FFPSLREAAL	MAGE_A1	0.178116	7277.9	0.4311	<=SB
256	HLA-C*04:01	DSDPARYEF	DSDPARYEF	0	0	0	0	0	DSDPARYEF	MAGE_A1	0.178023	7285.3	0.4319	<=SB
143	HLA-C*04:01	IFGKASESL	IFGKASESL	0	0	0	0	0	IFGKASESL	MAGE_A1	0.176165	7433.2	0.4465	<=SB
170	HLA-B*15:01	VLVTCLGLSY	VLVTLGLSY	0	4	1	0	0	VLVTCLGLSY	MAGE_A1	0.631212	54.1	0.2805	<=SB
171	HLA-B*15:01	LVTCLGLSY	LVTCLGLSY	0	0	0	0	0	LVTCLGLSY	MAGE_A1	0.580697	93.4	0.495	<=SB
62	HLA-B*15:02	SAFPTTINF	SAFPTTINF	0	0	0	0	0	SAFPTTINF	MAGE_A1	0.594504	80.4	0.1357	<=SB
171	HLA-B*15:02	LVTCLGLSY	LVTCLGLSY	0	0	0	0	0	LVTCLGLSY	MAGE_A1	0.554493	124	0.2148	<=SB
243	HLA-B*15:02	LVQEKYLEY	LVQEKYLEY	0	0	0	0	0	LVQEKYLEY	MAGE_A1	0.514899	190.3	0.32	<=SB
222	HLA-B*15:02	EVYDGREHSAY	EVYDGHSAY	0	5	2	0	0	EVYDGREHSAY	MAGE_A1	0.497953	228.6	0.3811	<=SB
161	HLA-B*15:02	EADPTGHSY	EADPTGHSY	0	0	0	0	0	EADPTGHSY	MAGE_A1	0.492827	241.7	0.3996	<=SB
126	HLA-B*44:03	AEMLESVIKNY	AEMSVIKNY	0	3	2	0	0	AEMLESVIKNY	MAGE_A1	0.74403	16	0.0096	<=SB
216	HLA-B*44:03	EELSVMEVY	EELSVMEVY	0	0	0	0	0	EELSVMEVY	MAGE_A1	0.669548	35.7	0.0404	<=SB
160	HLA-B*44:03	KEADPTGHSY	KEADTGHSY	0	4	1	0	0	KEADPTGHSY	MAGE_A1	0.619928	61.1	0.0679	<=SB
272	HLA-B*44:03	AETSYVKVLEY	AETSYVLEY	0	5	2	0	0	AETSYVKVLEY	MAGE_A1	0.609892	68.1	0.0809	<=SB
148	HLA-B*44:03	SESLQLVFGI	SELQLVFGI	0	2	1	0	0	SESLQLVFGI	MAGE_A1	0.592936	81.8	0.0966	<=SB
272	HLA-B*44:03	AETSYVKVL	AETSYVKVL	0	0	0	0	0	AETSYVKVL	MAGE_A1	0.592461	82.2	0.0971	<=SB
215	HLA-B*44:03	WEELSVMEVY	WELSVMEVY	0	1	1	0	0	WEELSVMEVY	MAGE_A1	0.522638	175	0.1931	<=SB
262	HLA-B*44:03	YEFLWGPRAL	YEFLWGRAL	0	6	1	0	0	YEFLWGPRAL	MAGE_A1	0.480679	275.6	0.2807	<=SB
98	HLA-C*06:02	FRAVITKKV	FRAVITKKV	0	0	0	0	0	FRAVITKKV	MAGE_A1	0.566721	108.6	0.0377	<=SB
292	HLA-C*06:02	FFFPSLREA	FFFPSLREA	0	0	0	0	0	FFFPSLREA	MAGE_A1	0.360176	1015.1	0.3294	<=SB
136	HLA-C*06:02	YKHCFPEIF	YKHCFPEIF	0	0	0	0	0	YKHCFPEIF	MAGE_A1	0.347576	1163.4	0.3753	<=SB
290	HLA-C*06:02	VRFFFPSL	VRFFFP-SL	0	0	0	6	1	VRFFFPSL	MAGE_A1	0.346755	1173.8	0.3783	<=SB
274	HLA-C*06:02	TSYVKVLEY	TSYVKVLEY	0	0	0	0	0	TSYVKVLEY	MAGE_A1	0.345307	1192.3	0.3836	<=SB
270	HLA-A*02:03	ALAETSYVKV	ALAESYVKV	0	4	1	0	0	ALAETSYVKV	MAGE_A1	0.7872	10	0.207	<=SB
270	HLA-A*02:03	ALAETSYV	ALAE-TSYV	0	0	0	4	1	ALAETSYV	MAGE_A1	0.764831	12.7	0.2942	<=SB
282	HLA-A*02:03	YVIKVSARV	YVIKVSARV	0	0	0	0	0	YVIKVSARV	MAGE_A1	0.764615	12.8	0.2952	<=SB
161	HLA-B*35:01	EADPTGHSY	EADPTGHSY	0	0	0	0	0	EADPTGHSY	MAGE_A1	0.790244	9.7	0.035	<=SB
294	HLA-B*35:01	FPSLREAAL	FPSLREAAL	0	0	0	0	0	FPSLREAAL	MAGE_A1	0.730895	18.4	0.0757	<=SB
62	HLA-B*35:01	SAFPTTINF	SAFPTTINF	0	0	0	0	0	SAFPTTINF	MAGE_A1	0.679602	32	0.127	<=SB
171	HLA-B*35:01	LVTCLGLSY	LVTCLGLSY	0	0	0	0	0	LVTCLGLSY	MAGE_A1	0.645596	46.3	0.1788	<=SB
254	HLA-B*35:01	VPDSDPARY	VPDSDPARY	0	0	0	0	0	VPDSDPARY	MAGE_A1	0.606464	70.7	0.2478	<=SB
243	HLA-B*35:01	LVQEKYLEY	LVQEKYLEY	0	0	0	0	0	LVQEKYLEY	MAGE_A1	0.531374	159.2	0.4259	<=SB
62	HLA-C*12:02	SAFPTTINF	SAFPTTINF	0	0	0	0	0	SAFPTTINF	MAGE_A1	0.633184	52.9	0.0592	<=SB
274	HLA-C*12:02	TSYVKVLEY	TSYVKVLEY	0	0	0	0	0	TSYVKVLEY	MAGE_A1	0.520388	179.3	0.2441	<=SB
282	HLA-C*12:02	YVIKVSARV	YVIKVSARV	0	0	0	0	0	YVIKVSARV	MAGE_A1	0.516634	186.8	0.2566	<=SB
167	HLA-C*12:02	HSYVLVTCL	HSYVLVTCL	0	0	0	0	0	HSYVLVTCL	MAGE_A1	0.491793	244.4	0.3565	<=SB
105	HLA-C*12:02	KVADLVGFL	KVADLVGFL	0	0	0	0	0	KVADLVGFL	MAGE_A1	0.476781	287.5	0.4169	<=SB
230	HLA-C*12:02	SAYGEPRKL	SAYGEPRKL	0	0	0	0	0	SAYGEPRKL	MAGE_A1	0.461322	339.8	0.4817	<=SB
289	HLA-A*31:01	RVRFFFPSLR	RVRFFFSLR	0	6	1	0	0	RVRFFFPSLR	MAGE_A1	0.863337	4.4	0.0092	<=SB
291	HLA-A*31:01	RFFFPSLR	RFF-FPSLR	0	0	0	3	1	RFFFPSLR	MAGE_A1	0.740389	16.6	0.1112	<=SB
66	HLA-A*31:01	TTINFTRQR	TTINFTRQR	0	0	0	0	0	TTINFTRQR	MAGE_A1	0.709576	23.2	0.1708	<=SB
288	HLA-A*31:01	ARVRFFFPSLR	RVRFFFSLR	1	6	1	0	0	RVRFFFPSLR	MAGE_A1	0.705282	24.3	0.1816	<=SB
261	HLA-A*31:01	RYEFLWGPR	RYEFLWGPR	0	0	0	0	0	RYEFLWGPR	MAGE_A1	0.697202	26.5	0.204	<=SB
110	HLA-A*31:01	VGFLLLKYR	VGFLLLKYR	0	0	0	0	0	VGFLLLKYR	MAGE_A1	0.672038	34.8	0.2797	<=SB
63	HLA-A*31:01	AFPTTINFTR	AFTTINFTR	0	2	1	0	0	AFPTTINFTR	MAGE_A1	0.633305	52.9	0.4426	<=SB
111	HLA-A*31:01	GFLLLKYRAR	GFLLLKYAR	0	7	1	0	0	GFLLLKYRAR	MAGE_A1	0.625694	57.4	0.4836	<=SB
219	HLA-A*31:01	SVMEVYDGR	SVMEVYDGR	0	0	0	0	0	SVMEVYDGR	MAGE_A1	0.624782	58	0.4885	<=SB
262	HLA-B*13:01	YEFLWGPRAL	YEFLWGPAL	0	7	1	0	0	YEFLWGPRAL	MAGE_A1	0.596524	78.7	0.0243	<=SB
148	HLA-B*13:01	SESLQLVFGI	SELQLVFGI	0	2	1	0	0	SESLQLVFGI	MAGE_A1	0.52375	172.9	0.1013	<=SB
18	HLA-B*13:01	AQQEALGLV	AQQEALGLV	0	0	0	0	0	AQQEALGLV	MAGE_A1	0.483366	267.7	0.1746	<=SB
94	HLA-B*13:01	LESLFRAVI	LESLFRAVI	0	0	0	0	0	LESLFRAVI	MAGE_A1	0.463299	332.6	0.227	<=SB
272	HLA-B*13:01	AETSYVKVL	AETSYVKVL	0	0	0	0	0	AETSYVKVL	MAGE_A1	0.410803	587	0.4744	<=SB
186	HLA-B*13:01	NQIMPKTGFLI	NQIMTGFLI	0	4	2	0	0	NQIMPKTGFLI	MAGE_A1	0.410617	588.2	0.4756	<=SB
222	HLA-A*26:01	EVYDGREHSAY	EVYDGHSAY	0	5	2	0	0	EVYDGREHSAY	MAGE_A1	0.667657	36.4	0.0181	<=SB
273	HLA-A*26:01	ETSYVKVLEY	ETSYVVLEY	0	5	1	0	0	ETSYVKVLEY	MAGE_A1	0.617459	62.7	0.0336	<=SB
213	HLA-A*26:01	EIWEELSVM	EIWEELSVM	0	0	0	0	0	EIWEELSVM	MAGE_A1	0.533244	156.1	0.0793	<=SB
282	HLA-A*26:01	YVIKVSARV	YVIKVSARV	0	0	0	0	0	YVIKVSARV	MAGE_A1	0.469219	312	0.1477	<=SB
108	HLA-A*26:01	DLVGFLLLKY	DLVGFLLLY	0	8	1	0	0	DLVGFLLLKY	MAGE_A1	0.402987	638.8	0.241	<=SB
242	HLA-A*26:01	DLVQEKYLEY	DLVEKYLEY	0	3	1	0	0	DLVQEKYLEY	MAGE_A1	0.360245	1014.4	0.3481	<=SB
89	HLA-A*26:01	STSCILESLF	STSCILSLF	0	6	1	0	0	STSCILESLF	MAGE_A1	0.339666	1267.3	0.4257	<=SB
189	HLA-B*54:01	MPKTGFLIIV	MPTGFLIIV	0	2	1	0	0	MPKTGFLIIV	MAGE_A1	0.671985	34.8	0.0547	<=SB
189	HLA-B*54:01	MPKTGFLII	MPKTGFLII	0	0	0	0	0	MPKTGFLII	MAGE_A1	0.576505	97.7	0.1467	<=SB
294	HLA-B*54:01	FPSLREAA	FP-SLREAA	0	0	0	2	1	FPSLREAA	MAGE_A1	0.559107	118	0.1701	<=SB
140	HLA-B*54:01	FPEIFGKA	FP-EIFGKA	0	0	0	2	1	FPEIFGKA	MAGE_A1	0.540124	144.9	0.1983	<=SB
140	HLA-B*54:01	FPEIFGKAS	FPEIFGKAS	0	0	0	0	0	FPEIFGKAS	MAGE_A1	0.459141	347.9	0.3526	<=SB
64	HLA-B*54:01	FPTTINFT	FP-TTINFT	0	0	0	2	1	FPTTINFT	MAGE_A1	0.416241	553.4	0.4701	<=SB
189	HLA-B*54:01	MPKTGFLI	MP-KTGFLI	0	0	0	2	1	MPKTGFLI	MAGE_A1	0.4162	553.7	0.4702	<=SB
94	HLA-B*52:01	LESLFRAVI	LESLFRAVI	0	0	0	0	0	LESLFRAVI	MAGE_A1	0.297073	2009.2	0.1465	<=SB
62	HLA-B*52:01	SAFPTTINF	SAFPTTINF	0	0	0	0	0	SAFPTTINF	MAGE_A1	0.267989	2752.3	0.2448	<=SB
262	HLA-B*52:01	YEFLWGPRAL	YEFLWGPRL	0	8	1	0	0	YEFLWGPRAL	MAGE_A1	0.249435	3364.2	0.3468	<=SB
188	HLA-B*52:01	IMPKTGFLI	IMPKTGFLI	0	0	0	0	0	IMPKTGFLI	MAGE_A1	0.247073	3451.3	0.3619	<=SB
151	HLA-B*52:01	LQLVFGIDV	LQLVFGIDV	0	0	0	0	0	LQLVFGIDV	MAGE_A1	0.242301	3634.2	0.3926	<=SB
269	HLA-B*52:01	RALAETSYV	RALAETSYV	0	0	0	0	0	RALAETSYV	MAGE_A1	0.233702	3988.5	0.4643	<=SB
262	HLA-B*40:02	YEFLWGPRAL	YEFLWGPAL	0	7	1	0	0	YEFLWGPRAL	MAGE_A1	0.8252	6.6	0.0084	<=SB
272	HLA-B*40:02	AETSYVKVL	AETSYVKVL	0	0	0	0	0	AETSYVKVL	MAGE_A1	0.704295	24.5	0.0855	<=SB
94	HLA-B*40:02	LESLFRAVI	LESLFRAVI	0	0	0	0	0	LESLFRAVI	MAGE_A1	0.702564	25	0.0892	<=SB
262	HLA-B*40:02	YEFLWGPRA	YEFLWGPRA	0	0	0	0	0	YEFLWGPRA	MAGE_A1	0.674321	33.9	0.1388	<=SB
148	HLA-B*40:02	SESLQLVFGI	SELQLVFGI	0	2	1	0	0	SESLQLVFGI	MAGE_A1	0.650832	43.7	0.1893	<=SB
215	HLA-B*40:02	WEELSVMEV	WEELSVMEV	0	0	0	0	0	WEELSVMEV	MAGE_A1	0.611228	67.1	0.276	<=SB
261	HLA-B*40:02	RYEFLWGPRAL	YEFLWGPAL	1	7	1	0	0	YEFLWGPRAL	MAGE_A1	0.610466	67.7	0.2781	<=SB
280	HLA-B*40:02	LEYVIKVSA	LEYVIKVSA	0	0	0	0	0	LEYVIKVSA	MAGE_A1	0.603182	73.2	0.2981	<=SB
126	HLA-B*40:02	AEMLESVI	AEM-LESVI	0	0	0	3	1	AEMLESVI	MAGE_A1	0.59675	78.5	0.3191	<=SB
262	HLA-B*40:02	YEFLWGPRALA	YEFLWGPAL	0	7	1	0	0	YEFLWGPRAL	MAGE_A1	0.59335	81.4	0.3305	<=SB
20	HLA-B*40:02	QEALGLVCV	QEALGLVCV	0	0	0	0	0	QEALGLVCV	MAGE_A1	0.562416	113.8	0.4411	<=SB
262	HLA-B*40:06	YEFLWGPRA	YEFLWGPRA	0	0	0	0	0	YEFLWGPRA	MAGE_A1	0.666098	37.1	0.0096	<=SB
262	HLA-B*40:06	YEFLWGPRAL	YEFLWGPAL	0	7	1	0	0	YEFLWGPRAL	MAGE_A1	0.609711	68.2	0.0234	<=SB
280	HLA-B*40:06	LEYVIKVSA	LEYVIKVSA	0	0	0	0	0	LEYVIKVSA	MAGE_A1	0.606012	71	0.0248	<=SB
94	HLA-B*40:06	LESLFRAVI	LESLFRAVI	0	0	0	0	0	LESLFRAVI	MAGE_A1	0.526117	168.6	0.1009	<=SB
262	HLA-B*40:06	YEFLWGPRALA	YEFLWGPLA	0	7	2	0	0	YEFLWGPRALA	MAGE_A1	0.508901	203.1	0.1341	<=SB
261	HLA-B*40:06	RYEFLWGPRA	REFLWGPRA	0	1	1	0	0	RYEFLWGPRA	MAGE_A1	0.497425	229.9	0.1511	<=SB
215	HLA-B*40:06	WEELSVMEV	WEELSVMEV	0	0	0	0	0	WEELSVMEV	MAGE_A1	0.494163	238.2	0.1577	<=SB
148	HLA-B*40:06	SESLQLVFGI	SELQLVFGI	0	2	1	0	0	SESLQLVFGI	MAGE_A1	0.490656	247.4	0.1648	<=SB
126	HLA-B*40:06	AEMLESVI	AEM-LESVI	0	0	0	3	1	AEMLESVI	MAGE_A1	0.451112	379.5	0.2623	<=SB
20	HLA-B*40:06	QEALGLVCV	QEALGLVCV	0	0	0	0	0	QEALGLVCV	MAGE_A1	0.429936	477.2	0.3412	<=SB
279	HLA-B*40:06	VLEYVIKVSA	VEYVIKVSA	0	1	1	0	0	VLEYVIKVSA	MAGE_A1	0.428527	484.5	0.3469	<=SB
272	HLA-B*40:06	AETSYVKVL	AETSYVKVL	0	0	0	0	0	AETSYVKVL	MAGE_A1	0.397563	677.4	0.4687	<=SB
269	HLA-C*15:02	RALAETSYV	RALAETSYV	0	0	0	0	0	RALAETSYV	MAGE_A1	0.613284	65.6	0.0542	<=SB
146	HLA-C*15:02	KASESLQLV	KASESLQLV	0	0	0	0	0	KASESLQLV	MAGE_A1	0.593236	81.5	0.0698	<=SB
31	HLA-C*15:02	ATSSSSPLV	ATSSSSPLV	0	0	0	0	0	ATSSSSPLV	MAGE_A1	0.528114	165	0.1803	<=SB
105	HLA-C*15:02	KVADLVGFL	KVADLVGFL	0	0	0	0	0	KVADLVGFL	MAGE_A1	0.511177	198.1	0.2166	<=SB
278	HLA-C*15:02	KVLEYVIKV	KVLEYVIKV	0	0	0	0	0	KVLEYVIKV	MAGE_A1	0.503261	215.9	0.2353	<=SB
60	HLA-C*15:02	GASAFPTTI	GASAFPTTI	0	0	0	0	0	GASAFPTTI	MAGE_A1	0.499648	224.5	0.2439	<=SB
167	HLA-C*15:02	HSYVLVTCL	HSYVLVTCL	0	0	0	0	0	HSYVLVTCL	MAGE_A1	0.48111	274.3	0.2968	<=SB
32	HLA-C*15:02	TSSSSPLVL	TSSSSPLVL	0	0	0	0	0	TSSSSPLVL	MAGE_A1	0.469339	311.6	0.34	<=SB
106	HLA-C*15:02	VADLVGFLL	VADLVGFLL	0	0	0	0	0	VADLVGFLL	MAGE_A1	0.467459	318	0.347	<=SB
282	HLA-C*15:02	YVIKVSARV	YVIKVSARV	0	0	0	0	0	YVIKVSARV	MAGE_A1	0.449181	387.5	0.4181	<=SB
239	HLA-A*01:01	LTQDLVQEKY	LTDLVQEKY	0	2	1	0	0	LTQDLVQEKY	MAGE_A1	0.722039	20.2	0.0175	<=SB
161	HLA-A*01:01	EADPTGHSY	EADPTGHSY	0	0	0	0	0	EADPTGHSY	MAGE_A1	0.569309	105.6	0.095	<=SB
273	HLA-A*01:01	ETSYVKVLEY	ETSYVVLEY	0	5	1	0	0	ETSYVKVLEY	MAGE_A1	0.518963	182.1	0.1474	<=SB
274	HLA-A*01:01	TSYVKVLEY	TSYVKVLEY	0	0	0	0	0	TSYVKVLEY	MAGE_A1	0.477081	286.5	0.2023	<=SB
238	HLA-A*01:01	LLTQDLVQEKY	LTDLVQEKY	1	2	1	0	0	LTQDLVQEKY	MAGE_A1	0.47412	295.9	0.2073	<=SB
253	HLA-A*01:01	QVPDSDPARY	QVDSDPARY	0	2	1	0	0	QVPDSDPARY	MAGE_A1	0.440829	424.2	0.2688	<=SB
159	HLA-A*01:01	VKEADPTGHSY	VADPTGHSY	0	1	2	0	0	VKEADPTGHSY	MAGE_A1	0.420236	530	0.3176	<=SB
243	HLA-A*01:01	LVQEKYLEY	LVQEKYLEY	0	0	0	0	0	LVQEKYLEY	MAGE_A1	0.404741	626.8	0.3543	<=SB
160	HLA-A*01:01	KEADPTGHSY	KADPTGHSY	0	1	1	0	0	KEADPTGHSY	MAGE_A1	0.396057	688.5	0.3749	<=SB
240	HLA-A*01:01	TQDLVQEKY	TQDLVQEKY	0	0	0	0	0	TQDLVQEKY	MAGE_A1	0.37923	826	0.4208	<=SB
147	HLA-A*01:01	ASESLQLVF	ASESLQLVF	0	0	0	0	0	ASESLQLVF	MAGE_A1	0.362257	992.5	0.4773	<=SB
262	HLA-B*38:02	YEFLWGPRAL	YEFWGPRAL	0	3	1	0	0	YEFLWGPRAL	MAGE_A1	0.391571	722.8	0.1412	<=SB
136	HLA-B*38:02	YKHCFPEIF	YKHCFPEIF	0	0	0	0	0	YKHCFPEIF	MAGE_A1	0.346713	1174.3	0.2386	<=SB
166	HLA-B*38:02	GHSYVLVTCL	GHSYVLVTL	0	8	1	0	0	GHSYVLVTCL	MAGE_A1	0.328122	1435.9	0.2979	<=SB
8	HLA-B*38:02	LHCKPEEAL	LHCKPEEAL	0	0	0	0	0	LHCKPEEAL	MAGE_A1	0.315749	1641.6	0.3564	<=SB
228	HLA-B*38:02	EHSAYGEPRKL	EHSAYGEPL	0	8	2	0	0	EHSAYGEPRKL	MAGE_A1	0.295003	2054.8	0.4653	<=SB
294	HLA-B*07:02	FPSLREAAL	FPSLREAAL	0	0	0	0	0	FPSLREAAL	MAGE_A1	0.762203	13.1	0.0384	<=SB
189	HLA-B*07:02	MPKTGFLII	MPKTGFLII	0	0	0	0	0	MPKTGFLII	MAGE_A1	0.675956	33.3	0.1172	<=SB
162	HLA-B*07:02	ADPTGHSYVL	APTGHSYVL	0	1	1	0	0	ADPTGHSYVL	MAGE_A1	0.640086	49.1	0.1713	<=SB
289	HLA-B*07:02	RVRFFFPSL	RVRFFFPSL	0	0	0	0	0	RVRFFFPSL	MAGE_A1	0.617169	62.9	0.2054	<=SB
293	HLA-B*07:02	FFPSLREAAL	FPSLREAAL	0	1	1	0	0	FFPSLREAAL	MAGE_A1	0.601985	74.2	0.2354	<=SB
36	HLA-B*07:02	SPLVLGTL	SPL-VLGTL	0	0	0	3	1	SPLVLGTL	MAGE_A1	0.580124	94	0.2833	<=SB
189	HLA-B*07:02	MPKTGFLIIVL	MPKTGFLVL	0	7	2	0	0	MPKTGFLIIVL	MAGE_A1	0.564557	111.2	0.3206	<=SB
57	HLA-B*07:02	SPQGASAF	SPQ-GASAF	0	0	0	3	1	SPQGASAF	MAGE_A1	0.543537	139.6	0.373	<=SB
98	HLA-C*07:01	FRAVITKKV	FRAVITKKV	0	0	0	0	0	FRAVITKKV	MAGE_A1	0.516784	186.5	0.0711	<=SB
136	HLA-C*07:01	YKHCFPEIF	YKHCFPEIF	0	0	0	0	0	YKHCFPEIF	MAGE_A1	0.341035	1248.7	0.4139	<=SB
290	HLA-C*07:01	VRFFFPSL	VRFFFP-SL	0	0	0	6	1	VRFFFPSL	MAGE_A1	0.33668	1308.9	0.4346	<=SB
274	HLA-C*07:01	TSYVKVLEY	TSYVKVLEY	0	0	0	0	0	TSYVKVLEY	MAGE_A1	0.327595	1444.1	0.4777	<=SB
262	HLA-C*14:03	YEFLWGPRAL	YFLWGPRAL	0	1	1	0	0	YEFLWGPRAL	MAGE_A1	0.621394	60.1	0.2	<=SB
292	HLA-C*14:03	FFFPSLREA	FFFPSLREA	0	0	0	0	0	FFFPSLREA	MAGE_A1	0.607018	70.2	0.2393	<=SB
263	HLA-C*14:03	EFLWGPRAL	EFLWGPRAL	0	0	0	0	0	EFLWGPRAL	MAGE_A1	0.599833	75.9	0.2594	<=SB
62	HLA-C*14:03	SAFPTTINF	SAFPTTINF	0	0	0	0	0	SAFPTTINF	MAGE_A1	0.598379	77.1	0.2635	<=SB
143	HLA-C*14:03	IFGKASESL	IFGKASESL	0	0	0	0	0	IFGKASESL	MAGE_A1	0.586666	87.5	0.297	<=SB
292	HLA-C*14:03	FFFPSLREAAL	FFFPSLRAL	0	7	2	0	0	FFFPSLREAAL	MAGE_A1	0.554216	124.4	0.405	<=SB
135	HLA-C*14:03	NYKHCFPEI	NYKHCFPEI	0	0	0	0	0	NYKHCFPEI	MAGE_A1	0.548454	132.4	0.4282	<=SB
231	HLA-C*14:03	AYGEPRKLL	AYGEPRKLL	0	0	0	0	0	AYGEPRKLL	MAGE_A1	0.53279	156.8	0.4913	<=SB
148	HLA-B*13:02	SESLQLVFGI	SELQLVFGI	0	2	1	0	0	SESLQLVFGI	MAGE_A1	0.47225	301.9	0.0293	<=SB
262	HLA-B*13:02	YEFLWGPRAL	YEFLWGPAL	0	7	1	0	0	YEFLWGPRAL	MAGE_A1	0.40234	643.3	0.1288	<=SB
262	HLA-B*13:02	YEFLWGPRA	YEFLWGPRA	0	0	0	0	0	YEFLWGPRA	MAGE_A1	0.40177	647.2	0.1313	<=SB
94	HLA-B*13:02	LESLFRAVI	LESLFRAVI	0	0	0	0	0	LESLFRAVI	MAGE_A1	0.386592	762.8	0.1787	<=SB
18	HLA-B*13:02	AQQEALGLV	AQQEALGLV	0	0	0	0	0	AQQEALGLV	MAGE_A1	0.377742	839.4	0.2088	<=SB
151	HLA-B*13:02	LQLVFGIDV	LQLVFGIDV	0	0	0	0	0	LQLVFGIDV	MAGE_A1	0.342642	1227.2	0.358	<=SB
289	HLA-A*30:01	RVRFFFPSL	RVRFFFPSL	0	0	0	0	0	RVRFFFPSL	MAGE_A1	0.864778	4.3	0.0081	<=SB
116	HLA-A*30:01	KYRAREPVTK	KYRARPVTK	0	5	1	0	0	KYRAREPVTK	MAGE_A1	0.76885	12.2	0.0364	<=SB
289	HLA-A*30:01	RVRFFFPSLR	RVRFFFPSR	0	8	1	0	0	RVRFFFPSLR	MAGE_A1	0.726907	19.2	0.0776	<=SB
118	HLA-A*30:01	RAREPVTKA	RAREPVTKA	0	0	0	0	0	RAREPVTKA	MAGE_A1	0.725962	19.4	0.0789	<=SB
288	HLA-A*30:01	ARVRFFFPSL	RVRFFFPSL	1	0	0	0	0	RVRFFFPSL	MAGE_A1	0.723396	19.9	0.0818	<=SB
289	HLA-A*30:01	RVRFFFPS	RVRFFFPS-	0	0	0	8	1	RVRFFFPS	MAGE_A1	0.678599	32.4	0.1653	<=SB
97	HLA-A*30:01	LFRAVITKK	LFRAVITKK	0	0	0	0	0	LFRAVITKK	MAGE_A1	0.659318	39.9	0.2077	<=SB
118	HLA-A*30:01	RAREPVTK	RAREP-VTK	0	0	0	5	1	RAREPVTK	MAGE_A1	0.636896	50.8	0.2654	<=SB
287	HLA-A*30:01	SARVRFFFP	SARVRFFFP	0	0	0	0	0	SARVRFFFP	MAGE_A1	0.609845	68.1	0.3485	<=SB
116	HLA-A*30:01	KYRAREPVT	KYRAREPVT	0	0	0	0	0	KYRAREPVT	MAGE_A1	0.59582	79.3	0.3971	<=SB
269	HLA-A*30:01	RALAETSYVK	RALAETSYK	0	8	1	0	0	RALAETSYVK	MAGE_A1	0.595088	79.9	0.3996	<=SB
96	HLA-A*30:01	SLFRAVITK	SLFRAVITK	0	0	0	0	0	SLFRAVITK	MAGE_A1	0.575343	99	0.4941	<=SB
189	HLA-B*55:02	MPKTGFLIIV	MPTGFLIIV	0	2	1	0	0	MPKTGFLIIV	MAGE_A1	0.634708	52.1	0.07	<=SB
189	HLA-B*55:02	MPKTGFLII	MPKTGFLII	0	0	0	0	0	MPKTGFLII	MAGE_A1	0.617074	63	0.0908	<=SB
294	HLA-B*55:02	FPSLREAA	FPS-LREAA	0	0	0	3	1	FPSLREAA	MAGE_A1	0.543832	139.2	0.2145	<=SB
294	HLA-B*55:02	FPSLREAAL	FPSLREAAL	0	0	0	0	0	FPSLREAAL	MAGE_A1	0.516401	187.2	0.2675	<=SB
140	HLA-B*55:02	FPEIFGKAS	FPEIFGKAS	0	0	0	0	0	FPEIFGKAS	MAGE_A1	0.484773	263.7	0.3462	<=SB
140	HLA-B*55:02	FPEIFGKA	FP-EIFGKA	0	0	0	2	1	FPEIFGKA	MAGE_A1	0.45243	374.1	0.447	<=SB
189	HLA-B*55:02	MPKTGFLI	MP-KTGFLI	0	0	0	2	1	MPKTGFLI	MAGE_A1	0.444953	405.6	0.4738	<=SB
262	HLA-B*48:01	YEFLWGPRAL	YEFWGPRAL	0	3	1	0	0	YEFLWGPRAL	MAGE_A1	0.38008	818.4	0.0735	<=SB
289	HLA-B*48:01	RVRFFFPSL	RVRFFFPSL	0	0	0	0	0	RVRFFFPSL	MAGE_A1	0.273539	2591.9	0.2882	<=SB
94	HLA-B*48:01	LESLFRAVI	LESLFRAVI	0	0	0	0	0	LESLFRAVI	MAGE_A1	0.234218	3966.3	0.4899	<=SB
294	HLA-B*07:05	FPSLREAAL	FPSLREAAL	0	0	0	0	0	FPSLREAAL	MAGE_A1	0.801867	8.5	0.0183	<=SB
189	HLA-B*07:05	MPKTGFLII	MPKTGFLII	0	0	0	0	0	MPKTGFLII	MAGE_A1	0.70257	25	0.1019	<=SB
293	HLA-B*07:05	FFPSLREAAL	FPSLREAAL	0	1	1	0	0	FFPSLREAAL	MAGE_A1	0.648923	44.6	0.174	<=SB
162	HLA-B*07:05	ADPTGHSYVL	APTGHSYVL	0	1	1	0	0	ADPTGHSYVL	MAGE_A1	0.64635	45.9	0.1786	<=SB
289	HLA-B*07:05	RVRFFFPSL	RVRFFFPSL	0	0	0	0	0	RVRFFFPSL	MAGE_A1	0.616006	63.7	0.2388	<=SB
36	HLA-B*07:05	SPLVLGTL	SPL-VLGTL	0	0	0	3	1	SPLVLGTL	MAGE_A1	0.609873	68.1	0.2526	<=SB
189	HLA-B*07:05	MPKTGFLIIVL	MPKTGFLVL	0	7	2	0	0	MPKTGFLIIVL	MAGE_A1	0.581315	92.8	0.328	<=SB
57	HLA-B*07:05	SPQGASAF	SPQ-GASAF	0	0	0	3	1	SPQGASAF	MAGE_A1	0.555352	122.9	0.392	<=SB
294	HLA-B*39:01	FPSLREAAL	FPSLREAAL	0	0	0	0	0	FPSLREAAL	MAGE_A1	0.537867	148.4	0.1498	<=SB
262	HLA-B*39:01	YEFLWGPRAL	YEFWGPRAL	0	3	1	0	0	YEFLWGPRAL	MAGE_A1	0.503568	215.1	0.2315	<=SB
8	HLA-B*39:01	LHCKPEEAL	LHCKPEEAL	0	0	0	0	0	LHCKPEEAL	MAGE_A1	0.467796	316.8	0.3344	<=SB
166	HLA-B*39:01	GHSYVLVTCL	GHSYVLVTL	0	8	1	0	0	GHSYVLVTCL	MAGE_A1	0.42306	514.1	0.4812	<=SB
96	HLA-A*03:01	SLFRAVITK	SLFRAVITK	0	0	0	0	0	SLFRAVITK	MAGE_A1	0.742213	16.3	0.0373	<=SB
96	HLA-A*03:01	SLFRAVITKK	SLFRAITKK	0	5	1	0	0	SLFRAVITKK	MAGE_A1	0.737781	17.1	0.0388	<=SB
289	HLA-A*03:01	RVRFFFPSLR	RVFFFPSLR	0	2	1	0	0	RVRFFFPSLR	MAGE_A1	0.69587	26.9	0.0808	<=SB
107	HLA-A*03:01	ADLVGFLLLK	ALVGFLLLK	0	1	1	0	0	ADLVGFLLLK	MAGE_A1	0.656025	41.3	0.1503	<=SB
128	HLA-A*03:01	MLESVIKNYK	MLSVIKNYK	0	2	1	0	0	MLESVIKNYK	MAGE_A1	0.650443	43.9	0.1623	<=SB
95	HLA-A*03:01	ESLFRAVITK	SLFRAVITK	1	0	0	0	0	SLFRAVITK	MAGE_A1	0.62475	58	0.2188	<=SB
269	HLA-A*03:01	RALAETSYVK	RLAETSYVK	0	1	1	0	0	RALAETSYVK	MAGE_A1	0.6161	63.7	0.2408	<=SB
182	HLA-A*03:01	LLGDNQIMPK	LLGNQIMPK	0	3	1	0	0	LLGDNQIMPK	MAGE_A1	0.595592	79.5	0.2996	<=SB
270	HLA-A*03:01	ALAETSYVK	ALAETSYVK	0	0	0	0	0	ALAETSYVK	MAGE_A1	0.561477	115	0.4068	<=SB
274	HLA-A*29:01	TSYVKVLEY	TSYVKVLEY	0	0	0	0	0	TSYVKVLEY	MAGE_A1	0.714223	22	0.1067	<=SB
171	HLA-A*29:01	LVTCLGLSY	LVTCLGLSY	0	0	0	0	0	LVTCLGLSY	MAGE_A1	0.711017	22.8	0.1107	<=SB
243	HLA-A*29:01	LVQEKYLEY	LVQEKYLEY	0	0	0	0	0	LVQEKYLEY	MAGE_A1	0.70569	24.2	0.1175	<=SB
109	HLA-A*29:01	LVGFLLLKY	LVGFLLLKY	0	0	0	0	0	LVGFLLLKY	MAGE_A1	0.696056	26.8	0.131	<=SB
170	HLA-A*29:01	VLVTCLGLSY	VLTCLGLSY	0	2	1	0	0	VLVTCLGLSY	MAGE_A1	0.605851	71.1	0.32	<=SB
169	HLA-A*29:01	YVLVTCLGLSY	YVLCLGLSY	0	3	2	0	0	YVLVTCLGLSY	MAGE_A1	0.594386	80.5	0.3518	<=SB
269	HLA-C*15:05	RALAETSYV	RALAETSYV	0	0	0	0	0	RALAETSYV	MAGE_A1	0.530158	161.4	0.0934	<=SB
146	HLA-C*15:05	KASESLQLV	KASESLQLV	0	0	0	0	0	KASESLQLV	MAGE_A1	0.522244	175.8	0.1014	<=SB
106	HLA-C*15:05	VADLVGFLL	VADLVGFLL	0	0	0	0	0	VADLVGFLL	MAGE_A1	0.504402	213.2	0.1293	<=SB
31	HLA-C*15:05	ATSSSSPLV	ATSSSSPLV	0	0	0	0	0	ATSSSSPLV	MAGE_A1	0.467379	318.3	0.2055	<=SB
105	HLA-C*15:05	KVADLVGFL	KVADLVGFL	0	0	0	0	0	KVADLVGFL	MAGE_A1	0.452582	373.5	0.245	<=SB
60	HLA-C*15:05	GASAFPTTI	GASAFPTTI	0	0	0	0	0	GASAFPTTI	MAGE_A1	0.450713	381.1	0.25	<=SB
32	HLA-C*15:05	TSSSSPLVL	TSSSSPLVL	0	0	0	0	0	TSSSSPLVL	MAGE_A1	0.450094	383.7	0.2521	<=SB
167	HLA-C*15:05	HSYVLVTCL	HSYVLVTCL	0	0	0	0	0	HSYVLVTCL	MAGE_A1	0.393166	710.4	0.4717	<=SB
278	HLA-C*15:05	KVLEYVIKV	KVLEYVIKV	0	0	0	0	0	KVLEYVIKV	MAGE_A1	0.392503	715.5	0.475	<=SB
96	HLA-A*11:02	SLFRAVITK	SLFRAVITK	0	0	0	0	0	SLFRAVITK	MAGE_A1	0.762787	13	0.0474	<=SB
289	HLA-A*11:02	RVRFFFPSLR	RVFFFPSLR	0	2	1	0	0	RVRFFFPSLR	MAGE_A1	0.691253	28.2	0.1672	<=SB
96	HLA-A*11:02	SLFRAVITKK	SLFRAVITK	0	8	1	0	0	SLFRAVITKK	MAGE_A1	0.685987	29.9	0.1783	<=SB
270	HLA-A*11:02	ALAETSYVK	ALAETSYVK	0	0	0	0	0	ALAETSYVK	MAGE_A1	0.662975	38.3	0.2339	<=SB
107	HLA-A*11:02	ADLVGFLLLK	ALVGFLLLK	0	1	1	0	0	ADLVGFLLLK	MAGE_A1	0.656134	41.3	0.2525	<=SB
269	HLA-A*11:02	RALAETSYVK	RALAETSYK	0	8	1	0	0	RALAETSYVK	MAGE_A1	0.647336	45.4	0.2797	<=SB
219	HLA-A*11:02	SVMEVYDGR	SVMEVYDGR	0	0	0	0	0	SVMEVYDGR	MAGE_A1	0.6191	61.6	0.376	<=SB
66	HLA-A*11:02	TTINFTRQR	TTINFTRQR	0	0	0	0	0	TTINFTRQR	MAGE_A1	0.613823	65.3	0.3945	<=SB
128	HLA-A*11:02	MLESVIKNYK	MLSVIKNYK	0	2	1	0	0	MLESVIKNYK	MAGE_A1	0.613687	65.4	0.395	<=SB
274	HLA-A*11:02	TSYVKVLEY	TSYVKVLEY	0	0	0	0	0	TSYVKVLEY	MAGE_A1	0.597877	77.5	0.4601	<=SB
62	HLA-C*12:03	SAFPTTINF	SAFPTTINF	0	0	0	0	0	SAFPTTINF	MAGE_A1	0.783113	10.5	0.0274	<=SB
274	HLA-C*12:03	TSYVKVLEY	TSYVKVLEY	0	0	0	0	0	TSYVKVLEY	MAGE_A1	0.716383	21.5	0.0771	<=SB
230	HLA-C*12:03	SAYGEPRKL	SAYGEPRKL	0	0	0	0	0	SAYGEPRKL	MAGE_A1	0.663711	38	0.1625	<=SB
167	HLA-C*12:03	HSYVLVTCL	HSYVLVTCL	0	0	0	0	0	HSYVLVTCL	MAGE_A1	0.649879	44.2	0.1905	<=SB
282	HLA-C*12:03	YVIKVSARV	YVIKVSARV	0	0	0	0	0	YVIKVSARV	MAGE_A1	0.648243	45	0.1938	<=SB
105	HLA-C*12:03	KVADLVGFL	KVADLVGFL	0	0	0	0	0	KVADLVGFL	MAGE_A1	0.607915	69.6	0.3279	<=SB
269	HLA-C*12:03	RALAETSYV	RALAETSYV	0	0	0	0	0	RALAETSYV	MAGE_A1	0.603753	72.8	0.3416	<=SB
60	HLA-C*12:03	GASAFPTTI	GASAFPTTI	0	0	0	0	0	GASAFPTTI	MAGE_A1	0.575788	98.5	0.4433	<=SB
106	HLA-C*04:03	VADLVGFLL	VADLVGFLL	0	0	0	0	0	VADLVGFLL	MAGE_A1	0.494642	237	0.0188	<=SB
106	HLA-C*04:03	VADLVGFLLL	VADLVGLLL	0	6	1	0	0	VADLVGFLLL	MAGE_A1	0.296396	2024	0.1818	<=SB
147	HLA-C*04:03	ASESLQLVF	ASESLQLVF	0	0	0	0	0	ASESLQLVF	MAGE_A1	0.274396	2568	0.2327	<=SB
256	HLA-C*04:03	DSDPARYEF	DSDPARYEF	0	0	0	0	0	DSDPARYEF	MAGE_A1	0.261226	2961.3	0.2692	<=SB
105	HLA-C*04:03	KVADLVGFLL	KADLVGFLL	0	1	1	0	0	KVADLVGFLL	MAGE_A1	0.233963	3977.3	0.3871	<=SB
106	HLA-C*04:03	VADLVGFL	VADLVG-FL	0	0	0	6	1	VADLVGFL	MAGE_A1	0.225549	4356.3	0.4329	<=SB
136	HLA-B*15:18	YKHCFPEIF	YKHCFPEIF	0	0	0	0	0	YKHCFPEIF	MAGE_A1	0.505629	210.4	0.0585	<=SB
62	HLA-B*15:18	SAFPTTINF	SAFPTTINF	0	0	0	0	0	SAFPTTINF	MAGE_A1	0.357848	1041	0.3632	<=SB
161	HLA-B*15:18	EADPTGHSY	EADPTGHSY	0	0	0	0	0	EADPTGHSY	MAGE_A1	0.354533	1079	0.3755	<=SB
186	HLA-B*15:18	NQIMPKTGF	NQIMPKTGF	0	0	0	0	0	NQIMPKTGF	MAGE_A1	0.337441	1298.2	0.4436	<=SB
285	HLA-B*57:01	KVSARVRFFF	KSARVRFFF	0	1	1	0	0	KVSARVRFFF	MAGE_A1	0.684632	30.3	0.0772	<=SB
286	HLA-B*57:01	VSARVRFFF	VSARVRFFF	0	0	0	0	0	VSARVRFFF	MAGE_A1	0.650526	43.9	0.1212	<=SB
146	HLA-B*57:01	KASESLQLVF	KASSLQLVF	0	3	1	0	0	KASESLQLVF	MAGE_A1	0.630479	54.5	0.1461	<=SB
62	HLA-B*57:01	SAFPTTINF	SAFPTTINF	0	0	0	0	0	SAFPTTINF	MAGE_A1	0.500019	223.6	0.4118	<=SB
61	HLA-B*57:01	ASAFPTTINF	ASFPTTINF	0	2	1	0	0	ASAFPTTINF	MAGE_A1	0.499403	225.1	0.4139	<=SB
89	HLA-B*57:01	STSCILESLF	STSCILSLF	0	6	1	0	0	STSCILESLF	MAGE_A1	0.476739	287.6	0.4916	<=SB
62	HLA-B*15:25	SAFPTTINF	SAFPTTINF	0	0	0	0	0	SAFPTTINF	MAGE_A1	0.679706	32	0.2179	<=SB
170	HLA-B*15:25	VLVTCLGLSY	VLVTLGLSY	0	4	1	0	0	VLVTCLGLSY	MAGE_A1	0.653351	42.5	0.2988	<=SB
171	HLA-B*15:25	LVTCLGLSY	LVTCLGLSY	0	0	0	0	0	LVTCLGLSY	MAGE_A1	0.641472	48.4	0.3451	<=SB
274	HLA-B*15:25	TSYVKVLEY	TSYVKVLEY	0	0	0	0	0	TSYVKVLEY	MAGE_A1	0.613261	65.7	0.4565	<=SB
107	HLA-B*37:01	ADLVGFLLL	ADLVGFLLL	0	0	0	0	0	ADLVGFLLL	MAGE_A1	0.507212	206.8	0.0164	<=SB
94	HLA-B*37:01	LESLFRAVI	LESLFRAVI	0	0	0	0	0	LESLFRAVI	MAGE_A1	0.482874	269.1	0.0243	<=SB
262	HLA-B*37:01	YEFLWGPRAL	YEFLWGPAL	0	7	1	0	0	YEFLWGPRAL	MAGE_A1	0.476683	287.8	0.0276	<=SB
272	HLA-B*37:01	AETSYVKVL	AETSYVKVL	0	0	0	0	0	AETSYVKVL	MAGE_A1	0.410632	588.1	0.0989	<=SB
148	HLA-B*37:01	SESLQLVFGI	SELQLVFGI	0	2	1	0	0	SESLQLVFGI	MAGE_A1	0.409687	594.1	0.1004	<=SB
107	HLA-B*37:01	ADLVGFLL	ADLVGF-LL	0	0	0	6	1	ADLVGFLL	MAGE_A1	0.394614	699.3	0.1351	<=SB
257	HLA-B*37:01	SDPARYEFL	SDPARYEFL	0	0	0	0	0	SDPARYEFL	MAGE_A1	0.382492	797.4	0.1617	<=SB
126	HLA-B*37:01	AEMLESVI	AEMLES-VI	0	0	0	6	1	AEMLESVI	MAGE_A1	0.349314	1141.7	0.2843	<=SB
215	HLA-B*37:01	WEELSVMEV	WEELSVMEV	0	0	0	0	0	WEELSVMEV	MAGE_A1	0.338458	1284	0.3302	<=SB
262	HLA-B*37:01	YEFLWGPRA	YEFLWGPRA	0	0	0	0	0	YEFLWGPRA	MAGE_A1	0.326458	1462	0.3835	<=SB
106	HLA-B*37:01	VADLVGFLLL	VDLVGFLLL	0	1	1	0	0	VADLVGFLLL	MAGE_A1	0.313882	1675.1	0.4562	<=SB
93	HLA-B*37:01	ILESLFRAVI	IESLFRAVI	0	1	1	0	0	ILESLFRAVI	MAGE_A1	0.31309	1689.5	0.4612	<=SB
94	HLA-B*37:01	LESLFRAV	LESL-FRAV	0	0	0	4	1	LESLFRAV	MAGE_A1	0.31229	1704.2	0.4662	<=SB
20	HLA-B*37:01	QEALGLVCV	QEALGLVCV	0	0	0	0	0	QEALGLVCV	MAGE_A1	0.31179	1713.5	0.4694	<=SB
98	HLA-C*07:04	FRAVITKKV	FRAVITKKV	0	0	0	0	0	FRAVITKKV	MAGE_A1	0.230745	4118.2	0.2031	<=SB
231	HLA-C*07:04	AYGEPRKLL	AYGEPRKLL	0	0	0	0	0	AYGEPRKLL	MAGE_A1	0.207332	5305.5	0.3383	<=SB
293	HLA-C*07:04	FFPSLREAAL	FFPSLRAAL	0	6	1	0	0	FFPSLREAAL	MAGE_A1	0.202104	5614.2	0.374	<=SB
275	HLA-C*07:04	SYVKVLEYV	SYVKVLEYV	0	0	0	0	0	SYVKVLEYV	MAGE_A1	0.194183	6116.6	0.4416	<=SB
135	HLA-C*07:04	NYKHCFPEI	NYKHCFPEI	0	0	0	0	0	NYKHCFPEI	MAGE_A1	0.193915	6134.4	0.4443	<=SB
171	HLA-B*15:11	LVTCLGLSY	LVTCLGLSY	0	0	0	0	0	LVTCLGLSY	MAGE_A1	0.443956	410	0.1507	<=SB
62	HLA-B*15:11	SAFPTTINF	SAFPTTINF	0	0	0	0	0	SAFPTTINF	MAGE_A1	0.426708	494.2	0.1888	<=SB
161	HLA-B*15:11	EADPTGHSY	EADPTGHSY	0	0	0	0	0	EADPTGHSY	MAGE_A1	0.400309	657.6	0.2591	<=SB
222	HLA-B*15:11	EVYDGREHSAY	EVYDGHSAY	0	5	2	0	0	EVYDGREHSAY	MAGE_A1	0.398332	671.8	0.2654	<=SB
243	HLA-B*15:11	LVQEKYLEY	LVQEKYLEY	0	0	0	0	0	LVQEKYLEY	MAGE_A1	0.377623	840.5	0.3374	<=SB
294	HLA-B*15:11	FPSLREAAL	FPSLREAAL	0	0	0	0	0	FPSLREAAL	MAGE_A1	0.373372	880	0.3535	<=SB
288	HLA-B*27:04	ARVRFFFPSL	ARVRFFFPL	0	8	1	0	0	ARVRFFFPSL	MAGE_A1	0.538463	147.5	0.0538	<=SB
288	HLA-B*27:04	ARVRFFFPS	ARVRFFFPS	0	0	0	0	0	ARVRFFFPS	MAGE_A1	0.382704	795.5	0.3019	<=SB
289	HLA-B*27:04	RVRFFFPSLR	RRFFFPSLR	0	1	1	0	0	RVRFFFPSLR	MAGE_A1	0.348706	1149.2	0.4246	<=SB
294	HLA-B*35:03	FPSLREAAL	FPSLREAAL	0	0	0	0	0	FPSLREAAL	MAGE_A1	0.685217	30.1	0.0081	<=SB
163	HLA-B*35:03	DPTGHSYVL	DPTGHSYVL	0	0	0	0	0	DPTGHSYVL	MAGE_A1	0.474937	293.3	0.0493	<=SB
293	HLA-B*35:03	FFPSLREAAL	FPSLREAAL	0	1	1	0	0	FFPSLREAAL	MAGE_A1	0.372793	885.6	0.1356	<=SB
189	HLA-B*35:03	MPKTGFLII	MPKTGFLII	0	0	0	0	0	MPKTGFLII	MAGE_A1	0.323037	1517.2	0.2157	<=SB
62	HLA-B*35:03	SAFPTTINF	SAFPTTINF	0	0	0	0	0	SAFPTTINF	MAGE_A1	0.247736	3426.6	0.4625	<=SB
189	HLA-B*35:03	MPKTGFLIIV	MPTGFLIIV	0	2	1	0	0	MPKTGFLIIV	MAGE_A1	0.2451	3525.8	0.4765	<=SB
288	HLA-B*27:05	ARVRFFFPSL	ARVRFFFPL	0	8	1	0	0	ARVRFFFPSL	MAGE_A1	0.72899	18.8	0.0263	<=SB
289	HLA-B*27:05	RVRFFFPSLR	RRFFFPSLR	0	1	1	0	0	RVRFFFPSLR	MAGE_A1	0.720217	20.6	0.0319	<=SB
260	HLA-B*27:05	ARYEFLWGPR	ARYEFLWPR	0	7	1	0	0	ARYEFLWGPR	MAGE_A1	0.715383	21.7	0.0361	<=SB
288	HLA-B*27:05	ARVRFFFPS	ARVRFFFPS	0	0	0	0	0	ARVRFFFPS	MAGE_A1	0.615876	63.8	0.211	<=SB
288	HLA-B*27:05	ARVRFFFPSLR	ARVRFFFPR	0	8	2	0	0	ARVRFFFPSLR	MAGE_A1	0.605628	71.3	0.2372	<=SB
290	HLA-B*27:05	VRFFFPSLR	VRFFFPSLR	0	0	0	0	0	VRFFFPSLR	MAGE_A1	0.589865	84.6	0.2811	<=SB
189	HLA-B*51:02	MPKTGFLII	MPKTGFLII	0	0	0	0	0	MPKTGFLII	MAGE_A1	0.548656	132.1	0.0149	<=SB
189	HLA-B*51:02	MPKTGFLI	MP-KTGFLI	0	0	0	2	1	MPKTGFLI	MAGE_A1	0.483151	268.3	0.0534	<=SB
189	HLA-B*51:02	MPKTGFLIIV	MPTGFLIIV	0	2	1	0	0	MPKTGFLIIV	MAGE_A1	0.37134	899.6	0.2109	<=SB
294	HLA-B*51:02	FPSLREAAL	FPSLREAAL	0	0	0	0	0	FPSLREAAL	MAGE_A1	0.31152	1718.5	0.409	<=SB
62	HLA-B*51:02	SAFPTTINF	SAFPTTINF	0	0	0	0	0	SAFPTTINF	MAGE_A1	0.302049	1903.9	0.455	<=SB
188	HLA-B*51:02	IMPKTGFLII	MPKTGFLII	1	0	0	0	0	MPKTGFLII	MAGE_A1	0.29595	2033.8	0.4846	<=SB
188	HLA-A*24:07	IMPKTGFLI	IMPKTGFLI	0	0	0	0	0	IMPKTGFLI	MAGE_A1	0.656916	40.9	0.0341	<=SB
275	HLA-A*24:07	SYVKVLEYVI	SYVKVLYVI	0	6	1	0	0	SYVKVLEYVI	MAGE_A1	0.574535	99.8	0.1046	<=SB
275	HLA-A*24:07	SYVKVLEYV	SYVKVLEYV	0	0	0	0	0	SYVKVLEYV	MAGE_A1	0.536333	150.9	0.1622	<=SB
188	HLA-A*24:07	IMPKTGFLII	IMPKTGFLI	0	8	1	0	0	IMPKTGFLII	MAGE_A1	0.461362	339.7	0.3363	<=SB
286	HLA-A*24:07	VSARVRFFF	VSARVRFFF	0	0	0	0	0	VSARVRFFF	MAGE_A1	0.456926	356.4	0.3492	<=SB
135	HLA-A*24:07	NYKHCFPEI	NYKHCFPEI	0	0	0	0	0	NYKHCFPEI	MAGE_A1	0.453946	368	0.3579	<=SB
135	HLA-A*24:07	NYKHCFPEIF	NYHCFPEIF	0	2	1	0	0	NYKHCFPEIF	MAGE_A1	0.449493	386.2	0.3709	<=SB
168	HLA-A*24:07	SYVLVTCLGL	SYVLVTCLL	0	8	1	0	0	SYVLVTCLGL	MAGE_A1	0.446621	398.4	0.3793	<=SB
189	HLA-B*59:01	MPKTGFLII	MPKTGFLII	0	0	0	0	0	MPKTGFLII	MAGE_A1	0.496097	233.3	0.0386	<=SB
189	HLA-B*59:01	MPKTGFLI	MP-KTGFLI	0	0	0	2	1	MPKTGFLI	MAGE_A1	0.484457	264.6	0.049	<=SB
189	HLA-B*59:01	MPKTGFLIIV	MPTGFLIIV	0	2	1	0	0	MPKTGFLIIV	MAGE_A1	0.482628	269.8	0.0511	<=SB
294	HLA-B*59:01	FPSLREAAL	FPSLREAAL	0	0	0	0	0	FPSLREAAL	MAGE_A1	0.334491	1340.3	0.4159	<=SB
66	HLA-A*68:01	TTINFTRQR	TTINFTRQR	0	0	0	0	0	TTINFTRQR	MAGE_A1	0.851208	5	0.0259	<=SB
219	HLA-A*68:01	SVMEVYDGR	SVMEVYDGR	0	0	0	0	0	SVMEVYDGR	MAGE_A1	0.849896	5.1	0.0271	<=SB
282	HLA-A*68:01	YVIKVSARVR	YVIKVSARR	0	8	1	0	0	YVIKVSARVR	MAGE_A1	0.758373	13.7	0.1562	<=SB
289	HLA-A*68:01	RVRFFFPSLR	RVFFFPSLR	0	2	1	0	0	RVRFFFPSLR	MAGE_A1	0.733284	17.9	0.2226	<=SB
218	HLA-A*68:01	LSVMEVYDGR	LVMEVYDGR	0	1	1	0	0	LSVMEVYDGR	MAGE_A1	0.708191	23.5	0.2953	<=SB
62	HLA-A*68:01	SAFPTTINFTR	SAFPINFTR	0	4	2	0	0	SAFPTTINFTR	MAGE_A1	0.705664	24.2	0.3031	<=SB
89	HLA-A*68:01	STSCILESLFR	STSCISLFR	0	5	2	0	0	STSCILESLFR	MAGE_A1	0.676061	33.3	0.3956	<=SB
90	HLA-A*68:01	TSCILESLFR	TSILESLFR	0	2	1	0	0	TSCILESLFR	MAGE_A1	0.665133	37.5	0.437	<=SB
126	HLA-B*44:02	AEMLESVIKNY	AEMSVIKNY	0	3	2	0	0	AEMLESVIKNY	MAGE_A1	0.754273	14.3	0.0092	<=SB
160	HLA-B*44:02	KEADPTGHSY	KEADTGHSY	0	4	1	0	0	KEADPTGHSY	MAGE_A1	0.614255	65	0.0823	<=SB
148	HLA-B*44:02	SESLQLVFGI	SELQLVFGI	0	2	1	0	0	SESLQLVFGI	MAGE_A1	0.608184	69.4	0.09	<=SB
272	HLA-B*44:02	AETSYVKVL	AETSYVKVL	0	0	0	0	0	AETSYVKVL	MAGE_A1	0.604194	72.4	0.0938	<=SB
216	HLA-B*44:02	EELSVMEVY	EELSVMEVY	0	0	0	0	0	EELSVMEVY	MAGE_A1	0.603959	72.6	0.094	<=SB
272	HLA-B*44:02	AETSYVKVLEY	AETSYVKVY	0	8	2	0	0	AETSYVKVLEY	MAGE_A1	0.603522	73	0.0944	<=SB
215	HLA-B*44:02	WEELSVMEVY	WELSVMEVY	0	1	1	0	0	WEELSVMEVY	MAGE_A1	0.455102	363.5	0.3646	<=SB
262	HLA-B*44:02	YEFLWGPRAL	YEFLWGRAL	0	6	1	0	0	YEFLWGPRAL	MAGE_A1	0.439217	431.6	0.4136	<=SB
126	HLA-B*44:02	AEMLESVI	AEMLESV-I	0	0	0	7	1	AEMLESVI	MAGE_A1	0.421814	521	0.469	<=SB
106	HLA-C*05:01	VADLVGFLL	VADLVGFLL	0	0	0	0	0	VADLVGFLL	MAGE_A1	0.671849	34.8	0.0182	<=SB
106	HLA-C*05:01	VADLVGFLLL	VADLVGLLL	0	6	1	0	0	VADLVGFLLL	MAGE_A1	0.476003	289.9	0.127	<=SB
147	HLA-C*05:01	ASESLQLVF	ASESLQLVF	0	0	0	0	0	ASESLQLVF	MAGE_A1	0.440851	424.1	0.1693	<=SB
105	HLA-C*05:01	KVADLVGFLL	KADLVGFLL	0	1	1	0	0	KVADLVGFLL	MAGE_A1	0.405027	624.8	0.2308	<=SB
106	HLA-C*05:01	VADLVGFL	VADLVG-FL	0	0	0	6	1	VADLVGFL	MAGE_A1	0.356086	1061	0.3604	<=SB
256	HLA-C*05:01	DSDPARYEF	DSDPARYEF	0	0	0	0	0	DSDPARYEF	MAGE_A1	0.349994	1133.3	0.3781	<=SB
32	HLA-C*05:01	TSSSSPLVL	TSSSSPLVL	0	0	0	0	0	TSSSSPLVL	MAGE_A1	0.325176	1482.4	0.4753	<=SB
278	HLA-A*32:01	KVLEYVIKV	KVLEYVIKV	0	0	0	0	0	KVLEYVIKV	MAGE_A1	0.71977	20.7	0.0348	<=SB
289	HLA-A*32:01	RVRFFFPSL	RVRFFFPSL	0	0	0	0	0	RVRFFFPSL	MAGE_A1	0.694715	27.2	0.0504	<=SB
191	HLA-A*32:01	KTGFLIIVL	KTGFLIIVL	0	0	0	0	0	KTGFLIIVL	MAGE_A1	0.635393	51.7	0.0916	<=SB
285	HLA-A*32:01	KVSARVRFF	KVSARVRFF	0	0	0	0	0	KVSARVRFF	MAGE_A1	0.611687	66.8	0.1225	<=SB
285	HLA-A*32:01	KVSARVRFFF	KVSAVRFFF	0	4	1	0	0	KVSARVRFFF	MAGE_A1	0.6116	66.8	0.1226	<=SB
62	HLA-A*32:01	SAFPTTINF	SAFPTTINF	0	0	0	0	0	SAFPTTINF	MAGE_A1	0.601412	74.6	0.138	<=SB
286	HLA-A*32:01	VSARVRFFF	VSARVRFFF	0	0	0	0	0	VSARVRFFF	MAGE_A1	0.553661	125.1	0.2171	<=SB
105	HLA-A*32:01	KVADLVGFLL	KVADLVFLL	0	6	1	0	0	KVADLVGFLL	MAGE_A1	0.492119	243.5	0.4164	<=SB
105	HLA-A*32:01	KVADLVGFL	KVADLVGFL	0	0	0	0	0	KVADLVGFL	MAGE_A1	0.484055	265.7	0.4498	<=SB
287	HLA-B*08:01	SARVRFFFPSL	SARVRFFSL	0	7	2	0	0	SARVRFFFPSL	MAGE_A1	0.669537	35.7	0.0586	<=SB
294	HLA-B*08:01	FPSLREAAL	FPSLREAAL	0	0	0	0	0	FPSLREAAL	MAGE_A1	0.650201	44	0.0741	<=SB
287	HLA-B*08:01	SARVRFFF	SARVRFF-F	0	0	0	7	1	SARVRFFF	MAGE_A1	0.621878	59.8	0.1071	<=SB
114	HLA-B*08:01	LLKYRAREPV	LLKYRARPV	0	7	1	0	0	LLKYRAREPV	MAGE_A1	0.560427	116.3	0.2061	<=SB
189	HLA-B*08:01	MPKTGFLII	MPKTGFLII	0	0	0	0	0	MPKTGFLII	MAGE_A1	0.559438	117.5	0.2086	<=SB
289	HLA-B*08:01	RVRFFFPSL	RVRFFFPSL	0	0	0	0	0	RVRFFFPSL	MAGE_A1	0.532941	156.6	0.2787	<=SB
293	HLA-B*08:01	FFPSLREAAL	FPSLREAAL	0	1	1	0	0	FFPSLREAAL	MAGE_A1	0.516679	186.7	0.3311	<=SB
222	HLA-A*26:02	EVYDGREHSAY	EVYDGHSAY	0	5	2	0	0	EVYDGREHSAY	MAGE_A1	0.789177	9.8	0.0315	<=SB
213	HLA-A*26:02	EIWEELSVM	EIWEELSVM	0	0	0	0	0	EIWEELSVM	MAGE_A1	0.757417	13.8	0.0495	<=SB
273	HLA-A*26:02	ETSYVKVLEY	ETSYVVLEY	0	5	1	0	0	ETSYVKVLEY	MAGE_A1	0.735154	17.6	0.0669	<=SB
282	HLA-A*26:02	YVIKVSARV	YVIKVSARV	0	0	0	0	0	YVIKVSARV	MAGE_A1	0.690433	28.5	0.1123	<=SB
89	HLA-A*26:02	STSCILESLF	STSCILSLF	0	6	1	0	0	STSCILESLF	MAGE_A1	0.568041	107.1	0.3488	<=SB
108	HLA-A*26:02	DLVGFLLLKY	DLVGFLLLY	0	8	1	0	0	DLVGFLLLKY	MAGE_A1	0.554791	123.6	0.3903	<=SB
212	HLA-A*26:02	EEIWEELSVM	EIWEELSVM	0	1	1	0	0	EEIWEELSVM	MAGE_A1	0.539759	145.4	0.444	<=SB
189	HLA-B*56:01	MPKTGFLIIV	MPTGFLIIV	0	2	1	0	0	MPKTGFLIIV	MAGE_A1	0.569378	105.6	0.0698	<=SB
189	HLA-B*56:01	MPKTGFLII	MPKTGFLII	0	0	0	0	0	MPKTGFLII	MAGE_A1	0.561511	114.9	0.0795	<=SB
294	HLA-B*56:01	FPSLREAAL	FPSLREAAL	0	0	0	0	0	FPSLREAAL	MAGE_A1	0.511899	196.6	0.1554	<=SB
294	HLA-B*56:01	FPSLREAA	FPS-LREAA	0	0	0	3	1	FPSLREAA	MAGE_A1	0.469249	311.9	0.2409	<=SB
140	HLA-B*56:01	FPEIFGKAS	FPEIFGKAS	0	0	0	0	0	FPEIFGKAS	MAGE_A1	0.436316	445.4	0.3305	<=SB
294	HLA-B*35:05	FPSLREAAL	FPSLREAAL	0	0	0	0	0	FPSLREAAL	MAGE_A1	0.694031	27.4	0.0638	<=SB
161	HLA-B*35:05	EADPTGHSY	EADPTGHSY	0	0	0	0	0	EADPTGHSY	MAGE_A1	0.659897	39.6	0.1074	<=SB
62	HLA-B*35:05	SAFPTTINF	SAFPTTINF	0	0	0	0	0	SAFPTTINF	MAGE_A1	0.65513	41.7	0.1136	<=SB
171	HLA-B*35:05	LVTCLGLSY	LVTCLGLSY	0	0	0	0	0	LVTCLGLSY	MAGE_A1	0.599074	76.5	0.2147	<=SB
243	HLA-B*35:05	LVQEKYLEY	LVQEKYLEY	0	0	0	0	0	LVQEKYLEY	MAGE_A1	0.525238	170.2	0.4138	<=SB
254	HLA-B*35:05	VPDSDPARY	VPDSDPARY	0	0	0	0	0	VPDSDPARY	MAGE_A1	0.507507	206.2	0.4758	<=SB
294	HLA-B*67:01	FPSLREAAL	FPSLREAAL	0	0	0	0	0	FPSLREAAL	MAGE_A1	0.836274	5.9	0.0078	<=SB
189	HLA-B*67:01	MPKTGFLII	MPKTGFLII	0	0	0	0	0	MPKTGFLII	MAGE_A1	0.683986	30.5	0.0651	<=SB
293	HLA-B*67:01	FFPSLREAAL	FPSLREAAL	0	1	1	0	0	FFPSLREAAL	MAGE_A1	0.66112	39.1	0.089	<=SB
163	HLA-B*67:01	DPTGHSYVL	DPTGHSYVL	0	0	0	0	0	DPTGHSYVL	MAGE_A1	0.570404	104.4	0.2159	<=SB
162	HLA-B*67:01	ADPTGHSYVL	APTGHSYVL	0	1	1	0	0	ADPTGHSYVL	MAGE_A1	0.549896	130.3	0.2623	<=SB
189	HLA-B*67:01	MPKTGFLIIVL	MPKTGFLVL	0	7	2	0	0	MPKTGFLIIVL	MAGE_A1	0.535942	151.6	0.2916	<=SB
189	HLA-B*67:01	MPKTGFLIIV	MPTGFLIIV	0	2	1	0	0	MPKTGFLIIV	MAGE_A1	0.53014	161.4	0.3056	<=SB
292	HLA-B*67:01	FFFPSLREAAL	FPSLREAAL	0	1	2	0	0	FFFPSLREAAL	MAGE_A1	0.490135	248.8	0.432	<=SB
36	HLA-B*67:01	SPLVLGTL	SPL-VLGTL	0	0	0	3	1	SPLVLGTL	MAGE_A1	0.48676	258	0.4438	<=SB
294	HLA-B*67:01	FPSLREAALR	FPSLREAAL	0	0	0	0	0	FPSLREAAL	MAGE_A1	0.470828	306.6	0.4995	<=SB
216	HLA-B*18:01	EELSVMEVY	EELSVMEVY	0	0	0	0	0	EELSVMEVY	MAGE_A1	0.753172	14.4	0.0099	<=SB
215	HLA-B*18:01	WEELSVMEVY	WELSVMEVY	0	1	1	0	0	WEELSVMEVY	MAGE_A1	0.62137	60.1	0.0414	<=SB
262	HLA-B*18:01	YEFLWGPRAL	YEFLWGPAL	0	7	1	0	0	YEFLWGPRAL	MAGE_A1	0.614345	64.9	0.0447	<=SB
262	HLA-B*18:01	YEFLWGPRA	YEFLWGPRA	0	0	0	0	0	YEFLWGPRA	MAGE_A1	0.535256	152.7	0.0971	<=SB
212	HLA-B*18:01	EEIWEELSVM	EEWEELSVM	0	2	1	0	0	EEIWEELSVM	MAGE_A1	0.497358	230.1	0.1524	<=SB
94	HLA-B*18:01	LESLFRAVI	LESLFRAVI	0	0	0	0	0	LESLFRAVI	MAGE_A1	0.46139	339.6	0.219	<=SB
148	HLA-B*18:01	SESLQLVF	SES-LQLVF	0	0	0	3	1	SESLQLVF	MAGE_A1	0.43144	469.5	0.2881	<=SB
216	HLA-B*18:01	EELSVMEVYD	EELSVMEVY	0	0	0	0	0	EELSVMEVY	MAGE_A1	0.42411	508.3	0.3082	<=SB
280	HLA-B*18:01	LEYVIKVSA	LEYVIKVSA	0	0	0	0	0	LEYVIKVSA	MAGE_A1	0.417636	545.1	0.3261	<=SB
212	HLA-B*18:01	EEIWEELSV	EEIWEELSV	0	0	0	0	0	EEIWEELSV	MAGE_A1	0.411917	579.9	0.342	<=SB
215	HLA-B*18:01	WEELSVMEV	WEELSVMEV	0	0	0	0	0	WEELSVMEV	MAGE_A1	0.386687	762	0.4172	<=SB
214	HLA-B*18:01	IWEELSVMEVY	IELSVMEVY	0	1	2	0	0	IWEELSVMEVY	MAGE_A1	0.383245	790.9	0.4309	<=SB
129	HLA-B*18:01	LESVIKNY	LES-VIKNY	0	0	0	3	1	LESVIKNY	MAGE_A1	0.376232	853.2	0.459	<=SB
217	HLA-B*18:01	ELSVMEVY	#NAME?	0	0	0	0	1	ELSVMEVY	MAGE_A1	0.371455	898.5	0.4781	<=SB
262	HLA-B*18:01	YEFLWGPR	YEFLWG-PR	0	0	0	6	1	YEFLWGPR	MAGE_A1	0.368329	929.4	0.4906	<=SB
106	HLA-C*08:03	VADLVGFLL	VADLVGFLL	0	0	0	0	0	VADLVGFLL	MAGE_A1	0.567171	108.1	0.0333	<=SB
62	HLA-C*08:03	SAFPTTINF	SAFPTTINF	0	0	0	0	0	SAFPTTINF	MAGE_A1	0.435547	449.1	0.1604	<=SB
32	HLA-C*08:03	TSSSSPLVL	TSSSSPLVL	0	0	0	0	0	TSSSSPLVL	MAGE_A1	0.371052	902.4	0.2991	<=SB
167	HLA-C*08:03	HSYVLVTCL	HSYVLVTCL	0	0	0	0	0	HSYVLVTCL	MAGE_A1	0.354354	1081.1	0.3637	<=SB
269	HLA-C*08:03	RALAETSYV	RALAETSYV	0	0	0	0	0	RALAETSYV	MAGE_A1	0.348227	1155.2	0.3876	<=SB
30	HLA-C*08:03	AATSSSSPL	AATSSSSPL	0	0	0	0	0	AATSSSSPL	MAGE_A1	0.347356	1166.2	0.391	<=SB
60	HLA-C*08:03	GASAFPTTI	GASAFPTTI	0	0	0	0	0	GASAFPTTI	MAGE_A1	0.337422	1298.5	0.4385	<=SB
170	HLA-B*15:27	VLVTCLGLSY	VLVTLGLSY	0	4	1	0	0	VLVTCLGLSY	MAGE_A1	0.568422	106.7	0.2904	<=SB
171	HLA-B*15:27	LVTCLGLSY	LVTCLGLSY	0	0	0	0	0	LVTCLGLSY	MAGE_A1	0.531591	158.9	0.4359	<=SB
222	HLA-A*26:03	EVYDGREHSAY	EVYDGHSAY	0	5	2	0	0	EVYDGREHSAY	MAGE_A1	0.551663	127.9	0.0389	<=SB
213	HLA-A*26:03	EIWEELSVM	EIWEELSVM	0	0	0	0	0	EIWEELSVM	MAGE_A1	0.502546	217.5	0.0663	<=SB
219	HLA-A*26:03	SVMEVYDGR	SVMEVYDGR	0	0	0	0	0	SVMEVYDGR	MAGE_A1	0.465241	325.7	0.095	<=SB
273	HLA-A*26:03	ETSYVKVLEY	ETSYVVLEY	0	5	1	0	0	ETSYVKVLEY	MAGE_A1	0.461448	339.3	0.0983	<=SB
282	HLA-A*26:03	YVIKVSARV	YVIKVSARV	0	0	0	0	0	YVIKVSARV	MAGE_A1	0.456791	356.9	0.1033	<=SB
66	HLA-A*26:03	TTINFTRQR	TTINFTRQR	0	0	0	0	0	TTINFTRQR	MAGE_A1	0.447449	394.8	0.1148	<=SB
282	HLA-A*26:03	YVIKVSARVR	YVIKVSAVR	0	7	1	0	0	YVIKVSARVR	MAGE_A1	0.348652	1149.9	0.3706	<=SB
170	HLA-B*15:07	VLVTCLGLSY	VLVTLGLSY	0	4	1	0	0	VLVTCLGLSY	MAGE_A1	0.575178	99.1	0.2435	<=SB
105	HLA-C*02:02	KVADLVGFL	KVADLVGFL	0	0	0	0	0	KVADLVGFL	MAGE_A1	0.53776	148.6	0.0703	<=SB
282	HLA-C*02:02	YVIKVSARV	YVIKVSARV	0	0	0	0	0	YVIKVSARV	MAGE_A1	0.506337	208.8	0.1165	<=SB
62	HLA-C*02:02	SAFPTTINF	SAFPTTINF	0	0	0	0	0	SAFPTTINF	MAGE_A1	0.470776	306.8	0.1811	<=SB
146	HLA-C*02:02	KASESLQLV	KASESLQLV	0	0	0	0	0	KASESLQLV	MAGE_A1	0.438055	437.1	0.2931	<=SB
274	HLA-C*02:02	TSYVKVLEY	TSYVKVLEY	0	0	0	0	0	TSYVKVLEY	MAGE_A1	0.42541	501.2	0.3521	<=SB
60	HLA-C*02:02	GASAFPTTI	GASAFPTTI	0	0	0	0	0	GASAFPTTI	MAGE_A1	0.414879	561.7	0.4032	<=SB
269	HLA-C*02:02	RALAETSYV	RALAETSYV	0	0	0	0	0	RALAETSYV	MAGE_A1	0.41172	581.2	0.4201	<=SB
89	HLA-C*02:02	STSCILESL	STSCILESL	0	0	0	0	0	STSCILESL	MAGE_A1	0.401695	647.8	0.4738	<=SB
106	HLA-C*08:02	VADLVGFLL	VADLVGFLL	0	0	0	0	0	VADLVGFLL	MAGE_A1	0.530179	161.3	0.0166	<=SB
147	HLA-C*08:02	ASESLQLVF	ASESLQLVF	0	0	0	0	0	ASESLQLVF	MAGE_A1	0.310395	1739.5	0.1878	<=SB
106	HLA-C*08:02	VADLVGFLLL	VADLVGLLL	0	6	1	0	0	VADLVGFLLL	MAGE_A1	0.307367	1797.5	0.1951	<=SB
32	HLA-C*08:02	TSSSSPLVL	TSSSSPLVL	0	0	0	0	0	TSSSSPLVL	MAGE_A1	0.283899	2317.1	0.2565	<=SB
256	HLA-C*08:02	DSDPARYEF	DSDPARYEF	0	0	0	0	0	DSDPARYEF	MAGE_A1	0.258258	3057.9	0.3552	<=SB
30	HLA-C*08:02	AATSSSSPL	AATSSSSPL	0	0	0	0	0	AATSSSSPL	MAGE_A1	0.255567	3148.2	0.367	<=SB
125	HLA-C*08:02	KAEMLESVI	KAEMLESVI	0	0	0	0	0	KAEMLESVI	MAGE_A1	0.250789	3315.3	0.3879	<=SB
161	HLA-C*08:02	EADPTGHSY	EADPTGHSY	0	0	0	0	0	EADPTGHSY	MAGE_A1	0.232705	4031.8	0.4791	<=SB
170	HLA-B*15:12	VLVTCLGLSY	VLVTLGLSY	0	4	1	0	0	VLVTCLGLSY	MAGE_A1	0.488662	252.8	0.1987	<=SB
294	HLA-B*14:01	FPSLREAAL	FPSLREAAL	0	0	0	0	0	FPSLREAAL	MAGE_A1	0.379527	823.3	0.0689	<=SB
290	HLA-B*14:01	VRFFFPSL	VRFFFP-SL	0	0	0	6	1	VRFFFPSL	MAGE_A1	0.288854	2196.1	0.2801	<=SB
288	HLA-B*14:01	ARVRFFFPSL	ARVRFFFPL	0	8	1	0	0	ARVRFFFPSL	MAGE_A1	0.284689	2297.3	0.2998	<=SB
289	HLA-B*14:01	RVRFFFPSL	RVRFFFPSL	0	0	0	0	0	RVRFFFPSL	MAGE_A1	0.2723	2626.9	0.37	<=SB
286	HLA-A*30:04	VSARVRFFF	VSARVRFFF	0	0	0	0	0	VSARVRFFF	MAGE_A1	0.501136	220.9	0.0985	<=SB
285	HLA-A*30:04	KVSARVRFFF	KVSAVRFFF	0	4	1	0	0	KVSARVRFFF	MAGE_A1	0.495424	235	0.1084	<=SB
274	HLA-A*30:04	TSYVKVLEY	TSYVKVLEY	0	0	0	0	0	TSYVKVLEY	MAGE_A1	0.44878	389.2	0.2202	<=SB
289	HLA-A*30:04	RVRFFFPSL	RVRFFFPSL	0	0	0	0	0	RVRFFFPSL	MAGE_A1	0.442477	416.7	0.2429	<=SB
273	HLA-A*30:04	ETSYVKVLEY	ETSYVKVLY	0	8	1	0	0	ETSYVKVLEY	MAGE_A1	0.421356	523.6	0.3285	<=SB
89	HLA-A*30:04	STSCILESLF	STSCILSLF	0	6	1	0	0	STSCILESLF	MAGE_A1	0.400923	653.2	0.4238	<=SB
278	HLA-A*02:11	KVLEYVIKV	KVLEYVIKV	0	0	0	0	0	KVLEYVIKV	MAGE_A1	0.925696	2.2	0.0422	<=SB
264	HLA-A*02:11	FLWGPRALA	FLWGPRALA	0	0	0	0	0	FLWGPRALA	MAGE_A1	0.847029	5.2	0.273	<=SB
270	HLA-A*02:11	ALAETSYVKV	ALAETSYKV	0	7	1	0	0	ALAETSYVKV	MAGE_A1	0.84374	5.4	0.2908	<=SB
38	HLA-A*02:11	LVLGTLEEV	LVLGTLEEV	0	0	0	0	0	LVLGTLEEV	MAGE_A1	0.834178	6	0.3363	<=SB
282	HLA-A*02:11	YVIKVSARV	YVIKVSARV	0	0	0	0	0	YVIKVSARV	MAGE_A1	0.819326	7.1	0.4057	<=SB
262	HLA-B*50:01	YEFLWGPRA	YEFLWGPRA	0	0	0	0	0	YEFLWGPRA	MAGE_A1	0.720073	20.7	0.0089	<=SB
280	HLA-B*50:01	LEYVIKVSA	LEYVIKVSA	0	0	0	0	0	LEYVIKVSA	MAGE_A1	0.664078	37.9	0.0186	<=SB
261	HLA-B*50:01	RYEFLWGPRA	REFLWGPRA	0	1	1	0	0	RYEFLWGPRA	MAGE_A1	0.542508	141.2	0.1061	<=SB
262	HLA-B*50:01	YEFLWGPRALA	YEFLWGPLA	0	7	2	0	0	YEFLWGPRALA	MAGE_A1	0.539309	146.1	0.1098	<=SB
262	HLA-B*50:01	YEFLWGPRAL	YEFLWGPAL	0	7	1	0	0	YEFLWGPRAL	MAGE_A1	0.532147	157.9	0.1182	<=SB
94	HLA-B*50:01	LESLFRAVI	LESLFRAVI	0	0	0	0	0	LESLFRAVI	MAGE_A1	0.521134	177.9	0.1338	<=SB
279	HLA-B*50:01	VLEYVIKVSA	VEYVIKVSA	0	1	1	0	0	VLEYVIKVSA	MAGE_A1	0.479068	280.4	0.2032	<=SB
215	HLA-B*50:01	WEELSVMEV	WEELSVMEV	0	0	0	0	0	WEELSVMEV	MAGE_A1	0.437463	439.9	0.3058	<=SB
126	HLA-B*50:01	AEMLESVI	AEM-LESVI	0	0	0	3	1	AEMLESVI	MAGE_A1	0.409347	596.3	0.4081	<=SB
20	HLA-B*50:01	QEALGLVCV	QEALGLVCV	0	0	0	0	0	QEALGLVCV	MAGE_A1	0.408455	602.1	0.4119	<=SB
260	HLA-B*50:01	ARYEFLWGPRA	AEFLWGPRA	0	1	2	0	0	ARYEFLWGPRA	MAGE_A1	0.398174	672.9	0.456	<=SB
272	HLA-B*50:01	AETSYVKVL	AETSYVKVL	0	0	0	0	0	AETSYVKVL	MAGE_A1	0.390092	734.4	0.4906	<=SB
262	HLA-B*40:03	YEFLWGPRAL	YEFLWGPAL	0	7	1	0	0	YEFLWGPRAL	MAGE_A1	0.713802	22.1	0.0099	<=SB
215	HLA-B*40:03	WEELSVMEVY	WELSVMEVY	0	1	1	0	0	WEELSVMEVY	MAGE_A1	0.616166	63.6	0.0641	<=SB
262	HLA-B*40:03	YEFLWGPRA	YEFLWGPRA	0	0	0	0	0	YEFLWGPRA	MAGE_A1	0.612404	66.3	0.0671	<=SB
160	HLA-B*40:03	KEADPTGHSY	KEAPTGHSY	0	3	1	0	0	KEADPTGHSY	MAGE_A1	0.550263	129.8	0.168	<=SB
126	HLA-B*40:03	AEMLESVIKNY	AEMLESVIY	0	8	2	0	0	AEMLESVIKNY	MAGE_A1	0.533734	155.2	0.2038	<=SB
280	HLA-B*40:03	LEYVIKVSA	LEYVIKVSA	0	0	0	0	0	LEYVIKVSA	MAGE_A1	0.526408	168	0.2207	<=SB
272	HLA-B*40:03	AETSYVKVLEY	AEYVKVLEY	0	2	2	0	0	AETSYVKVLEY	MAGE_A1	0.523197	174	0.2281	<=SB
272	HLA-B*40:03	AETSYVKVL	AETSYVKVL	0	0	0	0	0	AETSYVKVL	MAGE_A1	0.517377	185.3	0.2415	<=SB
94	HLA-B*40:03	LESLFRAVI	LESLFRAVI	0	0	0	0	0	LESLFRAVI	MAGE_A1	0.510173	200.3	0.2614	<=SB
216	HLA-B*40:03	EELSVMEVY	EELSVMEVY	0	0	0	0	0	EELSVMEVY	MAGE_A1	0.488543	253.1	0.3337	<=SB
261	HLA-B*40:03	RYEFLWGPRA	REFLWGPRA	0	1	1	0	0	RYEFLWGPRA	MAGE_A1	0.481526	273.1	0.3582	<=SB
148	HLA-B*40:03	SESLQLVFGI	SELQLVFGI	0	2	1	0	0	SESLQLVFGI	MAGE_A1	0.466844	320.1	0.4136	<=SB
275	HLA-A*24:03	SYVKVLEYV	SYVKVLEYV	0	0	0	0	0	SYVKVLEYV	MAGE_A1	0.785764	10.2	0.1269	<=SB
275	HLA-A*24:03	SYVKVLEYVI	SYVKVLEYI	0	8	1	0	0	SYVKVLEYVI	MAGE_A1	0.739733	16.7	0.2241	<=SB
188	HLA-A*24:03	IMPKTGFLI	IMPKTGFLI	0	0	0	0	0	IMPKTGFLI	MAGE_A1	0.704619	24.4	0.3067	<=SB
135	HLA-A*24:03	NYKHCFPEIF	NYHCFPEIF	0	2	1	0	0	NYKHCFPEIF	MAGE_A1	0.696716	26.6	0.3316	<=SB
135	HLA-A*24:03	NYKHCFPEI	NYKHCFPEI	0	0	0	0	0	NYKHCFPEI	MAGE_A1	0.686435	29.7	0.3639	<=SB
168	HLA-A*24:03	SYVLVTCLGL	SYVLVTCLL	0	8	1	0	0	SYVLVTCLGL	MAGE_A1	0.65957	39.8	0.4524	<=SB
136	HLA-B*38:01	YKHCFPEIF	YKHCFPEIF	0	0	0	0	0	YKHCFPEIF	MAGE_A1	0.365781	955.4	0.1826	<=SB
166	HLA-B*38:01	GHSYVLVTCL	GHSYVLVTL	0	8	1	0	0	GHSYVLVTCL	MAGE_A1	0.345179	1193.9	0.2337	<=SB
8	HLA-B*38:01	LHCKPEEAL	LHCKPEEAL	0	0	0	0	0	LHCKPEEAL	MAGE_A1	0.331992	1377	0.2727	<=SB
262	HLA-B*38:01	YEFLWGPRAL	YEFWGPRAL	0	3	1	0	0	YEFLWGPRAL	MAGE_A1	0.328754	1426.1	0.2826	<=SB
262	HLA-B*48:03	YEFLWGPRAL	YEFWGPRAL	0	3	1	0	0	YEFLWGPRAL	MAGE_A1	0.530381	161	0.0203	<=SB
272	HLA-B*48:03	AETSYVKVL	AETSYVKVL	0	0	0	0	0	AETSYVKVL	MAGE_A1	0.37505	864.2	0.1533	<=SB
94	HLA-B*48:03	LESLFRAVI	LESLFRAVI	0	0	0	0	0	LESLFRAVI	MAGE_A1	0.353669	1089.2	0.1997	<=SB
275	HLA-A*24:10	SYVKVLEYV	SYVKVLEYV	0	0	0	0	0	SYVKVLEYV	MAGE_A1	0.76851	12.2	0.1034	<=SB
275	HLA-A*24:10	SYVKVLEYVI	SYVKVLEYI	0	8	1	0	0	SYVKVLEYVI	MAGE_A1	0.714513	22	0.2009	<=SB
188	HLA-A*24:10	IMPKTGFLI	IMPKTGFLI	0	0	0	0	0	IMPKTGFLI	MAGE_A1	0.703153	24.8	0.2263	<=SB
135	HLA-A*24:10	NYKHCFPEIF	NYHCFPEIF	0	2	1	0	0	NYKHCFPEIF	MAGE_A1	0.650005	44.1	0.3618	<=SB
168	HLA-A*24:10	SYVLVTCLGL	SYVLVTCLL	0	8	1	0	0	SYVLVTCLGL	MAGE_A1	0.640167	49.1	0.39	<=SB
135	HLA-A*24:10	NYKHCFPEI	NYKHCFPEI	0	0	0	0	0	NYKHCFPEI	MAGE_A1	0.628817	55.5	0.4307	<=SB
143	HLA-A*24:10	IFGKASESL	IFGKASESL	0	0	0	0	0	IFGKASESL	MAGE_A1	0.615565	64	0.4825	<=SB
288	HLA-B*27:06	ARVRFFFPSL	ARVRFFFPL	0	8	1	0	0	ARVRFFFPSL	MAGE_A1	0.718769	21	0.049	<=SB
98	HLA-B*27:06	FRAVITKKV	FRAVITKKV	0	0	0	0	0	FRAVITKKV	MAGE_A1	0.502274	218.2	0.4512	<=SB
290	HLA-B*27:06	VRFFFPSL	VRF-FFPSL	0	0	0	3	1	VRFFFPSL	MAGE_A1	0.489147	251.5	0.4969	<=SB
294	HLA-B*56:04	FPSLREAAL	FPSLREAAL	0	0	0	0	0	FPSLREAAL	MAGE_A1	0.768381	12.3	0.0096	<=SB
189	HLA-B*56:04	MPKTGFLII	MPKTGFLII	0	0	0	0	0	MPKTGFLII	MAGE_A1	0.630848	54.3	0.0691	<=SB
293	HLA-B*56:04	FFPSLREAAL	FPSLREAAL	0	1	1	0	0	FFPSLREAAL	MAGE_A1	0.551082	128.7	0.1666	<=SB
189	HLA-B*56:04	MPKTGFLIIV	MPTGFLIIV	0	2	1	0	0	MPKTGFLIIV	MAGE_A1	0.544611	138	0.175	<=SB
189	HLA-B*56:04	MPKTGFLIIVL	MPKFLIIVL	0	3	2	0	0	MPKTGFLIIVL	MAGE_A1	0.451507	377.9	0.4172	<=SB
163	HLA-B*56:04	DPTGHSYVL	DPTGHSYVL	0	0	0	0	0	DPTGHSYVL	MAGE_A1	0.433327	460	0.4885	<=SB
62	HLA-C*16:02	SAFPTTINF	SAFPTTINF	0	0	0	0	0	SAFPTTINF	MAGE_A1	0.612074	66.5	0.0336	<=SB
105	HLA-C*16:02	KVADLVGFL	KVADLVGFL	0	0	0	0	0	KVADLVGFL	MAGE_A1	0.528049	165.1	0.1353	<=SB
269	HLA-C*16:02	RALAETSYV	RALAETSYV	0	0	0	0	0	RALAETSYV	MAGE_A1	0.522884	174.6	0.1507	<=SB
274	HLA-C*16:02	TSYVKVLEY	TSYVKVLEY	0	0	0	0	0	TSYVKVLEY	MAGE_A1	0.515841	188.4	0.1659	<=SB
278	HLA-C*16:02	KVLEYVIKV	KVLEYVIKV	0	0	0	0	0	KVLEYVIKV	MAGE_A1	0.488293	253.8	0.2446	<=SB
146	HLA-C*16:02	KASESLQLV	KASESLQLV	0	0	0	0	0	KASESLQLV	MAGE_A1	0.488269	253.9	0.2447	<=SB
289	HLA-C*16:02	RVRFFFPSL	RVRFFFPSL	0	0	0	0	0	RVRFFFPSL	MAGE_A1	0.487367	256.4	0.2472	<=SB
286	HLA-C*16:02	VSARVRFFF	VSARVRFFF	0	0	0	0	0	VSARVRFFF	MAGE_A1	0.485611	261.3	0.2525	<=SB
106	HLA-C*16:02	VADLVGFLL	VADLVGFLL	0	0	0	0	0	VADLVGFLL	MAGE_A1	0.479972	277.7	0.2716	<=SB
285	HLA-C*16:02	KVSARVRFF	KVSARVRFF	0	0	0	0	0	KVSARVRFF	MAGE_A1	0.471736	303.6	0.2995	<=SB
167	HLA-C*16:02	HSYVLVTCL	HSYVLVTCL	0	0	0	0	0	HSYVLVTCL	MAGE_A1	0.462221	336.5	0.3404	<=SB
32	HLA-C*16:02	TSSSSPLVL	TSSSSPLVL	0	0	0	0	0	TSSSSPLVL	MAGE_A1	0.448261	391.4	0.401	<=SB
230	HLA-C*16:02	SAYGEPRKL	SAYGEPRKL	0	0	0	0	0	SAYGEPRKL	MAGE_A1	0.447175	396	0.4069	<=SB
60	HLA-C*16:02	GASAFPTTI	GASAFPTTI	0	0	0	0	0	GASAFPTTI	MAGE_A1	0.433581	458.8	0.4819	<=SB
189	HLA-B*55:01	MPKTGFLII	MPKTGFLII	0	0	0	0	0	MPKTGFLII	MAGE_A1	0.561237	115.3	0.0296	<=SB
189	HLA-B*55:01	MPKTGFLIIV	MPKTGFLIV	0	7	1	0	0	MPKTGFLIIV	MAGE_A1	0.487697	255.4	0.0899	<=SB
294	HLA-B*55:01	FPSLREAAL	FPSLREAAL	0	0	0	0	0	FPSLREAAL	MAGE_A1	0.40713	610.8	0.2393	<=SB
118	HLA-B*55:01	RAREPVTKA	RAREPVTKA	0	0	0	0	0	RAREPVTKA	MAGE_A1	0.384201	782.7	0.3078	<=SB
189	HLA-B*55:01	MPKTGFLI	MPK-TGFLI	0	0	0	3	1	MPKTGFLI	MAGE_A1	0.364425	969.5	0.3766	<=SB
294	HLA-B*55:01	FPSLREAA	FPS-LREAA	0	0	0	3	1	FPSLREAA	MAGE_A1	0.358242	1036.6	0.3981	<=SB
289	HLA-A*03:02	RVRFFFPSLR	RVFFFPSLR	0	2	1	0	0	RVRFFFPSLR	MAGE_A1	0.724317	19.7	0.0302	<=SB
96	HLA-A*03:02	SLFRAVITK	SLFRAVITK	0	0	0	0	0	SLFRAVITK	MAGE_A1	0.704512	24.5	0.0441	<=SB
128	HLA-A*03:02	MLESVIKNYK	MLSVIKNYK	0	2	1	0	0	MLESVIKNYK	MAGE_A1	0.702635	25	0.0458	<=SB
270	HLA-A*03:02	ALAETSYVK	ALAETSYVK	0	0	0	0	0	ALAETSYVK	MAGE_A1	0.660272	39.5	0.0936	<=SB
96	HLA-A*03:02	SLFRAVITKK	SLFRAVITK	0	8	1	0	0	SLFRAVITKK	MAGE_A1	0.641069	48.6	0.1312	<=SB
269	HLA-A*03:02	RALAETSYVK	RLAETSYVK	0	1	1	0	0	RALAETSYVK	MAGE_A1	0.617392	62.8	0.1813	<=SB
107	HLA-A*03:02	ADLVGFLLLK	ALVGFLLLK	0	1	1	0	0	ADLVGFLLLK	MAGE_A1	0.616119	63.7	0.1843	<=SB
182	HLA-A*03:02	LLGDNQIMPK	LLGNQIMPK	0	3	1	0	0	LLGDNQIMPK	MAGE_A1	0.565291	110.3	0.3309	<=SB
2	HLA-A*03:02	SLEQRSLHCK	SLQRSLHCK	0	2	1	0	0	SLEQRSLHCK	MAGE_A1	0.553279	125.6	0.3786	<=SB
66	HLA-A*34:01	TTINFTRQR	TTINFTRQR	0	0	0	0	0	TTINFTRQR	MAGE_A1	0.607962	69.5	0.0259	<=SB
219	HLA-A*34:01	SVMEVYDGR	SVMEVYDGR	0	0	0	0	0	SVMEVYDGR	MAGE_A1	0.585431	88.7	0.0457	<=SB
282	HLA-A*34:01	YVIKVSARVR	YVIKVSAVR	0	7	1	0	0	YVIKVSARVR	MAGE_A1	0.539572	145.7	0.0778	<=SB
222	HLA-A*34:01	EVYDGREHSAY	EVYDGHSAY	0	5	2	0	0	EVYDGREHSAY	MAGE_A1	0.49664	231.9	0.161	<=SB
282	HLA-A*34:01	YVIKVSARV	YVIKVSARV	0	0	0	0	0	YVIKVSARV	MAGE_A1	0.485292	262.2	0.1837	<=SB
273	HLA-A*34:01	ETSYVKVLEY	ETSYVVLEY	0	5	1	0	0	ETSYVKVLEY	MAGE_A1	0.467527	317.7	0.2357	<=SB
108	HLA-A*34:01	DLVGFLLLK	DLVGFLLLK	0	0	0	0	0	DLVGFLLLK	MAGE_A1	0.44857	390.1	0.2963	<=SB
289	HLA-A*34:01	RVRFFFPSLR	RVFFFPSLR	0	2	1	0	0	RVRFFFPSLR	MAGE_A1	0.435054	451.5	0.3567	<=SB
105	HLA-A*02:05	KVADLVGFL	KVADLVGFL	0	0	0	0	0	KVADLVGFL	MAGE_A1	0.713731	22.1	0.1269	<=SB
282	HLA-A*02:05	YVIKVSARV	YVIKVSARV	0	0	0	0	0	YVIKVSARV	MAGE_A1	0.707777	23.6	0.1396	<=SB
18	HLA-A*02:05	AQQEALGLV	AQQEALGLV	0	0	0	0	0	AQQEALGLV	MAGE_A1	0.680554	31.7	0.2037	<=SB
38	HLA-A*02:05	LVLGTLEEV	LVLGTLEEV	0	0	0	0	0	LVLGTLEEV	MAGE_A1	0.679009	32.2	0.2081	<=SB
89	HLA-A*02:05	STSCILESL	STSCILESL	0	0	0	0	0	STSCILESL	MAGE_A1	0.676392	33.2	0.2155	<=SB
278	HLA-A*02:05	KVLEYVIKV	KVLEYVIKV	0	0	0	0	0	KVLEYVIKV	MAGE_A1	0.675121	33.6	0.2191	<=SB
105	HLA-A*02:05	KVADLVGFLL	KVADLVFLL	0	6	1	0	0	KVADLVGFLL	MAGE_A1	0.639544	49.4	0.3251	<=SB
188	HLA-A*23:01	IMPKTGFLI	IMPKTGFLI	0	0	0	0	0	IMPKTGFLI	MAGE_A1	0.688102	29.2	0.1151	<=SB
275	HLA-A*23:01	SYVKVLEYVI	SYVKVLYVI	0	6	1	0	0	SYVKVLEYVI	MAGE_A1	0.676765	33	0.1317	<=SB
275	HLA-A*23:01	SYVKVLEYV	SYVKVLEYV	0	0	0	0	0	SYVKVLEYV	MAGE_A1	0.644627	46.8	0.1864	<=SB
135	HLA-A*23:01	NYKHCFPEIF	NYHCFPEIF	0	2	1	0	0	NYKHCFPEIF	MAGE_A1	0.613194	65.7	0.2449	<=SB
168	HLA-A*23:01	SYVLVTCLGL	SYVLVTCLL	0	8	1	0	0	SYVLVTCLGL	MAGE_A1	0.544943	137.5	0.4365	<=SB
286	HLA-A*23:01	VSARVRFFF	VSARVRFFF	0	0	0	0	0	VSARVRFFF	MAGE_A1	0.537036	149.8	0.4649	<=SB
274	HLA-A*29:02	TSYVKVLEY	TSYVKVLEY	0	0	0	0	0	TSYVKVLEY	MAGE_A1	0.714223	22	0.1067	<=SB
171	HLA-A*29:02	LVTCLGLSY	LVTCLGLSY	0	0	0	0	0	LVTCLGLSY	MAGE_A1	0.711017	22.8	0.1107	<=SB
243	HLA-A*29:02	LVQEKYLEY	LVQEKYLEY	0	0	0	0	0	LVQEKYLEY	MAGE_A1	0.70569	24.2	0.1175	<=SB
109	HLA-A*29:02	LVGFLLLKY	LVGFLLLKY	0	0	0	0	0	LVGFLLLKY	MAGE_A1	0.696056	26.8	0.131	<=SB
170	HLA-A*29:02	VLVTCLGLSY	VLTCLGLSY	0	2	1	0	0	VLVTCLGLSY	MAGE_A1	0.605851	71.1	0.32	<=SB
169	HLA-A*29:02	YVLVTCLGLSY	YVLCLGLSY	0	3	2	0	0	YVLVTCLGLSY	MAGE_A1	0.594386	80.5	0.3518	<=SB
286	HLA-B*15:17	VSARVRFFF	VSARVRFFF	0	0	0	0	0	VSARVRFFF	MAGE_A1	0.806764	8.1	0.0956	<=SB
274	HLA-B*15:17	TSYVKVLEY	TSYVKVLEY	0	0	0	0	0	TSYVKVLEY	MAGE_A1	0.803161	8.4	0.1023	<=SB
62	HLA-B*15:17	SAFPTTINF	SAFPTTINF	0	0	0	0	0	SAFPTTINF	MAGE_A1	0.80248	8.5	0.1035	<=SB
61	HLA-B*15:17	ASAFPTTINF	ASFPTTINF	0	2	1	0	0	ASAFPTTINF	MAGE_A1	0.777508	11.1	0.1568	<=SB
146	HLA-B*15:17	KASESLQLVF	KASSLQLVF	0	3	1	0	0	KASESLQLVF	MAGE_A1	0.765574	12.6	0.1901	<=SB
89	HLA-B*15:17	STSCILESLF	STSCILSLF	0	6	1	0	0	STSCILESLF	MAGE_A1	0.696429	26.7	0.4425	<=SB
285	HLA-B*15:17	KVSARVRFFF	KSARVRFFF	0	1	1	0	0	KVSARVRFFF	MAGE_A1	0.687393	29.4	0.4857	<=SB
216	HLA-B*18:02	EELSVMEVY	EELSVMEVY	0	0	0	0	0	EELSVMEVY	MAGE_A1	0.657139	40.8	0.0153	<=SB
262	HLA-B*18:02	YEFLWGPRAL	YEFLWGPAL	0	7	1	0	0	YEFLWGPRAL	MAGE_A1	0.609437	68.4	0.0242	<=SB
215	HLA-B*18:02	WEELSVMEVY	WELSVMEVY	0	1	1	0	0	WEELSVMEVY	MAGE_A1	0.55868	118.5	0.0497	<=SB
262	HLA-B*18:02	YEFLWGPRA	YEFLWGPRA	0	0	0	0	0	YEFLWGPRA	MAGE_A1	0.532036	158.1	0.0744	<=SB
94	HLA-B*18:02	LESLFRAVI	LESLFRAVI	0	0	0	0	0	LESLFRAVI	MAGE_A1	0.472709	300.4	0.1588	<=SB
280	HLA-B*18:02	LEYVIKVSA	LEYVIKVSA	0	0	0	0	0	LEYVIKVSA	MAGE_A1	0.446112	400.6	0.2284	<=SB
212	HLA-B*18:02	EEIWEELSVM	EEWEELSVM	0	2	1	0	0	EEIWEELSVM	MAGE_A1	0.442817	415.1	0.2373	<=SB
262	HLA-B*18:02	YEFLWGPR	YEFLWG-PR	0	0	0	6	1	YEFLWGPR	MAGE_A1	0.43129	470.3	0.2737	<=SB
148	HLA-B*18:02	SESLQLVF	SES-LQLVF	0	0	0	3	1	SESLQLVF	MAGE_A1	0.414284	565.3	0.334	<=SB
106	HLA-C*01:03	VADLVGFLL	VADLVGFLL	0	0	0	0	0	VADLVGFLL	MAGE_A1	0.21211	5038.2	0.0743	<=SB
188	HLA-C*01:03	IMPKTGFLI	IMPKTGFLI	0	0	0	0	0	IMPKTGFLI	MAGE_A1	0.195711	6016.3	0.1147	<=SB
35	HLA-C*01:03	SSPLVLGTL	SSPLVLGTL	0	0	0	0	0	SSPLVLGTL	MAGE_A1	0.18789	6547.6	0.1375	<=SB
289	HLA-C*01:03	RVRFFFPSL	RVRFFFPSL	0	0	0	0	0	RVRFFFPSL	MAGE_A1	0.168733	8055.6	0.2293	<=SB
62	HLA-C*01:03	SAFPTTINF	SAFPTTINF	0	0	0	0	0	SAFPTTINF	MAGE_A1	0.165898	8306.5	0.2452	<=SB
294	HLA-C*01:03	FPSLREAAL	FPSLREAAL	0	0	0	0	0	FPSLREAAL	MAGE_A1	0.153843	9463.8	0.3316	<=SB
32	HLA-C*01:03	TSSSSPLVL	TSSSSPLVL	0	0	0	0	0	TSSSSPLVL	MAGE_A1	0.148237	10055.6	0.3808	<=SB
30	HLA-C*01:03	AATSSSSPL	AATSSSSPL	0	0	0	0	0	AATSSSSPL	MAGE_A1	0.138469	11176.6	0.4889	<=SB
278	HLA-A*02:10	KVLEYVIKV	KVLEYVIKV	0	0	0	0	0	KVLEYVIKV	MAGE_A1	0.746423	15.5	0.03	<=SB
38	HLA-A*02:10	LVLGTLEEV	LVLGTLEEV	0	0	0	0	0	LVLGTLEEV	MAGE_A1	0.669325	35.8	0.0803	<=SB
92	HLA-A*02:10	CILESLFRAV	CILESLFAV	0	7	1	0	0	CILESLFRAV	MAGE_A1	0.621522	60	0.1398	<=SB
18	HLA-A*02:10	AQQEALGLV	AQQEALGLV	0	0	0	0	0	AQQEALGLV	MAGE_A1	0.572218	102.4	0.2388	<=SB
282	HLA-A*02:10	YVIKVSARV	YVIKVSARV	0	0	0	0	0	YVIKVSARV	MAGE_A1	0.567087	108.2	0.2519	<=SB
92	HLA-A*02:10	CILESLFRA	CILESLFRA	0	0	0	0	0	CILESLFRA	MAGE_A1	0.562929	113.2	0.2628	<=SB
169	HLA-A*02:10	YVLVTCLGL	YVLVTCLGL	0	0	0	0	0	YVLVTCLGL	MAGE_A1	0.507625	205.9	0.4364	<=SB
188	HLA-A*02:10	IMPKTGFLI	IMPKTGFLI	0	0	0	0	0	IMPKTGFLI	MAGE_A1	0.501103	221	0.4646	<=SB
188	HLA-A*24:20	IMPKTGFLI	IMPKTGFLI	0	0	0	0	0	IMPKTGFLI	MAGE_A1	0.686015	29.9	0.066	<=SB
275	HLA-A*24:20	SYVKVLEYVI	SYVKVLYVI	0	6	1	0	0	SYVKVLEYVI	MAGE_A1	0.607516	69.9	0.1531	<=SB
275	HLA-A*24:20	SYVKVLEYV	SYVKVLEYV	0	0	0	0	0	SYVKVLEYV	MAGE_A1	0.599184	76.5	0.1672	<=SB
135	HLA-A*24:20	NYKHCFPEIF	NYHCFPEIF	0	2	1	0	0	NYKHCFPEIF	MAGE_A1	0.589291	85.1	0.1848	<=SB
135	HLA-A*24:20	NYKHCFPEI	NYKHCFPEI	0	0	0	0	0	NYKHCFPEI	MAGE_A1	0.523138	174.1	0.3257	<=SB
188	HLA-A*24:20	IMPKTGFLII	IMPKTGFLI	0	8	1	0	0	IMPKTGFLII	MAGE_A1	0.48949	250.5	0.4263	<=SB
168	HLA-A*24:20	SYVLVTCLGL	SYVLVTCLL	0	8	1	0	0	SYVLVTCLGL	MAGE_A1	0.476274	289	0.4706	<=SB
8	HLA-B*39:05	LHCKPEEAL	LHCKPEEAL	0	0	0	0	0	LHCKPEEAL	MAGE_A1	0.417989	543.1	0.1262	<=SB
262	HLA-B*39:05	YEFLWGPRAL	YEFWGPRAL	0	3	1	0	0	YEFLWGPRAL	MAGE_A1	0.407039	611.4	0.1452	<=SB
166	HLA-B*39:05	GHSYVLVTCL	GHSYVLVTL	0	8	1	0	0	GHSYVLVTCL	MAGE_A1	0.346644	1175.2	0.2746	<=SB
228	HLA-B*39:05	EHSAYGEPRKL	EHSAYGEPL	0	8	2	0	0	EHSAYGEPRKL	MAGE_A1	0.315819	1640.4	0.3846	<=SB
294	HLA-B*39:05	FPSLREAAL	FPSLREAAL	0	0	0	0	0	FPSLREAAL	MAGE_A1	0.308527	1775.1	0.4144	<=SB
294	HLA-B*35:02	FPSLREAAL	FPSLREAAL	0	0	0	0	0	FPSLREAAL	MAGE_A1	0.729963	18.6	0.0078	<=SB
163	HLA-B*35:02	DPTGHSYVL	DPTGHSYVL	0	0	0	0	0	DPTGHSYVL	MAGE_A1	0.530187	161.3	0.0459	<=SB
293	HLA-B*35:02	FFPSLREAAL	FPSLREAAL	0	1	1	0	0	FFPSLREAAL	MAGE_A1	0.415333	558.9	0.1417	<=SB
189	HLA-B*35:02	MPKTGFLII	MPKTGFLII	0	0	0	0	0	MPKTGFLII	MAGE_A1	0.359505	1022.5	0.2354	<=SB
62	HLA-B*35:02	SAFPTTINF	SAFPTTINF	0	0	0	0	0	SAFPTTINF	MAGE_A1	0.30878	1770.2	0.3793	<=SB
161	HLA-B*35:02	EADPTGHSY	EADPTGHSY	0	0	0	0	0	EADPTGHSY	MAGE_A1	0.291739	2128.6	0.4499	<=SB
294	HLA-B*39:09	FPSLREAAL	FPSLREAAL	0	0	0	0	0	FPSLREAAL	MAGE_A1	0.560178	116.6	0.0767	<=SB
262	HLA-B*39:09	YEFLWGPRAL	YEFWGPRAL	0	3	1	0	0	YEFLWGPRAL	MAGE_A1	0.468804	313.4	0.2446	<=SB
8	HLA-B*39:09	LHCKPEEAL	LHCKPEEAL	0	0	0	0	0	LHCKPEEAL	MAGE_A1	0.453106	371.4	0.2907	<=SB
289	HLA-A*74:01	RVRFFFPSLR	RVFFFPSLR	0	2	1	0	0	RVRFFFPSLR	MAGE_A1	0.692852	27.8	0.0083	<=SB
96	HLA-A*74:01	SLFRAVITK	SLFRAVITK	0	0	0	0	0	SLFRAVITK	MAGE_A1	0.450583	381.7	0.174	<=SB
128	HLA-A*74:01	MLESVIKNYK	MLSVIKNYK	0	2	1	0	0	MLESVIKNYK	MAGE_A1	0.439164	431.9	0.2022	<=SB
288	HLA-A*74:01	ARVRFFFPSLR	RVFFFPSLR	1	2	1	0	0	RVRFFFPSLR	MAGE_A1	0.41342	570.6	0.2816	<=SB
66	HLA-A*74:01	TTINFTRQR	TTINFTRQR	0	0	0	0	0	TTINFTRQR	MAGE_A1	0.383745	786.6	0.3894	<=SB
96	HLA-A*74:01	SLFRAVITKK	SLFRAVITK	0	8	1	0	0	SLFRAVITKK	MAGE_A1	0.370607	906.8	0.4513	<=SB
62	HLA-B*15:13	SAFPTTINF	SAFPTTINF	0	0	0	0	0	SAFPTTINF	MAGE_A1	0.487562	255.8	0.0405	<=SB
61	HLA-B*15:13	ASAFPTTINF	AAFPTTINF	0	1	1	0	0	ASAFPTTINF	MAGE_A1	0.349456	1140	0.4485	<=SB
262	HLA-B*49:01	YEFLWGPRA	YEFLWGPRA	0	0	0	0	0	YEFLWGPRA	MAGE_A1	0.554034	124.6	0.0318	<=SB
94	HLA-B*49:01	LESLFRAVI	LESLFRAVI	0	0	0	0	0	LESLFRAVI	MAGE_A1	0.552008	127.4	0.0336	<=SB
148	HLA-B*49:01	SESLQLVFGI	SELQLVFGI	0	2	1	0	0	SESLQLVFGI	MAGE_A1	0.510634	199.3	0.0632	<=SB
262	HLA-B*49:01	YEFLWGPRAL	YEFLWGRAL	0	6	1	0	0	YEFLWGPRAL	MAGE_A1	0.505006	211.8	0.0698	<=SB
126	HLA-B*49:01	AEMLESVI	AEM-LESVI	0	0	0	3	1	AEMLESVI	MAGE_A1	0.466736	320.5	0.12	<=SB
261	HLA-B*49:01	RYEFLWGPRA	REFLWGPRA	0	1	1	0	0	RYEFLWGPRA	MAGE_A1	0.41524	559.5	0.2146	<=SB
215	HLA-B*49:01	WEELSVMEV	WEELSVMEV	0	0	0	0	0	WEELSVMEV	MAGE_A1	0.414425	564.4	0.2165	<=SB
272	HLA-B*49:01	AETSYVKVL	AETSYVKVL	0	0	0	0	0	AETSYVKVL	MAGE_A1	0.398167	673	0.2542	<=SB
93	HLA-B*49:01	ILESLFRAVI	IESLFRAVI	0	1	1	0	0	ILESLFRAVI	MAGE_A1	0.380762	812.4	0.3115	<=SB
262	HLA-B*49:01	YEFLWGPRALA	YEFLWGPLA	0	7	2	0	0	YEFLWGPRALA	MAGE_A1	0.377545	841.2	0.3238	<=SB
20	HLA-B*49:01	QEALGLVCV	QEALGLVCV	0	0	0	0	0	QEALGLVCV	MAGE_A1	0.357477	1045.2	0.4012	<=SB
280	HLA-B*49:01	LEYVIKVSA	LEYVIKVSA	0	0	0	0	0	LEYVIKVSA	MAGE_A1	0.356103	1060.8	0.4082	<=SB
94	HLA-B*49:01	LESLFRAV	LES-LFRAV	0	0	0	3	1	LESLFRAV	MAGE_A1	0.344415	1203.9	0.4679	<=SB
245	HLA-B*49:01	QEKYLEYRQV	QEYLEYRQV	0	2	1	0	0	QEKYLEYRQV	MAGE_A1	0.340757	1252.5	0.4866	<=SB
280	HLA-B*49:01	LEYVIKVSARV	LEYVVSARV	0	4	2	0	0	LEYVIKVSARV	MAGE_A1	0.338318	1285.9	0.4991	<=SB
20	HLA-B*45:01	QEALGLVCV	QEALGLVCV	0	0	0	0	0	QEALGLVCV	MAGE_A1	0.576631	97.6	0.1091	<=SB
262	HLA-B*45:01	YEFLWGPRA	YEFLWGPRA	0	0	0	0	0	YEFLWGPRA	MAGE_A1	0.564022	111.9	0.1217	<=SB
280	HLA-B*45:01	LEYVIKVSA	LEYVIKVSA	0	0	0	0	0	LEYVIKVSA	MAGE_A1	0.554379	124.2	0.1341	<=SB
148	HLA-B*45:01	SESLQLVFGI	SELQLVFGI	0	2	1	0	0	SESLQLVFGI	MAGE_A1	0.495036	235.9	0.2364	<=SB
94	HLA-B*45:01	LESLFRAVI	LESLFRAVI	0	0	0	0	0	LESLFRAVI	MAGE_A1	0.478065	283.5	0.2779	<=SB
13	HLA-B*45:01	EEALEAQQEA	EEALAQQEA	0	4	1	0	0	EEALEAQQEA	MAGE_A1	0.462663	334.9	0.3222	<=SB
261	HLA-B*45:01	RYEFLWGPRA	REFLWGPRA	0	1	1	0	0	RYEFLWGPRA	MAGE_A1	0.460816	341.7	0.3281	<=SB
20	HLA-B*45:01	QEALGLVCVQA	QEALVCVQA	0	3	2	0	0	QEALGLVCVQA	MAGE_A1	0.436628	443.9	0.4065	<=SB
126	HLA-B*45:01	AEMLESVI	AEMLES-VI	0	0	0	6	1	AEMLESVI	MAGE_A1	0.43523	450.6	0.4114	<=SB
272	HLA-B*45:01	AETSYVKVL	AETSYVKVL	0	0	0	0	0	AETSYVKVL	MAGE_A1	0.427969	487.5	0.4368	<=SB
126	HLA-B*45:01	AEMLESVIK	AEMLESVIK	0	0	0	0	0	AEMLESVIK	MAGE_A1	0.427023	492.5	0.4401	<=SB
262	HLA-B*45:01	YEFLWGPRALA	YEFLWGALA	0	6	2	0	0	YEFLWGPRALA	MAGE_A1	0.420131	530.6	0.4643	<=SB
148	HLA-B*45:01	SESLQLVFG	SESLQLVFG	0	0	0	0	0	SESLQLVFG	MAGE_A1	0.41648	552	0.4771	<=SB
279	HLA-B*45:01	VLEYVIKVSA	VEYVIKVSA	0	1	1	0	0	VLEYVIKVSA	MAGE_A1	0.416325	552.9	0.4777	<=SB
215	HLA-B*45:01	WEELSVMEV	WEELSVMEV	0	0	0	0	0	WEELSVMEV	MAGE_A1	0.411927	579.9	0.4931	<=SB
260	HLA-B*45:01	ARYEFLWGPRA	AEFLWGPRA	0	1	2	0	0	ARYEFLWGPRA	MAGE_A1	0.411425	583	0.4948	<=SB
294	HLA-B*56:03	FPSLREAAL	FPSLREAAL	0	0	0	0	0	FPSLREAAL	MAGE_A1	0.544545	138.1	0.093	<=SB
62	HLA-B*56:03	SAFPTTINF	SAFPTTINF	0	0	0	0	0	SAFPTTINF	MAGE_A1	0.506372	208.7	0.1602	<=SB
189	HLA-B*56:03	MPKTGFLII	MPKTGFLII	0	0	0	0	0	MPKTGFLII	MAGE_A1	0.497642	229.4	0.1756	<=SB
267	HLA-B*56:03	GPRALAETSY	GPRALATSY	0	6	1	0	0	GPRALAETSY	MAGE_A1	0.465511	324.7	0.2811	<=SB
171	HLA-B*56:03	LVTCLGLSY	LVTCLGLSY	0	0	0	0	0	LVTCLGLSY	MAGE_A1	0.457441	354.4	0.316	<=SB
294	HLA-B*14:02	FPSLREAAL	FPSLREAAL	0	0	0	0	0	FPSLREAAL	MAGE_A1	0.379527	823.3	0.0689	<=SB
290	HLA-B*14:02	VRFFFPSL	VRFFFP-SL	0	0	0	6	1	VRFFFPSL	MAGE_A1	0.288854	2196.1	0.2801	<=SB
288	HLA-B*14:02	ARVRFFFPSL	ARVRFFFPL	0	8	1	0	0	ARVRFFFPSL	MAGE_A1	0.284689	2297.3	0.2998	<=SB
289	HLA-B*14:02	RVRFFFPSL	RVRFFFPSL	0	0	0	0	0	RVRFFFPSL	MAGE_A1	0.2723	2626.9	0.37	<=SB
105	HLA-C*17:01	KVADLVGFL	KVADLVGFL	0	0	0	0	0	KVADLVGFL	MAGE_A1	0.466772	320.3	0.0852	<=SB
106	HLA-C*17:01	VADLVGFLL	VADLVGFLL	0	0	0	0	0	VADLVGFLL	MAGE_A1	0.424291	507.3	0.149	<=SB
146	HLA-C*17:01	KASESLQLV	KASESLQLV	0	0	0	0	0	KASESLQLV	MAGE_A1	0.400608	655.4	0.1902	<=SB
269	HLA-C*17:01	RALAETSYV	RALAETSYV	0	0	0	0	0	RALAETSYV	MAGE_A1	0.392897	712.5	0.204	<=SB
31	HLA-C*17:01	ATSSSSPLV	ATSSSSPLV	0	0	0	0	0	ATSSSSPLV	MAGE_A1	0.386634	762.4	0.2213	<=SB
282	HLA-C*17:01	YVIKVSARV	YVIKVSARV	0	0	0	0	0	YVIKVSARV	MAGE_A1	0.371834	894.8	0.2648	<=SB
60	HLA-C*17:01	GASAFPTTI	GASAFPTTI	0	0	0	0	0	GASAFPTTI	MAGE_A1	0.344934	1197.1	0.3641	<=SB
188	HLA-C*17:01	IMPKTGFLI	IMPKTGFLI	0	0	0	0	0	IMPKTGFLI	MAGE_A1	0.325896	1470.9	0.4486	<=SB
32	HLA-C*17:01	TSSSSPLVL	TSSSSPLVL	0	0	0	0	0	TSSSSPLVL	MAGE_A1	0.324199	1498.2	0.4569	<=SB
189	HLA-B*51:06	MPKTGFLII	MPKTGFLII	0	0	0	0	0	MPKTGFLII	MAGE_A1	0.506356	208.7	0.0159	<=SB
294	HLA-B*51:06	FPSLREAAL	FPSLREAAL	0	0	0	0	0	FPSLREAAL	MAGE_A1	0.476043	289.8	0.0247	<=SB
189	HLA-B*51:06	MPKTGFLI	MP-KTGFLI	0	0	0	2	1	MPKTGFLI	MAGE_A1	0.372996	883.6	0.1185	<=SB
62	HLA-B*51:06	SAFPTTINF	SAFPTTINF	0	0	0	0	0	SAFPTTINF	MAGE_A1	0.364694	966.7	0.1349	<=SB
163	HLA-B*51:06	DPTGHSYVL	DPTGHSYVL	0	0	0	0	0	DPTGHSYVL	MAGE_A1	0.353488	1091.3	0.1593	<=SB
258	HLA-B*51:06	DPARYEFLW	DPARYEFLW	0	0	0	0	0	DPARYEFLW	MAGE_A1	0.304635	1851.4	0.3225	<=SB
189	HLA-B*51:06	MPKTGFLIIV	MPTGFLIIV	0	2	1	0	0	MPKTGFLIIV	MAGE_A1	0.284946	2291	0.4179	<=SB
293	HLA-B*51:06	FFPSLREAAL	FPSLREAAL	0	1	1	0	0	FFPSLREAAL	MAGE_A1	0.280723	2398.1	0.4423	<=SB
288	HLA-B*27:07	ARVRFFFPSL	ARVRFFFPL	0	8	1	0	0	ARVRFFFPSL	MAGE_A1	0.836809	5.8	0.0191	<=SB
288	HLA-B*27:07	ARVRFFFPS	ARVRFFFPS	0	0	0	0	0	ARVRFFFPS	MAGE_A1	0.674058	34	0.2951	<=SB
94	HLA-B*41:01	LESLFRAVI	LESLFRAVI	0	0	0	0	0	LESLFRAVI	MAGE_A1	0.651478	43.4	0.0341	<=SB
262	HLA-B*41:01	YEFLWGPRA	YEFLWGPRA	0	0	0	0	0	YEFLWGPRA	MAGE_A1	0.644368	46.9	0.0386	<=SB
215	HLA-B*41:01	WEELSVMEV	WEELSVMEV	0	0	0	0	0	WEELSVMEV	MAGE_A1	0.641597	48.3	0.0407	<=SB
262	HLA-B*41:01	YEFLWGPRAL	YEFLWGPAL	0	7	1	0	0	YEFLWGPRAL	MAGE_A1	0.615672	64	0.0713	<=SB
126	HLA-B*41:01	AEMLESVI	AEMLES-VI	0	0	0	6	1	AEMLESVI	MAGE_A1	0.612708	66.1	0.0745	<=SB
280	HLA-B*41:01	LEYVIKVSA	LEYVIKVSA	0	0	0	0	0	LEYVIKVSA	MAGE_A1	0.605355	71.5	0.0823	<=SB
20	HLA-B*41:01	QEALGLVCV	QEALGLVCV	0	0	0	0	0	QEALGLVCV	MAGE_A1	0.598982	76.6	0.0888	<=SB
272	HLA-B*41:01	AETSYVKVL	AETSYVKVL	0	0	0	0	0	AETSYVKVL	MAGE_A1	0.550974	128.8	0.1704	<=SB
148	HLA-B*41:01	SESLQLVFGI	SELQLVFGI	0	2	1	0	0	SESLQLVFGI	MAGE_A1	0.546298	135.5	0.1857	<=SB
262	HLA-B*41:01	YEFLWGPRALA	YEFLWGALA	0	6	2	0	0	YEFLWGPRALA	MAGE_A1	0.517796	184.4	0.2673	<=SB
94	HLA-B*41:01	LESLFRAV	LES-LFRAV	0	0	0	3	1	LESLFRAV	MAGE_A1	0.490719	247.2	0.3628	<=SB
261	HLA-B*41:01	RYEFLWGPRA	REFLWGPRA	0	1	1	0	0	RYEFLWGPRA	MAGE_A1	0.461857	337.8	0.4768	<=SB
294	HLA-B*55:04	FPSLREAAL	FPSLREAAL	0	0	0	0	0	FPSLREAAL	MAGE_A1	0.865425	4.3	0.0084	<=SB
189	HLA-B*55:04	MPKTGFLII	MPKTGFLII	0	0	0	0	0	MPKTGFLII	MAGE_A1	0.783171	10.4	0.0382	<=SB
293	HLA-B*55:04	FFPSLREAAL	FPSLREAAL	0	1	1	0	0	FFPSLREAAL	MAGE_A1	0.729581	18.7	0.1032	<=SB
189	HLA-B*55:04	MPKTGFLIIV	MPKGFLIIV	0	3	1	0	0	MPKTGFLIIV	MAGE_A1	0.667913	36.3	0.2032	<=SB
189	HLA-B*55:04	MPKTGFLIIVL	MPKTLIIVL	0	4	2	0	0	MPKTGFLIIVL	MAGE_A1	0.666635	36.9	0.2059	<=SB
289	HLA-B*55:04	RVRFFFPSL	RVRFFFPSL	0	0	0	0	0	RVRFFFPSL	MAGE_A1	0.613971	65.2	0.3482	<=SB
36	HLA-B*55:04	SPLVLGTL	SPL-VLGTL	0	0	0	3	1	SPLVLGTL	MAGE_A1	0.600179	75.6	0.3914	<=SB
162	HLA-B*55:04	ADPTGHSYVL	APTGHSYVL	0	1	1	0	0	ADPTGHSYVL	MAGE_A1	0.586115	88.1	0.4381	<=SB
189	HLA-B*55:04	MPKTGFLI	MPK-TGFLI	0	0	0	3	1	MPKTGFLI	MAGE_A1	0.582679	91.4	0.4497	<=SB
281	HLA-A*33:01	EYVIKVSAR	EYVIKVSAR	0	0	0	0	0	EYVIKVSAR	MAGE_A1	0.749949	15	0.0314	<=SB
66	HLA-A*33:01	TTINFTRQR	TTINFTRQR	0	0	0	0	0	TTINFTRQR	MAGE_A1	0.659647	39.7	0.1125	<=SB
219	HLA-A*33:01	SVMEVYDGR	SVMEVYDGR	0	0	0	0	0	SVMEVYDGR	MAGE_A1	0.609379	68.5	0.1892	<=SB
289	HLA-A*33:01	RVRFFFPSLR	RVRFFFSLR	0	6	1	0	0	RVRFFFPSLR	MAGE_A1	0.558217	119.1	0.3165	<=SB
112	HLA-A*33:01	FLLLKYRAR	FLLLKYRAR	0	0	0	0	0	FLLLKYRAR	MAGE_A1	0.553798	124.9	0.3308	<=SB
280	HLA-A*33:01	LEYVIKVSAR	EYVIKVSAR	1	0	0	0	0	EYVIKVSAR	MAGE_A1	0.5509	128.9	0.3402	<=SB
293	HLA-A*33:01	FFPSLREAALR	FFPSLRALR	0	6	2	0	0	FFPSLREAALR	MAGE_A1	0.529886	161.8	0.4086	<=SB
243	HLA-A*33:01	LVQEKYLEYR	LVQEKYLYR	0	7	1	0	0	LVQEKYLEYR	MAGE_A1	0.516548	187	0.4545	<=SB
108	HLA-A*33:01	DLVGFLLLKYR	DLFLLLKYR	0	2	2	0	0	DLVGFLLLKYR	MAGE_A1	0.513755	192.7	0.4642	<=SB
281	HLA-A*33:01	EYVIKVSARVR	EYVIKVSAR	0	8	2	0	0	EYVIKVSARVR	MAGE_A1	0.509381	202	0.4792	<=SB
161	HLA-B*15:21	EADPTGHSY	EADPTGHSY	0	0	0	0	0	EADPTGHSY	MAGE_A1	0.383237	791	0.1279	<=SB
62	HLA-B*15:21	SAFPTTINF	SAFPTTINF	0	0	0	0	0	SAFPTTINF	MAGE_A1	0.332319	1372.2	0.2402	<=SB
171	HLA-B*15:21	LVTCLGLSY	LVTCLGLSY	0	0	0	0	0	LVTCLGLSY	MAGE_A1	0.307922	1786.7	0.326	<=SB
186	HLA-B*15:21	NQIMPKTGF	NQIMPKTGF	0	0	0	0	0	NQIMPKTGF	MAGE_A1	0.287834	2220.5	0.412	<=SB
222	HLA-B*15:21	EVYDGREHSAY	EVYDGHSAY	0	5	2	0	0	EVYDGREHSAY	MAGE_A1	0.280059	2415.4	0.4531	<=SB
62	HLA-B*15:05	SAFPTTINF	SAFPTTINF	0	0	0	0	0	SAFPTTINF	MAGE_A1	0.625101	57.8	0.1797	<=SB
171	HLA-B*15:05	LVTCLGLSY	LVTCLGLSY	0	0	0	0	0	LVTCLGLSY	MAGE_A1	0.565639	109.9	0.3695	<=SB
170	HLA-B*15:05	VLVTCLGLSY	VLVTLGLSY	0	4	1	0	0	VLVTCLGLSY	MAGE_A1	0.56119	115.3	0.3857	<=SB
282	HLA-A*69:01	YVIKVSARV	YVIKVSARV	0	0	0	0	0	YVIKVSARV	MAGE_A1	0.737016	17.2	0.0599	<=SB
149	HLA-A*69:01	ESLQLVFGI	ESLQLVFGI	0	0	0	0	0	ESLQLVFGI	MAGE_A1	0.701868	25.2	0.0868	<=SB
278	HLA-A*69:01	KVLEYVIKV	KVLEYVIKV	0	0	0	0	0	KVLEYVIKV	MAGE_A1	0.585437	88.7	0.2916	<=SB
38	HLA-A*69:01	LVLGTLEEV	LVLGTLEEV	0	0	0	0	0	LVLGTLEEV	MAGE_A1	0.580586	93.5	0.3061	<=SB
273	HLA-A*69:01	ETSYVKVLEYV	ETSYVLEYV	0	4	2	0	0	ETSYVKVLEYV	MAGE_A1	0.535447	152.4	0.4745	<=SB
213	HLA-A*69:01	EIWEELSVMEV	EIWESVMEV	0	4	2	0	0	EIWEELSVMEV	MAGE_A1	0.534584	153.8	0.478	<=SB
281	HLA-A*69:01	EYVIKVSARV	EVIKVSARV	0	1	1	0	0	EYVIKVSARV	MAGE_A1	0.53302	156.4	0.4842	<=SB
89	HLA-A*69:01	STSCILESL	STSCILESL	0	0	0	0	0	STSCILESL	MAGE_A1	0.530094	161.5	0.4958	<=SB
170	HLA-B*15:35	VLVTCLGLSY	VLVTLGLSY	0	4	1	0	0	VLVTCLGLSY	MAGE_A1	0.564792	110.9	0.2108	<=SB
171	HLA-B*15:35	LVTCLGLSY	LVTCLGLSY	0	0	0	0	0	LVTCLGLSY	MAGE_A1	0.505513	210.7	0.4413	<=SB
262	HLA-B*39:02	YEFLWGPRAL	YEFWGPRAL	0	3	1	0	0	YEFLWGPRAL	MAGE_A1	0.740709	16.5	0.0216	<=SB
94	HLA-B*39:02	LESLFRAVI	LESLFRAVI	0	0	0	0	0	LESLFRAVI	MAGE_A1	0.624545	58.1	0.1497	<=SB
272	HLA-B*39:02	AETSYVKVL	AETSYVKVL	0	0	0	0	0	AETSYVKVL	MAGE_A1	0.584527	89.6	0.2456	<=SB
294	HLA-B*81:01	FPSLREAAL	FPSLREAAL	0	0	0	0	0	FPSLREAAL	MAGE_A1	0.729382	18.7	0.0082	<=SB
189	HLA-B*81:01	MPKTGFLII	MPKTGFLII	0	0	0	0	0	MPKTGFLII	MAGE_A1	0.512349	195.6	0.0764	<=SB
293	HLA-B*81:01	FFPSLREAAL	FPSLREAAL	0	1	1	0	0	FFPSLREAAL	MAGE_A1	0.505552	210.6	0.0825	<=SB
289	HLA-B*81:01	RVRFFFPSL	RVRFFFPSL	0	0	0	0	0	RVRFFFPSL	MAGE_A1	0.423647	510.8	0.1842	<=SB
162	HLA-B*81:01	ADPTGHSYVL	APTGHSYVL	0	1	1	0	0	ADPTGHSYVL	MAGE_A1	0.411651	581.6	0.2032	<=SB
189	HLA-B*81:01	MPKTGFLIIVL	MPKTGFLVL	0	7	2	0	0	MPKTGFLIIVL	MAGE_A1	0.391182	725.8	0.2453	<=SB
189	HLA-B*81:01	MPKTGFLIIV	MPTGFLIIV	0	2	1	0	0	MPKTGFLIIV	MAGE_A1	0.354413	1080.4	0.343	<=SB
163	HLA-B*81:01	DPTGHSYVL	DPTGHSYVL	0	0	0	0	0	DPTGHSYVL	MAGE_A1	0.348404	1153	0.3587	<=SB
36	HLA-B*81:01	SPLVLGTL	SPL-VLGTL	0	0	0	3	1	SPLVLGTL	MAGE_A1	0.333649	1352.6	0.3974	<=SB
292	HLA-B*81:01	FFFPSLREAAL	FPSLREAAL	0	1	2	0	0	FFFPSLREAAL	MAGE_A1	0.317455	1611.6	0.4657	<=SB
170	HLA-B*15:32	VLVTCLGLSY	VLVTLGLSY	0	4	1	0	0	VLVTCLGLSY	MAGE_A1	0.594038	80.8	0.3086	<=SB
62	HLA-B*15:32	SAFPTTINF	SAFPTTINF	0	0	0	0	0	SAFPTTINF	MAGE_A1	0.571679	103	0.4223	<=SB
61	HLA-B*15:32	ASAFPTTINF	ASFPTTINF	0	2	1	0	0	ASAFPTTINF	MAGE_A1	0.56968	105.2	0.4343	<=SB
275	HLA-A*24:17	SYVKVLEYV	SYVKVLEYV	0	0	0	0	0	SYVKVLEYV	MAGE_A1	0.425242	502.1	0.2223	<=SB
135	HLA-A*24:17	NYKHCFPEIF	NYHCFPEIF	0	2	1	0	0	NYKHCFPEIF	MAGE_A1	0.40099	652.7	0.2763	<=SB
188	HLA-A*24:17	IMPKTGFLI	IMPKTGFLI	0	0	0	0	0	IMPKTGFLI	MAGE_A1	0.389489	739.2	0.3098	<=SB
286	HLA-A*24:17	VSARVRFFF	VSARVRFFF	0	0	0	0	0	VSARVRFFF	MAGE_A1	0.380805	812	0.348	<=SB
275	HLA-A*24:17	SYVKVLEYVI	SYVKVLEYI	0	8	1	0	0	SYVKVLEYVI	MAGE_A1	0.348008	1158	0.4917	<=SB
161	HLA-B*35:08	EADPTGHSY	EADPTGHSY	0	0	0	0	0	EADPTGHSY	MAGE_A1	0.740469	16.6	0.0153	<=SB
254	HLA-B*35:08	VPDSDPARY	VPDSDPARY	0	0	0	0	0	VPDSDPARY	MAGE_A1	0.630009	54.8	0.0434	<=SB
294	HLA-B*35:08	FPSLREAAL	FPSLREAAL	0	0	0	0	0	FPSLREAAL	MAGE_A1	0.592703	82	0.0594	<=SB
62	HLA-B*35:08	SAFPTTINF	SAFPTTINF	0	0	0	0	0	SAFPTTINF	MAGE_A1	0.446777	397.7	0.2382	<=SB
171	HLA-B*35:08	LVTCLGLSY	LVTCLGLSY	0	0	0	0	0	LVTCLGLSY	MAGE_A1	0.443954	410.1	0.2436	<=SB
256	HLA-B*35:08	DSDPARYEF	DSDPARYEF	0	0	0	0	0	DSDPARYEF	MAGE_A1	0.429191	481.1	0.2715	<=SB
163	HLA-B*35:08	DPTGHSYVL	DPTGHSYVL	0	0	0	0	0	DPTGHSYVL	MAGE_A1	0.394943	696.9	0.3628	<=SB
243	HLA-B*35:08	LVQEKYLEY	LVQEKYLEY	0	0	0	0	0	LVQEKYLEY	MAGE_A1	0.368126	931.4	0.4501	<=SB
171	HLA-B*15:08	LVTCLGLSY	LVTCLGLSY	0	0	0	0	0	LVTCLGLSY	MAGE_A1	0.43109	471.3	0.1688	<=SB
62	HLA-B*15:08	SAFPTTINF	SAFPTTINF	0	0	0	0	0	SAFPTTINF	MAGE_A1	0.410305	590.1	0.223	<=SB
161	HLA-B*15:08	EADPTGHSY	EADPTGHSY	0	0	0	0	0	EADPTGHSY	MAGE_A1	0.403577	634.7	0.2399	<=SB
222	HLA-B*15:08	EVYDGREHSAY	EVYDGHSAY	0	5	2	0	0	EVYDGREHSAY	MAGE_A1	0.399066	666.5	0.2514	<=SB
294	HLA-B*15:08	FPSLREAAL	FPSLREAAL	0	0	0	0	0	FPSLREAAL	MAGE_A1	0.39763	676.9	0.2555	<=SB
243	HLA-B*15:08	LVQEKYLEY	LVQEKYLEY	0	0	0	0	0	LVQEKYLEY	MAGE_A1	0.374319	871.1	0.3306	<=SB
189	HLA-B*51:07	MPKTGFLII	MPKTGFLII	0	0	0	0	0	MPKTGFLII	MAGE_A1	0.26433	2863.5	0.0706	<=SB
94	HLA-B*51:07	LESLFRAVI	LESLFRAVI	0	0	0	0	0	LESLFRAVI	MAGE_A1	0.238865	3771.8	0.1245	<=SB
262	HLA-B*51:07	YEFLWGPRAL	YEFLWGPAL	0	7	1	0	0	YEFLWGPRAL	MAGE_A1	0.206433	5357.3	0.2779	<=SB
62	HLA-B*51:07	SAFPTTINF	SAFPTTINF	0	0	0	0	0	SAFPTTINF	MAGE_A1	0.203047	5557.2	0.2988	<=SB
189	HLA-B*51:07	MPKTGFLI	MP-KTGFLI	0	0	0	2	1	MPKTGFLI	MAGE_A1	0.2024	5596.3	0.3034	<=SB
262	HLA-B*51:07	YEFLWGPRA	YEFLWGPRA	0	0	0	0	0	YEFLWGPRA	MAGE_A1	0.201121	5674.3	0.313	<=SB
274	HLA-A*30:02	TSYVKVLEY	TSYVKVLEY	0	0	0	0	0	TSYVKVLEY	MAGE_A1	0.624647	58	0.1211	<=SB
243	HLA-A*30:02	LVQEKYLEY	LVQEKYLEY	0	0	0	0	0	LVQEKYLEY	MAGE_A1	0.513088	194.1	0.4904	<=SB
262	HLA-B*47:01	YEFLWGPRAL	YEFLWGPAL	0	7	1	0	0	YEFLWGPRAL	MAGE_A1	0.541609	142.5	0.0196	<=SB
160	HLA-B*47:01	KEADPTGHSY	KEAPTGHSY	0	3	1	0	0	KEADPTGHSY	MAGE_A1	0.415835	555.9	0.2228	<=SB
262	HLA-B*47:01	YEFLWGPRA	YEFLWGPRA	0	0	0	0	0	YEFLWGPRA	MAGE_A1	0.412793	574.5	0.2356	<=SB
148	HLA-B*47:01	SESLQLVFGI	SELQLVFGI	0	2	1	0	0	SESLQLVFGI	MAGE_A1	0.404981	625.1	0.2664	<=SB
215	HLA-B*47:01	WEELSVMEVY	WELSVMEVY	0	1	1	0	0	WEELSVMEVY	MAGE_A1	0.38753	755.1	0.3446	<=SB
272	HLA-B*47:01	AETSYVKVL	AETSYVKVL	0	0	0	0	0	AETSYVKVL	MAGE_A1	0.3802	817.4	0.3832	<=SB
126	HLA-B*47:01	AEMLESVIKNY	AEMSVIKNY	0	3	2	0	0	AEMLESVIKNY	MAGE_A1	0.368959	923.1	0.4473	<=SB
126	HLA-B*47:01	AEMLESVIK	AEMLESVIK	0	0	0	0	0	AEMLESVIK	MAGE_A1	0.362669	988.1	0.4842	<=SB
106	HLA-C*04:06	VADLVGFLL	VADLVGFLL	0	0	0	0	0	VADLVGFLL	MAGE_A1	0.469357	311.5	0.0236	<=SB
188	HLA-C*04:06	IMPKTGFLI	IMPKTGFLI	0	0	0	0	0	IMPKTGFLI	MAGE_A1	0.282065	2363.5	0.3074	<=SB
62	HLA-C*04:06	SAFPTTINF	SAFPTTINF	0	0	0	0	0	SAFPTTINF	MAGE_A1	0.269833	2697.9	0.3698	<=SB
106	HLA-C*04:06	VADLVGFLLL	VADLVGLLL	0	6	1	0	0	VADLVGFLLL	MAGE_A1	0.267537	2765.8	0.3815	<=SB
105	HLA-C*04:06	KVADLVGFL	KVADLVGFL	0	0	0	0	0	KVADLVGFL	MAGE_A1	0.253241	3228.5	0.4658	<=SB
269	HLA-C*04:06	RALAETSYV	RALAETSYV	0	0	0	0	0	RALAETSYV	MAGE_A1	0.252073	3269.5	0.473	<=SB
62	HLA-C*16:01	SAFPTTINF	SAFPTTINF	0	0	0	0	0	SAFPTTINF	MAGE_A1	0.774586	11.5	0.0168	<=SB
289	HLA-C*16:01	RVRFFFPSL	RVRFFFPSL	0	0	0	0	0	RVRFFFPSL	MAGE_A1	0.627838	56.1	0.1864	<=SB
167	HLA-C*16:01	HSYVLVTCL	HSYVLVTCL	0	0	0	0	0	HSYVLVTCL	MAGE_A1	0.625454	57.5	0.1928	<=SB
230	HLA-C*16:01	SAYGEPRKL	SAYGEPRKL	0	0	0	0	0	SAYGEPRKL	MAGE_A1	0.608646	69	0.2394	<=SB
274	HLA-C*16:01	TSYVKVLEY	TSYVKVLEY	0	0	0	0	0	TSYVKVLEY	MAGE_A1	0.608086	69.4	0.2409	<=SB
269	HLA-C*16:01	RALAETSYV	RALAETSYV	0	0	0	0	0	RALAETSYV	MAGE_A1	0.606694	70.5	0.2448	<=SB
30	HLA-C*16:01	AATSSSSPL	AATSSSSPL	0	0	0	0	0	AATSSSSPL	MAGE_A1	0.579984	94.1	0.3289	<=SB
32	HLA-C*16:01	TSSSSPLVL	TSSSSPLVL	0	0	0	0	0	TSSSSPLVL	MAGE_A1	0.572253	102.3	0.3553	<=SB
105	HLA-C*16:01	KVADLVGFL	KVADLVGFL	0	0	0	0	0	KVADLVGFL	MAGE_A1	0.559435	117.5	0.3991	<=SB
60	HLA-C*16:01	GASAFPTTI	GASAFPTTI	0	0	0	0	0	GASAFPTTI	MAGE_A1	0.558919	118.2	0.4013	<=SB
289	HLA-A*11:04	RVRFFFPSLR	RVFFFPSLR	0	2	1	0	0	RVRFFFPSLR	MAGE_A1	0.748023	15.3	0.0249	<=SB
96	HLA-A*11:04	SLFRAVITK	SLFRAVITK	0	0	0	0	0	SLFRAVITK	MAGE_A1	0.716467	21.5	0.0576	<=SB
269	HLA-A*11:04	RALAETSYVK	RALAETSYK	0	8	1	0	0	RALAETSYVK	MAGE_A1	0.658659	40.2	0.1609	<=SB
96	HLA-A*11:04	SLFRAVITKK	SLFRAVITK	0	8	1	0	0	SLFRAVITKK	MAGE_A1	0.645115	46.5	0.1932	<=SB
270	HLA-A*11:04	ALAETSYVK	ALAETSYVK	0	0	0	0	0	ALAETSYVK	MAGE_A1	0.630842	54.3	0.2312	<=SB
128	HLA-A*11:04	MLESVIKNYK	MLSVIKNYK	0	2	1	0	0	MLESVIKNYK	MAGE_A1	0.630506	54.5	0.2321	<=SB
107	HLA-A*11:04	ADLVGFLLLK	ALVGFLLLK	0	1	1	0	0	ADLVGFLLLK	MAGE_A1	0.604571	72.1	0.3167	<=SB
170	HLA-B*15:38	VLVTCLGLSY	VLVTLGLSY	0	4	1	0	0	VLVTCLGLSY	MAGE_A1	0.622251	59.6	0.198	<=SB
171	HLA-B*15:38	LVTCLGLSY	LVTCLGLSY	0	0	0	0	0	LVTCLGLSY	MAGE_A1	0.578383	95.8	0.3552	<=SB
188	HLA-A*24:08	IMPKTGFLI	IMPKTGFLI	0	0	0	0	0	IMPKTGFLI	MAGE_A1	0.639499	49.4	0.0303	<=SB
275	HLA-A*24:08	SYVKVLEYV	SYVKVLEYV	0	0	0	0	0	SYVKVLEYV	MAGE_A1	0.524061	172.4	0.1324	<=SB
275	HLA-A*24:08	SYVKVLEYVI	SYVKVLYVI	0	6	1	0	0	SYVKVLEYVI	MAGE_A1	0.520723	178.7	0.1367	<=SB
188	HLA-A*24:08	IMPKTGFLII	IMPKTGFLI	0	8	1	0	0	IMPKTGFLII	MAGE_A1	0.472104	302.4	0.2386	<=SB
135	HLA-A*24:08	NYKHCFPEIF	NYHCFPEIF	0	2	1	0	0	NYKHCFPEIF	MAGE_A1	0.470531	307.6	0.2424	<=SB
135	HLA-A*24:08	NYKHCFPEI	NYKHCFPEI	0	0	0	0	0	NYKHCFPEI	MAGE_A1	0.43792	437.7	0.3326	<=SB
286	HLA-A*24:08	VSARVRFFF	VSARVRFFF	0	0	0	0	0	VSARVRFFF	MAGE_A1	0.408943	598.9	0.4335	<=SB
168	HLA-A*24:08	SYVLVTCLGL	SYVLVTCLL	0	8	1	0	0	SYVLVTCLGL	MAGE_A1	0.397025	681.3	0.4804	<=SB
62	HLA-B*15:03	SAFPTTINF	SAFPTTINF	0	0	0	0	0	SAFPTTINF	MAGE_A1	0.802414	8.5	0.1188	<=SB
136	HLA-B*15:03	YKHCFPEIF	YKHCFPEIF	0	0	0	0	0	YKHCFPEIF	MAGE_A1	0.801994	8.5	0.1197	<=SB
284	HLA-B*15:03	IKVSARVRF	IKVSARVRF	0	0	0	0	0	IKVSARVRF	MAGE_A1	0.752854	14.5	0.2519	<=SB
104	HLA-B*15:03	KKVADLVGF	KKVADLVGF	0	0	0	0	0	KKVADLVGF	MAGE_A1	0.746355	15.6	0.2747	<=SB
186	HLA-B*15:03	NQIMPKTGF	NQIMPKTGF	0	0	0	0	0	NQIMPKTGF	MAGE_A1	0.740862	16.5	0.294	<=SB
262	HLA-B*15:10	YEFLWGPRAL	YEFWGPRAL	0	3	1	0	0	YEFLWGPRAL	MAGE_A1	0.282818	2344.3	0.1722	<=SB
294	HLA-B*15:10	FPSLREAAL	FPSLREAAL	0	0	0	0	0	FPSLREAAL	MAGE_A1	0.278977	2443.8	0.1826	<=SB
8	HLA-B*15:10	LHCKPEEAL	LHCKPEEAL	0	0	0	0	0	LHCKPEEAL	MAGE_A1	0.274938	2553	0.1939	<=SB
136	HLA-B*15:10	YKHCFPEIF	YKHCFPEIF	0	0	0	0	0	YKHCFPEIF	MAGE_A1	0.212978	4991.1	0.4566	<=SB
258	HLA-B*53:01	DPARYEFLW	DPARYEFLW	0	0	0	0	0	DPARYEFLW	MAGE_A1	0.767654	12.4	0.0124	<=SB
257	HLA-B*53:01	SDPARYEFLW	SPARYEFLW	0	1	1	0	0	SDPARYEFLW	MAGE_A1	0.594372	80.5	0.1031	<=SB
62	HLA-B*53:01	SAFPTTINF	SAFPTTINF	0	0	0	0	0	SAFPTTINF	MAGE_A1	0.544758	137.8	0.1617	<=SB
294	HLA-B*53:01	FPSLREAAL	FPSLREAAL	0	0	0	0	0	FPSLREAAL	MAGE_A1	0.535802	151.8	0.1734	<=SB
189	HLA-B*53:01	MPKTGFLII	MPKTGFLII	0	0	0	0	0	MPKTGFLII	MAGE_A1	0.470013	309.3	0.3329	<=SB
189	HLA-B*53:01	MPKTGFLIIV	MPTGFLIIV	0	2	1	0	0	MPKTGFLIIV	MAGE_A1	0.438525	434.9	0.4245	<=SB
256	HLA-B*53:01	DSDPARYEFLW	DPARYEFLW	0	1	2	0	0	DSDPARYEFLW	MAGE_A1	0.437546	439.5	0.4276	<=SB
294	HLA-B*39:15	FPSLREAAL	FPSLREAAL	0	0	0	0	0	FPSLREAAL	MAGE_A1	0.504579	212.8	0.1528	<=SB
262	HLA-B*39:15	YEFLWGPRAL	YEFWGPRAL	0	3	1	0	0	YEFLWGPRAL	MAGE_A1	0.482813	269.3	0.2003	<=SB
8	HLA-B*39:15	LHCKPEEAL	LHCKPEEAL	0	0	0	0	0	LHCKPEEAL	MAGE_A1	0.431668	468.4	0.3483	<=SB
166	HLA-B*39:15	GHSYVLVTCL	GHSYVLVTL	0	8	1	0	0	GHSYVLVTCL	MAGE_A1	0.409542	595	0.424	<=SB
294	HLA-B*39:04	FPSLREAAL	FPSLREAAL	0	0	0	0	0	FPSLREAAL	MAGE_A1	0.537867	148.4	0.1498	<=SB
262	HLA-B*39:04	YEFLWGPRAL	YEFWGPRAL	0	3	1	0	0	YEFLWGPRAL	MAGE_A1	0.503568	215.1	0.2315	<=SB
8	HLA-B*39:04	LHCKPEEAL	LHCKPEEAL	0	0	0	0	0	LHCKPEEAL	MAGE_A1	0.467796	316.8	0.3344	<=SB
166	HLA-B*39:04	GHSYVLVTCL	GHSYVLVTL	0	8	1	0	0	GHSYVLVTCL	MAGE_A1	0.42306	514.1	0.4812	<=SB
62	HLA-B*15:29	SAFPTTINF	SAFPTTINF	0	0	0	0	0	SAFPTTINF	MAGE_A1	0.7113	22.7	0.0806	<=SB
294	HLA-B*15:29	FPSLREAAL	FPSLREAAL	0	0	0	0	0	FPSLREAAL	MAGE_A1	0.705563	24.2	0.0882	<=SB
161	HLA-B*15:29	EADPTGHSY	EADPTGHSY	0	0	0	0	0	EADPTGHSY	MAGE_A1	0.643245	47.5	0.1916	<=SB
171	HLA-B*15:29	LVTCLGLSY	LVTCLGLSY	0	0	0	0	0	LVTCLGLSY	MAGE_A1	0.619695	61.2	0.2549	<=SB
243	HLA-B*15:29	LVQEKYLEY	LVQEKYLEY	0	0	0	0	0	LVQEKYLEY	MAGE_A1	0.600583	75.3	0.3099	<=SB
189	HLA-B*15:29	MPKTGFLII	MPKTGFLII	0	0	0	0	0	MPKTGFLII	MAGE_A1	0.582618	91.5	0.3794	<=SB
274	HLA-B*15:29	TSYVKVLEY	TSYVKVLEY	0	0	0	0	0	TSYVKVLEY	MAGE_A1	0.574928	99.4	0.4113	<=SB
282	HLA-A*68:02	YVIKVSARV	YVIKVSARV	0	0	0	0	0	YVIKVSARV	MAGE_A1	0.796251	9.1	0.0541	<=SB
273	HLA-A*68:02	ETSYVKVLEYV	ETSYVLEYV	0	4	2	0	0	ETSYVKVLEYV	MAGE_A1	0.744675	15.8	0.1235	<=SB
89	HLA-A*68:02	STSCILESL	STSCILESL	0	0	0	0	0	STSCILESL	MAGE_A1	0.710216	23	0.1967	<=SB
281	HLA-A*68:02	EYVIKVSARV	EVIKVSARV	0	1	1	0	0	EYVIKVSARV	MAGE_A1	0.705038	24.3	0.2099	<=SB
149	HLA-A*68:02	ESLQLVFGI	ESLQLVFGI	0	0	0	0	0	ESLQLVFGI	MAGE_A1	0.697015	26.5	0.2317	<=SB
274	HLA-A*68:02	TSYVKVLEYV	TSVKVLEYV	0	2	1	0	0	TSYVKVLEYV	MAGE_A1	0.6476	45.3	0.3874	<=SB
262	HLA-B*48:04	YEFLWGPRAL	YEFWGPRAL	0	3	1	0	0	YEFLWGPRAL	MAGE_A1	0.38008	818.4	0.0735	<=SB
289	HLA-B*48:04	RVRFFFPSL	RVRFFFPSL	0	0	0	0	0	RVRFFFPSL	MAGE_A1	0.273539	2591.9	0.2882	<=SB
94	HLA-B*48:04	LESLFRAVI	LESLFRAVI	0	0	0	0	0	LESLFRAVI	MAGE_A1	0.234218	3966.3	0.4899	<=SB
222	HLA-A*25:01	EVYDGREHSAY	EVYDGHSAY	0	5	2	0	0	EVYDGREHSAY	MAGE_A1	0.475024	293	0.0267	<=SB
273	HLA-A*25:01	ETSYVKVLEY	ETSYVVLEY	0	5	1	0	0	ETSYVKVLEY	MAGE_A1	0.37477	866.8	0.0889	<=SB
213	HLA-A*25:01	EIWEELSVM	EIWEELSVM	0	0	0	0	0	EIWEELSVM	MAGE_A1	0.360087	1016.1	0.0986	<=SB
282	HLA-A*25:01	YVIKVSARV	YVIKVSARV	0	0	0	0	0	YVIKVSARV	MAGE_A1	0.343386	1217.3	0.1169	<=SB
142	HLA-A*25:01	EIFGKASESL	EIFGASESL	0	4	1	0	0	EIFGKASESL	MAGE_A1	0.230381	4134.4	0.4499	<=SB
281	HLA-A*25:01	EYVIKVSARV	EVIKVSARV	0	1	1	0	0	EYVIKVSARV	MAGE_A1	0.22901	4196.2	0.4577	<=SB
189	HLA-B*55:07	MPKTGFLIIV	MPTGFLIIV	0	2	1	0	0	MPKTGFLIIV	MAGE_A1	0.671985	34.8	0.0547	<=SB
189	HLA-B*55:07	MPKTGFLII	MPKTGFLII	0	0	0	0	0	MPKTGFLII	MAGE_A1	0.576505	97.7	0.1467	<=SB
294	HLA-B*55:07	FPSLREAA	FP-SLREAA	0	0	0	2	1	FPSLREAA	MAGE_A1	0.559107	118	0.1701	<=SB
140	HLA-B*55:07	FPEIFGKA	FP-EIFGKA	0	0	0	2	1	FPEIFGKA	MAGE_A1	0.540124	144.9	0.1983	<=SB
140	HLA-B*55:07	FPEIFGKAS	FPEIFGKAS	0	0	0	0	0	FPEIFGKAS	MAGE_A1	0.459141	347.9	0.3526	<=SB
64	HLA-B*55:07	FPTTINFT	FP-TTINFT	0	0	0	2	1	FPTTINFT	MAGE_A1	0.416241	553.4	0.4701	<=SB
189	HLA-B*55:07	MPKTGFLI	MP-KTGFLI	0	0	0	2	1	MPKTGFLI	MAGE_A1	0.4162	553.7	0.4702	<=SB
28	HLA-B*15:58	VQAATSSSSPL	VQAATSSPL	0	5	2	0	0	VQAATSSSSPL	MAGE_A1	0.39451	700.1	0.1104	<=SB
30	HLA-B*15:58	AATSSSSPL	AATSSSSPL	0	0	0	0	0	AATSSSSPL	MAGE_A1	0.332255	1373.1	0.3307	<=SB
18	HLA-B*15:58	AQQEALGLV	AQQEALGLV	0	0	0	0	0	AQQEALGLV	MAGE_A1	0.329798	1410.1	0.3465	<=SB
8	HLA-B*39:06	LHCKPEEAL	LHCKPEEAL	0	0	0	0	0	LHCKPEEAL	MAGE_A1	0.43783	438.1	0.1958	<=SB
166	HLA-B*39:06	GHSYVLVTCL	GHSYVLVTL	0	8	1	0	0	GHSYVLVTCL	MAGE_A1	0.377661	840.1	0.3655	<=SB
278	HLA-A*02:16	KVLEYVIKV	KVLEYVIKV	0	0	0	0	0	KVLEYVIKV	MAGE_A1	0.860826	4.5	0.0583	<=SB
38	HLA-A*02:16	LVLGTLEEV	LVLGTLEEV	0	0	0	0	0	LVLGTLEEV	MAGE_A1	0.760749	13.3	0.2924	<=SB
92	HLA-A*02:16	CILESLFRAV	CILESLFAV	0	7	1	0	0	CILESLFRAV	MAGE_A1	0.746822	15.5	0.3432	<=SB
270	HLA-A*02:16	ALAETSYVKV	ALAETSYKV	0	7	1	0	0	ALAETSYVKV	MAGE_A1	0.739941	16.7	0.3686	<=SB
264	HLA-A*02:16	FLWGPRALA	FLWGPRALA	0	0	0	0	0	FLWGPRALA	MAGE_A1	0.725617	19.5	0.4245	<=SB
264	HLA-A*02:16	FLWGPRALAET	FLWGALAET	0	4	2	0	0	FLWGPRALAET	MAGE_A1	0.709528	23.2	0.4922	<=SB
288	HLA-B*73:01	ARVRFFFPS	ARVRFFFPS	0	0	0	0	0	ARVRFFFPS	MAGE_A1	0.388932	743.7	0.0476	<=SB
262	HLA-B*73:01	YEFLWGPRA	YEFLWGPRA	0	0	0	0	0	YEFLWGPRA	MAGE_A1	0.331207	1388.8	0.1014	<=SB
287	HLA-B*73:01	SARVRFFFPS	SRVRFFFPS	0	1	1	0	0	SARVRFFFPS	MAGE_A1	0.271725	2643.3	0.2542	<=SB
288	HLA-B*73:01	ARVRFFFPSL	ARVRFFFPL	0	8	1	0	0	ARVRFFFPSL	MAGE_A1	0.26039	2988.2	0.3108	<=SB
98	HLA-B*73:01	FRAVITKKV	FRAVITKKV	0	0	0	0	0	FRAVITKKV	MAGE_A1	0.243273	3596.1	0.3844	<=SB
262	HLA-B*73:01	YEFLWGPRAL	YEFLWGPAL	0	7	1	0	0	YEFLWGPRAL	MAGE_A1	0.235826	3897.9	0.4238	<=SB
260	HLA-B*73:01	ARYEFLWGPR	ARYEFLWPR	0	7	1	0	0	ARYEFLWGPR	MAGE_A1	0.22909	4192.6	0.466	<=SB
288	HLA-B*27:02	ARVRFFFPSL	ARVRFFFPL	0	8	1	0	0	ARVRFFFPSL	MAGE_A1	0.441899	419.3	0.1599	<=SB
66	HLA-A*66:01	TTINFTRQR	TTINFTRQR	0	0	0	0	0	TTINFTRQR	MAGE_A1	0.564203	111.6	0.0314	<=SB
219	HLA-A*66:01	SVMEVYDGR	SVMEVYDGR	0	0	0	0	0	SVMEVYDGR	MAGE_A1	0.519145	181.8	0.0653	<=SB
222	HLA-A*66:01	EVYDGREHSAY	EVYDGRSAY	0	6	2	0	0	EVYDGREHSAY	MAGE_A1	0.507508	206.2	0.0766	<=SB
273	HLA-A*66:01	ETSYVKVLEY	ETSYVVLEY	0	5	1	0	0	ETSYVKVLEY	MAGE_A1	0.501576	219.8	0.0821	<=SB
282	HLA-A*66:01	YVIKVSARV	YVIKVSARV	0	0	0	0	0	YVIKVSARV	MAGE_A1	0.427856	488.1	0.1991	<=SB
282	HLA-A*66:01	YVIKVSARVR	YVIKVSARR	0	8	1	0	0	YVIKVSARVR	MAGE_A1	0.427528	489.8	0.1999	<=SB
108	HLA-A*66:01	DLVGFLLLK	DLVGFLLLK	0	0	0	0	0	DLVGFLLLK	MAGE_A1	0.395624	691.7	0.2935	<=SB
213	HLA-A*66:01	EIWEELSVM	EIWEELSVM	0	0	0	0	0	EIWEELSVM	MAGE_A1	0.368626	926.4	0.3936	<=SB
95	HLA-A*66:01	ESLFRAVITK	ESFRAVITK	0	2	1	0	0	ESLFRAVITK	MAGE_A1	0.360757	1008.8	0.4283	<=SB
262	HLA-B*41:02	YEFLWGPRAL	YEFLWGRAL	0	6	1	0	0	YEFLWGPRAL	MAGE_A1	0.768715	12.2	0.0096	<=SB
94	HLA-B*41:02	LESLFRAVI	LESLFRAVI	0	0	0	0	0	LESLFRAVI	MAGE_A1	0.743237	16.1	0.0177	<=SB
272	HLA-B*41:02	AETSYVKVL	AETSYVKVL	0	0	0	0	0	AETSYVKVL	MAGE_A1	0.718551	21	0.0384	<=SB
126	HLA-B*41:02	AEMLESVI	AEMLES-VI	0	0	0	6	1	AEMLESVI	MAGE_A1	0.674296	33.9	0.1019	<=SB
148	HLA-B*41:02	SESLQLVFGI	SELQLVFGI	0	2	1	0	0	SESLQLVFGI	MAGE_A1	0.660123	39.5	0.1269	<=SB
215	HLA-B*41:02	WEELSVMEV	WEELSVMEV	0	0	0	0	0	WEELSVMEV	MAGE_A1	0.614059	65.1	0.2258	<=SB
94	HLA-B*41:02	LESLFRAV	LES-LFRAV	0	0	0	3	1	LESLFRAV	MAGE_A1	0.598268	77.2	0.2754	<=SB
20	HLA-B*41:02	QEALGLVCV	QEALGLVCV	0	0	0	0	0	QEALGLVCV	MAGE_A1	0.59138	83.2	0.3027	<=SB
262	HLA-B*41:02	YEFLWGPRA	YEFLWGPRA	0	0	0	0	0	YEFLWGPRA	MAGE_A1	0.567245	108	0.3989	<=SB
280	HLA-B*41:02	LEYVIKVSA	LEYVIKVSA	0	0	0	0	0	LEYVIKVSA	MAGE_A1	0.554349	124.2	0.4543	<=SB
93	HLA-B*41:02	ILESLFRAVI	IESLFRAVI	0	1	1	0	0	ILESLFRAVI	MAGE_A1	0.553006	126	0.4601	<=SB
62	HLA-C*16:04	SAFPTTINF	SAFPTTINF	0	0	0	0	0	SAFPTTINF	MAGE_A1	0.76845	12.2	0.0165	<=SB
274	HLA-C*16:04	TSYVKVLEY	TSYVKVLEY	0	0	0	0	0	TSYVKVLEY	MAGE_A1	0.65103	43.6	0.1136	<=SB
167	HLA-C*16:04	HSYVLVTCL	HSYVLVTCL	0	0	0	0	0	HSYVLVTCL	MAGE_A1	0.635535	51.6	0.1352	<=SB
230	HLA-C*16:04	SAYGEPRKL	SAYGEPRKL	0	0	0	0	0	SAYGEPRKL	MAGE_A1	0.587962	86.3	0.2449	<=SB
269	HLA-C*16:04	RALAETSYV	RALAETSYV	0	0	0	0	0	RALAETSYV	MAGE_A1	0.557585	119.9	0.3509	<=SB
105	HLA-C*16:04	KVADLVGFL	KVADLVGFL	0	0	0	0	0	KVADLVGFL	MAGE_A1	0.554346	124.2	0.3605	<=SB
60	HLA-C*16:04	GASAFPTTI	GASAFPTTI	0	0	0	0	0	GASAFPTTI	MAGE_A1	0.533892	155	0.432	<=SB
282	HLA-C*16:04	YVIKVSARV	YVIKVSARV	0	0	0	0	0	YVIKVSARV	MAGE_A1	0.532436	157.4	0.4385	<=SB
96	HLA-A*11:03	SLFRAVITK	SLFRAVITK	0	0	0	0	0	SLFRAVITK	MAGE_A1	0.750847	14.8	0.0294	<=SB
96	HLA-A*11:03	SLFRAVITKK	SLFRAITKK	0	5	1	0	0	SLFRAVITKK	MAGE_A1	0.703692	24.7	0.0963	<=SB
269	HLA-A*11:03	RALAETSYVK	RALAETSYK	0	8	1	0	0	RALAETSYVK	MAGE_A1	0.660728	39.3	0.1868	<=SB
270	HLA-A*11:03	ALAETSYVK	ALAETSYVK	0	0	0	0	0	ALAETSYVK	MAGE_A1	0.633433	52.8	0.2665	<=SB
289	HLA-A*11:03	RVRFFFPSLR	RVFFFPSLR	0	2	1	0	0	RVRFFFPSLR	MAGE_A1	0.624353	58.2	0.2948	<=SB
274	HLA-A*11:03	TSYVKVLEY	TSYVKVLEY	0	0	0	0	0	TSYVKVLEY	MAGE_A1	0.617997	62.4	0.3162	<=SB
107	HLA-A*11:03	ADLVGFLLLK	ALVGFLLLK	0	1	1	0	0	ADLVGFLLLK	MAGE_A1	0.616946	63.1	0.3198	<=SB
95	HLA-A*11:03	ESLFRAVITK	SLFRAVITK	1	0	0	0	0	SLFRAVITK	MAGE_A1	0.590958	83.6	0.4151	<=SB
128	HLA-A*11:03	MLESVIKNYK	MLSVIKNYK	0	2	1	0	0	MLESVIKNYK	MAGE_A1	0.590866	83.7	0.4156	<=SB
62	HLA-C*12:04	SAFPTTINF	SAFPTTINF	0	0	0	0	0	SAFPTTINF	MAGE_A1	0.657044	40.9	0.0513	<=SB
274	HLA-C*12:04	TSYVKVLEY	TSYVKVLEY	0	0	0	0	0	TSYVKVLEY	MAGE_A1	0.638534	49.9	0.071	<=SB
105	HLA-C*12:04	KVADLVGFL	KVADLVGFL	0	0	0	0	0	KVADLVGFL	MAGE_A1	0.607826	69.6	0.1137	<=SB
282	HLA-C*12:04	YVIKVSARV	YVIKVSARV	0	0	0	0	0	YVIKVSARV	MAGE_A1	0.574423	99.9	0.1739	<=SB
230	HLA-C*12:04	SAYGEPRKL	SAYGEPRKL	0	0	0	0	0	SAYGEPRKL	MAGE_A1	0.56351	112.5	0.1979	<=SB
167	HLA-C*12:04	HSYVLVTCL	HSYVLVTCL	0	0	0	0	0	HSYVLVTCL	MAGE_A1	0.55405	124.6	0.2232	<=SB
269	HLA-C*12:04	RALAETSYV	RALAETSYV	0	0	0	0	0	RALAETSYV	MAGE_A1	0.54153	142.7	0.2588	<=SB
146	HLA-C*12:04	KASESLQLV	KASESLQLV	0	0	0	0	0	KASESLQLV	MAGE_A1	0.529474	162.6	0.2982	<=SB
60	HLA-C*12:04	GASAFPTTI	GASAFPTTI	0	0	0	0	0	GASAFPTTI	MAGE_A1	0.493086	241	0.4484	<=SB
262	HLA-B*40:40	YEFLWGPRAL	YEFLWGPAL	0	7	1	0	0	YEFLWGPRAL	MAGE_A1	0.741403	16.4	0.0089	<=SB
94	HLA-B*40:40	LESLFRAVI	LESLFRAVI	0	0	0	0	0	LESLFRAVI	MAGE_A1	0.577837	96.3	0.12	<=SB
272	HLA-B*40:40	AETSYVKVL	AETSYVKVL	0	0	0	0	0	AETSYVKVL	MAGE_A1	0.575909	98.4	0.123	<=SB
148	HLA-B*40:40	SESLQLVFGI	SELQLVFGI	0	2	1	0	0	SESLQLVFGI	MAGE_A1	0.512219	195.9	0.2754	<=SB
261	HLA-B*40:40	RYEFLWGPRAL	YEFLWGPAL	1	7	1	0	0	YEFLWGPRAL	MAGE_A1	0.488008	254.6	0.3443	<=SB
262	HLA-B*40:40	YEFLWGPRA	YEFLWGPRA	0	0	0	0	0	YEFLWGPRA	MAGE_A1	0.486983	257.4	0.3476	<=SB
107	HLA-B*40:40	ADLVGFLLL	ADLVGFLLL	0	0	0	0	0	ADLVGFLLL	MAGE_A1	0.47192	303	0.3956	<=SB
262	HLA-B*40:40	YEFLWGPRALA	YEFLWGPAL	0	7	1	0	0	YEFLWGPRAL	MAGE_A1	0.451482	378	0.4913	<=SB
215	HLA-B*40:40	WEELSVMEV	WEELSVMEV	0	0	0	0	0	WEELSVMEV	MAGE_A1	0.450221	383.2	0.4973	<=SB
62	HLA-C*07:26	SAFPTTINF	SAFPTTINF	0	0	0	0	0	SAFPTTINF	MAGE_A1	0.608599	69.1	0.0432	<=SB
274	HLA-C*07:26	TSYVKVLEY	TSYVKVLEY	0	0	0	0	0	TSYVKVLEY	MAGE_A1	0.509437	201.9	0.1682	<=SB
167	HLA-C*07:26	HSYVLVTCL	HSYVLVTCL	0	0	0	0	0	HSYVLVTCL	MAGE_A1	0.49893	226.2	0.1918	<=SB
230	HLA-C*07:26	SAYGEPRKL	SAYGEPRKL	0	0	0	0	0	SAYGEPRKL	MAGE_A1	0.48778	255.2	0.2208	<=SB
105	HLA-C*07:26	KVADLVGFL	KVADLVGFL	0	0	0	0	0	KVADLVGFL	MAGE_A1	0.482953	268.9	0.2338	<=SB
60	HLA-C*07:26	GASAFPTTI	GASAFPTTI	0	0	0	0	0	GASAFPTTI	MAGE_A1	0.469022	312.6	0.2768	<=SB
32	HLA-C*07:26	TSSSSPLVL	TSSSSPLVL	0	0	0	0	0	TSSSSPLVL	MAGE_A1	0.46677	320.4	0.2845	<=SB
269	HLA-C*07:26	RALAETSYV	RALAETSYV	0	0	0	0	0	RALAETSYV	MAGE_A1	0.447193	395.9	0.363	<=SB
146	HLA-C*07:26	KASESLQLV	KASESLQLV	0	0	0	0	0	KASESLQLV	MAGE_A1	0.420372	529.2	0.4987	<=SB
189	HLA-B*51:08	MPKTGFLII	MPKTGFLII	0	0	0	0	0	MPKTGFLII	MAGE_A1	0.451554	377.7	0.0191	<=SB
189	HLA-B*51:08	MPKTGFLI	MP-KTGFLI	0	0	0	2	1	MPKTGFLI	MAGE_A1	0.429047	481.8	0.0267	<=SB
189	HLA-B*51:08	MPKTGFLIIV	MPTGFLIIV	0	2	1	0	0	MPKTGFLIIV	MAGE_A1	0.338204	1287.5	0.1089	<=SB
258	HLA-B*51:08	DPARYEFLW	DPARYEFLW	0	0	0	0	0	DPARYEFLW	MAGE_A1	0.291265	2139.6	0.2153	<=SB
294	HLA-B*51:08	FPSLREAAL	FPSLREAAL	0	0	0	0	0	FPSLREAAL	MAGE_A1	0.278286	2462.1	0.2562	<=SB
163	HLA-B*51:08	DPTGHSYVL	DPTGHSYVL	0	0	0	0	0	DPTGHSYVL	MAGE_A1	0.248216	3408.9	0.3917	<=SB
188	HLA-B*51:08	IMPKTGFLII	MPKTGFLII	1	0	0	0	0	MPKTGFLII	MAGE_A1	0.24472	3540.3	0.4123	<=SB
278	HLA-A*02:20	KVLEYVIKV	KVLEYVIKV	0	0	0	0	0	KVLEYVIKV	MAGE_A1	0.805471	8.2	0.0204	<=SB
92	HLA-A*02:20	CILESLFRAV	CILESLFAV	0	7	1	0	0	CILESLFRAV	MAGE_A1	0.673068	34.4	0.1965	<=SB
38	HLA-A*02:20	LVLGTLEEV	LVLGTLEEV	0	0	0	0	0	LVLGTLEEV	MAGE_A1	0.618617	62	0.3786	<=SB
270	HLA-A*02:20	ALAETSYVKV	ALAETSYKV	0	7	1	0	0	ALAETSYVKV	MAGE_A1	0.606896	70.3	0.4238	<=SB
92	HLA-A*02:20	CILESLFRA	CILESLFRA	0	0	0	0	0	CILESLFRA	MAGE_A1	0.590314	84.2	0.491	<=SB
222	HLA-A*26:05	EVYDGREHSAY	EVYDGHSAY	0	5	2	0	0	EVYDGREHSAY	MAGE_A1	0.65766	40.6	0.0136	<=SB
273	HLA-A*26:05	ETSYVKVLEY	ETSYVVLEY	0	5	1	0	0	ETSYVKVLEY	MAGE_A1	0.60698	70.3	0.0275	<=SB
213	HLA-A*26:05	EIWEELSVM	EIWEELSVM	0	0	0	0	0	EIWEELSVM	MAGE_A1	0.488306	253.8	0.1023	<=SB
282	HLA-A*26:05	YVIKVSARV	YVIKVSARV	0	0	0	0	0	YVIKVSARV	MAGE_A1	0.428988	482.1	0.1799	<=SB
108	HLA-A*26:05	DLVGFLLLKY	DLVGLLLKY	0	4	1	0	0	DLVGFLLLKY	MAGE_A1	0.346471	1177.4	0.3776	<=SB
242	HLA-A*26:05	DLVQEKYLEY	DLVEKYLEY	0	3	1	0	0	DLVQEKYLEY	MAGE_A1	0.334567	1339.2	0.4269	<=SB
89	HLA-A*26:05	STSCILESLF	STSCILSLF	0	6	1	0	0	STSCILESLF	MAGE_A1	0.333057	1361.3	0.4341	<=SB
270	HLA-A*02:02	ALAETSYVKV	ALAETSYKV	0	7	1	0	0	ALAETSYVKV	MAGE_A1	0.768521	12.2	0.2698	<=SB
105	HLA-A*02:02	KVADLVGFL	KVADLVGFL	0	0	0	0	0	KVADLVGFL	MAGE_A1	0.755702	14.1	0.324	<=SB
105	HLA-A*02:02	KVADLVGFLL	KVADLVFLL	0	6	1	0	0	KVADLVGFLL	MAGE_A1	0.723101	20	0.4854	<=SB
160	HLA-B*15:46	KEADPTGHSY	KEAPTGHSY	0	3	1	0	0	KEADPTGHSY	MAGE_A1	0.689463	28.8	0.1772	<=SB
252	HLA-B*15:46	RQVPDSDPARY	RQVPDSARY	0	6	2	0	0	RQVPDSDPARY	MAGE_A1	0.629314	55.2	0.3789	<=SB
186	HLA-B*15:46	NQIMPKTGF	NQIMPKTGF	0	0	0	0	0	NQIMPKTGF	MAGE_A1	0.623667	58.7	0.4066	<=SB
62	HLA-B*15:46	SAFPTTINF	SAFPTTINF	0	0	0	0	0	SAFPTTINF	MAGE_A1	0.609033	68.7	0.4894	<=SB
274	HLA-C*15:04	TSYVKVLEY	TSYVKVLEY	0	0	0	0	0	TSYVKVLEY	MAGE_A1	0.607779	69.7	0.0949	<=SB
62	HLA-C*15:04	SAFPTTINF	SAFPTTINF	0	0	0	0	0	SAFPTTINF	MAGE_A1	0.606357	70.7	0.0965	<=SB
269	HLA-C*15:04	RALAETSYV	RALAETSYV	0	0	0	0	0	RALAETSYV	MAGE_A1	0.564531	111.2	0.1934	<=SB
105	HLA-C*15:04	KVADLVGFL	KVADLVGFL	0	0	0	0	0	KVADLVGFL	MAGE_A1	0.542941	140.5	0.2542	<=SB
146	HLA-C*15:04	KASESLQLV	KASESLQLV	0	0	0	0	0	KASESLQLV	MAGE_A1	0.532021	158.1	0.2888	<=SB
167	HLA-C*15:04	HSYVLVTCL	HSYVLVTCL	0	0	0	0	0	HSYVLVTCL	MAGE_A1	0.520732	178.7	0.3271	<=SB
278	HLA-C*15:04	KVLEYVIKV	KVLEYVIKV	0	0	0	0	0	KVLEYVIKV	MAGE_A1	0.506641	208.1	0.3766	<=SB
289	HLA-C*15:04	RVRFFFPSL	RVRFFFPSL	0	0	0	0	0	RVRFFFPSL	MAGE_A1	0.503619	215	0.3872	<=SB
286	HLA-C*15:04	VSARVRFFF	VSARVRFFF	0	0	0	0	0	VSARVRFFF	MAGE_A1	0.499991	223.6	0.3999	<=SB
282	HLA-C*15:04	YVIKVSARV	YVIKVSARV	0	0	0	0	0	YVIKVSARV	MAGE_A1	0.493299	240.4	0.4339	<=SB
285	HLA-C*15:04	KVSARVRFF	KVSARVRFF	0	0	0	0	0	KVSARVRFF	MAGE_A1	0.485431	261.8	0.4738	<=SB
239	HLA-A*01:03	LTQDLVQEKY	LTDLVQEKY	0	2	1	0	0	LTQDLVQEKY	MAGE_A1	0.680455	31.7	0.017	<=SB
161	HLA-A*01:03	EADPTGHSY	EADPTGHSY	0	0	0	0	0	EADPTGHSY	MAGE_A1	0.518509	183	0.0966	<=SB
273	HLA-A*01:03	ETSYVKVLEY	ETSYVVLEY	0	5	1	0	0	ETSYVKVLEY	MAGE_A1	0.479318	279.7	0.137	<=SB
274	HLA-A*01:03	TSYVKVLEY	TSYVKVLEY	0	0	0	0	0	TSYVKVLEY	MAGE_A1	0.429768	478.1	0.2013	<=SB
238	HLA-A*01:03	LLTQDLVQEKY	LTDLVQEKY	1	2	1	0	0	LTQDLVQEKY	MAGE_A1	0.405842	619.3	0.2443	<=SB
253	HLA-A*01:03	QVPDSDPARY	QVDSDPARY	0	2	1	0	0	QVPDSDPARY	MAGE_A1	0.377741	839.4	0.311	<=SB
243	HLA-A*01:03	LVQEKYLEY	LVQEKYLEY	0	0	0	0	0	LVQEKYLEY	MAGE_A1	0.373378	880	0.3224	<=SB
159	HLA-A*01:03	VKEADPTGHSY	VADPTGHSY	0	1	2	0	0	VKEADPTGHSY	MAGE_A1	0.360337	1013.3	0.3563	<=SB
160	HLA-A*01:03	KEADPTGHSY	KADPTGHSY	0	1	1	0	0	KEADPTGHSY	MAGE_A1	0.342356	1231	0.4046	<=SB
147	HLA-A*01:03	ASESLQLVF	ASESLQLVF	0	0	0	0	0	ASESLQLVF	MAGE_A1	0.337671	1295	0.423	<=SB
256	HLA-A*01:03	DSDPARYEF	DSDPARYEF	0	0	0	0	0	DSDPARYEF	MAGE_A1	0.33409	1346.1	0.437	<=SB
262	HLA-B*40:23	YEFLWGPRAL	YEFWGPRAL	0	3	1	0	0	YEFLWGPRAL	MAGE_A1	0.681106	31.5	0.0117	<=SB
272	HLA-B*40:23	AETSYVKVL	AETSYVKVL	0	0	0	0	0	AETSYVKVL	MAGE_A1	0.640172	49.1	0.0284	<=SB
94	HLA-B*40:23	LESLFRAVI	LESLFRAVI	0	0	0	0	0	LESLFRAVI	MAGE_A1	0.611243	67.1	0.0487	<=SB
215	HLA-B*40:23	WEELSVMEV	WEELSVMEV	0	0	0	0	0	WEELSVMEV	MAGE_A1	0.507307	206.6	0.1861	<=SB
126	HLA-B*40:23	AEMLESVI	AEM-LESVI	0	0	0	3	1	AEMLESVI	MAGE_A1	0.500679	222	0.197	<=SB
120	HLA-B*40:23	REPVTKAEM	REPVTKAEM	0	0	0	0	0	REPVTKAEM	MAGE_A1	0.42265	516.4	0.4183	<=SB
20	HLA-B*40:23	QEALGLVCV	QEALGLVCV	0	0	0	0	0	QEALGLVCV	MAGE_A1	0.413422	570.6	0.4564	<=SB
278	HLA-A*02:18	KVLEYVIKV	KVLEYVIKV	0	0	0	0	0	KVLEYVIKV	MAGE_A1	0.404254	630.1	0.1193	<=SB
188	HLA-A*02:18	IMPKTGFLI	IMPKTGFLI	0	0	0	0	0	IMPKTGFLI	MAGE_A1	0.395236	694.7	0.1322	<=SB
264	HLA-A*02:18	FLWGPRALA	FLWGPRALA	0	0	0	0	0	FLWGPRALA	MAGE_A1	0.292688	2106.9	0.4148	<=SB
92	HLA-A*02:18	CILESLFRAV	CILESLFAV	0	7	1	0	0	CILESLFRAV	MAGE_A1	0.282866	2343.1	0.4682	<=SB
189	HLA-B*56:05	MPKTGFLII	MPKTGFLII	0	0	0	0	0	MPKTGFLII	MAGE_A1	0.628761	55.5	0.0175	<=SB
294	HLA-B*56:05	FPSLREAAL	FPSLREAAL	0	0	0	0	0	FPSLREAAL	MAGE_A1	0.541601	142.6	0.0586	<=SB
189	HLA-B*56:05	MPKTGFLIIV	MPKTGFLIV	0	7	1	0	0	MPKTGFLIIV	MAGE_A1	0.523796	172.8	0.0798	<=SB
294	HLA-B*56:05	FPSLREAA	FPS-LREAA	0	0	0	3	1	FPSLREAA	MAGE_A1	0.435893	447.4	0.2143	<=SB
189	HLA-B*56:05	MPKTGFLI	MPK-TGFLI	0	0	0	3	1	MPKTGFLI	MAGE_A1	0.425026	503.3	0.2408	<=SB
140	HLA-B*56:05	FPEIFGKAS	FPEIFGKAS	0	0	0	0	0	FPEIFGKAS	MAGE_A1	0.366609	946.9	0.4563	<=SB
189	HLA-B*56:05	MPKTGFLIIVL	MPKTGFLVL	0	7	2	0	0	MPKTGFLIIVL	MAGE_A1	0.362574	989.1	0.4727	<=SB
188	HLA-B*56:05	IMPKTGFLII	MPKTGFLII	1	0	0	0	0	MPKTGFLII	MAGE_A1	0.357594	1043.9	0.493	<=SB
294	HLA-B*42:01	FPSLREAAL	FPSLREAAL	0	0	0	0	0	FPSLREAAL	MAGE_A1	0.861007	4.5	0.0088	<=SB
189	HLA-B*42:01	MPKTGFLII	MPKTGFLII	0	0	0	0	0	MPKTGFLII	MAGE_A1	0.800148	8.7	0.0259	<=SB
293	HLA-B*42:01	FFPSLREAAL	FPSLREAAL	0	1	1	0	0	FFPSLREAAL	MAGE_A1	0.734579	17.7	0.0757	<=SB
189	HLA-B*42:01	MPKTGFLIIVL	MPKTGFLVL	0	7	2	0	0	MPKTGFLIIVL	MAGE_A1	0.698724	26	0.1249	<=SB
289	HLA-B*42:01	RVRFFFPSL	RVRFFFPSL	0	0	0	0	0	RVRFFFPSL	MAGE_A1	0.672444	34.6	0.1737	<=SB
162	HLA-B*42:01	ADPTGHSYVL	APTGHSYVL	0	1	1	0	0	ADPTGHSYVL	MAGE_A1	0.652635	42.9	0.2151	<=SB
189	HLA-B*42:01	MPKTGFLIIV	MPKTGFLIV	0	7	1	0	0	MPKTGFLIIV	MAGE_A1	0.63727	50.6	0.2537	<=SB
36	HLA-B*42:01	SPLVLGTL	SPL-VLGTL	0	0	0	3	1	SPLVLGTL	MAGE_A1	0.633733	52.6	0.2619	<=SB
189	HLA-B*42:01	MPKTGFLI	MPK-TGFLI	0	0	0	3	1	MPKTGFLI	MAGE_A1	0.629463	55.1	0.2717	<=SB
292	HLA-B*42:01	FFFPSLREAAL	FPSLREAAL	0	1	2	0	0	FFFPSLREAAL	MAGE_A1	0.581187	92.9	0.4197	<=SB
294	HLA-B*42:01	FPSLREAALR	FPSLREAAL	0	0	0	0	0	FPSLREAAL	MAGE_A1	0.559147	117.9	0.4953	<=SB
234	HLA-B*42:01	EPRKLLTQDL	EPRKLLTQL	0	8	1	0	0	EPRKLLTQDL	MAGE_A1	0.558715	118.5	0.4968	<=SB
106	HLA-C*18:01	VADLVGFLL	VADLVGFLL	0	0	0	0	0	VADLVGFLL	MAGE_A1	0.15251	9601.3	0.2781	<=SB
293	HLA-C*18:01	FFPSLREAAL	FFPSLRAAL	0	6	1	0	0	FFPSLREAAL	MAGE_A1	0.141862	10773.7	0.3665	<=SB
223	HLA-C*18:01	VYDGREHSA	VYDGREHSA	0	0	0	0	0	VYDGREHSA	MAGE_A1	0.13699	11356.9	0.4156	<=SB
231	HLA-C*18:01	AYGEPRKLL	AYGEPRKLL	0	0	0	0	0	AYGEPRKLL	MAGE_A1	0.13487	11620.4	0.4471	<=SB
106	HLA-C*01:06	VADLVGFLL	VADLVGFLL	0	0	0	0	0	VADLVGFLL	MAGE_A1	0.296555	2020.5	0.0699	<=SB
62	HLA-C*01:06	SAFPTTINF	SAFPTTINF	0	0	0	0	0	SAFPTTINF	MAGE_A1	0.283237	2333.7	0.088	<=SB
35	HLA-C*01:06	SSPLVLGTL	SSPLVLGTL	0	0	0	0	0	SSPLVLGTL	MAGE_A1	0.263357	2893.8	0.1302	<=SB
188	HLA-C*01:06	IMPKTGFLI	IMPKTGFLI	0	0	0	0	0	IMPKTGFLI	MAGE_A1	0.260883	2972.3	0.1383	<=SB
289	HLA-C*01:06	RVRFFFPSL	RVRFFFPSL	0	0	0	0	0	RVRFFFPSL	MAGE_A1	0.228959	4198.5	0.2662	<=SB
294	HLA-C*01:06	FPSLREAAL	FPSLREAAL	0	0	0	0	0	FPSLREAAL	MAGE_A1	0.214005	4935.9	0.3562	<=SB
32	HLA-C*01:06	TSSSSPLVL	TSSSSPLVL	0	0	0	0	0	TSSSSPLVL	MAGE_A1	0.19977	5757.8	0.457	<=SB
30	HLA-C*01:06	AATSSSSPL	AATSSSSPL	0	0	0	0	0	AATSSSSPL	MAGE_A1	0.196378	5973	0.4829	<=SB
188	HLA-A*24:04	IMPKTGFLI	IMPKTGFLI	0	0	0	0	0	IMPKTGFLI	MAGE_A1	0.521901	176.4	0.0888	<=SB
275	HLA-A*24:04	SYVKVLEYV	SYVKVLEYV	0	0	0	0	0	SYVKVLEYV	MAGE_A1	0.511407	197.6	0.1042	<=SB
168	HLA-A*24:04	SYVLVTCLGL	SYVLVTCLL	0	8	1	0	0	SYVLVTCLGL	MAGE_A1	0.458077	351.9	0.212	<=SB
275	HLA-A*24:04	SYVKVLEYVI	SYVKVLYVI	0	6	1	0	0	SYVKVLEYVI	MAGE_A1	0.40707	611.2	0.3696	<=SB
135	HLA-A*24:04	NYKHCFPEIF	NYKHCFPEF	0	8	1	0	0	NYKHCFPEIF	MAGE_A1	0.396311	686.6	0.4082	<=SB
135	HLA-A*24:04	NYKHCFPEI	NYKHCFPEI	0	0	0	0	0	NYKHCFPEI	MAGE_A1	0.394429	700.7	0.4175	<=SB
286	HLA-B*57:03	VSARVRFFF	VSARVRFFF	0	0	0	0	0	VSARVRFFF	MAGE_A1	0.665509	37.3	0.0742	<=SB
62	HLA-B*57:03	SAFPTTINF	SAFPTTINF	0	0	0	0	0	SAFPTTINF	MAGE_A1	0.653526	42.5	0.0884	<=SB
146	HLA-B*57:03	KASESLQLVF	KASESLQLF	0	8	1	0	0	KASESLQLVF	MAGE_A1	0.652777	42.8	0.0892	<=SB
285	HLA-B*57:03	KVSARVRFFF	KSARVRFFF	0	1	1	0	0	KVSARVRFFF	MAGE_A1	0.611775	66.7	0.1423	<=SB
61	HLA-B*57:03	ASAFPTTINF	ASFPTTINF	0	2	1	0	0	ASAFPTTINF	MAGE_A1	0.57273	101.8	0.2192	<=SB
89	HLA-B*57:03	STSCILESLF	STSCILSLF	0	6	1	0	0	STSCILESLF	MAGE_A1	0.486902	257.7	0.4819	<=SB
273	HLA-A*26:18	ETSYVKVLEY	ETSYVVLEY	0	5	1	0	0	ETSYVKVLEY	MAGE_A1	0.648487	44.8	0.0191	<=SB
222	HLA-A*26:18	EVYDGREHSAY	EVYDGHSAY	0	5	2	0	0	EVYDGREHSAY	MAGE_A1	0.564674	111.1	0.0537	<=SB
213	HLA-A*26:18	EIWEELSVM	EIWEELSVM	0	0	0	0	0	EIWEELSVM	MAGE_A1	0.49603	233.4	0.1091	<=SB
282	HLA-A*26:18	YVIKVSARV	YVIKVSARV	0	0	0	0	0	YVIKVSARV	MAGE_A1	0.450442	382.3	0.1666	<=SB
108	HLA-A*26:18	DLVGFLLLKY	DLVGFLLLY	0	8	1	0	0	DLVGFLLLKY	MAGE_A1	0.408634	600.9	0.2485	<=SB
89	HLA-A*26:18	STSCILESLF	STSCILSLF	0	6	1	0	0	STSCILESLF	MAGE_A1	0.389887	736	0.3036	<=SB
62	HLA-B*15:06	SAFPTTINF	SAFPTTINF	0	0	0	0	0	SAFPTTINF	MAGE_A1	0.624913	57.9	0.2421	<=SB
170	HLA-B*15:06	VLVTCLGLSY	VLVTLGLSY	0	4	1	0	0	VLVTCLGLSY	MAGE_A1	0.586665	87.5	0.3635	<=SB
171	HLA-B*15:06	LVTCLGLSY	LVTCLGLSY	0	0	0	0	0	LVTCLGLSY	MAGE_A1	0.57604	98.2	0.4017	<=SB
189	HLA-B*55:12	MPKTGFLIIV	MPTGFLIIV	0	2	1	0	0	MPKTGFLIIV	MAGE_A1	0.614504	64.8	0.0515	<=SB
189	HLA-B*55:12	MPKTGFLII	MPKTGFLII	0	0	0	0	0	MPKTGFLII	MAGE_A1	0.578121	96	0.0911	<=SB
294	HLA-B*55:12	FPSLREAA	FPS-LREAA	0	0	0	3	1	FPSLREAA	MAGE_A1	0.481297	273.8	0.281	<=SB
189	HLA-B*55:12	MPKTGFLI	MP-KTGFLI	0	0	0	2	1	MPKTGFLI	MAGE_A1	0.466853	320.1	0.3238	<=SB
294	HLA-B*55:12	FPSLREAAL	FPSLREAAL	0	0	0	0	0	FPSLREAAL	MAGE_A1	0.453375	370.3	0.3693	<=SB
140	HLA-B*55:12	FPEIFGKAS	FPEIFGKAS	0	0	0	0	0	FPEIFGKAS	MAGE_A1	0.443921	410.2	0.4013	<=SB
140	HLA-B*55:12	FPEIFGKA	FP-EIFGKA	0	0	0	2	1	FPEIFGKA	MAGE_A1	0.438624	434.4	0.4213	<=SB
294	HLA-B*56:10	FPSLREAAL	FPSLREAAL	0	0	0	0	0	FPSLREAAL	MAGE_A1	0.7917	9.5	0.0091	<=SB
189	HLA-B*56:10	MPKTGFLII	MPKTGFLII	0	0	0	0	0	MPKTGFLII	MAGE_A1	0.690581	28.4	0.0523	<=SB
293	HLA-B*56:10	FFPSLREAAL	FPSLREAAL	0	1	1	0	0	FFPSLREAAL	MAGE_A1	0.605529	71.4	0.1551	<=SB
189	HLA-B*56:10	MPKTGFLIIV	MPTGFLIIV	0	2	1	0	0	MPKTGFLIIV	MAGE_A1	0.604152	72.5	0.1575	<=SB
189	HLA-B*56:10	MPKTGFLIIVL	MPKFLIIVL	0	3	2	0	0	MPKTGFLIIVL	MAGE_A1	0.533413	155.8	0.3098	<=SB
96	HLA-A*11:12	SLFRAVITK	SLFRAVITK	0	0	0	0	0	SLFRAVITK	MAGE_A1	0.762787	13	0.0474	<=SB
289	HLA-A*11:12	RVRFFFPSLR	RVFFFPSLR	0	2	1	0	0	RVRFFFPSLR	MAGE_A1	0.691253	28.2	0.1672	<=SB
96	HLA-A*11:12	SLFRAVITKK	SLFRAVITK	0	8	1	0	0	SLFRAVITKK	MAGE_A1	0.685987	29.9	0.1783	<=SB
270	HLA-A*11:12	ALAETSYVK	ALAETSYVK	0	0	0	0	0	ALAETSYVK	MAGE_A1	0.662975	38.3	0.2339	<=SB
107	HLA-A*11:12	ADLVGFLLLK	ALVGFLLLK	0	1	1	0	0	ADLVGFLLLK	MAGE_A1	0.656134	41.3	0.2525	<=SB
269	HLA-A*11:12	RALAETSYVK	RALAETSYK	0	8	1	0	0	RALAETSYVK	MAGE_A1	0.647336	45.4	0.2797	<=SB
219	HLA-A*11:12	SVMEVYDGR	SVMEVYDGR	0	0	0	0	0	SVMEVYDGR	MAGE_A1	0.6191	61.6	0.376	<=SB
66	HLA-A*11:12	TTINFTRQR	TTINFTRQR	0	0	0	0	0	TTINFTRQR	MAGE_A1	0.613823	65.3	0.3945	<=SB
128	HLA-A*11:12	MLESVIKNYK	MLSVIKNYK	0	2	1	0	0	MLESVIKNYK	MAGE_A1	0.613687	65.4	0.395	<=SB
274	HLA-A*11:12	TSYVKVLEY	TSYVKVLEY	0	0	0	0	0	TSYVKVLEY	MAGE_A1	0.597877	77.5	0.4601	<=SB
288	HLA-B*27:20	ARVRFFFPSL	ARVRFFFPL	0	8	1	0	0	ARVRFFFPSL	MAGE_A1	0.816905	7.3	0.0469	<=SB
98	HLA-B*27:20	FRAVITKKV	FRAVITKKV	0	0	0	0	0	FRAVITKKV	MAGE_A1	0.632012	53.6	0.4409	<=SB
[truncated: 9,869 more rows]

## Sheet: white CTAs AEN
HLA allele	HLA allele positive rate(%)	KKLC1 SB epitope number	MAGE_A1 SB epitope number	MAGE_A4 SB epitope number	NY-ESO-1 SB epitope number	PRAME SB epitope number	SSX2 SB epitope number	KKLC1 SB epitope number after weighting	MAGE_A1 SB epitope number after weighting	MAGE_A4 SB epitope number after weighting	NY-ESO-1 SB epitope number after weighting	PRAME SB epitope number after weighting	SSX2 SB epitope number after weighting
HLA-A*02:01	46.6335	2	4	4	5	11	2	93.2671	186.534	186.534	233.168	512.969	93.2671
HLA-A*01:01	28.2027	5	11	8	0	11	3	141.014	310.23	225.622	0	310.23	84.6082
HLA-C*07:01	27.5092	3	4	3	0	8	7	82.5277	110.037	82.5277	0	220.074	192.565
HLA-A*03:01	24.4546	3	9	11	0	7	9	73.3637	220.091	269	0	171.182	220.091
HLA-C*07:02	24.437	3	5	4	2	8	6	73.3109	122.185	97.7479	48.8739	195.496	146.622
HLA-B*07:02	22.7125	2	8	8	7	17	3	45.425	181.7	181.7	158.987	386.112	68.1374
HLA-B*08:01	20.0038	2	7	7	1	30	9	40.0075	140.026	140.026	20.0038	600.113	180.034
HLA-C*04:01	19.1191	5	6	5	1	11	4	95.5956	114.715	95.5956	19.1191	210.31	76.4765
HLA-C*06:02	16.7859	3	5	3	0	10	7	50.3578	83.9297	50.3578	0	167.859	117.502
HLA-B*44:02	16.6867	3	9	9	5	10	6	50.0602	150.181	150.181	83.4337	166.867	100.12
HLA-C*05:01	16.3265	5	7	3	4	15	1	81.6327	114.286	48.9796	65.3061	244.898	16.3265
HLA-A*24:02	15.4209	1	7	6	1	8	1	15.4209	107.946	92.5252	15.4209	123.367	15.4209
HLA-C*03:04	13.3524	3	7	6	5	10	0	40.0572	93.4669	80.1145	66.762	133.524	0
HLA-A*11:01	11.0684	1	10	7	1	9	14	11.0684	110.684	77.4788	11.0684	99.6156	154.958
HLA-B*15:01	10.994	0	2	5	5	16	5	0	21.9881	54.9702	54.9702	175.905	54.9702
HLA-B*35:01	10.2974	2	6	7	7	22	2	20.5947	61.7842	72.0816	72.0816	226.542	20.5947
HLA-B*40:01	9.93803	1	9	13	6	14	3	9.93803	89.4423	129.194	59.6282	139.132	29.8141
HLA-C*03:03	9.65221	3	7	6	5	10	0	28.9566	67.5655	57.9133	48.2611	96.5221	0
HLA-C*12:03	9.26117	4	8	5	5	7	3	37.0447	74.0893	46.3058	46.3058	64.8282	27.7835
HLA-B*51:01	8.95258	1	6	4	4	18	1	8.95258	53.7155	35.8103	35.8103	161.146	8.95258
HLA-B*44:03	8.48658	3	8	9	5	9	4	25.4597	67.8926	76.3792	42.4329	76.3792	33.9463
HLA-B*18:01	8.35518	0	15	12	7	8	4	0	125.328	100.262	58.4862	66.8414	33.4207
HLA-C*02:02	8.15891	5	8	5	5	13	6	40.7945	65.2713	40.7945	40.7945	106.066	48.9534
HLA-C*08:02	6.87292	6	8	4	6	15	0	41.2375	54.9834	27.4917	41.2375	103.094	0
HLA-B*27:05	6.84489	6	6	6	1	19	7	41.0693	41.0693	41.0693	6.84489	130.053	47.9142
HLA-B*57:01	6.64573	1	6	5	0	7	3	6.64573	39.8744	33.2286	0	46.5201	19.9372
HLA-A*32:01	6.55543	4	9	4	5	17	3	26.2217	58.9988	26.2217	32.7771	111.442	19.6663
HLA-C*01:02	6.31082	6	9	7	4	22	0	37.8649	56.7974	44.1758	25.2433	138.838	0
HLA-A*29:02	6.3009	0	6	4	0	12	0	0	37.8054	25.2036	0	75.6108	0
HLA-A*26:01	6.08503	1	7	9	0	2	1	6.08503	42.5952	54.7653	0	12.1701	6.08503
HLA-C*16:01	6.04493	3	10	6	5	16	2	18.1348	60.4493	36.2696	30.2247	96.7189	12.0899
HLA-A*68:01	5.93192	4	8	9	2	14	3	23.7277	47.4554	53.3873	11.8638	83.0469	17.7958
HLA-B*14:02	5.1744	2	4	2	4	15	6	10.3488	20.6976	10.3488	20.6976	77.616	31.0464
HLA-A*31:01	4.94684	10	9	5	0	11	5	49.4684	44.5215	24.7342	0	54.4152	24.7342
HLA-B*13:02	4.63548	1	6	3	8	13	0	4.63548	27.8129	13.9064	37.0838	60.2612	0
HLA-C*15:02	4.17932	5	10	9	4	11	5	20.8966	41.7932	37.6139	16.7173	45.9726	20.8966
HLA-A*25:01	4.10112	1	6	5	2	5	1	4.10112	24.6067	20.5056	8.20223	20.5056	4.10112
HLA-B*38:01	4.00413	1	4	1	5	20	2	4.00413	16.0165	4.00413	20.0207	80.0826	8.00826
HLA-A*23:01	3.71896	1	6	4	1	8	1	3.71896	22.3137	14.8758	3.71896	29.7516	3.71896
HLA-B*55:01	3.40667	0	6	8	10	17	4	0	20.44	27.2534	34.0667	57.9134	13.6267
HLA-B*35:03	3.216	1	6	8	7	19	1	3.216	19.296	25.728	22.512	61.104	3.216
HLA-B*49:01	2.96781	1	15	9	8	12	1	2.96781	44.5171	26.7103	23.7425	35.6137	2.96781
HLA-C*07:04	2.91044	3	5	6	0	13	6	8.73133	14.5522	17.4627	0	37.8358	17.4627
HLA-B*37:01	2.65925	3	14	9	6	19	2	7.97774	37.2294	23.9332	15.9555	50.5257	5.31849
HLA-B*40:02	2.49637	2	11	12	7	12	2	4.99273	27.46	29.9564	17.4746	29.9564	4.99273
HLA-A*30:01	2.47483	4	12	11	0	4	4	9.89932	29.698	27.2231	0	9.89932	9.89932
HLA-C*14:02	2.3976	4	8	7	3	13	5	9.59039	19.1808	16.7832	7.19279	31.1688	11.988
HLA-B*39:01	2.14365	2	4	4	5	19	5	4.28731	8.57461	8.57461	10.7183	40.7294	10.7183
HLA-B*50:01	2.00317	5	12	13	7	8	1	10.0158	24.038	26.0412	14.0222	16.0253	2.00317
HLA-B*35:02	1.93576	2	6	8	7	17	0	3.87151	11.6145	15.4861	13.5503	32.9079	0
HLA-A*02:05	1.83268	3	7	3	3	16	4	5.49803	12.8287	5.49803	5.49803	29.3228	7.33071
HLA-B*14:01	1.8266	2	4	2	4	15	6	3.65319	7.30638	3.65319	7.30638	27.3989	10.9596
HLA-B*52:01	1.72094	1	6	3	6	10	1	1.72094	10.3256	5.16282	10.3256	17.2094	1.72094
HLA-C*12:02	1.67648	3	6	4	4	9	3	5.02943	10.0589	6.7059	6.7059	15.0883	5.02943
HLA-C*17:01	1.67497	3	9	6	6	12	3	5.02492	15.0748	10.0498	10.0498	20.0997	5.02492
HLA-A*30:02	1.63155	0	2	2	0	18	4	0	3.2631	3.2631	0	29.3679	6.52619
HLA-A*68:02	1.54442	1	6	6	1	9	3	1.54442	9.26652	9.26652	1.54442	13.8998	4.63326
HLA-A*33:01	1.52828	9	10	5	0	16	3	13.7545	15.2828	7.64139	0	24.4524	4.58483
HLA-B*58:01	1.39899	1	5	6	1	16	4	1.39899	6.99495	8.39394	1.39899	22.3838	5.59596
HLA-B*56:01	1.23939	0	5	7	9	16	2	0	6.19697	8.67576	11.1545	19.8303	2.47879
HLA-B*39:06	1.1634	0	2	2	2	16	2	0	2.3268	2.3268	2.3268	18.6144	2.3268
HLA-B*45:01	1.13115	6	16	16	5	11	1	6.78692	18.0984	18.0984	5.65577	12.4427	1.13115
HLA-B*41:02	0.975149	3	11	11	7	12	3	2.92545	10.7266	10.7266	6.82604	11.7018	2.92545
HLA-B*35:08	0.853214	2	8	9	6	24	2	1.70643	6.82571	7.67893	5.11929	20.4771	1.70643
HLA-B*41:01	0.828853	4	12	14	6	11	0	3.31541	9.94624	11.6039	4.97312	9.11739	0
HLA-B*27:02	0.828582	5	1	1	1	12	5	4.14291	0.828582	0.828582	0.828582	9.94299	4.14291
HLA-A*66:01	0.797087	1	9	4	1	10	6	0.797087	7.17379	3.18835	0.797087	7.97087	4.78252
HLA-B*15:17	0.695738	2	7	3	2	17	3	1.39148	4.87016	2.08721	1.39148	11.8275	2.08721
HLA-C*15:05	0.670353	4	9	6	6	11	4	2.68141	6.03318	4.02212	4.02212	7.37388	2.68141
HLA-B*53:01	0.641271	0	7	12	6	18	1	0	4.48889	7.69525	3.84762	11.5429	0.641271
HLA-A*33:03	0.629107	9	7	7	0	15	3	5.66197	4.40375	4.40375	0	9.43661	1.88732
HLA-B*44:05	0.594609	1	8	7	6	16	4	0.594609	4.75688	4.16227	3.56766	9.51375	2.37844
HLA-B*07:05	0.572277	2	8	8	7	17	3	1.14455	4.57822	4.57822	4.00594	9.72871	1.71683
HLA-C*16:02	0.565901	4	14	7	5	14	3	2.2636	7.92262	3.96131	2.82951	7.92262	1.6977
HLA-A*29:01	0.521782	0	6	4	0	12	0	0	3.13069	2.08713	0	6.26138	0
HLA-B*47:01	0.508223	4	8	8	10	17	5	2.03289	4.06578	4.06578	5.08223	8.63978	2.54111
HLA-A*03:02	0.484911	1	9	10	0	14	7	0.484911	4.3642	4.84911	0	6.78875	3.39438
HLA-B*15:18	0.477782	1	4	3	4	15	7	0.477782	1.91113	1.43335	1.91113	7.16673	3.34447
HLA-C*03:02	0.44766	4	4	5	4	14	1	1.79064	1.79064	2.2383	1.79064	6.26724	0.44766
HLA-A*02:06	0.372852	2	7	6	4	8	4	0.745704	2.60996	2.23711	1.49141	2.98281	1.49141
HLA-A*24:03	0.366793	2	6	5	2	9	1	0.733586	2.20076	1.83397	0.733586	3.30114	0.366793
HLA-A*30:04	0.286958	0	6	4	0	14	4	0	1.72175	1.14783	0	4.01741	1.14783
HLA-B*15:03	0.264505	0	5	3	8	20	8	0	1.32252	0.793515	2.11604	5.2901	2.11604
HLA-A*69:01	0.26043	0	8	6	2	11	4	0	2.08344	1.56258	0.52086	2.86473	1.04172
HLA-B*51:08	0.230517	1	7	9	4	17	1	0.230517	1.61362	2.07465	0.922068	3.91879	0.230517
HLA-A*26:08	0.20568	2	11	9	1	3	1	0.41136	2.26248	1.85112	0.20568	0.61704	0.20568
HLA-A*34:02	0.174492	2	9	5	1	12	10	0.348984	1.57043	0.872459	0.174492	2.0939	1.74492
HLA-A*02:02	0.169296	4	3	3	3	22	4	0.677185	0.507889	0.507889	0.507889	3.72452	0.677185
HLA-C*16:04	0.150827	3	8	5	5	9	3	0.452481	1.20662	0.754135	0.754135	1.35744	0.452481
HLA-B*48:01	0.136789	5	3	4	11	29	2	0.683946	0.410368	0.547157	1.50468	3.96689	0.273578
HLA-B*57:03	0.133537	1	6	7	2	16	2	0.133537	0.801224	0.934762	0.267075	2.1366	0.267075
HLA-B*44:04	0.110775	2	9	9	5	11	5	0.221551	0.996978	0.996978	0.553877	1.21853	0.553877
HLA-B*15:16	0.109664	4	7	4	3	22	3	0.438656	0.767647	0.438656	0.328992	2.41261	0.328992
HLA-B*15:07	0.109574	0	1	4	6	19	5	0	0.109574	0.438296	0.657444	2.08191	0.54787
HLA-B*51:07	0.101308	1	6	5	5	12	1	0.101308	0.60785	0.506542	0.506542	1.2157	0.101308
HLA-A*02:17	0.0922867	4	2	1	5	16	0	0.369147	0.184573	0.0922867	0.461433	1.47659	0
HLA-B*51:09	0.087165	1	6	6	5	19	1	0.087165	0.52299	0.52299	0.435825	1.65613	0.087165
HLA-C*08:01	0.0816773	4	7	5	5	13	1	0.326709	0.571741	0.408387	0.408387	1.06181	0.0816773
HLA-B*73:01	0.0804038	0	7	8	5	6	2	0	0.562827	0.643231	0.402019	0.482423	0.160808
HLA-B*50:02	0.0780488	5	13	16	6	8	2	0.390244	1.01463	1.24878	0.468293	0.62439	0.156098
HLA-C*08:03	0.077397	4	7	5	5	13	1	0.309588	0.541779	0.386985	0.386985	1.00616	0.077397
HLA-B*40:06	0.074924	2	12	10	7	9	0	0.149848	0.899088	0.74924	0.524468	0.674316	0
HLA-B*15:24	0.0745561	1	3	1	5	21	3	0.0745561	0.223668	0.0745561	0.37278	1.56568	0.223668
HLA-B*15:10	0.0742142	2	4	4	5	18	6	0.148428	0.296857	0.296857	0.371071	1.33586	0.445285
HLA-A*74:01	0.072143	8	6	6	0	14	7	0.577144	0.432858	0.432858	0	1.01	0.505001
HLA-B*07:04	0.0684963	1	9	8	5	24	4	0.0684963	0.616466	0.54797	0.342481	1.64391	0.273985
HLA-B*27:07	0.060047	7	2	1	3	14	7	0.420329	0.120094	0.060047	0.180141	0.840658	0.420329
HLA-B*39:24	0.0596751	1	5	3	4	19	4	0.0596751	0.298375	0.179025	0.2387	1.13383	0.2387
HLA-B*42:01	0.05656	1	12	10	5	25	2	0.05656	0.67872	0.5656	0.2828	1.414	0.11312
HLA-B*57:02	0.05641	0	7	7	2	13	2	0	0.39487	0.39487	0.11282	0.733331	0.11282
HLA-C*18:01	0.0548785	3	4	7	1	10	4	0.164635	0.219514	0.384149	0.0548785	0.548785	0.219514
HLA-B*51:05	0.0452669	1	7	10	5	25	1	0.0452669	0.316868	0.452669	0.226334	1.13167	0.0452669
HLA-B*15:09	0.0441451	2	4	4	5	19	6	0.0882903	0.176581	0.176581	0.220726	0.838757	0.264871
HLA-B*18:03	0.0396541	0	11	14	6	6	4	0	0.436195	0.555157	0.237924	0.237924	0.158616
HLA-C*15:04	0.0316235	5	11	7	3	10	5	0.158117	0.347858	0.221364	0.0948705	0.316235	0.158117
HLA-A*02:04	0.0303377	3	4	3	4	13	2	0.0910131	0.121351	0.0910131	0.121351	0.39439	0.0606754
HLA-C*15:06	0.0256744	4	12	7	7	11	4	0.102697	0.308092	0.17972	0.17972	0.282418	0.102697
HLA-B*15:08	0.0242605	1	6	8	3	15	1	0.0242605	0.145563	0.194084	0.0727816	0.363908	0.0242605
HLA-B*13:01	0.0237366	0	6	3	9	19	1	0	0.14242	0.0712098	0.213629	0.450995	0.0237366
HLA-B*46:01	0.0235586	4	3	4	5	10	2	0.0942344	0.0706758	0.0942344	0.117793	0.235586	0.0471172
HLA-A*74:03	0.0234106	8	6	6	0	14	7	0.187285	0.140464	0.140464	0	0.327749	0.163874
HLA-A*02:11	0.0232207	3	5	5	4	12	2	0.069662	0.116103	0.116103	0.0928826	0.278648	0.0464413
HLA-C*14:03	0.0229627	4	8	7	3	13	5	0.0918507	0.183701	0.160739	0.068888	0.298515	0.114813
HLA-A*01:03	0.0223827	5	11	8	0	12	2	0.111914	0.24621	0.179062	0	0.268593	0.0447655
HLA-A*24:07	0.0220568	1	8	6	1	8	1	0.0220568	0.176454	0.132341	0.0220568	0.176454	0.0220568
HLA-A*25:02	0.0218468	0	6	4	2	5	1	0	0.131081	0.0873872	0.0436936	0.109234	0.0218468
HLA-A*80:01	0.0216908	0	8	6	0	15	4	0	0.173527	0.130145	0	0.325362	0.0867633
HLA-B*27:03	0.0215148	6	6	6	1	18	7	0.129089	0.129089	0.129089	0.0215148	0.387267	0.150604
HLA-C*04:03	0.0208509	6	6	3	3	15	2	0.125105	0.125105	0.0625527	0.0625527	0.312764	0.0417018
HLA-A*01:02	0.020391	5	7	5	0	12	3	0.101955	0.142737	0.101955	0	0.244692	0.0611729
HLA-B*07:10	0.020359	3	3	6	3	21	6	0.0610769	0.0610769	0.122154	0.0610769	0.427538	0.122154
HLA-B*39:31	0.020337	1	4	6	3	16	6	0.020337	0.0813479	0.122022	0.0610109	0.325391	0.122022
HLA-A*02:20	0.020203	2	5	5	3	13	2	0.040406	0.101015	0.101015	0.0606089	0.262639	0.040406
HLA-B*39:10	0.020099	1	9	10	6	22	1	0.020099	0.180891	0.20099	0.120594	0.442178	0.020099
HLA-A*02:22	0.019863	3	4	4	3	20	4	0.059589	0.0794521	0.0794521	0.059589	0.39726	0.0794521
HLA-B*27:09	0.019819	6	2	1	2	14	5	0.118914	0.039638	0.019819	0.039638	0.277466	0.0990951
HLA-B*27:14	0.019709	7	9	9	2	17	9	0.137963	0.177381	0.177381	0.0394181	0.335053	0.177381
HLA-A*33:05	0.019561	9	10	5	0	16	3	0.176049	0.19561	0.0978052	0	0.312977	0.0586831
HLA-B*39:05	0.0193551	0	5	3	4	21	4	0	0.0967753	0.0580652	0.0774203	0.406456	0.0774203
HLA-B*15:39	0.0193131	0	3	7	7	18	3	0	0.0579392	0.135191	0.135191	0.347635	0.0579392
HLA-B*42:02	0.0191231	2	9	9	3	29	3	0.0382462	0.172108	0.172108	0.0573693	0.554569	0.0573693
HLA-A*36:01	0.0187631	3	9	9	0	15	3	0.0562894	0.168868	0.168868	0	0.281447	0.0562894
HLA-B*08:09	0.0187171	2	12	8	1	23	9	0.0374342	0.224605	0.149737	0.0187171	0.430494	0.168454
HLA-B*58:02	0.0185511	1	6	6	1	13	4	0.0185511	0.111307	0.111307	0.0185511	0.241165	0.0742046
HLA-B*67:01	0.0184691	1	10	11	6	21	2	0.0184691	0.184691	0.203161	0.110815	0.387852	0.0369383
HLA-C*15:11	0.0182692	5	11	6	6	12	4	0.0913458	0.200961	0.109615	0.109615	0.21923	0.0730767
HLA-B*51:02	0.0182532	2	6	4	6	17	1	0.0365063	0.109519	0.0730127	0.109519	0.310304	0.0182532
HLA-A*32:04	0.0181652	2	6	3	3	19	4	0.0363303	0.108991	0.0544955	0.0544955	0.345138	0.0726607
HLA-B*27:12	0.0181572	6	2	2	2	13	8	0.108943	0.0363144	0.0363144	0.0363144	0.236043	0.145257
HLA-A*68:03	0.0178932	5	8	9	2	13	6	0.089466	0.143146	0.161039	0.0357864	0.232612	0.107359
HLA-B*81:01	0.0177932	2	10	9	7	27	1	0.0355864	0.177932	0.160139	0.124552	0.480417	0.0177932
HLA-B*07:09	0.0177152	1	5	8	11	21	3	0.0177152	0.0885761	0.141722	0.194867	0.37202	0.0531456
HLA-B*27:08	0.0176652	6	3	3	2	15	11	0.105991	0.0529957	0.0529957	0.0353304	0.264978	0.194317
HLA-B*27:10	0.0174692	7	6	6	1	21	8	0.122285	0.104815	0.104815	0.0174692	0.366854	0.139754
HLA-B*35:12	0.0173892	2	6	8	7	17	0	0.0347785	0.104335	0.139114	0.121725	0.295617	0
HLA-A*02:24	0.0173792	2	4	4	5	11	2	0.0347585	0.069517	0.069517	0.0868962	0.191172	0.0347585
HLA-B*35:17	0.0173093	1	6	7	7	23	2	0.0173093	0.103856	0.121165	0.121165	0.398113	0.0346185
HLA-B*44:09	0.0173033	3	10	11	6	8	4	0.0519098	0.173033	0.190336	0.10382	0.138426	0.069213
HLA-B*35:41	0.0172333	2	6	7	7	21	2	0.0344665	0.1034	0.120633	0.120633	0.361898	0.0344665
HLA-A*34:01	0.00963977	1	8	4	4	13	6	0.00963977	0.0771181	0.0385591	0.0385591	0.125317	0.0578386
HLA-C*17:03	0.00883581	3	9	6	6	12	3	0.0265074	0.0795222	0.0530148	0.0530148	0.10603	0.0265074
HLA-A*26:05	0.00879781	1	7	7	0	2	1	0.00879781	0.0615846	0.0615846	0	0.0175956	0.00879781
HLA-A*26:07	0.00854982	0	9	4	1	12	2	0	0.0769484	0.0341993	0.00854982	0.102598	0.0170996
HLA-A*02:07	0.00608591	3	4	4	4	11	2	0.0182577	0.0243436	0.0243436	0.0243436	0.066945	0.0121718
HLA-B*44:27	0.00530993	3	9	9	5	10	6	0.0159298	0.0477894	0.0477894	0.0265497	0.0530993	0.0318596
HLA-A*02:30	0.00527393	2	4	4	5	11	2	0.0105479	0.0210957	0.0210957	0.0263696	0.0580132	0.0105479
HLA-C*02:10	0.00509193	5	8	5	5	13	6	0.0254597	0.0407355	0.0254597	0.0254597	0.0661952	0.0305516
HLA-B*78:01	0.00505394	1	8	10	7	16	2	0.00505394	0.0404315	0.0505394	0.0353776	0.080863	0.0101079
HLA-A*02:08	0.00439395	2	9	4	3	13	4	0.0087879	0.0395456	0.0175758	0.0131819	0.0571214	0.0175758
HLA-C*06:17	0.00408396	3	5	3	0	10	7	0.0122519	0.0204198	0.0122519	0	0.0408396	0.0285877
HLA-C*07:18	0.00384796	3	4	3	0	8	7	0.0115439	0.0153919	0.0115439	0	0.0307837	0.0269357
HLA-A*29:10	0.00384196	0	6	4	0	12	0	0	0.0230518	0.0153679	0	0.0461036	0
HLA-B*18:05	0.00372596	0	15	12	7	8	4	0	0.0558895	0.0447116	0.0260818	0.0298077	0.0149039
HLA-B*54:01	0.00348597	0	7	6	8	14	2	0	0.0244018	0.0209158	0.0278878	0.0488036	0.00697194
HLA-C*12:05	0.00258598	6	10	6	4	11	3	0.0155159	0.0258598	0.0155159	0.0103439	0.0284458	0.00775795
HLA-A*02:35	0.00255998	2	6	6	3	11	2	0.00511997	0.0153599	0.0153599	0.00767995	0.0281598	0.00511997
HLA-B*15:02	0.00233199	0	5	6	5	13	2	0	0.0116599	0.0139919	0.0116599	0.0303158	0.00466397
HLA-B*44:29	0.00219599	3	8	9	5	9	3	0.00658796	0.0175679	0.0197639	0.0109799	0.0197639	0.00658796
HLA-C*02:09	0.00206599	5	8	5	5	13	6	0.0103299	0.0165279	0.0103299	0.0103299	0.0268579	0.0123959
HLA-B*55:02	0.00201199	0	7	6	8	17	2	0	0.0140839	0.0120719	0.0160959	0.0342038	0.00402398
HLA-C*07:19	0.00188799	4	4	4	1	9	8	0.00755196	0.00755196	0.00755196	0.00188799	0.0169919	0.0151039
HLA-A*02:03	0.00168399	2	3	3	2	19	3	0.00336799	0.00505198	0.00505198	0.00336799	0.0319959	0.00505198
HLA-C*07:27	0.00162199	4	4	4	2	9	8	0.00648797	0.00648797	0.00648797	0.00324399	0.0145979	0.0129759
HLA-B*35:04	0.00156199	2	6	8	7	17	0	0.00312399	0.00937196	0.012496	0.010934	0.0265539	0
HLA-A*03:05	0.00148999	3	9	11	0	7	9	0.00446998	0.0134099	0.0163899	0	0.01043	0.0134099
HLA-B*35:05	0.001418	1	6	7	7	22	2	0.001418	0.00850797	0.00992597	0.00992597	0.0311959	0.00283599
HLA-B*15:33	0.001368	0	2	5	5	16	5	0	0.00273599	0.00683998	0.00683998	0.0218879	0.00683998
HLA-B*51:29	0.001284	0	5	7	4	19	2	0	0.00641998	0.00898797	0.00513598	0.0243959	0.00256799
HLA-B*18:04	0.00126	0	8	8	9	9	3	0	0.01008	0.01008	0.01134	0.01134	0.00377999
HLA-B*38:02	0.001258	1	5	1	5	19	4	0.001258	0.00628998	0.001258	0.00628998	0.0239019	0.00503198
HLA-C*07:10	0.001248	4	5	2	2	9	5	0.00499198	0.00623998	0.00249599	0.00249599	0.011232	0.00623998
HLA-B*14:03	0.001246	3	3	6	5	21	7	0.00373799	0.00373799	0.00747598	0.00622998	0.0261659	0.00872197
HLA-C*12:04	0.00123	6	9	7	4	13	3	0.00737998	0.01107	0.00860997	0.00491998	0.0159899	0.00368999
HLA-B*47:02	0.001226	2	7	8	8	15	2	0.00245199	0.00858197	0.00980797	0.00980797	0.0183899	0.00245199
HLA-B*15:12	0.00119	0	1	2	6	17	4	0	0.00119	0.00237999	0.00713998	0.0202299	0.00475998
HLA-C*07:22	0.001154	5	3	3	0	6	7	0.00576999	0.00346199	0.00346199	0	0.00692398	0.00807798
HLA-C*12:16	0.001146	4	4	2	2	11	5	0.00458399	0.00458399	0.00229199	0.00229199	0.012606	0.00572998
HLA-C*15:09	0.001128	5	11	7	3	10	5	0.00563999	0.012408	0.00789598	0.00338399	0.01128	0.00563999
HLA-B*07:06	0.001124	2	8	8	7	17	3	0.00224799	0.00899198	0.00899198	0.00786798	0.0191079	0.00337199
HLA-A*11:02	0.001076	1	10	7	1	9	14	0.001076	0.01076	0.00753198	0.001076	0.00968397	0.015064
HLA-A*01:06	0.001058	3	9	7	0	14	3	0.00317399	0.00952197	0.00740598	0	0.014812	0.00317399
HLA-A*11:12	0.00102	1	10	7	1	9	14	0.00102	0.0102	0.00713998	0.00102	0.00917997	0.01428
HLA-A*02:27	0.001014	4	3	4	4	16	4	0.00405599	0.00304199	0.00405599	0.00405599	0.016224	0.00405599
	Average Epitope Number							15.1609	38.0875	33.0535	17.2444	67.1608	21.3551

## Sheet: East Asian CTAs AEN
HLA allele	HLA allele positive rate(%)	KKLC1 SB epitope number	MAGE_A1 SB epitope number	MAGE_A4 SB epitope number	NY-ESO-1 SB epitope number	PRAME SB epitope number	SSX2 SB epitope number	KKLC1 SB epitope number after weighting	MAGE_A1 SB epitope number after weighting	MAGE_A4 SB epitope number after weighting	NY-ESO-1 SB epitope number after weighting	PRAME SB epitope number after weighting	SSX2 SB epitope number after weighting
HLA-A*24:02	33.9305	1	7	6	1	8	1	33.9305	237.513	203.583	33.9305	271.444	33.9305
HLA-A*11:01	32.9272	1	10	7	1	9	14	32.9272	329.272	230.491	32.9272	296.345	460.981
HLA-C*01:02	28.9246	6	9	7	4	22	0	173.548	260.322	202.473	115.699	636.342	0
HLA-C*07:02	24.9945	3	5	4	2	8	6	74.9835	124.973	99.978	49.989	199.956	149.967
HLA-A*02:01	20.5251	2	4	4	5	11	2	41.0503	82.1005	82.1005	102.626	225.776	41.0503
HLA-A*33:03	20.3245	9	7	7	0	15	3	182.921	142.272	142.272	0	304.868	60.9735
HLA-C*03:04	18.0777	3	7	6	5	10	0	54.2331	126.544	108.466	90.3885	180.777	0
HLA-C*08:01	17.0894	4	7	5	5	13	1	68.3575	119.626	85.4469	85.4469	222.162	17.0894
HLA-B*46:01	16.0669	4	3	4	5	10	2	64.2674	48.2006	64.2674	80.3343	160.669	32.1337
HLA-B*40:01	15.8757	1	9	13	6	14	3	15.8757	142.881	206.384	95.2541	222.26	47.627
HLA-C*03:03	13.8618	3	7	6	5	10	0	41.5854	97.0325	83.1707	69.3089	138.618	0
HLA-B*51:01	11.732	1	6	4	4	18	1	11.732	70.3921	46.9281	46.9281	211.176	11.732
HLA-B*58:01	11.5458	1	5	6	1	16	4	11.5458	57.7289	69.2747	11.5458	184.732	46.1831
HLA-C*03:02	11.3971	4	4	5	4	14	1	45.5884	45.5884	56.9856	45.5884	159.56	11.3971
HLA-A*02:07	10.924	3	4	4	4	11	2	32.7719	43.6958	43.6958	43.6958	120.164	21.8479
HLA-A*02:06	9.79024	2	7	6	4	8	4	19.5805	68.5316	58.7414	39.1609	78.3219	39.1609
HLA-C*14:02	9.72658	4	8	7	3	13	5	38.9063	77.8126	68.086	29.1797	126.445	48.6329
HLA-C*04:01	9.62789	5	6	5	1	11	4	48.1394	57.7673	48.1394	9.62789	105.907	38.5115
HLA-B*15:01	9.57696	0	2	5	5	16	5	0	19.1539	47.8848	47.8848	153.231	47.8848
HLA-B*15:02	8.99183	0	5	6	5	13	2	0	44.9591	53.951	44.9591	116.894	17.9837
HLA-B*44:03	8.75006	3	8	9	5	9	4	26.2502	70.0005	78.7505	43.7503	78.7505	35.0002
HLA-C*06:02	8.74484	3	5	3	0	10	7	26.2345	43.7242	26.2345	0	87.4484	61.2139
HLA-A*02:03	8.40041	2	3	3	2	19	3	16.8008	25.2012	25.2012	16.8008	159.608	25.2012
HLA-B*35:01	7.8647	2	6	7	7	22	2	15.7294	47.1882	55.0529	55.0529	173.023	15.7294
HLA-C*12:02	7.80899	3	6	4	4	9	3	23.427	46.8539	31.236	31.236	70.2809	23.427
HLA-A*31:01	7.46118	10	9	5	0	11	5	74.6118	67.1506	37.3059	0	82.073	37.3059
HLA-B*13:01	7.19759	0	6	3	9	19	1	0	43.1856	21.5928	64.7783	136.754	7.19759
HLA-A*26:01	6.90937	1	7	9	0	2	1	6.90937	48.3656	62.1843	0	13.8187	6.90937
HLA-B*54:01	6.5752	0	7	6	8	14	2	0	46.0264	39.4512	52.6016	92.0528	13.1504
HLA-B*52:01	6.39181	1	6	3	6	10	1	6.39181	38.3509	19.1754	38.3509	63.9181	6.39181
HLA-B*40:02	6.3835	2	11	12	7	12	2	12.767	70.2185	76.602	44.6845	76.602	12.767
HLA-B*40:06	5.54776	2	12	10	7	9	0	11.0955	66.5731	55.4776	38.8343	49.9299	0
HLA-C*15:02	5.23233	5	10	9	4	11	5	26.1616	52.3233	47.0909	20.9293	57.5556	26.1616
HLA-A*01:01	5.1497	5	11	8	0	11	3	25.7485	56.6467	41.1976	0	56.6467	15.4491
HLA-B*38:02	5.06085	1	5	1	5	19	4	5.06085	25.3043	5.06085	25.3043	96.1562	20.2434
HLA-B*07:02	4.95687	2	8	8	7	17	3	9.91374	39.655	39.655	34.6981	84.2668	14.8706
HLA-C*07:01	4.88321	3	4	3	0	8	7	14.6496	19.5328	14.6496	0	39.0656	34.1824
HLA-C*14:03	4.49123	4	8	7	3	13	5	17.9649	35.9299	31.4386	13.4737	58.386	22.4562
HLA-B*13:02	4.39169	1	6	3	8	13	0	4.39169	26.3502	13.1751	35.1335	57.092	0
HLA-A*30:01	4.35735	4	12	11	0	4	4	17.4294	52.2883	47.9309	0	17.4294	17.4294
HLA-B*55:02	4.09958	0	7	6	8	17	2	0	28.6971	24.5975	32.7967	69.6929	8.19917
HLA-B*48:01	3.85019	5	3	4	11	29	2	19.2509	11.5506	15.4007	42.3521	111.655	7.70037
HLA-B*07:05	3.42821	2	8	8	7	17	3	6.85642	27.4257	27.4257	23.9975	58.2796	10.2846
HLA-B*39:01	3.34438	2	4	4	5	19	5	6.68876	13.3775	13.3775	16.7219	63.5432	16.7219
HLA-A*03:01	3.26465	3	9	11	0	7	9	9.79395	29.3819	35.9112	0	22.8526	29.3819
HLA-A*29:01	3.06442	0	6	4	0	12	0	0	18.3865	12.2577	0	36.773	0
HLA-C*15:05	2.90456	4	9	6	6	11	4	11.6183	26.1411	17.4274	17.4274	31.9502	11.6183
HLA-A*11:02	2.62722	1	10	7	1	9	14	2.62722	26.2722	18.3905	2.62722	23.6449	36.781
HLA-C*12:03	2.57633	4	8	5	5	7	3	10.3053	20.6106	12.8816	12.8816	18.0343	7.72898
HLA-C*04:03	2.34676	6	6	3	3	15	2	14.0806	14.0806	7.04029	7.04029	35.2014	4.69352
HLA-B*15:18	2.19236	1	4	3	4	15	7	2.19236	8.76943	6.57707	8.76943	32.8853	15.3465
HLA-B*57:01	2.12276	1	6	5	0	7	3	2.12276	12.7365	10.6138	0	14.8593	6.36827
HLA-B*15:25	2.08728	0	4	7	7	19	3	0	8.34912	14.611	14.611	39.6583	6.26184
HLA-B*37:01	2.00863	3	14	9	6	19	2	6.0259	28.1209	18.0777	12.0518	38.164	4.01727
HLA-C*07:04	1.90018	3	5	6	0	13	6	5.70053	9.50088	11.4011	0	24.7023	11.4011
HLA-B*15:11	1.89376	1	6	8	3	14	0	1.89376	11.3626	15.1501	5.68128	26.5126	0
HLA-B*27:04	1.86334	6	3	1	1	17	9	11.18	5.59002	1.86334	1.86334	31.6768	16.7701
HLA-B*35:03	1.81828	1	6	8	7	19	1	1.81828	10.9097	14.5462	12.728	34.5473	1.81828
HLA-B*27:05	1.74583	6	6	6	1	19	7	10.475	10.475	10.475	1.74583	33.1708	12.2208
HLA-B*51:02	1.62966	2	6	4	6	17	1	3.25933	9.77798	6.51866	9.77798	27.7043	1.62966
HLA-A*24:07	1.5543	1	8	6	1	8	1	1.5543	12.4344	9.32583	1.5543	12.4344	1.5543
HLA-B*59:01	1.4933	1	4	6	4	13	0	1.4933	5.97318	8.95977	5.97318	19.4128	0
HLA-A*68:01	1.44789	4	8	9	2	14	3	5.79156	11.5831	13.031	2.89578	20.2704	4.34367
HLA-B*44:02	1.44298	3	9	9	5	10	6	4.32895	12.9869	12.9869	7.21492	14.4298	8.65791
HLA-C*05:01	1.36892	5	7	3	4	15	1	6.8446	9.58245	4.10676	5.47568	20.5338	1.36892
HLA-A*32:01	1.3484	4	9	4	5	17	3	5.39361	12.1356	5.39361	6.74201	22.9228	4.0452
HLA-B*08:01	1.33141	2	7	7	1	30	9	2.66282	9.31986	9.31986	1.33141	39.9423	11.9827
HLA-A*26:02	1.22921	1	7	5	0	5	1	1.22921	8.60446	6.14605	0	6.14605	1.22921
HLA-B*56:01	1.20283	0	5	7	9	16	2	0	6.01413	8.41978	10.8254	19.2452	2.40565
HLA-B*35:05	1.18973	1	6	7	7	22	2	1.18973	7.1384	8.32814	8.32814	26.1742	2.37947
HLA-B*67:01	1.09901	1	10	11	6	21	2	1.09901	10.9901	12.0891	6.59407	23.0792	2.19802
HLA-B*18:01	1.06167	0	15	12	7	8	4	0	15.925	12.74	7.43167	8.49334	4.24667
HLA-C*08:03	1.0507	4	7	5	5	13	1	4.20279	7.35488	5.25349	5.25349	13.6591	1.0507
HLA-B*15:27	1.04212	0	2	4	5	14	5	0	2.08424	4.16847	5.21059	14.5897	5.21059
HLA-A*26:03	1.03486	0	7	3	2	8	4	0	7.244	3.10457	2.06971	8.27885	4.13943
HLA-B*15:07	0.840485	0	1	4	6	19	5	0	0.840485	3.36194	5.04291	15.9692	4.20242
HLA-C*02:02	0.795432	5	8	5	5	13	6	3.97716	6.36346	3.97716	3.97716	10.3406	4.77259
HLA-C*08:02	0.787227	6	8	4	6	15	0	4.72336	6.29781	3.14891	4.72336	11.8084	0
HLA-B*15:12	0.763117	0	1	2	6	17	4	0	0.763117	1.52623	4.5787	12.973	3.05247
HLA-B*14:01	0.663743	2	4	2	4	15	6	1.32749	2.65497	1.32749	2.65497	9.95614	3.98246
HLA-A*30:04	0.661574	0	6	4	0	14	4	0	3.96944	2.6463	0	9.26204	2.6463
HLA-A*02:11	0.636464	3	5	5	4	12	2	1.90939	3.18232	3.18232	2.54586	7.63757	1.27293
HLA-B*50:01	0.599208	5	12	13	7	8	1	2.99604	7.19049	7.7897	4.19445	4.79366	0.599208
HLA-B*40:03	0.492111	2	12	10	9	13	4	0.984222	5.90533	4.92111	4.429	6.39744	1.96844
HLA-A*24:03	0.487385	2	6	5	2	9	1	0.974769	2.92431	2.43692	0.974769	4.38646	0.487385
HLA-B*38:01	0.484131	1	4	1	5	20	2	0.484131	1.93652	0.484131	2.42065	9.68261	0.968261
HLA-B*48:03	0.456961	4	3	6	10	26	1	1.82784	1.37088	2.74176	4.56961	11.881	0.456961
HLA-A*24:10	0.447428	2	7	6	2	14	1	0.894857	3.132	2.68457	0.894857	6.264	0.447428
HLA-B*27:06	0.44335	7	3	2	2	9	8	3.10345	1.33005	0.886699	0.886699	3.99015	3.5468
HLA-B*56:04	0.427354	1	6	9	7	24	0	0.427354	2.56413	3.84619	2.99148	10.2565	0
HLA-C*16:02	0.424726	4	14	7	5	14	3	1.6989	5.94616	2.97308	2.12363	5.94616	1.27418
HLA-B*55:01	0.406141	0	6	8	10	17	4	0	2.43684	3.24913	4.06141	6.90439	1.62456
HLA-A*03:02	0.397993	1	9	10	0	14	7	0.397993	3.58194	3.97993	0	5.5719	2.78595
HLA-A*34:01	0.393201	1	8	4	4	13	6	0.393201	3.14561	1.5728	1.5728	5.11161	2.3592
HLA-A*02:05	0.328252	3	7	3	3	16	4	0.984757	2.29777	0.984757	0.984757	5.25203	1.31301
HLA-A*23:01	0.312823	1	6	4	1	8	1	0.312823	1.87694	1.25129	0.312823	2.50258	0.312823
HLA-A*29:02	0.305229	0	6	4	0	12	0	0	1.83137	1.22091	0	3.66274	0
HLA-B*15:17	0.299497	2	7	3	2	17	3	0.598995	2.09648	0.898492	0.598995	5.09146	0.898492
HLA-B*18:02	0.288741	1	9	10	8	6	4	0.288741	2.59867	2.88741	2.30993	1.73245	1.15497
HLA-C*01:03	0.274901	6	8	8	4	20	0	1.6494	2.19921	2.19921	1.0996	5.49802	0
HLA-A*02:10	0.266029	1	8	5	4	10	3	0.266029	2.12823	1.33014	1.06412	2.66029	0.798087
HLA-A*24:20	0.253054	1	7	6	1	8	1	0.253054	1.77138	1.51832	0.253054	2.02443	0.253054
HLA-B*39:05	0.250387	0	5	3	4	21	4	0	1.25194	0.751161	1.00155	5.25813	1.00155
HLA-B*35:02	0.225147	2	6	8	7	17	0	0.450294	1.35088	1.80118	1.57603	3.8275	0
HLA-B*39:09	0.222618	2	3	4	4	21	3	0.445236	0.667854	0.890472	0.890472	4.67498	0.667854
HLA-A*74:01	0.210587	8	6	6	0	14	7	1.6847	1.26352	1.26352	0	2.94822	1.47411
HLA-B*15:13	0.188627	0	2	2	6	15	4	0	0.377254	0.377254	1.13176	2.8294	0.754508
HLA-B*49:01	0.177381	1	15	9	8	12	1	0.177381	2.66072	1.59643	1.41905	2.12858	0.177381
HLA-B*45:01	0.165124	6	16	16	5	11	1	0.990743	2.64198	2.64198	0.825619	1.81636	0.165124
HLA-B*56:03	0.158179	2	5	9	3	16	0	0.316359	0.790897	1.42361	0.474538	2.53087	0
HLA-B*14:02	0.156337	2	4	2	4	15	6	0.312674	0.625347	0.312674	0.625347	2.34505	0.938021
HLA-C*17:01	0.150719	3	9	6	6	12	3	0.452157	1.35647	0.904315	0.904315	1.80863	0.452157
HLA-B*51:06	0.136605	1	8	9	7	25	2	0.136605	1.09284	1.22945	0.956237	3.41513	0.273211
HLA-B*27:07	0.130076	7	2	1	3	14	7	0.91053	0.260151	0.130076	0.390227	1.82106	0.91053
HLA-B*41:01	0.129386	4	12	14	6	11	0	0.517544	1.55263	1.81141	0.776317	1.42325	0
HLA-B*55:04	0.126996	1	9	11	5	27	1	0.126996	1.14296	1.39695	0.634978	3.42888	0.126996
HLA-A*33:01	0.121967	9	10	5	0	16	3	1.0977	1.21967	0.609834	0	1.95147	0.3659
HLA-B*15:21	0.121253	3	5	5	4	9	2	0.36376	0.606266	0.606266	0.485013	1.09128	0.242506
HLA-B*15:05	0.104417	1	3	6	8	19	2	0.104417	0.31325	0.6265	0.835334	1.98392	0.208833
HLA-A*69:01	0.0926345	0	8	6	2	11	4	0	0.741076	0.555807	0.185269	1.01898	0.370538
HLA-B*15:35	0.0923007	0	2	5	6	17	6	0	0.184601	0.461503	0.553804	1.56911	0.553804
HLA-B*39:02	0.0907914	4	3	5	11	21	2	0.363166	0.272374	0.453957	0.998705	1.90662	0.181583
HLA-B*81:01	0.0906874	2	10	9	7	27	1	0.181375	0.906874	0.816187	0.634812	2.44856	0.0906874
HLA-B*15:32	0.0899138	0	3	4	4	13	4	0	0.269741	0.359655	0.359655	1.16888	0.359655
HLA-A*24:17	0.0892201	1	5	3	1	10	1	0.0892201	0.4461	0.26766	0.0892201	0.892201	0.0892201
HLA-B*35:08	0.0874349	2	8	9	6	24	2	0.17487	0.699479	0.786914	0.524609	2.09844	0.17487
HLA-B*15:08	0.0862834	1	6	8	3	15	1	0.0862834	0.5177	0.690267	0.25885	1.29425	0.0862834
HLA-B*51:07	0.0826969	1	6	5	5	12	1	0.0826969	0.496181	0.413484	0.413484	0.992363	0.0826969
HLA-A*30:02	0.0813754	0	2	2	0	18	4	0	0.162751	0.162751	0	1.46476	0.325502
HLA-B*47:01	0.0803678	4	8	8	10	17	5	0.321471	0.642943	0.642943	0.803678	1.36625	0.401839
HLA-C*04:06	0.0794102	5	6	6	4	13	3	0.397051	0.476461	0.476461	0.317641	1.03233	0.238231
HLA-C*16:01	0.0735285	3	10	6	5	16	2	0.220585	0.735285	0.441171	0.367642	1.17646	0.147057
HLA-A*11:04	0.0707735	1	7	7	0	9	10	0.0707735	0.495414	0.495414	0	0.636961	0.707735
HLA-B*15:38	0.0684183	0	2	4	6	16	6	0	0.136837	0.273673	0.41051	1.09469	0.41051
HLA-A*24:08	0.0679604	2	8	6	1	8	1	0.135921	0.543684	0.407763	0.0679604	0.543684	0.0679604
HLA-B*15:03	0.0651114	0	5	3	8	20	8	0	0.325557	0.195334	0.520891	1.30223	0.520891
HLA-B*15:10	0.0638378	2	4	4	5	18	6	0.127676	0.255351	0.255351	0.319189	1.14908	0.383027
HLA-B*53:01	0.0624363	0	7	12	6	18	1	0	0.437054	0.749235	0.374618	1.12385	0.0624363
HLA-B*39:15	0.0519073	2	4	4	4	20	5	0.103815	0.207629	0.207629	0.207629	1.03815	0.259536
HLA-B*39:04	0.0466786	2	4	4	5	19	5	0.0933571	0.186714	0.186714	0.233393	0.886892	0.233393
HLA-B*15:29	0.0433233	1	7	7	5	18	1	0.0433233	0.303263	0.303263	0.216617	0.77982	0.0433233
HLA-A*68:02	0.0422615	1	6	6	1	9	3	0.0422615	0.253569	0.253569	0.0422615	0.380354	0.126785
HLA-B*48:04	0.0408858	5	3	4	11	29	2	0.204429	0.122657	0.163543	0.449744	1.18569	0.0817716
HLA-A*25:01	0.0404499	1	6	5	2	5	1	0.0404499	0.242699	0.20225	0.0808998	0.20225	0.0404499
HLA-B*55:07	0.0370686	0	7	6	8	14	2	0	0.25948	0.222411	0.296549	0.51896	0.0741371
HLA-B*15:58	0.0352749	8	3	1	5	25	1	0.282199	0.105825	0.0352749	0.176374	0.881872	0.0352749
HLA-B*39:06	0.0352169	0	2	2	2	16	2	0	0.0704338	0.0704338	0.0704338	0.56347	0.0704338
HLA-A*02:16	0.0339351	3	6	6	4	10	2	0.101805	0.203611	0.203611	0.13574	0.339351	0.0678702
HLA-B*73:01	0.0324394	0	7	8	5	6	2	0	0.227076	0.259515	0.162197	0.194636	0.0648787
HLA-B*27:02	0.0309096	5	1	1	1	12	5	0.154548	0.0309096	0.0309096	0.0309096	0.370915	0.154548
HLA-A*66:01	0.028216	1	9	4	1	10	6	0.028216	0.253944	0.112864	0.028216	0.28216	0.169296
HLA-B*41:02	0.02814	3	11	11	7	12	3	0.0844201	0.30954	0.30954	0.19698	0.33768	0.0844201
HLA-C*16:04	0.0279061	3	8	5	5	9	3	0.0837182	0.223248	0.13953	0.13953	0.251154	0.0837182
HLA-A*11:03	0.0249484	1	9	6	0	8	12	0.0249484	0.224536	0.149691	0	0.199588	0.299381
HLA-C*12:04	0.0240845	6	9	7	4	13	3	0.144507	0.216761	0.168592	0.0963382	0.313099	0.0722536
HLA-B*40:40	0.0238226	2	9	10	10	19	0	0.0476452	0.214403	0.238226	0.238226	0.452629	0
HLA-C*07:26	0.0225587	4	9	4	4	11	5	0.0902349	0.203029	0.0902349	0.0902349	0.248146	0.112794
HLA-B*51:08	0.0225007	1	7	9	4	17	1	0.0225007	0.157505	0.202507	0.0900029	0.382512	0.0225007
HLA-A*02:20	0.0216148	2	5	5	3	13	2	0.0432297	0.108074	0.108074	0.0648445	0.280993	0.0432297
HLA-A*26:05	0.0211369	1	7	7	0	2	1	0.0211369	0.147958	0.147958	0	0.0422738	0.0211369
HLA-A*02:02	0.0208169	4	3	3	3	22	4	0.0832677	0.0624507	0.0624507	0.0624507	0.457972	0.0832677
HLA-B*15:46	0.0185111	1	4	3	7	18	5	0.0185111	0.0740446	0.0555334	0.129578	0.333201	0.0925557
HLA-C*15:04	0.0183312	5	11	7	3	10	5	0.0916558	0.201643	0.128318	0.0549935	0.183312	0.0916558
HLA-A*01:03	0.0180932	5	11	8	0	12	2	0.0904659	0.199025	0.144745	0	0.217118	0.0361864
HLA-B*40:23	0.0165493	2	7	10	5	14	3	0.0330986	0.115845	0.165493	0.0827466	0.23169	0.0496479
HLA-A*02:18	0.0162753	3	4	4	4	11	2	0.048826	0.0651014	0.0651014	0.0651014	0.179029	0.0325507
HLA-B*56:05	0.0149494	0	8	8	8	18	3	0	0.119596	0.119596	0.119596	0.26909	0.0448483
HLA-B*42:01	0.0145795	1	12	10	5	25	2	0.0145795	0.174954	0.145795	0.0728973	0.364487	0.0291589
HLA-C*18:01	0.0144035	3	4	7	1	10	4	0.0432104	0.0576139	0.100824	0.0144035	0.144035	0.0576139
HLA-C*01:06	0.0139835	5	8	6	4	21	0	0.0699176	0.111868	0.0839011	0.055934	0.293654	0
HLA-A*24:04	0.0137895	2	6	3	3	9	2	0.027579	0.0827371	0.0413686	0.0413686	0.124106	0.027579
HLA-B*57:03	0.0135075	1	6	7	2	16	2	0.0135075	0.0810453	0.0945528	0.0270151	0.216121	0.0270151
HLA-A*26:18	0.0114177	1	6	4	0	5	1	0.0114177	0.068506	0.0456707	0	0.0570884	0.0114177
HLA-B*15:06	0.0110317	0	3	6	7	18	4	0	0.0330951	0.0661902	0.0772219	0.198571	0.0441268
HLA-B*55:12	0.0107737	0	7	6	8	17	2	0	0.075416	0.0646423	0.0861897	0.183153	0.0215474
HLA-B*56:10	0.0106177	1	5	8	6	23	1	0.0106177	0.0530886	0.0849417	0.0637063	0.244208	0.0106177
HLA-A*11:12	0.0105857	1	10	7	1	9	14	0.0105857	0.105857	0.0741	0.0105857	0.0952715	0.1482
HLA-B*27:20	0.0101357	7	3	2	2	12	8	0.0709502	0.0304072	0.0202715	0.0202715	0.121629	0.0810859
HLA-B*15:15	0.00985776	0	5	4	5	10	2	0	0.0492888	0.039431	0.0492888	0.0985776	0.0197155
HLA-C*03:17	0.00980776	3	8	7	5	11	1	0.0294233	0.0784621	0.0686543	0.0490388	0.107885	0.00980776
HLA-B*15:31	0.00925179	0	4	6	5	11	3	0	0.0370071	0.0555107	0.0462589	0.10177	0.0277554
HLA-C*07:17	0.00911779	3	7	3	4	8	4	0.0273534	0.0638245	0.0273534	0.0364712	0.0729423	0.0364712
HLA-C*01:08	0.00857582	6	9	7	4	22	0	0.0514549	0.0771823	0.0600307	0.0343033	0.188668	0
HLA-A*34:05	0.00824383	1	8	4	4	13	6	0.00824383	0.0659506	0.0329753	0.0329753	0.10717	0.049463
HLA-C*04:10	0.00818783	4	6	5	2	10	4	0.0327513	0.049127	0.0409392	0.0163757	0.0818783	0.0327513
HLA-B*51:09	0.00715987	1	6	6	5	19	1	0.00715987	0.0429592	0.0429592	0.0357994	0.136038	0.00715987
HLA-A*31:12	0.00694188	8	8	6	0	13	4	0.055535	0.055535	0.0416513	0	0.0902444	0.0277675
HLA-C*07:06	0.00682788	3	4	3	0	8	7	0.0204837	0.0273115	0.0204837	0	0.0546231	0.0477952
HLA-B*15:68	0.00681388	2	2	2	8	21	4	0.0136278	0.0136278	0.0136278	0.0545111	0.143092	0.0272555
HLA-A*26:20	0.0063399	2	8	8	1	4	1	0.0126798	0.0507192	0.0507192	0.0063399	0.0253596	0.0063399
HLA-A*31:11	0.0062219	10	9	5	0	11	5	0.062219	0.0559971	0.0311095	0	0.0684409	0.0311095
HLA-A*02:183	0.0061819	2	4	4	5	11	2	0.0123638	0.0247276	0.0247276	0.0309095	0.0680009	0.0123638
HLA-B*13:06	0.0061819	0	5	3	11	18	1	0	0.0309095	0.0185457	0.0680009	0.111274	0.0061819
HLA-B*27:15	0.0061819	7	4	1	1	16	6	0.0432733	0.0247276	0.0061819	0.0061819	0.0989105	0.0370914
HLA-B*27:24	0.0061819	7	3	2	2	11	9	0.0432733	0.0185457	0.0123638	0.0123638	0.0680009	0.0556371
HLA-C*03:36	0.0061819	3	4	3	4	13	2	0.0185457	0.0247276	0.0185457	0.0247276	0.0803648	0.0123638
HLA-C*08:41	0.0061819	4	8	5	4	15	0	0.0247276	0.0494552	0.0309095	0.0247276	0.0927286	0
HLA-B*15:09	0.00608791	2	4	4	5	19	6	0.0121758	0.0243516	0.0243516	0.0304395	0.11567	0.0365274
HLA-A*31:06	0.00597191	9	12	5	0	13	2	0.0537472	0.0716629	0.0298596	0	0.0776348	0.0119438
HLA-A*36:01	0.00595991	3	9	9	0	15	3	0.0178797	0.0536392	0.0536392	0	0.0893987	0.0178797
HLA-B*52:04	0.00520593	1	6	3	6	10	1	0.00520593	0.0312356	0.0156178	0.0312356	0.0520593	0.00520593
HLA-B*58:02	0.00520193	1	6	6	1	13	4	0.00520193	0.0312116	0.0312116	0.00520193	0.0676251	0.0208077
HLA-B*35:31	0.00512993	1	8	8	7	23	0	0.00512993	0.0410395	0.0410395	0.0359095	0.117988	0
HLA-B*37:05	0.00506794	3	13	8	7	18	2	0.0152038	0.0658832	0.0405435	0.0354756	0.0912228	0.0101359
HLA-C*05:08	0.00481194	6	8	2	4	16	4	0.0288717	0.0384955	0.00962388	0.0192478	0.0769911	0.0192478
HLA-A*24:05	0.00462195	1	7	6	1	8	1	0.00462195	0.0323536	0.0277317	0.00462195	0.0369756	0.00462195
HLA-B*40:50	0.00459395	3	12	10	7	14	1	0.0137818	0.0551274	0.0459395	0.0321576	0.0643153	0.00459395
HLA-B*15:20	0.00455795	1	3	5	8	20	2	0.00455795	0.0136738	0.0227897	0.0364636	0.091159	0.0091159
HLA-A*74:05	0.00443595	8	6	4	0	13	7	0.0354876	0.0266157	0.0177438	0	0.0576674	0.0310517
HLA-B*40:11	0.00430195	2	10	10	7	15	3	0.00860391	0.0430195	0.0430195	0.0301137	0.0645293	0.0129059
HLA-B*15:30	0.00423196	7	4	1	5	24	1	0.0296237	0.0169278	0.00423196	0.0211598	0.101567	0.00423196
HLA-C*04:04	0.00418596	4	6	5	2	12	2	0.0167438	0.0251157	0.0209298	0.00837191	0.0502315	0.00837191
HLA-B*40:14	0.00417396	2	10	10	7	15	3	0.00834791	0.0417396	0.0417396	0.0292177	0.0626093	0.0125219
HLA-B*57:02	0.00410996	0	7	7	2	13	2	0	0.0287697	0.0287697	0.00821992	0.0534295	0.00821992
HLA-B*39:23	0.00409396	4	3	5	11	21	2	0.0163758	0.0122819	0.0204698	0.0450335	0.0859731	0.00818792
HLA-A*11:10	0.00406396	1	10	6	2	15	8	0.00406396	0.0406396	0.0243838	0.00812792	0.0609594	0.0325117
HLA-C*15:07	0.00405996	4	11	9	5	12	5	0.0162398	0.0446595	0.0365396	0.0202998	0.0487195	0.0202998
HLA-C*07:29	0.00386996	4	7	5	3	18	5	0.0154799	0.0270897	0.0193498	0.0116099	0.0696593	0.0193498
HLA-B*44:06	0.00378796	0	8	8	4	18	1	0	0.0303037	0.0303037	0.0151519	0.0681834	0.00378796
[truncated: 105 more rows]
