# Supplementary material for: HLA class I restricted epitopes prediction of common tumor antigens in white and East Asian populations: Implication on antigen selection for cancer vaccine design
Source: PLoS One. 2020 Feb 27;15(2):e0229327. doi: 10.1371/journal.pone.0229327 (PMC7046239; doi:10.1371/journal.pone.0229327)
Supplement: S4 Table — SB epitope prediction of missense mutations and AEN analysis in white and East Asian populations. (XLSX) [file pone.0229327.s004.xlsx]

## Sheet: white Missense prediction
Pos	HLA	Peptide	Core	Of	Gp	Gl	Ip	Il	Icore	Identity	Score	Aff(nM)	%Rank	BindLevel
2	HLA-A*03:01	KIGDFGLATEK	KIFGLATEK	0	2	2	0	0	KIGDFGLATEK	M01	0.600502	75.4	0.2851	<=SB
6	HLA-B*57:01	FGLATEKSRW	FGLATKSRW	0	5	1	0	0	FGLATEKSRW	M01	0.491852	244.2	0.4398	<=SB
5	HLA-A*33:01	DFGLATEKSR	DFLATEKSR	0	2	1	0	0	DFGLATEKSR	M01	0.512827	194.6	0.4674	<=SB
6	HLA-B*58:01	FGLATEKSRW	FGLATESRW	0	6	1	0	0	FGLATEKSRW	M01	0.60717	70.1	0.3706	<=SB
11	HLA-B*27:02	EKSRWSGSHQF	KRWSGSHQF	1	1	1	0	0	KSRWSGSHQF	M01	0.340633	1254.1	0.4543	<=SB
2	HLA-A*03:02	KIGDFGLATEK	KIFGLATEK	0	2	2	0	0	KIGDFGLATEK	M01	0.531953	158.2	0.4679	<=SB
5	HLA-A*33:05	DFGLATEKSR	DFLATEKSR	0	2	1	0	0	DFGLATEKSR	M01	0.512827	194.6	0.4674	<=SB
2	HLA-A*03:05	KIGDFGLATEK	KIFGLATEK	0	2	2	0	0	KIGDFGLATEK	M01	0.600502	75.4	0.2851	<=SB
5	HLA-B*55:01	KPIIIGHHA	KPIIIGHHA	0	0	0	0	0	KPIIIGHHA	M02	0.47341	298.1	0.1047	<=SB
9	HLA-A*30:02	IGHHAYGDQY	IGHHAYGQY	0	7	1	0	0	IGHHAYGDQY	M02	0.528955	163.5	0.421	<=SB
5	HLA-B*56:01	KPIIIGHHA	KPIIIGHHA	0	0	0	0	0	KPIIIGHHA	M02	0.461106	340.6	0.2611	<=SB
4	HLA-B*56:01	VKPIIIGHHA	VPIIIGHHA	0	1	1	0	0	VKPIIIGHHA	M02	0.390027	734.9	0.4862	<=SB
11	HLA-B*39:06	HHAYGDQYRA	HHYGDQYRA	0	2	1	0	0	HHAYGDQYRA	M02	0.388458	747.5	0.3331	<=SB
10	HLA-B*15:18	GHHAYGDQY	GHHAYGDQY	0	0	0	0	0	GHHAYGDQY	M02	0.410346	589.9	0.1965	<=SB
11	HLA-B*15:18	HHAYGDQY	HHAYGD-QY	0	0	0	6	1	HHAYGDQY	M02	0.361863	996.8	0.3483	<=SB
9	HLA-B*15:18	IGHHAYGDQY	IHHAYGDQY	0	1	1	0	0	IGHHAYGDQY	M02	0.330439	1400.4	0.4728	<=SB
5	HLA-B*07:09	KPIIIGHHAY	KPIIGHHAY	0	2	1	0	0	KPIIIGHHAY	M02	0.631297	54	0.0793	<=SB
4	HLA-B*54:01	VKPIIIGHHA	VPIIIGHHA	0	1	1	0	0	VKPIIIGHHA	M02	0.457046	355.9	0.3574	<=SB
5	HLA-B*54:01	KPIIIGHHA	KPIIIGHHA	0	0	0	0	0	KPIIIGHHA	M02	0.446424	399.2	0.3819	<=SB
5	HLA-B*55:02	KPIIIGHHA	KPIIIGHHA	0	0	0	0	0	KPIIIGHHA	M02	0.535751	151.9	0.2294	<=SB
4	HLA-B*55:02	VKPIIIGHHA	VPIIIGHHA	0	1	1	0	0	VKPIIIGHHA	M02	0.481262	273.9	0.356	<=SB
7	HLA-B*44:02	SEITKQEKDF	SEITKQEKF	0	8	1	0	0	SEITKQEKDF	M03	0.539232	146.3	0.1742	<=SB
7	HLA-B*44:03	SEITKQEKDF	SEITKQEKF	0	8	1	0	0	SEITKQEKDF	M03	0.493559	239.7	0.2483	<=SB
9	HLA-B*57:01	ITKQEKDFLW	ITKQEKFLW	0	6	1	0	0	ITKQEKDFLW	M03	0.700346	25.6	0.0637	<=SB
1	HLA-A*30:01	STRDPLSEITK	STRDPLITK	0	6	2	0	0	STRDPLSEITK	M03	0.589073	85.3	0.4283	<=SB
9	HLA-B*58:01	ITKQEKDFLW	ITKQEDFLW	0	5	1	0	0	ITKQEKDFLW	M03	0.72014	20.7	0.1352	<=SB
9	HLA-B*57:03	ITKQEKDFLW	ITQEKDFLW	0	2	1	0	0	ITKQEKDFLW	M03	0.618971	61.7	0.132	<=SB
7	HLA-B*44:04	SEITKQEKDF	SEITKQEKF	0	8	1	0	0	SEITKQEKDF	M03	0.395919	689.5	0.276	<=SB
9	HLA-B*57:02	ITKQEKDFLW	ITQEKDFLW	0	2	1	0	0	ITKQEKDFLW	M03	0.535273	152.7	0.1112	<=SB
9	HLA-B*58:02	ITKQEKDFLW	ITKQEDFLW	0	5	1	0	0	ITKQEKDFLW	M03	0.314609	1662	0.1007	<=SB
7	HLA-B*44:09	SEITKQEKDF	SEITKQEKF	0	8	1	0	0	SEITKQEKDF	M03	0.496343	232.6	0.3145	<=SB
7	HLA-B*44:27	SEITKQEKDF	SEITKQEKF	0	8	1	0	0	SEITKQEKDF	M03	0.539232	146.3	0.1742	<=SB
7	HLA-B*44:29	SEITKQEKDF	SEITKQEKF	0	8	1	0	0	SEITKQEKDF	M03	0.55748	120.1	0.2409	<=SB
10	HLA-C*06:02	ARHGGWTTKM	ARHGWTTKM	0	3	1	0	0	ARHGGWTTKM	M04	0.335425	1326.8	0.4253	<=SB
10	HLA-B*27:05	ARHGGWTTKM	ARHGWTTKM	0	3	1	0	0	ARHGGWTTKM	M04	0.544023	138.9	0.4579	<=SB
11	HLA-B*38:01	RHGGWTTKM	RHGGWTTKM	0	0	0	0	0	RHGGWTTKM	M04	0.29309	2097.7	0.4464	<=SB
1	HLA-A*33:01	EYFMKQMNDAR	EYFMKQMAR	0	7	2	0	0	EYFMKQMNDAR	M04	0.667859	36.4	0.0995	<=SB
2	HLA-A*33:01	YFMKQMNDAR	YFMKQMNAR	0	7	1	0	0	YFMKQMNDAR	M04	0.614707	64.6	0.1758	<=SB
3	HLA-A*33:01	FMKQMNDAR	FMKQMNDAR	0	0	0	0	0	FMKQMNDAR	M04	0.547271	134.1	0.3519	<=SB
2	HLA-A*33:03	YFMKQMNDAR	YFMKQMNAR	0	7	1	0	0	YFMKQMNDAR	M04	0.621615	60	0.2302	<=SB
3	HLA-A*33:03	FMKQMNDAR	FMKQMNDAR	0	0	0	0	0	FMKQMNDAR	M04	0.598288	77.2	0.302	<=SB
1	HLA-A*33:03	EYFMKQMNDAR	EYFMKQMAR	0	7	2	0	0	EYFMKQMNDAR	M04	0.562632	113.5	0.4222	<=SB
11	HLA-B*15:18	RHGGWTTKM	RHGGWTTKM	0	0	0	0	0	RHGGWTTKM	M04	0.345288	1192.5	0.4109	<=SB
11	HLA-B*15:10	RHGGWTTKM	RHGGWTTKM	0	0	0	0	0	RHGGWTTKM	M04	0.220009	4625.5	0.4136	<=SB
10	HLA-B*27:07	ARHGGWTTKM	ARHGGWTTM	0	8	1	0	0	ARHGGWTTKM	M04	0.647797	45.2	0.3776	<=SB
11	HLA-B*15:09	RHGGWTTKM	RHGGWTTKM	0	0	0	0	0	RHGGWTTKM	M04	0.215572	4852.9	0.4537	<=SB
10	HLA-B*27:03	ARHGGWTTK	ARHGGWTTK	0	0	0	0	0	ARHGGWTTK	M04	0.288009	2216.3	0.4141	<=SB
11	HLA-B*07:10	RHGGWTTKM	RHGGWTTKM	0	0	0	0	0	RHGGWTTKM	M04	0.27462	2561.8	0.3707	<=SB
10	HLA-B*27:09	ARHGGWTTKM	ARHGWTTKM	0	3	1	0	0	ARHGGWTTKM	M04	0.595272	79.8	0.4002	<=SB
10	HLA-B*27:14	ARHGGWTTK	ARHGGWTTK	0	0	0	0	0	ARHGGWTTK	M04	0.399527	663.1	0.353	<=SB
1	HLA-A*33:05	EYFMKQMNDAR	EYFMKQMAR	0	7	2	0	0	EYFMKQMNDAR	M04	0.667859	36.4	0.0995	<=SB
2	HLA-A*33:05	YFMKQMNDAR	YFMKQMNAR	0	7	1	0	0	YFMKQMNDAR	M04	0.614707	64.6	0.1758	<=SB
3	HLA-A*33:05	FMKQMNDAR	FMKQMNDAR	0	0	0	0	0	FMKQMNDAR	M04	0.547271	134.1	0.3519	<=SB
11	HLA-B*39:05	RHGGWTTKM	RHGGWTTKM	0	0	0	0	0	RHGGWTTKM	M04	0.302949	1885.5	0.4402	<=SB
10	HLA-B*27:12	ARHGGWTTKM	ARHGGWTTM	0	8	1	0	0	ARHGGWTTKM	M04	0.544657	137.9	0.3435	<=SB
10	HLA-B*27:08	ARHGGWTTKM	ARHGGWTTM	0	8	1	0	0	ARHGGWTTKM	M04	0.531808	158.5	0.3277	<=SB
10	HLA-B*27:10	ARHGGWTTK	ARHGGWTTK	0	0	0	0	0	ARHGGWTTK	M04	0.433271	460.3	0.2211	<=SB
10	HLA-B*27:10	ARHGGWTTKM	ARHGWTTKM	0	3	1	0	0	ARHGGWTTKM	M04	0.416124	554.1	0.2607	<=SB
10	HLA-C*06:17	ARHGGWTTKM	ARHGWTTKM	0	3	1	0	0	ARHGGWTTKM	M04	0.335425	1326.8	0.4253	<=SB
9	HLA-C*08:02	GADGVGKSAL	GADGVGSAL	0	6	1	0	0	GADGVGKSAL	M05	0.247761	3425.7	0.4014	<=SB
7	HLA-A*03:01	VVGAVGVGK	VVGAVGVGK	0	0	0	0	0	VVGAVGVGK	M06	0.549482	130.9	0.4593	<=SB
7	HLA-A*11:01	VVGAVGVGK	VVGAVGVGK	0	0	0	0	0	VVGAVGVGK	M06	0.638131	50.2	0.3092	<=SB
6	HLA-A*11:01	VVVGAVGVGK	VVVGAVVGK	0	6	1	0	0	VVVGAVGVGK	M06	0.5957	79.4	0.4692	<=SB
7	HLA-A*03:02	VVGAVGVGK	VVGAVGVGK	0	0	0	0	0	VVGAVGVGK	M06	0.524976	170.7	0.4976	<=SB
5	HLA-A*69:01	LVVVGAVGV	LVVVGAVGV	0	0	0	0	0	LVVVGAVGV	M06	0.559565	117.4	0.381	<=SB
6	HLA-A*34:02	VVVGAVGVGK	VVVGAVVGK	0	6	1	0	0	VVVGAVGVGK	M06	0.540968	143.5	0.2771	<=SB
7	HLA-A*34:02	VVGAVGVGK	VVGAVGVGK	0	0	0	0	0	VVGAVGVGK	M06	0.500536	222.3	0.4448	<=SB
1	HLA-B*40:06	TEYKLVVVGAV	TEYKLVVAV	0	7	2	0	0	TEYKLVVVGAV	M06	0.398169	673	0.4663	<=SB
7	HLA-A*03:05	VVGAVGVGK	VVGAVGVGK	0	0	0	0	0	VVGAVGVGK	M06	0.549482	130.9	0.4593	<=SB
7	HLA-A*11:02	VVGAVGVGK	VVGAVGVGK	0	0	0	0	0	VVGAVGVGK	M06	0.638131	50.2	0.3092	<=SB
6	HLA-A*11:02	VVVGAVGVGK	VVVGAVVGK	0	6	1	0	0	VVVGAVGVGK	M06	0.5957	79.4	0.4692	<=SB
7	HLA-A*11:12	VVGAVGVGK	VVGAVGVGK	0	0	0	0	0	VVGAVGVGK	M06	0.638131	50.2	0.3092	<=SB
6	HLA-A*11:12	VVVGAVGVGK	VVVGAVVGK	0	6	1	0	0	VVVGAVGVGK	M06	0.5957	79.4	0.4692	<=SB
2	HLA-A*03:01	AISTRDPLSK	AISTRPLSK	0	5	1	0	0	AISTRDPLSK	M07	0.635151	51.8	0.194	<=SB
4	HLA-C*15:02	STRDPLSKI	STRDPLSKI	0	0	0	0	0	STRDPLSKI	M07	0.457442	354.4	0.3846	<=SB
11	HLA-B*58:01	KITEQEKDFLW	KITEQDFLW	0	5	2	0	0	KITEQEKDFLW	M07	0.577532	96.6	0.4655	<=SB
2	HLA-A*03:02	AISTRDPLSK	AISTRPLSK	0	5	1	0	0	AISTRDPLSK	M07	0.526221	168.4	0.4923	<=SB
4	HLA-C*15:06	STRDPLSKI	STRDPLSKI	0	0	0	0	0	STRDPLSKI	M07	0.496952	231.1	0.4311	<=SB
2	HLA-A*03:05	AISTRDPLSK	AISTRPLSK	0	5	1	0	0	AISTRDPLSK	M07	0.635151	51.8	0.194	<=SB
8	HLA-A*31:01	VVRHCPHHER	VVRCPHHER	0	3	1	0	0	VVRHCPHHER	M08	0.688373	29.1	0.2282	<=SB
8	HLA-A*33:03	VVRHCPHHER	VVRCPHHER	0	3	1	0	0	VVRHCPHHER	M08	0.567985	107.2	0.3998	<=SB
9	HLA-A*33:01	EVCVCACPGR	EVCVCACPR	0	8	1	0	0	EVCVCACPGR	M09	0.52249	175.3	0.4341	<=SB
9	HLA-A*33:05	EVCVCACPGR	EVCVCACPR	0	8	1	0	0	EVCVCACPGR	M09	0.52249	175.3	0.4341	<=SB
9	HLA-A*68:03	EVCVCACPGR	EVVCACPGR	0	2	1	0	0	EVCVCACPGR	M09	0.589424	85	0.4206	<=SB
3	HLA-A*68:01	SSCMGGMNQR	SSMGGMNQR	0	2	1	0	0	SSCMGGMNQR	M10	0.677738	32.7	0.3904	<=SB
9	HLA-B*13:02	MNQRPILTI	MNQRPILTI	0	0	0	0	0	MNQRPILTI	M10	0.332175	1374.3	0.4142	<=SB
9	HLA-B*13:02	MNQRPILTII	MQRPILTII	0	1	1	0	0	MNQRPILTII	M10	0.326339	1463.9	0.4498	<=SB
9	HLA-B*52:01	MNQRPILTII	MQRPILTII	0	1	1	0	0	MNQRPILTII	M10	0.303751	1869.2	0.1269	<=SB
9	HLA-B*52:01	MNQRPILTI	MNQRPILTI	0	0	0	0	0	MNQRPILTI	M10	0.303305	1878.2	0.1282	<=SB
10	HLA-B*52:01	NQRPILTII	NQRPILTII	0	0	0	0	0	NQRPILTII	M10	0.275787	2529.6	0.2176	<=SB
10	HLA-B*52:01	NQRPILTI	NQRP-ILTI	0	0	0	4	1	NQRPILTI	M10	0.248898	3383.8	0.3502	<=SB
10	HLA-B*51:07	NQRPILTII	NQRPILTII	0	0	0	0	0	NQRPILTII	M10	0.208553	5235.8	0.2648	<=SB
9	HLA-B*51:07	MNQRPILTI	MNQRPILTI	0	0	0	0	0	MNQRPILTI	M10	0.198375	5845.4	0.3338	<=SB
9	HLA-B*51:07	MNQRPILTII	MQRPILTII	0	1	1	0	0	MNQRPILTII	M10	0.191312	6309.6	0.3872	<=SB
10	HLA-B*51:07	NQRPILTI	NQRPI-LTI	0	0	0	5	1	NQRPILTI	M10	0.181903	6985.8	0.4717	<=SB
9	HLA-B*15:24	MNQRPILTII	MQRPILTII	0	1	1	0	0	MNQRPILTII	M10	0.411936	579.8	0.4065	<=SB
11	HLA-B*27:07	QRPILTIITL	QRILTIITL	0	2	1	0	0	QRPILTIITL	M10	0.688799	29	0.2544	<=SB
11	HLA-B*39:31	QRPILTIITL	QRILTIITL	0	2	1	0	0	QRPILTIITL	M10	0.348781	1148.3	0.4754	<=SB
11	HLA-B*39:10	QRPILTIITL	QPILTIITL	0	1	1	0	0	QRPILTIITL	M10	0.471381	304.8	0.4846	<=SB
11	HLA-B*27:09	QRPILTIITL	QRILTIITL	0	2	1	0	0	QRPILTIITL	M10	0.619035	61.7	0.3239	<=SB
11	HLA-B*67:01	QRPILTIITL	QPILTIITL	0	1	1	0	0	QRPILTIITL	M10	0.504576	212.8	0.3838	<=SB
11	HLA-B*27:12	QRPILTIITL	QRILTIITL	0	2	1	0	0	QRPILTIITL	M10	0.55312	125.9	0.3139	<=SB
3	HLA-A*68:03	SSCMGGMNQR	SSMGGMNQR	0	2	1	0	0	SSCMGGMNQR	M10	0.604392	72.3	0.3726	<=SB
11	HLA-B*81:01	QRPILTIITL	QPILTIITL	0	1	1	0	0	QRPILTIITL	M10	0.328909	1423.8	0.4162	<=SB
11	HLA-B*27:08	QRPILTIITL	QRILTIITL	0	2	1	0	0	QRPILTIITL	M10	0.544792	137.7	0.2903	<=SB
5	HLA-A*01:01	ILDTAGREEY	ILDTAGEEY	0	6	1	0	0	ILDTAGREEY	M11	0.509227	202.4	0.1591	<=SB
7	HLA-A*26:01	DTAGREEYSAM	DTAGRYSAM	0	5	2	0	0	DTAGREEYSAM	M11	0.389501	739.1	0.2672	<=SB
7	HLA-A*25:01	DTAGREEYSAM	DTAGEYSAM	0	4	2	0	0	DTAGREEYSAM	M11	0.233015	4018.3	0.435	<=SB
4	HLA-A*26:08	DILDTAGREEY	DILDTAGEY	0	7	2	0	0	DILDTAGREEY	M11	0.374314	871.1	0.4053	<=SB
7	HLA-A*26:08	DTAGREEYSAM	DTAGRYSAM	0	5	2	0	0	DTAGREEYSAM	M11	0.362288	992.2	0.458	<=SB
8	HLA-B*15:08	TAGREEYSAM	TAREEYSAM	0	2	1	0	0	TAGREEYSAM	M11	0.343763	1212.4	0.4668	<=SB
5	HLA-A*01:03	ILDTAGREEY	ILDTAGEEY	0	6	1	0	0	ILDTAGREEY	M11	0.467409	318.1	0.1498	<=SB
5	HLA-A*01:02	ILDTAGREEY	ILDTAGEEY	0	6	1	0	0	ILDTAGREEY	M11	0.367497	937.8	0.4038	<=SB
5	HLA-A*36:01	ILDTAGREEY	ILDTAGEEY	0	6	1	0	0	ILDTAGREEY	M11	0.53669	150.3	0.1215	<=SB
7	HLA-A*26:05	DTAGREEYSAM	DTAGRYSAM	0	5	2	0	0	DTAGREEYSAM	M11	0.378424	833.2	0.2771	<=SB
5	HLA-A*01:06	ILDTAGREEY	ILDTAGEEY	0	6	1	0	0	ILDTAGREEY	M11	0.369646	916.3	0.4767	<=SB
4	HLA-C*07:01	GRNSFEVHV	GRNSFEVHV	0	0	0	0	0	GRNSFEVHV	M12	0.324379	1495.3	0.4929	<=SB
6	HLA-A*68:02	NSFEVHVCA	NSFEVHVCA	0	0	0	0	0	NSFEVHVCA	M12	0.642884	47.7	0.4032	<=SB
9	HLA-A*33:01	EVHVCACPGR	EVHVCACPR	0	8	1	0	0	EVHVCACPGR	M12	0.525936	168.9	0.4222	<=SB
9	HLA-A*33:03	EVHVCACPGR	EVHVCACPR	0	8	1	0	0	EVHVCACPGR	M12	0.565403	110.2	0.4105	<=SB
6	HLA-A*69:01	NSFEVHVCA	NSFEVHVCA	0	0	0	0	0	NSFEVHVCA	M12	0.549245	131.2	0.4198	<=SB
4	HLA-B*27:07	GRNSFEVHV	GRNSFEVHV	0	0	0	0	0	GRNSFEVHV	M12	0.628072	55.9	0.4412	<=SB
4	HLA-B*27:14	GRNSFEVHV	GRNSFEVHV	0	0	0	0	0	GRNSFEVHV	M12	0.377599	840.7	0.4561	<=SB
9	HLA-A*33:05	EVHVCACPGR	EVHVCACPR	0	8	1	0	0	EVHVCACPGR	M12	0.525936	168.9	0.4222	<=SB
9	HLA-A*68:03	EVHVCACPGR	EVHVCACPR	0	8	1	0	0	EVHVCACPGR	M12	0.608265	69.3	0.3601	<=SB
4	HLA-C*07:18	GRNSFEVHV	GRNSFEVHV	0	0	0	0	0	GRNSFEVHV	M12	0.324379	1495.3	0.4929	<=SB
4	HLA-C*07:22	GRNSFEVHV	GRNSFEVHV	0	0	0	0	0	GRNSFEVHV	M12	0.253331	3225.3	0.4563	<=SB
7	HLA-A*11:01	VVGACGVGK	VVGACGVGK	0	0	0	0	0	VVGACGVGK	M13	0.611483	66.9	0.4032	<=SB
6	HLA-A*34:02	VVVGACGVGK	VVVGAGVGK	0	5	1	0	0	VVVGACGVGK	M13	0.512659	195	0.3864	<=SB
7	HLA-A*11:02	VVGACGVGK	VVGACGVGK	0	0	0	0	0	VVGACGVGK	M13	0.611483	66.9	0.4032	<=SB
7	HLA-A*11:12	VVGACGVGK	VVGACGVGK	0	0	0	0	0	VVGACGVGK	M13	0.611483	66.9	0.4032	<=SB
11	HLA-B*27:05	WRPILTIITL	WRILTIITL	0	2	1	0	0	WRPILTIITL	M14	0.568323	106.8	0.3565	<=SB
3	HLA-B*57:01	SSCMGGMNW	SSCMGGMNW	0	0	0	0	0	SSCMGGMNW	M14	0.664797	37.6	0.1018	<=SB
2	HLA-B*57:01	NSSCMGGMNW	NSSCMGMNW	0	5	1	0	0	NSSCMGGMNW	M14	0.555464	122.7	0.2661	<=SB
3	HLA-A*68:01	SSCMGGMNWR	SSMGGMNWR	0	2	1	0	0	SSCMGGMNWR	M14	0.704412	24.5	0.307	<=SB
11	HLA-B*14:02	WRPILTIITL	WRILTIITL	0	2	1	0	0	WRPILTIITL	M14	0.271848	2639.8	0.3726	<=SB
9	HLA-B*13:02	MNWRPILTI	MNWRPILTI	0	0	0	0	0	MNWRPILTI	M14	0.485884	260.5	0.0209	<=SB
9	HLA-B*13:02	MNWRPILTII	MNWRPILTI	0	8	1	0	0	MNWRPILTII	M14	0.391924	720	0.1641	<=SB
8	HLA-B*13:02	GMNWRPILTI	GNWRPILTI	0	1	1	0	0	GMNWRPILTI	M14	0.334029	1347	0.4029	<=SB
11	HLA-B*35:03	WRPILTIITL	WPILTIITL	0	1	1	0	0	WRPILTIITL	M14	0.344952	1196.9	0.1711	<=SB
11	HLA-B*39:01	WRPILTIITL	WRILTIITL	0	2	1	0	0	WRPILTIITL	M14	0.495822	233.9	0.2509	<=SB
11	HLA-B*35:02	WRPILTIITL	WPILTIITL	0	1	1	0	0	WRPILTIITL	M14	0.375476	860.2	0.1963	<=SB
11	HLA-B*14:01	WRPILTIITL	WRILTIITL	0	2	1	0	0	WRPILTIITL	M14	0.271848	2639.8	0.3726	<=SB
9	HLA-B*52:01	MNWRPILTI	MNWRPILTI	0	0	0	0	0	MNWRPILTI	M14	0.436324	445.3	0.0098	<=SB
9	HLA-B*52:01	MNWRPILTII	MNWRPILTI	0	8	1	0	0	MNWRPILTII	M14	0.324747	1489.3	0.0782	<=SB
8	HLA-B*52:01	GMNWRPILTI	MNWRPILTI	1	0	0	0	0	MNWRPILTI	M14	0.255827	3139.4	0.3057	<=SB
3	HLA-B*58:01	SSCMGGMNW	SSCMGGMNW	0	0	0	0	0	SSCMGGMNW	M14	0.71998	20.7	0.1355	<=SB
2	HLA-B*58:01	NSSCMGGMNW	NSSCMGMNW	0	5	1	0	0	NSSCMGGMNW	M14	0.648098	45	0.266	<=SB
11	HLA-B*39:06	WRPILTIITL	WRILTIITL	0	2	1	0	0	WRPILTIITL	M14	0.372494	888.4	0.381	<=SB
11	HLA-B*27:02	WRPILTIITL	WRILTIITL	0	2	1	0	0	WRPILTIITL	M14	0.357502	1044.9	0.3904	<=SB
3	HLA-B*15:17	SSCMGGMNW	SSCMGGMNW	0	0	0	0	0	SSCMGGMNW	M14	0.741129	16.5	0.2644	<=SB
3	HLA-A*33:03	SSCMGGMNWR	SSMGGMNWR	0	2	1	0	0	SSCMGGMNWR	M14	0.547212	134.2	0.487	<=SB
11	HLA-B*51:08	WRPILTIITL	WPILTIITL	0	1	1	0	0	WRPILTIITL	M14	0.233096	4014.8	0.4885	<=SB
3	HLA-A*34:02	SSCMGGMNWR	SSMGGMNWR	0	2	1	0	0	SSCMGGMNWR	M14	0.508826	203.2	0.4015	<=SB
3	HLA-B*57:03	SSCMGGMNW	SSCMGGMNW	0	0	0	0	0	SSCMGGMNW	M14	0.651632	43.3	0.0904	<=SB
2	HLA-B*57:03	NSSCMGGMNW	NSSCMGMNW	0	5	1	0	0	NSSCMGGMNW	M14	0.499076	225.9	0.4346	<=SB
3	HLA-B*15:16	SSCMGGMNW	SSCMGGMNW	0	0	0	0	0	SSCMGGMNW	M14	0.552618	126.5	0.4578	<=SB
9	HLA-B*51:07	MNWRPILTI	MNWRPILTI	0	0	0	0	0	MNWRPILTI	M14	0.287123	2237.6	0.0415	<=SB
9	HLA-B*51:07	MNWRPILTII	MNWPILTII	0	3	1	0	0	MNWRPILTII	M14	0.209914	5159.3	0.2565	<=SB
11	HLA-B*51:09	WRPILTIITL	WPILTIITL	0	1	1	0	0	WRPILTIITL	M14	0.248077	3414	0.4604	<=SB
11	HLA-B*73:01	WRPILTIITL	WRILTIITL	0	2	1	0	0	WRPILTIITL	M14	0.248477	3399.3	0.362	<=SB
11	HLA-B*27:07	WRPILTIITL	WRILTIITL	0	2	1	0	0	WRPILTIITL	M14	0.715681	21.7	0.1872	<=SB
11	HLA-B*39:24	WRPILTIITL	WRILTIITL	0	2	1	0	0	WRPILTIITL	M14	0.546499	135.2	0.147	<=SB
11	HLA-B*42:01	WRPILTIITL	WPILTIITL	0	1	1	0	0	WRPILTIITL	M14	0.602952	73.4	0.3471	<=SB
3	HLA-B*57:02	SSCMGGMNW	SSCMGGMNW	0	0	0	0	0	SSCMGGMNW	M14	0.561033	115.5	0.0784	<=SB
2	HLA-B*57:02	NSSCMGGMNW	NSSCMGMNW	0	5	1	0	0	NSSCMGGMNW	M14	0.453698	369	0.2535	<=SB
9	HLA-B*13:01	MNWRPILTI	MNWRPILTI	0	0	0	0	0	MNWRPILTI	M14	0.447199	395.9	0.2853	<=SB
11	HLA-B*27:03	WRPILTIITL	WRILTIITL	0	2	1	0	0	WRPILTIITL	M14	0.283821	2319	0.4348	<=SB
11	HLA-B*39:31	WRPILTIITL	WRILTIITL	0	2	1	0	0	WRPILTIITL	M14	0.45928	347.4	0.1367	<=SB
11	HLA-B*39:10	WRPILTIITL	WPILTIITL	0	1	1	0	0	WRPILTIITL	M14	0.577655	96.5	0.1668	<=SB
11	HLA-B*27:09	WRPILTIITL	WRILTIITL	0	2	1	0	0	WRPILTIITL	M14	0.667248	36.6	0.1982	<=SB
11	HLA-B*27:14	WRPILTIITL	WRILTIITL	0	2	1	0	0	WRPILTIITL	M14	0.372396	889.4	0.4835	<=SB
11	HLA-B*42:02	WRPILTIITL	WPILTIITL	0	1	1	0	0	WRPILTIITL	M14	0.388871	744.2	0.4457	<=SB
3	HLA-B*58:02	SSCMGGMNW	SSCMGGMNW	0	0	0	0	0	SSCMGGMNW	M14	0.33136	1386.5	0.0903	<=SB
2	HLA-B*58:02	NSSCMGGMNW	NSSCMGMNW	0	5	1	0	0	NSSCMGGMNW	M14	0.220961	4578.1	0.3389	<=SB
11	HLA-B*67:01	WRPILTIITL	WPILTIITL	0	1	1	0	0	WRPILTIITL	M14	0.594869	80.1	0.1734	<=SB
11	HLA-B*27:12	WRPILTIITL	WRILTIITL	0	2	1	0	0	WRPILTIITL	M14	0.628638	55.6	0.1204	<=SB
3	HLA-A*68:03	SSCMGGMNWR	SSMGGMNWR	0	2	1	0	0	SSCMGGMNWR	M14	0.644827	46.7	0.25	<=SB
11	HLA-B*81:01	WRPILTIITL	WPILTIITL	0	1	1	0	0	WRPILTIITL	M14	0.372397	889.4	0.2956	<=SB
11	HLA-B*27:08	WRPILTIITL	WRILTIITL	0	2	1	0	0	WRPILTIITL	M14	0.618539	62	0.1344	<=SB
11	HLA-B*35:12	WRPILTIITL	WPILTIITL	0	1	1	0	0	WRPILTIITL	M14	0.375476	860.2	0.1963	<=SB
3	HLA-A*34:01	SSCMGGMNWR	SSMGGMNWR	0	2	1	0	0	SSCMGGMNWR	M14	0.417077	548.5	0.4449	<=SB
11	HLA-B*78:01	WRPILTIITL	WPILTIITL	0	1	1	0	0	WRPILTIITL	M14	0.298904	1969.8	0.4907	<=SB
11	HLA-B*35:04	WRPILTIITL	WPILTIITL	0	1	1	0	0	WRPILTIITL	M14	0.375476	860.2	0.1963	<=SB
11	HLA-C*07:22	WRPILTIITL	WRPILTITL	0	6	1	0	0	WRPILTIITL	M14	0.250368	3330.4	0.4755	<=SB
11	HLA-C*12:16	WRPILTIITL	WRILTIITL	0	2	1	0	0	WRPILTIITL	M14	0.260639	2980.1	0.4695	<=SB
2	HLA-B*57:01	RVCACPGRDW	RVACPGRDW	0	2	1	0	0	RVCACPGRDW	M15	0.537043	149.8	0.3074	<=SB
9	HLA-C*08:02	AGDVGKSAL	AGDVGKSAL	0	0	0	0	0	AGDVGKSAL	M16	0.253219	3229.2	0.3773	<=SB
5	HLA-A*01:01	ILDTAGKEEY	ILDTAGEEY	0	6	1	0	0	ILDTAGKEEY	M17	0.502139	218.5	0.1676	<=SB
7	HLA-A*26:01	DTAGKEEYSAM	DTAGEYSAM	0	4	2	0	0	DTAGKEEYSAM	M17	0.373432	879.5	0.2996	<=SB
7	HLA-A*25:01	DTAGKEEYSAM	DTAGEYSAM	0	4	2	0	0	DTAGKEEYSAM	M17	0.224333	4414	0.4842	<=SB
4	HLA-A*26:08	DILDTAGKEEY	DILDTAGEY	0	7	2	0	0	DILDTAGKEEY	M17	0.368288	929.8	0.4317	<=SB
7	HLA-A*26:08	DTAGKEEYSAM	DTAGEYSAM	0	4	2	0	0	DTAGKEEYSAM	M17	0.353252	1094.1	0.4975	<=SB
5	HLA-A*01:03	ILDTAGKEEY	ILDTAGEEY	0	6	1	0	0	ILDTAGKEEY	M17	0.457189	355.3	0.1625	<=SB
5	HLA-A*01:02	ILDTAGKEEY	ILDTAGEEY	0	6	1	0	0	ILDTAGKEEY	M17	0.351385	1116.4	0.4789	<=SB
5	HLA-A*36:01	ILDTAGKEEY	ILDTAGEEY	0	6	1	0	0	ILDTAGKEEY	M17	0.523625	173.2	0.1409	<=SB
7	HLA-A*26:05	DTAGKEEYSAM	DTAGEYSAM	0	4	2	0	0	DTAGKEEYSAM	M17	0.362387	991.1	0.3211	<=SB
4	HLA-C*07:02	EFFDETRQL	EFFDETRQL	0	0	0	0	0	EFFDETRQL	M18	0.404021	631.7	0.4158	<=SB
5	HLA-C*04:01	FFDETRQL	FFDETR-QL	0	0	0	6	1	FFDETRQL	M18	0.445336	404	0.0096	<=SB
5	HLA-C*04:01	FFDETRQLCDL	FFDETRQLL	0	8	2	0	0	FFDETRQLCDL	M18	0.363616	978	0.0286	<=SB
5	HLA-C*04:01	FFDETRQLC	FFDETRQLC	0	0	0	0	0	FFDETRQLC	M18	0.350882	1122.5	0.0356	<=SB
10	HLA-B*15:01	RQLCDLRLF	RQLCDLRLF	0	0	0	0	0	RQLCDLRLF	M18	0.653807	42.3	0.2075	<=SB
2	HLA-B*40:01	REEFFDETRQL	REFDETRQL	0	2	2	0	0	REEFFDETRQL	M18	0.480189	277.1	0.4867	<=SB
10	HLA-A*32:01	RQLCDLRLF	RQLCDLRLF	0	0	0	0	0	RQLCDLRLF	M18	0.508737	203.4	0.3578	<=SB
8	HLA-A*68:01	ETRQLCDLR	ETRQLCDLR	0	0	0	0	0	ETRQLCDLR	M18	0.666222	37	0.4328	<=SB
5	HLA-C*07:04	FFDETRQL	FFDETR-QL	0	0	0	6	1	FFDETRQL	M18	0.22682	4296.8	0.2241	<=SB
4	HLA-C*14:02	EFFDETRQL	EFFDETRQL	0	0	0	0	0	EFFDETRQL	M18	0.53887	146.8	0.4668	<=SB
10	HLA-B*52:01	RQLCDLRLF	RQLCDLRLF	0	0	0	0	0	RQLCDLRLF	M18	0.239084	3762.9	0.4178	<=SB
8	HLA-A*33:01	ETRQLCDLR	ETRQLCDLR	0	0	0	0	0	ETRQLCDLR	M18	0.652085	43.1	0.1249	<=SB
9	HLA-B*27:02	TRQLCDLRLF	TRLCDLRLF	0	2	1	0	0	TRQLCDLRLF	M18	0.450786	380.8	0.1404	<=SB
10	HLA-B*27:02	RQLCDLRLF	RQLCDLRLF	0	0	0	0	0	RQLCDLRLF	M18	0.406186	617	0.2367	<=SB
8	HLA-A*33:03	ETRQLCDLR	ETRQLCDLR	0	0	0	0	0	ETRQLCDLR	M18	0.659989	39.6	0.1457	<=SB
10	HLA-B*47:01	RQLCDLRLF	RQLCDLRLF	0	0	0	0	0	RQLCDLRLF	M18	0.532293	157.7	0.0263	<=SB
10	HLA-B*15:03	RQLCDLRLF	RQLCDLRLF	0	0	0	0	0	RQLCDLRLF	M18	0.871806	4	0.0283	<=SB
10	HLA-B*48:01	RQLCDLRLF	RQLCDLRLF	0	0	0	0	0	RQLCDLRLF	M18	0.303399	1876.3	0.2131	<=SB
10	HLA-B*48:01	RQLCDLRL	RQLC-DLRL	0	0	0	4	1	RQLCDLRL	M18	0.281714	2372.5	0.2605	<=SB
10	HLA-B*15:07	RQLCDLRLF	RQLCDLRLF	0	0	0	0	0	RQLCDLRLF	M18	0.577203	97	0.2372	<=SB
10	HLA-B*15:24	RQLCDLRLF	RQLCDLRLF	0	0	0	0	0	RQLCDLRLF	M18	0.551849	127.6	0.0283	<=SB
9	HLA-B*15:24	TRQLCDLRLF	TQLCDLRLF	0	1	1	0	0	TRQLCDLRLF	M18	0.40737	609.2	0.436	<=SB
5	HLA-C*18:01	FFDETRQL	FFDETR-QL	0	0	0	6	1	FFDETRQL	M18	0.307608	1792.8	0.0099	<=SB
5	HLA-C*18:01	FFDETRQLCDL	FFDETRQLL	0	8	2	0	0	FFDETRQLCDL	M18	0.246832	3460.3	0.0316	<=SB
5	HLA-C*18:01	FFDETRQLC	FFDETRQLC	0	0	0	0	0	FFDETRQLC	M18	0.230471	4130.4	0.0478	<=SB
10	HLA-B*13:01	RQLCDLRLF	RQLCDLRLF	0	0	0	0	0	RQLCDLRLF	M18	0.559597	117.3	0.0511	<=SB
4	HLA-C*14:03	EFFDETRQL	EFFDETRQL	0	0	0	0	0	EFFDETRQL	M18	0.53887	146.8	0.4668	<=SB
5	HLA-C*04:03	FFDETRQL	FFDETR-QL	0	0	0	6	1	FFDETRQL	M18	0.288404	2206.8	0.2	<=SB
5	HLA-C*04:03	FFDETRQLC	FFDETRQLC	0	0	0	0	0	FFDETRQLC	M18	0.281645	2374.3	0.2158	<=SB
5	HLA-C*04:03	FFDETRQLCDL	FFDETRQLL	0	8	2	0	0	FFDETRQLCDL	M18	0.271291	2655.7	0.24	<=SB
8	HLA-A*33:05	ETRQLCDLR	ETRQLCDLR	0	0	0	0	0	ETRQLCDLR	M18	0.652085	43.1	0.1249	<=SB
10	HLA-B*15:39	RQLCDLRLF	RQLCDLRLF	0	0	0	0	0	RQLCDLRLF	M18	0.726062	19.4	0.1164	<=SB
10	HLA-A*32:04	RQLCDLRLF	RQLCDLRLF	0	0	0	0	0	RQLCDLRLF	M18	0.41849	540.1	0.4095	<=SB
8	HLA-A*68:03	ETRQLCDLR	ETRQLCDLR	0	0	0	0	0	ETRQLCDLR	M18	0.650956	43.7	0.2346	<=SB
4	HLA-C*07:19	EFFDETRQL	EFFDETRQL	0	0	0	0	0	EFFDETRQL	M18	0.385433	772.4	0.4414	<=SB
4	HLA-C*07:27	EFFDETRQL	EFFDETRQL	0	0	0	0	0	EFFDETRQL	M18	0.346936	1171.5	0.4116	<=SB
10	HLA-B*15:33	RQLCDLRLF	RQLCDLRLF	0	0	0	0	0	RQLCDLRLF	M18	0.653807	42.3	0.2075	<=SB
4	HLA-C*07:10	EFFDETRQL	EFFDETRQL	0	0	0	0	0	EFFDETRQL	M18	0.409633	594.5	0.3464	<=SB
10	HLA-B*47:02	RQLCDLRLF	RQLCDLRLF	0	0	0	0	0	RQLCDLRLF	M18	0.516801	186.4	0.1196	<=SB
10	HLA-B*15:12	RQLCDLRLF	RQLCDLRLF	0	0	0	0	0	RQLCDLRLF	M18	0.446306	399.8	0.3607	<=SB
3	HLA-B*39:01	FRHSVVVPC	FRHSVVVPC	0	0	0	0	0	FRHSVVVPC	M19	0.422573	516.8	0.4829	<=SB
3	HLA-B*39:06	FRHSVVVPC	FRHSVVVPC	0	0	0	0	0	FRHSVVVPC	M19	0.502773	217	0.0995	<=SB
3	HLA-B*73:01	FRHSVVVPC	FRHSVVVPC	0	0	0	0	0	FRHSVVVPC	M19	0.413615	569.4	0.0368	<=SB
3	HLA-B*39:24	FRHSVVVPC	FRHSVVVPC	0	0	0	0	0	FRHSVVVPC	M19	0.515461	189.2	0.2129	<=SB
3	HLA-B*39:31	FRHSVVVPC	FRHSVVVPC	0	0	0	0	0	FRHSVVVPC	M19	0.374148	872.7	0.37	<=SB
3	HLA-B*27:12	FRHSVVVPC	FRHSVVVPC	0	0	0	0	0	FRHSVVVPC	M19	0.510814	198.9	0.4824	<=SB
3	HLA-B*27:08	FRHSVVVPC	FRHSVVVPC	0	0	0	0	0	FRHSVVVPC	M19	0.515591	188.9	0.3764	<=SB
11	HLA-C*07:01	HAKERIRFV	HAKERIRFV	0	0	0	0	0	HAKERIRFV	M20	0.331778	1380.2	0.4578	<=SB
5	HLA-A*03:01	RLERILHAK	RLERILHAK	0	0	0	0	0	RLERILHAK	M20	0.605224	71.6	0.2713	<=SB
11	HLA-B*08:01	HAKERIRFVI	HAKERRFVI	0	5	1	0	0	HAKERIRFVI	M20	0.548633	132.1	0.2368	<=SB
11	HLA-B*08:01	HAKERIRFV	HAKERIRFV	0	0	0	0	0	HAKERIRFV	M20	0.532121	158	0.2809	<=SB
11	HLA-B*08:01	HAKERIRF	HAKERI-RF	0	0	0	6	1	HAKERIRF	M20	0.474235	295.5	0.4938	<=SB
11	HLA-C*06:02	HAKERIRFV	HAKERIRFV	0	0	0	0	0	HAKERIRFV	M20	0.414859	561.8	0.1853	<=SB
10	HLA-B*38:01	LHAKERIRF	LHAKERIRF	0	0	0	0	0	LHAKERIRF	M20	0.320739	1555.3	0.3111	<=SB
3	HLA-B*55:01	IPRLERILHA	IPRLERILA	0	8	1	0	0	IPRLERILHA	M20	0.476972	286.9	0.0997	<=SB
11	HLA-C*07:04	HAKERIRFV	HAKERIRFV	0	0	0	0	0	HAKERIRFV	M20	0.207352	5304.3	0.3381	<=SB
10	HLA-B*39:06	LHAKERIRFVI	LHARIRFVI	0	3	2	0	0	LHAKERIRFVI	M20	0.356212	1059.6	0.4472	<=SB
5	HLA-A*03:02	RLERILHAK	RLERILHAK	0	0	0	0	0	RLERILHAK	M20	0.65219	43.1	0.1079	<=SB
10	HLA-B*15:18	LHAKERIRF	LHAKERIRF	0	0	0	0	0	LHAKERIRF	M20	0.462282	336.3	0.1082	<=SB
10	HLA-B*15:10	LHAKERIRF	LHAKERIRF	0	0	0	0	0	LHAKERIRF	M20	0.23305	4016.8	0.3405	<=SB
5	HLA-A*74:01	RLERILHAK	RLERILHAK	0	0	0	0	0	RLERILHAK	M20	0.437761	438.5	0.206	<=SB
10	HLA-B*15:09	LHAKERIRF	LHAKERIRF	0	0	0	0	0	LHAKERIRF	M20	0.21378	4947.9	0.4641	<=SB
5	HLA-A*74:03	RLERILHAK	RLERILHAK	0	0	0	0	0	RLERILHAK	M20	0.437761	438.5	0.206	<=SB
11	HLA-B*08:09	HAKERIRFV	HAKERIRFV	0	0	0	0	0	HAKERIRFV	M20	0.446848	397.4	0.1071	<=SB
11	HLA-B*08:09	HAKERIRFVI	HAKERRFVI	0	5	1	0	0	HAKERIRFVI	M20	0.412905	573.8	0.1689	<=SB
3	HLA-B*08:09	IPRLERILHA	IPRLRILHA	0	4	1	0	0	IPRLERILHA	M20	0.356657	1054.5	0.387	<=SB
3	HLA-B*07:09	IPRLERILH	IPRLERILH	0	0	0	0	0	IPRLERILH	M20	0.497023	230.9	0.3631	<=SB
11	HLA-C*06:17	HAKERIRFV	HAKERIRFV	0	0	0	0	0	HAKERIRFV	M20	0.414859	561.8	0.1853	<=SB
11	HLA-C*07:18	HAKERIRFV	HAKERIRFV	0	0	0	0	0	HAKERIRFV	M20	0.331778	1380.2	0.4578	<=SB
3	HLA-B*54:01	IPRLERILHA	IPLERILHA	0	2	1	0	0	IPRLERILHA	M20	0.450129	383.6	0.3733	<=SB
3	HLA-B*55:02	IPRLERILHA	IPLERILHA	0	2	1	0	0	IPRLERILHA	M20	0.482159	271.2	0.3535	<=SB
5	HLA-A*03:05	RLERILHAK	RLERILHAK	0	0	0	0	0	RLERILHAK	M20	0.605224	71.6	0.2713	<=SB
10	HLA-B*38:02	LHAKERIRF	LHAKERIRF	0	0	0	0	0	LHAKERIRF	M20	0.295742	2038.4	0.4612	<=SB
11	HLA-C*12:04	HAKERIRFV	HAKERIRFV	0	0	0	0	0	HAKERIRFV	M20	0.495564	234.6	0.4368	<=SB
11	HLA-C*07:22	HAKERIRFV	HAKERIRFV	0	0	0	0	0	HAKERIRFV	M20	0.280861	2394.5	0.3103	<=SB
4	HLA-A*68:01	STVHIMKNR	STVHIMKNR	0	0	0	0	0	STVHIMKNR	M21	0.776725	11.2	0.118	<=SB
4	HLA-A*31:01	STVHIMKNR	STVHIMKNR	0	0	0	0	0	STVHIMKNR	M21	0.635243	51.8	0.4322	<=SB
4	HLA-A*33:01	STVHIMKNR	STVHIMKNR	0	0	0	0	0	STVHIMKNR	M21	0.529459	162.6	0.4101	<=SB
4	HLA-A*66:01	STVHIMKNR	STVHIMKNR	0	0	0	0	0	STVHIMKNR	M21	0.473649	297.4	0.1121	<=SB
4	HLA-A*33:03	STVHIMKNR	STVHIMKNR	0	0	0	0	0	STVHIMKNR	M21	0.646717	45.7	0.1717	<=SB
4	HLA-A*34:02	STVHIMKNR	STVHIMKNR	0	0	0	0	0	STVHIMKNR	M21	0.552034	127.3	0.2377	<=SB
9	HLA-B*07:10	MKNRNGGGSL	MKRNGGGSL	0	2	1	0	0	MKNRNGGGSL	M21	0.326379	1463.3	0.1447	<=SB
10	HLA-B*07:10	KNRNGGGSL	KNRNGGGSL	0	0	0	0	0	KNRNGGGSL	M21	0.268427	2739.3	0.4067	<=SB
4	HLA-A*33:05	STVHIMKNR	STVHIMKNR	0	0	0	0	0	STVHIMKNR	M21	0.529459	162.6	0.4101	<=SB
4	HLA-A*68:03	STVHIMKNR	STVHIMKNR	0	0	0	0	0	STVHIMKNR	M21	0.738525	16.9	0.0753	<=SB
4	HLA-A*34:01	STVHIMKNR	STVHIMKNR	0	0	0	0	0	STVHIMKNR	M21	0.523093	174.2	0.1041	<=SB
10	HLA-B*07:02	VPTGHATSL	VPTGHATSL	0	0	0	0	0	VPTGHATSL	M22	0.767005	12.4	0.0357	<=SB
9	HLA-B*07:02	SVPTGHATSL	SPTGHATSL	0	1	1	0	0	SVPTGHATSL	M22	0.679557	32	0.1139	<=SB
8	HLA-B*07:02	SSVPTGHATSL	SPTGHATSL	0	1	2	0	0	SSVPTGHATSL	M22	0.519322	181.4	0.4429	<=SB
10	HLA-B*35:01	VPTGHATSL	VPTGHATSL	0	0	0	0	0	VPTGHATSL	M22	0.551158	128.6	0.3732	<=SB
10	HLA-B*35:03	VPTGHATSL	VPTGHATSL	0	0	0	0	0	VPTGHATSL	M22	0.50377	214.7	0.0418	<=SB
10	HLA-B*35:02	VPTGHATSL	VPTGHATSL	0	0	0	0	0	VPTGHATSL	M22	0.530763	160.3	0.0457	<=SB
10	HLA-B*35:08	VPTGHATSL	VPTGHATSL	0	0	0	0	0	VPTGHATSL	M22	0.431425	469.6	0.2673	<=SB
10	HLA-B*07:05	VPTGHATSL	VPTGHATSL	0	0	0	0	0	VPTGHATSL	M22	0.789625	9.7	0.0238	<=SB
9	HLA-B*07:05	SVPTGHATSL	SPTGHATSL	0	1	1	0	0	SVPTGHATSL	M22	0.692586	27.8	0.1135	<=SB
8	HLA-B*07:05	SSVPTGHATSL	SPTGHATSL	0	1	2	0	0	SSVPTGHATSL	M22	0.535279	152.7	0.4541	<=SB
10	HLA-B*07:04	VPTGHATSL	VPTGHATSL	0	0	0	0	0	VPTGHATSL	M22	0.687084	29.5	0.0667	<=SB
9	HLA-B*07:04	SVPTGHATSL	SPTGHATSL	0	1	1	0	0	SVPTGHATSL	M22	0.581755	92.3	0.2073	<=SB
10	HLA-B*42:01	VPTGHATSL	VPTGHATSL	0	0	0	0	0	VPTGHATSL	M22	0.776188	11.3	0.0377	<=SB
9	HLA-B*42:01	SVPTGHATSL	SPTGHATSL	0	1	1	0	0	SVPTGHATSL	M22	0.619966	61.1	0.2937	<=SB
10	HLA-B*51:05	VPTGHATSL	VPTGHATSL	0	0	0	0	0	VPTGHATSL	M22	0.218094	4722.3	0.4058	<=SB
10	HLA-B*07:10	VPTGHATSL	VPTGHATSL	0	0	0	0	0	VPTGHATSL	M22	0.354114	1083.9	0.0871	<=SB
10	HLA-B*39:10	VPTGHATSL	VPTGHATSL	0	0	0	0	0	VPTGHATSL	M22	0.707193	23.8	0.0337	<=SB
9	HLA-B*39:10	SVPTGHATSL	SPTGHATSL	0	1	1	0	0	SVPTGHATSL	M22	0.479346	279.6	0.455	<=SB
10	HLA-B*42:02	VPTGHATSL	VPTGHATSL	0	0	0	0	0	VPTGHATSL	M22	0.493432	240.1	0.1414	<=SB
10	HLA-B*67:01	VPTGHATSL	VPTGHATSL	0	0	0	0	0	VPTGHATSL	M22	0.725755	19.4	0.0361	<=SB
9	HLA-B*67:01	SVPTGHATSL	SPTGHATSL	0	1	1	0	0	SVPTGHATSL	M22	0.500453	222.5	0.3965	<=SB
10	HLA-B*51:02	VPTGHATSL	VPTGHATSL	0	0	0	0	0	VPTGHATSL	M22	0.293222	2094.7	0.4978	<=SB
10	HLA-B*81:01	VPTGHATSL	VPTGHATSL	0	0	0	0	0	VPTGHATSL	M22	0.627877	56.1	0.0211	<=SB
9	HLA-B*81:01	SVPTGHATSL	SPTGHATSL	0	1	1	0	0	SVPTGHATSL	M22	0.412034	579.2	0.2024	<=SB
10	HLA-B*07:09	VPTGHATSL	VPTGHATSL	0	0	0	0	0	VPTGHATSL	M22	0.628912	55.4	0.0816	<=SB
9	HLA-B*07:09	SVPTGHATSL	SPTGHATSL	0	1	1	0	0	SVPTGHATSL	M22	0.481455	273.3	0.424	<=SB
10	HLA-B*35:12	VPTGHATSL	VPTGHATSL	0	0	0	0	0	VPTGHATSL	M22	0.530763	160.3	0.0457	<=SB
10	HLA-B*35:17	VPTGHATSL	VPTGHATSL	0	0	0	0	0	VPTGHATSL	M22	0.504508	213	0.4278	<=SB
10	HLA-B*35:41	VPTGHATSL	VPTGHATSL	0	0	0	0	0	VPTGHATSL	M22	0.605475	71.4	0.4312	<=SB
10	HLA-B*78:01	VPTGHATSL	VPTGHATSL	0	0	0	0	0	VPTGHATSL	M22	0.328785	1425.7	0.3425	<=SB
10	HLA-B*35:04	VPTGHATSL	VPTGHATSL	0	0	0	0	0	VPTGHATSL	M22	0.530763	160.3	0.0457	<=SB
10	HLA-B*35:05	VPTGHATSL	VPTGHATSL	0	0	0	0	0	VPTGHATSL	M22	0.525169	170.3	0.4141	<=SB
10	HLA-B*51:29	VPTGHATSL	VPTGHATSL	0	0	0	0	0	VPTGHATSL	M22	0.258593	3046.8	0.3845	<=SB
10	HLA-B*14:03	VPTGHATSL	VPTGHATSL	0	0	0	0	0	VPTGHATSL	M22	0.265946	2813.8	0.3865	<=SB
10	HLA-B*07:06	VPTGHATSL	VPTGHATSL	0	0	0	0	0	VPTGHATSL	M22	0.789625	9.7	0.0238	<=SB
9	HLA-B*07:06	SVPTGHATSL	SPTGHATSL	0	1	1	0	0	SVPTGHATSL	M22	0.692586	27.8	0.1135	<=SB
8	HLA-B*07:06	SSVPTGHATSL	SPTGHATSL	0	1	2	0	0	SSVPTGHATSL	M22	0.535279	152.7	0.4541	<=SB
5	HLA-B*55:01	KPIIIGCHA	KPIIIGCHA	0	0	0	0	0	KPIIIGCHA	M23	0.466192	322.4	0.1152	<=SB
4	HLA-B*55:01	VKPIIIGCHA	VPIIIGCHA	0	1	1	0	0	VKPIIIGCHA	M23	0.336574	1310.4	0.496	<=SB
5	HLA-B*56:01	KPIIIGCHA	KPIIIGCHA	0	0	0	0	0	KPIIIGCHA	M23	0.466509	321.3	0.2467	<=SB
4	HLA-B*56:01	VKPIIIGCHA	VPIIIGCHA	0	1	1	0	0	VKPIIIGCHA	M23	0.41047	589.1	0.401	<=SB
5	HLA-B*35:08	KPIIIGCHAY	KPIIIGHAY	0	6	1	0	0	KPIIIGCHAY	M23	0.358508	1033.6	0.4811	<=SB
5	HLA-B*07:09	KPIIIGCHAY	KPIIIGHAY	0	6	1	0	0	KPIIIGCHAY	M23	0.617527	62.7	0.0989	<=SB
5	HLA-B*35:17	KPIIIGCHAY	KPIIIGCAY	0	7	1	0	0	KPIIIGCHAY	M23	0.509864	201	0.41	<=SB
4	HLA-B*54:01	VKPIIIGCHA	VPIIIGCHA	0	1	1	0	0	VKPIIIGCHA	M23	0.455459	362.1	0.3611	<=SB
5	HLA-B*54:01	KPIIIGCHA	KPIIIGCHA	0	0	0	0	0	KPIIIGCHA	M23	0.440172	427.2	0.3963	<=SB
5	HLA-B*55:02	KPIIIGCHA	KPIIIGCHA	0	0	0	0	0	KPIIIGCHA	M23	0.533246	156	0.234	<=SB
4	HLA-B*55:02	VKPIIIGCHA	VPIIIGCHA	0	1	1	0	0	VKPIIIGCHA	M23	0.488288	253.8	0.3364	<=SB
5	HLA-B*35:05	KPIIIGCHAY	KPIIIGCAY	0	7	1	0	0	KPIIIGCHAY	M23	0.530006	161.6	0.3976	<=SB
5	HLA-B*08:01	WLHKRGKYI	WLHKRGKYI	0	0	0	0	0	WLHKRGKYI	M24	0.66387	38	0.0625	<=SB
11	HLA-A*24:02	KYIKTWRPRYF	KYIKTWRYF	0	6	2	0	0	KYIKTWRPRYF	M24	0.57077	104	0.2185	<=SB
8	HLA-B*27:05	KRGKYIKTWR	KRGKYITWR	0	6	1	0	0	KRGKYIKTWR	M24	0.538975	146.7	0.4808	<=SB
11	HLA-A*31:01	KYIKTWRPR	KYIKTWRPR	0	0	0	0	0	KYIKTWRPR	M24	0.773899	11.5	0.0637	<=SB
9	HLA-A*31:01	RGKYIKTWR	RGKYIKTWR	0	0	0	0	0	RGKYIKTWR	M24	0.756273	14	0.0816	<=SB
9	HLA-A*31:01	RGKYIKTWRPR	RYIKTWRPR	0	1	2	0	0	RGKYIKTWRPR	M24	0.654486	42	0.3471	<=SB
10	HLA-A*31:01	GKYIKTWRPR	GYIKTWRPR	0	1	1	0	0	GKYIKTWRPR	M24	0.624214	58.3	0.4915	<=SB
11	HLA-A*23:01	KYIKTWRPRYF	KYIKTWRYF	0	6	2	0	0	KYIKTWRPRYF	M24	0.61575	63.9	0.2394	<=SB
5	HLA-C*07:04	WLHKRGKYI	WLHKRGKYI	0	0	0	0	0	WLHKRGKYI	M24	0.241807	3653.6	0.1635	<=SB
11	HLA-A*30:02	KYIKTWRPRY	KYITWRPRY	0	3	1	0	0	KYIKTWRPRY	M24	0.61526	64.3	0.1453	<=SB
8	HLA-B*27:02	KRGKYIKTW	KRGKYIKTW	0	0	0	0	0	KRGKYIKTW	M24	0.432426	464.5	0.1801	<=SB
11	HLA-A*24:03	KYIKTWRPRYF	KYIKTWRYF	0	6	2	0	0	KYIKTWRPRYF	M24	0.777023	11.2	0.1456	<=SB
11	HLA-A*30:04	KYIKTWRPRY	KYIKTWRPY	0	8	1	0	0	KYIKTWRPRY	M24	0.432757	462.9	0.2812	<=SB
11	HLA-A*24:07	KYIKTWRPRYF	KYIKTWRYF	0	6	2	0	0	KYIKTWRPRYF	M24	0.479425	279.4	0.2819	<=SB
8	HLA-B*27:03	KRGKYIKTWR	KRGKYITWR	0	6	1	0	0	KRGKYIKTWR	M24	0.28563	2274.1	0.4259	<=SB
5	HLA-B*08:09	WLHKRGKYI	WLHKRGKYI	0	0	0	0	0	WLHKRGKYI	M24	0.464659	327.8	0.0822	<=SB
8	HLA-B*27:10	KRGKYIKTWR	KRGKYITWR	0	6	1	0	0	KRGKYIKTWR	M24	0.392062	718.9	0.3403	<=SB
11	HLA-A*01:01	QTGVMICAY	QTGVMICAY	0	0	0	0	0	QTGVMICAY	M25	0.417604	545.3	0.3238	<=SB
10	HLA-B*15:01	GQTGVMICAY	GQTGMICAY	0	4	1	0	0	GQTGVMICAY	M25	0.672462	34.6	0.1673	<=SB
10	HLA-A*30:02	GQTGVMICAY	GQTGVMCAY	0	6	1	0	0	GQTGVMICAY	M25	0.539029	146.6	0.3778	<=SB
11	HLA-A*30:02	QTGVMICAY	QTGVMICAY	0	0	0	0	0	QTGVMICAY	M25	0.528552	164.2	0.4228	<=SB
10	HLA-B*47:01	GQTGVMICAY	GQTGVMIAY	0	7	1	0	0	GQTGVMICAY	M25	0.390269	733	0.3302	<=SB
11	HLA-A*30:04	QTGVMICAY	QTGVMICAY	0	0	0	0	0	QTGVMICAY	M25	0.435248	450.6	0.2712	<=SB
10	HLA-A*30:04	GQTGVMICAY	GQTGVMCAY	0	6	1	0	0	GQTGVMICAY	M25	0.395576	692.1	0.4593	<=SB
10	HLA-B*15:03	GQTGVMICAY	GQTGMICAY	0	4	1	0	0	GQTGVMICAY	M25	0.711176	22.8	0.4094	<=SB
10	HLA-B*15:07	GQTGVMICAY	GQTGMICAY	0	4	1	0	0	GQTGVMICAY	M25	0.586134	88.1	0.2093	<=SB
11	HLA-A*01:03	QTGVMICAY	QTGVMICAY	0	0	0	0	0	QTGVMICAY	M25	0.368342	929.3	0.3355	<=SB
11	HLA-A*80:01	QTGVMICAY	QTGVMICAY	0	0	0	0	0	QTGVMICAY	M25	0.415335	558.9	0.4572	<=SB
11	HLA-A*01:02	QTGVMICAY	QTGVMICAY	0	0	0	0	0	QTGVMICAY	M25	0.395079	695.8	0.2915	<=SB
10	HLA-B*15:39	GQTGVMICAY	GQTGVMIAY	0	7	1	0	0	GQTGVMICAY	M25	0.630735	54.3	0.413	<=SB
11	HLA-A*36:01	QTGVMICAY	QTGVMICAY	0	0	0	0	0	QTGVMICAY	M25	0.44483	406.2	0.3321	<=SB
10	HLA-B*15:33	GQTGVMICAY	GQTGMICAY	0	4	1	0	0	GQTGVMICAY	M25	0.672462	34.6	0.1673	<=SB
10	HLA-B*47:02	GQTGVMICAY	GQTGVMIAY	0	7	1	0	0	GQTGVMICAY	M25	0.400573	655.7	0.4747	<=SB
10	HLA-B*15:12	GQTGVMICAY	GQTGVICAY	0	5	1	0	0	GQTGVMICAY	M25	0.479438	279.3	0.2301	<=SB
11	HLA-A*01:06	QTGVMICAY	QTGVMICAY	0	0	0	0	0	QTGVMICAY	M25	0.487327	256.5	0.1606	<=SB
11	HLA-B*08:01	SMNRRPIL	SMNRRP-IL	0	0	0	6	1	SMNRRPIL	M27	0.647761	45.2	0.0764	<=SB
9	HLA-B*08:01	MGSMNRRPIL	MGMNRRPIL	0	2	1	0	0	MGSMNRRPIL	M27	0.605792	71.2	0.1228	<=SB
8	HLA-B*08:01	CMGSMNRRPIL	CMMNRRPIL	0	2	2	0	0	CMGSMNRRPIL	M27	0.509619	201.5	0.3573	<=SB
11	HLA-B*08:01	SMNRRPILTI	SMNRRILTI	0	5	1	0	0	SMNRRPILTI	M27	0.491828	244.3	0.4247	<=SB
10	HLA-C*16:01	GSMNRRPIL	GSMNRRPIL	0	0	0	0	0	GSMNRRPIL	M27	0.551569	128	0.4379	<=SB
6	HLA-A*68:01	SSCMGSMNRR	SSMGSMNRR	0	2	1	0	0	SSCMGSMNRR	M27	0.674295	33.9	0.4014	<=SB
5	HLA-A*68:01	NSSCMGSMNR	NSSCMSMNR	0	5	1	0	0	NSSCMGSMNR	M27	0.668913	36	0.4223	<=SB
10	HLA-C*07:04	GSMNRRPIL	GSMNRRPIL	0	0	0	0	0	GSMNRRPIL	M27	0.198475	5839	0.3989	<=SB
10	HLA-C*16:02	GSMNRRPIL	GSMNRRPIL	0	0	0	0	0	GSMNRRPIL	M27	0.437815	438.2	0.4585	<=SB
9	HLA-B*08:09	MGSMNRRPIL	MGMNRRPIL	0	2	1	0	0	MGSMNRRPIL	M27	0.399515	663.2	0.2081	<=SB
11	HLA-B*08:09	SMNRRPIL	SMNRRP-IL	0	0	0	6	1	SMNRRPIL	M27	0.384438	780.7	0.2555	<=SB
9	HLA-B*08:09	MGSMNRRPI	MGSMNRRPI	0	0	0	0	0	MGSMNRRPI	M27	0.359952	1017.6	0.3691	<=SB
11	HLA-A*32:04	SMNRRPILTI	SMRRPILTI	0	2	1	0	0	SMNRRPILTI	M27	0.407858	606	0.4648	<=SB
6	HLA-A*68:03	SSCMGSMNRR	SSMGSMNRR	0	2	1	0	0	SSCMGSMNRR	M27	0.598654	76.9	0.3911	<=SB
5	HLA-A*68:03	NSSCMGSMNR	NSSCMGSMR	0	8	1	0	0	NSSCMGSMNR	M27	0.59028	84.2	0.4179	<=SB
7	HLA-A*11:01	VVGAAGVGK	VVGAAGVGK	0	0	0	0	0	VVGAAGVGK	M28	0.612375	66.3	0.3996	<=SB
1	HLA-B*50:01	TEYKLVVVGAA	TEYKLVVAA	0	7	2	0	0	TEYKLVVVGAA	M28	0.47842	282.4	0.2047	<=SB
5	HLA-A*68:02	LVVVGAAGV	LVVVGAAGV	0	0	0	0	0	LVVVGAAGV	M28	0.646314	45.9	0.3915	<=SB
1	HLA-B*45:01	TEYKLVVVGAA	TEYKLVVAA	0	7	2	0	0	TEYKLVVVGAA	M28	0.482392	270.5	0.2666	<=SB
1	HLA-B*41:01	TEYKLVVVGAA	TEYKLVVAA	0	7	2	0	0	TEYKLVVVGAA	M28	0.462105	336.9	0.4758	<=SB
5	HLA-A*69:01	LVVVGAAGV	LVVVGAAGV	0	0	0	0	0	LVVVGAAGV	M28	0.569514	105.4	0.3456	<=SB
6	HLA-A*34:02	VVVGAAGVGK	VVVGAAVGK	0	6	1	0	0	VVVGAAGVGK	M28	0.513939	192.3	0.3814	<=SB
1	HLA-B*50:02	TEYKLVVVGAA	TEYKLVVAA	0	7	2	0	0	TEYKLVVVGAA	M28	0.408885	599.3	0.2074	<=SB
1	HLA-B*40:06	TEYKLVVVGAA	TEYKLVVAA	0	7	2	0	0	TEYKLVVVGAA	M28	0.445818	401.9	0.2805	<=SB
7	HLA-A*11:02	VVGAAGVGK	VVGAAGVGK	0	0	0	0	0	VVGAAGVGK	M28	0.612375	66.3	0.3996	<=SB
7	HLA-A*11:12	VVGAAGVGK	VVGAAGVGK	0	0	0	0	0	VVGAAGVGK	M28	0.612375	66.3	0.3996	<=SB
2	HLA-A*03:01	KIGDFGLATMK	KIFGLATMK	0	2	2	0	0	KIGDFGLATMK	M29	0.6526	42.9	0.1577	<=SB
3	HLA-C*04:01	IGDFGLATM	IGDFGLATM	0	0	0	0	0	IGDFGLATM	M29	0.186079	6677.1	0.3759	<=SB
3	HLA-C*05:01	IGDFGLATM	IGDFGLATM	0	0	0	0	0	IGDFGLATM	M29	0.505557	210.6	0.0963	<=SB
3	HLA-C*08:02	IGDFGLATM	IGDFGLATM	0	0	0	0	0	IGDFGLATM	M29	0.43589	447.4	0.0518	<=SB
11	HLA-B*27:05	MKSRWSGSHQF	MRWSGSHQF	0	1	2	0	0	MKSRWSGSHQF	M29	0.641725	48.3	0.1453	<=SB
6	HLA-B*57:01	FGLATMKSRW	FGLATMSRW	0	6	1	0	0	FGLATMKSRW	M29	0.540557	144.2	0.2982	<=SB
3	HLA-C*01:02	IGDFGLATM	IGDFGLATM	0	0	0	0	0	IGDFGLATM	M29	0.270112	2689.8	0.2537	<=SB
9	HLA-A*30:01	ATMKSRWSG	ATMKSRWSG	0	0	0	0	0	ATMKSRWSG	M29	0.603698	72.8	0.3698	<=SB
5	HLA-A*33:01	DFGLATMKSR	DFLATMKSR	0	2	1	0	0	DFGLATMKSR	M29	0.631446	53.9	0.1541	<=SB
6	HLA-B*58:01	FGLATMKSRW	FGLATMSRW	0	6	1	0	0	FGLATMKSRW	M29	0.639022	49.7	0.2846	<=SB
11	HLA-B*27:02	MKSRWSGSHQF	MRWSGSHQF	0	1	2	0	0	MKSRWSGSHQF	M29	0.586318	87.9	0.023	<=SB
2	HLA-A*03:02	KIGDFGLATMK	KIFGLATMK	0	2	2	0	0	KIGDFGLATMK	M29	0.554609	123.8	0.3733	<=SB
11	HLA-B*15:18	MKSRWSGSHQF	MRWSGSHQF	0	1	2	0	0	MKSRWSGSHQF	M29	0.335467	1326.2	0.4519	<=SB
6	HLA-B*57:03	FGLATMKSRW	FGLATMSRW	0	6	1	0	0	FGLATMKSRW	M29	0.501742	219.4	0.4242	<=SB
3	HLA-C*08:01	IGDFGLATM	IGDFGLATM	0	0	0	0	0	IGDFGLATM	M29	0.449244	387.2	0.1397	<=SB
3	HLA-C*08:03	IGDFGLATM	IGDFGLATM	0	0	0	0	0	IGDFGLATM	M29	0.449244	387.2	0.1397	<=SB
6	HLA-B*15:24	FGLATMKSRW	FLATMKSRW	0	1	1	0	0	FGLATMKSRW	M29	0.409879	592.9	0.4198	<=SB
11	HLA-B*27:07	MKSRWSGSHQF	MRWSGSHQF	0	1	2	0	0	MKSRWSGSHQF	M29	0.722706	20.1	0.1697	<=SB
11	HLA-B*27:03	MKSRWSGSHQF	MRWSGSHQF	0	1	2	0	0	MKSRWSGSHQF	M29	0.371815	895	0.1456	<=SB
3	HLA-C*04:03	IGDFGLATM	IGDFGLATM	0	0	0	0	0	IGDFGLATM	M29	0.34485	1198.2	0.1099	<=SB
11	HLA-B*27:09	MKSRWSGSHQF	MRWSGSHQF	0	1	2	0	0	MKSRWSGSHQF	M29	0.703814	24.6	0.1311	<=SB
11	HLA-B*27:14	MKSRWSGSHQF	MRWSGSHQF	0	1	2	0	0	MKSRWSGSHQF	M29	0.375664	858.5	0.4663	<=SB
5	HLA-A*33:05	DFGLATMKSR	DFLATMKSR	0	2	1	0	0	DFGLATMKSR	M29	0.631446	53.9	0.1541	<=SB
6	HLA-B*58:02	FGLATMKSRW	FGLATMSRW	0	6	1	0	0	FGLATMKSRW	M29	0.214316	4919.3	0.3658	<=SB
11	HLA-B*27:12	MKSRWSGSHQF	MRWSGSHQF	0	1	2	0	0	MKSRWSGSHQF	M29	0.616261	63.6	0.1417	<=SB
11	HLA-B*27:08	MKSRWSGSHQF	MRWSGSHQF	0	1	2	0	0	MKSRWSGSHQF	M29	0.6245	58.1	0.1241	<=SB
11	HLA-B*27:10	MKSRWSGSHQF	MRWSGSHQF	0	1	2	0	0	MKSRWSGSHQF	M29	0.388985	743.3	0.3519	<=SB
2	HLA-A*03:05	KIGDFGLATMK	KIFGLATMK	0	2	2	0	0	KIGDFGLATMK	M29	0.6526	42.9	0.1577	<=SB
9	HLA-A*11:01	TVCCMHLHEK	TVCCMHLHK	0	8	1	0	0	TVCCMHLHEK	M30	0.653788	42.3	0.2597	<=SB
8	HLA-A*11:01	STVCCMHLHEK	STVCCMHLK	0	8	2	0	0	STVCCMHLHEK	M30	0.645855	46.1	0.2843	<=SB
5	HLA-B*38:01	GHTSTVCCM	GHTSTVCCM	0	0	0	0	0	GHTSTVCCM	M30	0.310034	1746.3	0.3624	<=SB
4	HLA-B*38:01	YGHTSTVCCM	YHTSTVCCM	0	1	1	0	0	YGHTSTVCCM	M30	0.30848	1776	0.3698	<=SB
4	HLA-B*39:01	YGHTSTVCCM	YHTSTVCCM	0	1	1	0	0	YGHTSTVCCM	M30	0.446645	398.3	0.3974	<=SB
4	HLA-B*39:06	YGHTSTVCCM	YHTSTVCCM	0	1	1	0	0	YGHTSTVCCM	M30	0.415095	560.3	0.2486	<=SB
5	HLA-B*39:06	GHTSTVCCM	GHTSTVCCM	0	0	0	0	0	GHTSTVCCM	M30	0.357508	1044.8	0.4411	<=SB
9	HLA-A*03:02	TVCCMHLHEK	TVCCMHLEK	0	7	1	0	0	TVCCMHLHEK	M30	0.535387	152.5	0.4533	<=SB
4	HLA-B*15:18	YGHTSTVCCM	YHTSTVCCM	0	1	1	0	0	YGHTSTVCCM	M30	0.391395	724.1	0.2442	<=SB
5	HLA-B*15:18	GHTSTVCCM	GHTSTVCCM	0	0	0	0	0	GHTSTVCCM	M30	0.380595	813.9	0.28	<=SB
9	HLA-A*34:02	TVCCMHLHEK	TVCCMHLHK	0	8	1	0	0	TVCCMHLHEK	M30	0.512088	196.2	0.3886	<=SB
4	HLA-B*15:10	YGHTSTVCCM	YHTSTVCCM	0	1	1	0	0	YGHTSTVCCM	M30	0.279158	2439	0.1821	<=SB
5	HLA-B*15:10	GHTSTVCCM	GHTSTVCCM	0	0	0	0	0	GHTSTVCCM	M30	0.278626	2453.1	0.1836	<=SB
4	HLA-B*15:09	YGHTSTVCCM	YHTSTVCCM	0	1	1	0	0	YGHTSTVCCM	M30	0.292546	2110.1	0.1702	<=SB
5	HLA-B*15:09	GHTSTVCCM	GHTSTVCCM	0	0	0	0	0	GHTSTVCCM	M30	0.288165	2212.5	0.1802	<=SB
5	HLA-B*39:05	GHTSTVCCM	GHTSTVCCM	0	0	0	0	0	GHTSTVCCM	M30	0.390466	731.4	0.1804	<=SB
4	HLA-B*39:05	YGHTSTVCCM	YHTSTVCCM	0	1	1	0	0	YGHTSTVCCM	M30	0.365532	958	0.2272	<=SB
5	HLA-B*38:02	GHTSTVCCM	GHTSTVCCM	0	0	0	0	0	GHTSTVCCM	M30	0.306055	1823.2	0.4036	<=SB
4	HLA-B*38:02	YGHTSTVCCM	YHTSTVCCM	0	1	1	0	0	YGHTSTVCCM	M30	0.296645	2018.6	0.4561	<=SB
9	HLA-A*11:02	TVCCMHLHEK	TVCCMHLHK	0	8	1	0	0	TVCCMHLHEK	M30	0.653788	42.3	0.2597	<=SB
8	HLA-A*11:02	STVCCMHLHEK	STVCCMHLK	0	8	2	0	0	STVCCMHLHEK	M30	0.645855	46.1	0.2843	<=SB
9	HLA-A*11:12	TVCCMHLHEK	TVCCMHLHK	0	8	1	0	0	TVCCMHLHEK	M30	0.653788	42.3	0.2597	<=SB
8	HLA-A*11:12	STVCCMHLHEK	STVCCMHLK	0	8	2	0	0	STVCCMHLHEK	M30	0.645855	46.1	0.2843	<=SB
6	HLA-B*07:02	LPVTSFSSV	LPVTSFSSV	0	0	0	0	0	LPVTSFSSV	M31	0.637263	50.6	0.1756	<=SB
6	HLA-B*35:01	LPVTSFSSV	LPVTSFSSV	0	0	0	0	0	LPVTSFSSV	M31	0.51749	185.1	0.4692	<=SB
6	HLA-B*51:01	LPVTSFSSV	LPVTSFSSV	0	0	0	0	0	LPVTSFSSV	M31	0.560032	116.8	0.0118	<=SB
5	HLA-B*51:01	PLPVTSFSSV	LPVTSFSSV	1	0	0	0	0	LPVTSFSSV	M31	0.266462	2798.2	0.486	<=SB
3	HLA-C*01:02	ATPLPVTSF	ATPLPVTSF	0	0	0	0	0	ATPLPVTSF	M31	0.282908	2342	0.1988	<=SB
6	HLA-B*55:01	LPVTSFSSV	LPVTSFSSV	0	0	0	0	0	LPVTSFSSV	M31	0.641376	48.4	0.0102	<=SB
6	HLA-B*55:01	LPVTSFSSVS	LPVTSFSVS	0	6	1	0	0	LPVTSFSSVS	M31	0.388319	748.6	0.2941	<=SB
5	HLA-B*55:01	PLPVTSFSSV	LPVTSFSSV	1	0	0	0	0	LPVTSFSSV	M31	0.370969	903.2	0.3538	<=SB
4	HLA-B*55:01	TPLPVTSFS	TPLPVTSFS	0	0	0	0	0	TPLPVTSFS	M31	0.361192	1004	0.3878	<=SB
6	HLA-B*35:03	LPVTSFSSV	LPVTSFSSV	0	0	0	0	0	LPVTSFSSV	M31	0.415233	559.5	0.0944	<=SB
6	HLA-B*35:02	LPVTSFSSV	LPVTSFSSV	0	0	0	0	0	LPVTSFSSV	M31	0.467318	318.5	0.0883	<=SB
6	HLA-B*56:01	LPVTSFSSV	LPVTSFSSV	0	0	0	0	0	LPVTSFSSV	M31	0.685797	30	0.0183	<=SB
4	HLA-B*56:01	TPLPVTSFS	TPLPVTSFS	0	0	0	0	0	TPLPVTSFS	M31	0.506363	208.7	0.1639	<=SB
6	HLA-B*56:01	LPVTSFSSVS	LPVSFSSVS	0	3	1	0	0	LPVTSFSSVS	M31	0.47061	307.3	0.238	<=SB
4	HLA-B*56:01	TPLPVTSFSS	TPLPVTFSS	0	6	1	0	0	TPLPVTSFSS	M31	0.450994	380	0.2901	<=SB
6	HLA-B*53:01	LPVTSFSSV	LPVTSFSSV	0	0	0	0	0	LPVTSFSSV	M31	0.428901	482.6	0.4553	<=SB
6	HLA-B*07:05	LPVTSFSSV	LPVTSFSSV	0	0	0	0	0	LPVTSFSSV	M31	0.677725	32.7	0.1307	<=SB
6	HLA-B*51:08	LPVTSFSSV	LPVTSFSSV	0	0	0	0	0	LPVTSFSSV	M31	0.396943	681.9	0.0388	<=SB
6	HLA-B*51:07	LPVTSFSSV	LPVTSFSSV	0	0	0	0	0	LPVTSFSSV	M31	0.268296	2743.2	0.0633	<=SB
6	HLA-B*51:09	LPVTSFSSV	LPVTSFSSV	0	0	0	0	0	LPVTSFSSV	M31	0.433317	460.1	0.0383	<=SB
6	HLA-B*07:04	LPVTSFSSV	LPVTSFSSV	0	0	0	0	0	LPVTSFSSV	M31	0.612163	66.4	0.1658	<=SB
6	HLA-B*42:01	LPVTSFSSV	LPVTSFSSV	0	0	0	0	0	LPVTSFSSV	M31	0.750238	14.9	0.0575	<=SB
6	HLA-B*51:05	LPVTSFSSV	LPVTSFSSV	0	0	0	0	0	LPVTSFSSV	M31	0.361996	995.3	0.0369	<=SB
6	HLA-B*39:10	LPVTSFSSV	LPVTSFSSV	0	0	0	0	0	LPVTSFSSV	M31	0.673686	34.1	0.0513	<=SB
6	HLA-B*42:02	LPVTSFSSV	LPVTSFSSV	0	0	0	0	0	LPVTSFSSV	M31	0.553477	125.4	0.066	<=SB
6	HLA-B*08:09	LPVTSFSSV	LPVTSFSSV	0	0	0	0	0	LPVTSFSSV	M31	0.371566	897.4	0.306	<=SB
6	HLA-B*67:01	LPVTSFSSV	LPVTSFSSV	0	0	0	0	0	LPVTSFSSV	M31	0.70905	23.3	0.0499	<=SB
6	HLA-B*51:02	LPVTSFSSV	LPVTSFSSV	0	0	0	0	0	LPVTSFSSV	M31	0.583102	91	0.0097	<=SB
5	HLA-B*51:02	PLPVTSFSSV	LPVTSFSSV	1	0	0	0	0	LPVTSFSSV	M31	0.30441	1855.9	0.4435	<=SB
6	HLA-B*81:01	LPVTSFSSV	LPVTSFSSV	0	0	0	0	0	LPVTSFSSV	M31	0.508159	204.7	0.0796	<=SB
6	HLA-B*07:09	LPVTSFSSV	LPVTSFSSV	0	0	0	0	0	LPVTSFSSV	M31	0.585202	88.9	0.1499	<=SB
6	HLA-B*35:12	LPVTSFSSV	LPVTSFSSV	0	0	0	0	0	LPVTSFSSV	M31	0.467318	318.5	0.0883	<=SB
6	HLA-B*35:17	LPVTSFSSV	LPVTSFSSV	0	0	0	0	0	LPVTSFSSV	M31	0.510869	198.8	0.4067	<=SB
6	HLA-B*35:41	LPVTSFSSV	LPVTSFSSV	0	0	0	0	0	LPVTSFSSV	M31	0.589773	84.7	0.4829	<=SB
6	HLA-B*78:01	LPVTSFSSV	LPVTSFSSV	0	0	0	0	0	LPVTSFSSV	M31	0.614809	64.6	0.0091	<=SB
5	HLA-B*78:01	PLPVTSFSSV	LPVTSFSSV	1	0	0	0	0	LPVTSFSSV	M31	0.333517	1354.5	0.3254	<=SB
6	HLA-B*78:01	LPVTSFSSVS	LPVTSFSSV	0	0	0	0	0	LPVTSFSSV	M31	0.313546	1681.2	0.3977	<=SB
6	HLA-B*54:01	LPVTSFSSV	LPVTSFSSV	0	0	0	0	0	LPVTSFSSV	M31	0.754493	14.2	0.0153	<=SB
4	HLA-B*54:01	TPLPVTSFS	TPLPVTSFS	0	0	0	0	0	TPLPVTSFS	M31	0.523264	173.8	0.2209	<=SB
6	HLA-B*54:01	LPVTSFSSVS	LPVSFSSVS	0	3	1	0	0	LPVTSFSSVS	M31	0.498126	228.2	0.2582	<=SB
5	HLA-B*54:01	PLPVTSFSSV	LPVTSFSSV	1	0	0	0	0	LPVTSFSSV	M31	0.45582	360.6	0.3602	<=SB
4	HLA-B*54:01	TPLPVTSFSS	TPLPVTFSS	0	6	1	0	0	TPLPVTSFSS	M31	0.453953	368	0.3645	<=SB
6	HLA-B*55:02	LPVTSFSSV	LPVTSFSSV	0	0	0	0	0	LPVTSFSSV	M31	0.733647	17.8	0.016	<=SB
4	HLA-B*55:02	TPLPVTSFS	TPLPVTSFS	0	0	0	0	0	TPLPVTSFS	M31	0.553239	125.7	0.1969	<=SB
6	HLA-B*55:02	LPVTSFSSVS	LPVSFSSVS	0	3	1	0	0	LPVTSFSSVS	M31	0.516438	187.2	0.2674	<=SB
4	HLA-B*55:02	TPLPVTSFSS	TPLPVTFSS	0	6	1	0	0	TPLPVTSFSS	M31	0.509255	202.3	0.2829	<=SB
5	HLA-B*55:02	PLPVTSFSSV	LPVTSFSSV	1	0	0	0	0	LPVTSFSSV	M31	0.461927	337.6	0.413	<=SB
6	HLA-B*35:04	LPVTSFSSV	LPVTSFSSV	0	0	0	0	0	LPVTSFSSV	M31	0.467318	318.5	0.0883	<=SB
6	HLA-B*35:05	LPVTSFSSV	LPVTSFSSV	0	0	0	0	0	LPVTSFSSV	M31	0.529078	163.2	0.4004	<=SB
6	HLA-B*51:29	LPVTSFSSV	LPVTSFSSV	0	0	0	0	0	LPVTSFSSV	M31	0.477967	283.8	0.0139	<=SB
6	HLA-B*07:06	LPVTSFSSV	LPVTSFSSV	0	0	0	0	0	LPVTSFSSV	M31	0.677725	32.7	0.1307	<=SB
11	HLA-A*01:01	GTGVMICAY	GTGVMICAY	0	0	0	0	0	GTGVMICAY	M32	0.368374	928.9	0.4569	<=SB
11	HLA-A*30:02	GTGVMICAY	GTGVMICAY	0	0	0	0	0	GTGVMICAY	M32	0.555973	122	0.3061	<=SB
11	HLA-A*30:04	GTGVMICAY	GTGVMICAY	0	0	0	0	0	GTGVMICAY	M32	0.422415	517.7	0.324	<=SB
11	HLA-A*01:03	GTGVMICAY	GTGVMICAY	0	0	0	0	0	GTGVMICAY	M32	0.318438	1594.6	0.4983	<=SB
11	HLA-A*80:01	GTGVMICAY	GTGVMICAY	0	0	0	0	0	GTGVMICAY	M32	0.433311	460.1	0.404	<=SB
11	HLA-A*01:02	GTGVMICAY	GTGVMICAY	0	0	0	0	0	GTGVMICAY	M32	0.357375	1046.3	0.4509	<=SB
11	HLA-A*36:01	GTGVMICAY	GTGVMICAY	0	0	0	0	0	GTGVMICAY	M32	0.46026	343.7	0.2853	<=SB
11	HLA-A*01:06	GTGVMICAY	GTGVMICAY	0	0	0	0	0	GTGVMICAY	M32	0.458108	351.8	0.2068	<=SB
3	HLA-A*33:01	EVVRRCPHR	EVVRRCPHR	0	0	0	0	0	EVVRRCPHR	M33	0.643197	47.5	0.1377	<=SB
3	HLA-A*66:01	EVVRRCPHR	EVVRRCPHR	0	0	0	0	0	EVVRRCPHR	M33	0.376641	849.5	0.3634	<=SB
3	HLA-A*33:03	EVVRRCPHR	EVVRRCPHR	0	0	0	0	0	EVVRRCPHR	M33	0.656095	41.3	0.154	<=SB
3	HLA-A*33:05	EVVRRCPHR	EVVRRCPHR	0	0	0	0	0	EVVRRCPHR	M33	0.643197	47.5	0.1377	<=SB
3	HLA-A*68:03	EVVRRCPHR	EVVRRCPHR	0	0	0	0	0	EVVRRCPHR	M33	0.590002	84.4	0.4188	<=SB
3	HLA-A*34:01	EVVRRCPHR	EVVRRCPHR	0	0	0	0	0	EVVRRCPHR	M33	0.410582	588.4	0.4792	<=SB
9	HLA-C*07:01	ERCPHRPIL	ERCPHRPIL	0	0	0	0	0	ERCPHRPIL	M34	0.339787	1265.7	0.4198	<=SB
9	HLA-B*14:02	ERCPHRPIL	ERCPHRPIL	0	0	0	0	0	ERCPHRPIL	M34	0.339776	1265.8	0.1261	<=SB
11	HLA-B*55:01	CPHRPILQA	CPHRPILQA	0	0	0	0	0	CPHRPILQA	M34	0.561587	114.8	0.0295	<=SB
10	HLA-B*55:01	RCPHRPILQA	RPHRPILQA	0	1	1	0	0	RCPHRPILQA	M34	0.39236	716.6	0.2815	<=SB
8	HLA-B*49:01	LERCPHRPI	LERCPHRPI	0	0	0	0	0	LERCPHRPI	M34	0.446565	398.6	0.1564	<=SB
8	HLA-B*50:01	LERCPHRPI	LERCPHRPI	0	0	0	0	0	LERCPHRPI	M34	0.470277	308.4	0.2231	<=SB
9	HLA-B*14:01	ERCPHRPIL	ERCPHRPIL	0	0	0	0	0	ERCPHRPIL	M34	0.339776	1265.8	0.1261	<=SB
8	HLA-B*52:01	LERCPHRPI	LERCPHRPI	0	0	0	0	0	LERCPHRPI	M34	0.234449	3956.4	0.4579	<=SB
6	HLA-A*33:01	DVLERCPHR	DVLERCPHR	0	0	0	0	0	DVLERCPHR	M34	0.653504	42.5	0.1225	<=SB
11	HLA-B*56:01	CPHRPILQA	CPHRPILQA	0	0	0	0	0	CPHRPILQA	M34	0.574896	99.4	0.0664	<=SB
8	HLA-B*41:02	LERCPHRPI	LERCPHRPI	0	0	0	0	0	LERCPHRPI	M34	0.630025	54.8	0.1827	<=SB
8	HLA-B*41:02	LERCPHRPIL	LERCPHPIL	0	6	1	0	0	LERCPHRPIL	M34	0.592935	81.8	0.2966	<=SB
8	HLA-B*41:01	LERCPHRPI	LERCPHRPI	0	0	0	0	0	LERCPHRPI	M34	0.501439	220.2	0.3243	<=SB
6	HLA-A*33:03	DVLERCPHR	DVLERCPHR	0	0	0	0	0	DVLERCPHR	M34	0.573673	100.8	0.3814	<=SB
8	HLA-B*51:07	LERCPHRPI	LERCPHRPI	0	0	0	0	0	LERCPHRPI	M34	0.188891	6477	0.4068	<=SB
8	HLA-B*50:02	LERCPHRPI	LERCPHRPI	0	0	0	0	0	LERCPHRPI	M34	0.332806	1365	0.4741	<=SB
8	HLA-B*40:06	LERCPHRPI	LERCPHRPI	0	0	0	0	0	LERCPHRPI	M34	0.393651	706.7	0.4838	<=SB
9	HLA-B*39:31	ERCPHRPIL	ERCPHRPIL	0	0	0	0	0	ERCPHRPIL	M34	0.346457	1177.5	0.486	<=SB
6	HLA-A*33:05	DVLERCPHR	DVLERCPHR	0	0	0	0	0	DVLERCPHR	M34	0.653504	42.5	0.1225	<=SB
11	HLA-B*78:01	CPHRPILQA	CPHRPILQA	0	0	0	0	0	CPHRPILQA	M34	0.359653	1020.9	0.236	<=SB
9	HLA-C*07:18	ERCPHRPIL	ERCPHRPIL	0	0	0	0	0	ERCPHRPIL	M34	0.339787	1265.7	0.4198	<=SB
11	HLA-B*54:01	CPHRPILQA	CPHRPILQA	0	0	0	0	0	CPHRPILQA	M34	0.669769	35.6	0.0558	<=SB
11	HLA-B*55:02	CPHRPILQA	CPHRPILQA	0	0	0	0	0	CPHRPILQA	M34	0.653067	42.7	0.0519	<=SB
9	HLA-B*14:03	ERCPHRPIL	ERCPHRPIL	0	0	0	0	0	ERCPHRPIL	M34	0.281142	2387.2	0.2939	<=SB
9	HLA-C*07:22	ERCPHRPIL	ERCPHRPIL	0	0	0	0	0	ERCPHRPIL	M34	0.253055	3235	0.4581	<=SB
6	HLA-A*01:01	STDVGFCTLV	STDVGFCLV	0	7	1	0	0	STDVGFCTLV	M35	0.412622	575.5	0.3357	<=SB
6	HLA-C*04:01	STDVGFCTL	STDVGFCTL	0	0	0	0	0	STDVGFCTL	M35	0.199559	5771	0.2957	<=SB
6	HLA-C*05:01	STDVGFCTL	STDVGFCTL	0	0	0	0	0	STDVGFCTL	M35	0.592017	82.6	0.0433	<=SB
5	HLA-C*05:01	LSTDVGFCTL	LTDVGFCTL	0	1	1	0	0	LSTDVGFCTL	M35	0.356686	1054.2	0.3586	<=SB
6	HLA-C*05:01	STDVGFCTLV	STDVGFTLV	0	6	1	0	0	STDVGFCTLV	M35	0.348195	1155.6	0.3833	<=SB
4	HLA-C*05:01	YLSTDVGFCTL	YTDVGFCTL	0	1	2	0	0	YLSTDVGFCTL	M35	0.334128	1345.6	0.4363	<=SB
2	HLA-A*24:02	YNYLSTDVGF	YYLSTDVGF	0	1	1	0	0	YNYLSTDVGF	M35	0.602051	74.1	0.1623	<=SB
3	HLA-A*24:02	NYLSTDVGF	NYLSTDVGF	0	0	0	0	0	NYLSTDVGF	M35	0.501365	220.3	0.3884	<=SB
6	HLA-C*08:02	STDVGFCTL	STDVGFCTL	0	0	0	0	0	STDVGFCTL	M35	0.49523	235.5	0.0255	<=SB
5	HLA-C*08:02	LSTDVGFCTL	LSDVGFCTL	0	2	1	0	0	LSTDVGFCTL	M35	0.239906	3729.6	0.4419	<=SB
6	HLA-C*01:02	STDVGFCTL	STDVGFCTL	0	0	0	0	0	STDVGFCTL	M35	0.358723	1031.2	0.0432	<=SB
6	HLA-C*16:01	STDVGFCTL	STDVGFCTL	0	0	0	0	0	STDVGFCTL	M35	0.562917	113.2	0.3872	<=SB
7	HLA-B*13:02	TDVGFCTLV	TDVGFCTLV	0	0	0	0	0	TDVGFCTLV	M35	0.386564	763	0.1787	<=SB
6	HLA-B*13:02	STDVGFCTLV	SDVGFCTLV	0	1	1	0	0	STDVGFCTLV	M35	0.321994	1534.4	0.4762	<=SB
6	HLA-C*15:02	STDVGFCTL	STDVGFCTL	0	0	0	0	0	STDVGFCTL	M35	0.474124	295.9	0.3221	<=SB
2	HLA-A*23:01	YNYLSTDVGF	YYLSTDVGF	0	1	1	0	0	YNYLSTDVGF	M35	0.684172	30.5	0.1206	<=SB
3	HLA-A*23:01	NYLSTDVGF	NYLSTDVGF	0	0	0	0	0	NYLSTDVGF	M35	0.575742	98.5	0.3356	<=SB
7	HLA-B*37:01	TDVGFCTLV	TDVGFCTLV	0	0	0	0	0	TDVGFCTLV	M35	0.332199	1374	0.358	<=SB
3	HLA-C*14:02	NYLSTDVGF	NYLSTDVGF	0	0	0	0	0	NYLSTDVGF	M35	0.556752	121	0.3957	<=SB
6	HLA-C*17:01	STDVGFCTL	STDVGFCTL	0	0	0	0	0	STDVGFCTL	M35	0.439514	430.2	0.1211	<=SB
6	HLA-A*68:02	STDVGFCTLV	STVGFCTLV	0	2	1	0	0	STDVGFCTLV	M35	0.732392	18.1	0.1451	<=SB
6	HLA-C*15:05	STDVGFCTL	STDVGFCTL	0	0	0	0	0	STDVGFCTL	M35	0.485818	260.7	0.1643	<=SB
6	HLA-C*16:02	STDVGFCTL	STDVGFCTL	0	0	0	0	0	STDVGFCTL	M35	0.478694	281.6	0.2759	<=SB
2	HLA-A*24:03	YNYLSTDVGF	YYLSTDVGF	0	1	1	0	0	YNYLSTDVGF	M35	0.795987	9.1	0.1096	<=SB
3	HLA-A*24:03	NYLSTDVGF	NYLSTDVGF	0	0	0	0	0	NYLSTDVGF	M35	0.738899	16.9	0.2258	<=SB
6	HLA-A*69:01	STDVGFCTLV	STVGFCTLV	0	2	1	0	0	STDVGFCTLV	M35	0.623364	58.9	0.195	<=SB
6	HLA-C*08:01	STDVGFCTL	STDVGFCTL	0	0	0	0	0	STDVGFCTL	M35	0.460263	343.7	0.1228	<=SB
6	HLA-C*08:03	STDVGFCTL	STDVGFCTL	0	0	0	0	0	STDVGFCTL	M35	0.460263	343.7	0.1228	<=SB
6	HLA-C*18:01	STDVGFCTL	STDVGFCTL	0	0	0	0	0	STDVGFCTL	M35	0.139979	10995.4	0.383	<=SB
6	HLA-C*15:06	STDVGFCTL	STDVGFCTL	0	0	0	0	0	STDVGFCTL	M35	0.531338	159.3	0.2942	<=SB
3	HLA-C*14:03	NYLSTDVGF	NYLSTDVGF	0	0	0	0	0	NYLSTDVGF	M35	0.556752	121	0.3957	<=SB
6	HLA-A*01:03	STDVGFCTLV	STDVGFCLV	0	7	1	0	0	STDVGFCTLV	M35	0.389788	736.8	0.2811	<=SB
6	HLA-A*01:03	STDVGFCTL	STDVGFCTL	0	0	0	0	0	STDVGFCTL	M35	0.328285	1433.4	0.4598	<=SB
2	HLA-A*24:07	YNYLSTDVGF	YYLSTDVGF	0	1	1	0	0	YNYLSTDVGF	M35	0.49993	223.8	0.2257	<=SB
3	HLA-A*24:07	NYLSTDVGF	NYLSTDVGF	0	0	0	0	0	NYLSTDVGF	M35	0.41374	568.6	0.4814	<=SB
6	HLA-C*04:03	STDVGFCTL	STDVGFCTL	0	0	0	0	0	STDVGFCTL	M35	0.415028	560.7	0.0512	<=SB
4	HLA-C*04:03	YLSTDVGFCTL	YTDVGFCTL	0	1	2	0	0	YLSTDVGFCTL	M35	0.229396	4178.7	0.4109	<=SB
6	HLA-C*15:11	STDVGFCTL	STDVGFCTL	0	0	0	0	0	STDVGFCTL	M35	0.481231	274	0.2736	<=SB
6	HLA-C*17:03	STDVGFCTL	STDVGFCTL	0	0	0	0	0	STDVGFCTL	M35	0.439514	430.2	0.1211	<=SB
6	HLA-A*02:08	STDVGFCTLV	STVGFCTLV	0	2	1	0	0	STDVGFCTLV	M35	0.614824	64.6	0.2187	<=SB
3	HLA-C*07:01	FRMVDVGGL	FRMVDVGGL	0	0	0	0	0	FRMVDVGGL	M36	0.546685	134.9	0.0533	<=SB
11	HLA-C*07:01	LRSERRKWI	LRSERRKWI	0	0	0	0	0	LRSERRKWI	M36	0.369948	913.3	0.3083	<=SB
3	HLA-C*07:02	FRMVDVGGL	FRMVDVGGL	0	0	0	0	0	FRMVDVGGL	M36	0.529296	162.9	0.0995	<=SB
3	HLA-C*06:02	FRMVDVGGL	FRMVDVGGL	0	0	0	0	0	FRMVDVGGL	M36	0.548284	132.6	0.0499	<=SB
11	HLA-C*06:02	LRSERRKWI	LRSERRKWI	0	0	0	0	0	LRSERRKWI	M36	0.411694	581.3	0.1927	<=SB
3	HLA-B*27:05	FRMVDVGGL	FRMVDVGGL	0	0	0	0	0	FRMVDVGGL	M36	0.646809	45.7	0.1319	<=SB
3	HLA-B*27:05	FRMVDVGGLR	FRMVVGGLR	0	4	1	0	0	FRMVDVGGLR	M36	0.644109	47	0.139	<=SB
3	HLA-B*14:02	FRMVDVGGL	FRMVDVGGL	0	0	0	0	0	FRMVDVGGL	M36	0.312919	1692.7	0.1832	<=SB
4	HLA-A*31:01	RMVDVGGLR	RMVDVGGLR	0	0	0	0	0	RMVDVGGLR	M36	0.699542	25.8	0.1976	<=SB
3	HLA-B*38:01	FRMVDVGGL	FRMVDVGGL	0	0	0	0	0	FRMVDVGGL	M36	0.305643	1831.3	0.3834	<=SB
3	HLA-C*07:04	FRMVDVGGL	FRMVDVGGL	0	0	0	0	0	FRMVDVGGL	M36	0.242263	3635.7	0.1621	<=SB
11	HLA-C*07:04	LRSERRKWI	LRSERRKWI	0	0	0	0	0	LRSERRKWI	M36	0.196557	5961.5	0.4177	<=SB
3	HLA-B*39:01	FRMVDVGGL	FRMVDVGGL	0	0	0	0	0	FRMVDVGGL	M36	0.618364	62.1	0.0691	<=SB
3	HLA-B*14:01	FRMVDVGGL	FRMVDVGGL	0	0	0	0	0	FRMVDVGGL	M36	0.312919	1692.7	0.1832	<=SB
7	HLA-A*33:01	DVGGLRSER	DVGGLRSER	0	0	0	0	0	DVGGLRSER	M36	0.617385	62.8	0.172	<=SB
2	HLA-A*33:01	IFRMVDVGGLR	IFRMVDVLR	0	7	2	0	0	IFRMVDVGGLR	M36	0.521945	176.3	0.436	<=SB
3	HLA-B*39:06	FRMVDVGGL	FRMVDVGGL	0	0	0	0	0	FRMVDVGGL	M36	0.444298	408.5	0.1852	<=SB
3	HLA-B*27:02	FRMVDVGGL	FRMVDVGGL	0	0	0	0	0	FRMVDVGGL	M36	0.409015	598.4	0.2301	<=SB
7	HLA-A*33:03	DVGGLRSER	DVGGLRSER	0	0	0	0	0	DVGGLRSER	M36	0.602531	73.7	0.2887	<=SB
3	HLA-B*15:18	FRMVDVGGL	FRMVDVGGL	0	0	0	0	0	FRMVDVGGL	M36	0.353895	1086.5	0.3778	<=SB
3	HLA-B*73:01	FRMVDVGGL	FRMVDVGGL	0	0	0	0	0	FRMVDVGGL	M36	0.258958	3034.8	0.317	<=SB
3	HLA-B*15:10	FRMVDVGGL	FRMVDVGGL	0	0	0	0	0	FRMVDVGGL	M36	0.283381	2330.1	0.1708	<=SB
4	HLA-A*74:01	RMVDVGGLR	RMVDVGGLR	0	0	0	0	0	RMVDVGGLR	M36	0.467229	318.8	0.1474	<=SB
3	HLA-B*27:07	FRMVDVGGL	FRMVDVGGL	0	0	0	0	0	FRMVDVGGL	M36	0.791255	9.6	0.0539	<=SB
3	HLA-B*39:24	FRMVDVGGL	FRMVDVGGL	0	0	0	0	0	FRMVDVGGL	M36	0.637388	50.6	0.0449	<=SB
3	HLA-B*15:09	FRMVDVGGL	FRMVDVGGL	0	0	0	0	0	FRMVDVGGL	M36	0.286434	2254.4	0.1838	<=SB
4	HLA-A*74:03	RMVDVGGLR	RMVDVGGLR	0	0	0	0	0	RMVDVGGLR	M36	0.467229	318.8	0.1474	<=SB
3	HLA-B*27:03	FRMVDVGGLR	FRMVVGGLR	0	4	1	0	0	FRMVDVGGLR	M36	0.393778	705.7	0.1072	<=SB
3	HLA-B*27:03	FRMVDVGGL	FRMVDVGGL	0	0	0	0	0	FRMVDVGGL	M36	0.343101	1221.1	0.2108	<=SB
3	HLA-B*07:10	FRMVDVGGL	FRMVDVGGL	0	0	0	0	0	FRMVDVGGL	M36	0.323567	1508.5	0.1519	<=SB
3	HLA-B*39:31	FRMVDVGGL	FRMVDVGGL	0	0	0	0	0	FRMVDVGGL	M36	0.555113	123.2	0.0396	<=SB
3	HLA-B*27:09	FRMVDVGGL	FRMVDVGGL	0	0	0	0	0	FRMVDVGGL	M36	0.765338	12.7	0.0438	<=SB
2	HLA-B*27:09	IFRMVDVGGL	IRMVDVGGL	0	1	1	0	0	IFRMVDVGGL	M36	0.58789	86.4	0.4275	<=SB
3	HLA-B*27:14	FRMVDVGGLR	FRMVVGGLR	0	4	1	0	0	FRMVDVGGLR	M36	0.435877	447.5	0.214	<=SB
3	HLA-B*27:14	FRMVDVGGL	FRMVDVGGL	0	0	0	0	0	FRMVDVGGL	M36	0.408744	600.2	0.3147	<=SB
7	HLA-A*33:05	DVGGLRSER	DVGGLRSER	0	0	0	0	0	DVGGLRSER	M36	0.617385	62.8	0.172	<=SB
2	HLA-A*33:05	IFRMVDVGGLR	IFRMVDVLR	0	7	2	0	0	IFRMVDVGGLR	M36	0.521945	176.3	0.436	<=SB
3	HLA-B*39:05	FRMVDVGGL	FRMVDVGGL	0	0	0	0	0	FRMVDVGGL	M36	0.341004	1249.1	0.2928	<=SB
3	HLA-B*27:12	FRMVDVGGL	FRMVDVGGL	0	0	0	0	0	FRMVDVGGL	M36	0.678376	32.5	0.046	<=SB
3	HLA-A*68:03	FRMVDVGGLR	FMVDVGGLR	0	1	1	0	0	FRMVDVGGLR	M36	0.578915	95.2	0.4541	<=SB
3	HLA-B*27:08	FRMVDVGGL	FRMVDVGGL	0	0	0	0	0	FRMVDVGGL	M36	0.675366	33.5	0.0588	<=SB
3	HLA-B*27:10	FRMVDVGGL	FRMVDVGGL	0	0	0	0	0	FRMVDVGGL	M36	0.469108	312.4	0.1373	<=SB
3	HLA-B*27:10	FRMVDVGGLR	FRMVVGGLR	0	4	1	0	0	FRMVDVGGLR	M36	0.46837	314.9	0.1387	<=SB
3	HLA-A*34:01	FRMVDVGGLR	FMVDVGGLR	0	1	1	0	0	FRMVDVGGLR	M36	0.461856	337.8	0.2529	<=SB
3	HLA-C*06:17	FRMVDVGGL	FRMVDVGGL	0	0	0	0	0	FRMVDVGGL	M36	0.548284	132.6	0.0499	<=SB
11	HLA-C*06:17	LRSERRKWI	LRSERRKWI	0	0	0	0	0	LRSERRKWI	M36	0.411694	581.3	0.1927	<=SB
3	HLA-C*07:18	FRMVDVGGL	FRMVDVGGL	0	0	0	0	0	FRMVDVGGL	M36	0.546685	134.9	0.0533	<=SB
11	HLA-C*07:18	LRSERRKWI	LRSERRKWI	0	0	0	0	0	LRSERRKWI	M36	0.369948	913.3	0.3083	<=SB
3	HLA-C*07:19	FRMVDVGGL	FRMVDVGGL	0	0	0	0	0	FRMVDVGGL	M36	0.501681	219.6	0.1149	<=SB
3	HLA-C*07:27	FRMVDVGGL	FRMVDVGGL	0	0	0	0	0	FRMVDVGGL	M36	0.567506	107.7	0.0357	<=SB
3	HLA-B*38:02	FRMVDVGGL	FRMVDVGGL	0	0	0	0	0	FRMVDVGGL	M36	0.32729	1448.9	0.3008	<=SB
3	HLA-C*07:10	FRMVDVGGL	FRMVDVGGL	0	0	0	0	0	FRMVDVGGL	M36	0.523906	172.6	0.0901	<=SB
3	HLA-B*14:03	FRMVDVGGL	FRMVDVGGL	0	0	0	0	0	FRMVDVGGL	M36	0.265402	2830.4	0.3898	<=SB
3	HLA-C*07:22	FRMVDVGGL	FRMVDVGGL	0	0	0	0	0	FRMVDVGGL	M36	0.449709	385.3	0.0327	<=SB
11	HLA-C*07:22	LRSERRKWI	LRSERRKWI	0	0	0	0	0	LRSERRKWI	M36	0.279229	2437.1	0.3181	<=SB
3	HLA-C*12:16	FRMVDVGGL	FRMVDVGGL	0	0	0	0	0	FRMVDVGGL	M36	0.465196	325.9	0.0225	<=SB
7	HLA-A*03:01	VVGARGVGK	VVGARGVGK	0	0	0	0	0	VVGARGVGK	M37	0.574311	100.1	0.3652	<=SB
9	HLA-B*07:02	GARGVGKSAL	GARGVGSAL	0	6	1	0	0	GARGVGKSAL	M37	0.543488	139.7	0.3731	<=SB
2	HLA-A*33:01	EYKLVVVGAR	EYKLVVVAR	0	7	1	0	0	EYKLVVVGAR	M37	0.746319	15.6	0.0333	<=SB
2	HLA-A*33:03	EYKLVVVGAR	EYKLVVVAR	0	7	1	0	0	EYKLVVVGAR	M37	0.659453	39.8	0.147	<=SB
9	HLA-B*07:05	GARGVGKSAL	GARGVGSAL	0	6	1	0	0	GARGVGKSAL	M37	0.53813	148	0.4449	<=SB
6	HLA-A*34:02	VVVGARGVGK	VVVGARVGK	0	6	1	0	0	VVVGARGVGK	M37	0.531672	158.7	0.3131	<=SB
7	HLA-A*34:02	VVGARGVGK	VVGARGVGK	0	0	0	0	0	VVGARGVGK	M37	0.493772	239.2	0.4801	<=SB
9	HLA-B*07:04	GARGVGKSAL	GARGVGSAL	0	6	1	0	0	GARGVGKSAL	M37	0.53386	155	0.3068	<=SB
10	HLA-B*07:10	ARGVGKSAL	ARGVGKSAL	0	0	0	0	0	ARGVGKSAL	M37	0.322425	1527.2	0.1561	<=SB
2	HLA-A*33:05	EYKLVVVGAR	EYKLVVVAR	0	7	1	0	0	EYKLVVVGAR	M37	0.746319	15.6	0.0333	<=SB
7	HLA-A*03:05	VVGARGVGK	VVGARGVGK	0	0	0	0	0	VVGARGVGK	M37	0.574311	100.1	0.3652	<=SB
9	HLA-B*07:06	GARGVGKSAL	GARGVGSAL	0	6	1	0	0	GARGVGKSAL	M37	0.53813	148	0.4449	<=SB
10	HLA-A*03:01	ALHGGWTTK	ALHGGWTTK	0	0	0	0	0	ALHGGWTTK	M38	0.642811	47.7	0.1785	<=SB
3	HLA-B*08:01	FMKQMNDAL	FMKQMNDAL	0	0	0	0	0	FMKQMNDAL	M38	0.571344	103.3	0.1845	<=SB
2	HLA-C*04:01	YFMKQMNDAL	YFMQMNDAL	0	3	1	0	0	YFMKQMNDAL	M38	0.17085	7873.2	0.4882	<=SB
3	HLA-C*03:04	FMKQMNDAL	FMKQMNDAL	0	0	0	0	0	FMKQMNDAL	M38	0.534979	153.2	0.4746	<=SB
3	HLA-C*03:03	FMKQMNDAL	FMKQMNDAL	0	0	0	0	0	FMKQMNDAL	M38	0.534979	153.2	0.4746	<=SB
3	HLA-C*12:03	FMKQMNDAL	FMKQMNDAL	0	0	0	0	0	FMKQMNDAL	M38	0.566525	108.9	0.4828	<=SB
3	HLA-C*02:02	FMKQMNDAL	FMKQMNDAL	0	0	0	0	0	FMKQMNDAL	M38	0.433947	456.9	0.3109	<=SB
3	HLA-C*08:02	FMKQMNDAL	FMKQMNDAL	0	0	0	0	0	FMKQMNDAL	M38	0.248843	3385.8	0.3965	<=SB
3	HLA-C*01:02	FMKQMNDAL	FMKQMNDAL	0	0	0	0	0	FMKQMNDAL	M38	0.267714	2760.5	0.2642	<=SB
3	HLA-B*14:02	FMKQMNDAL	FMKQMNDAL	0	0	0	0	0	FMKQMNDAL	M38	0.273032	2606.2	0.3659	<=SB
11	HLA-B*38:01	LHGGWTTKM	LHGGWTTKM	0	0	0	0	0	LHGGWTTKM	M38	0.341565	1241.6	0.2439	<=SB
3	HLA-C*07:04	FMKQMNDAL	FMKQMNDAL	0	0	0	0	0	FMKQMNDAL	M38	0.242135	3640.7	0.1625	<=SB
2	HLA-C*07:04	YFMKQMNDAL	YFMKQMNAL	0	7	1	0	0	YFMKQMNDAL	M38	0.193661	6151.2	0.4469	<=SB
10	HLA-A*30:01	ALHGGWTTK	ALHGGWTTK	0	0	0	0	0	ALHGGWTTK	M38	0.604106	72.5	0.3684	<=SB
3	HLA-C*14:02	FMKQMNDAL	FMKQMNDAL	0	0	0	0	0	FMKQMNDAL	M38	0.62358	58.7	0.195	<=SB
2	HLA-C*14:02	YFMKQMNDAL	YFMKQMNAL	0	7	1	0	0	YFMKQMNDAL	M38	0.612498	66.2	0.2243	<=SB
3	HLA-B*39:01	FMKQMNDAL	FMKQMNDAL	0	0	0	0	0	FMKQMNDAL	M38	0.489729	249.9	0.269	<=SB
11	HLA-B*39:01	LHGGWTTKM	LHGGWTTKM	0	0	0	0	0	LHGGWTTKM	M38	0.419901	531.9	0.4925	<=SB
3	HLA-A*02:05	FMKQMNDAL	FMKQMNDAL	0	0	0	0	0	FMKQMNDAL	M38	0.694919	27.1	0.1641	<=SB
3	HLA-B*14:01	FMKQMNDAL	FMKQMNDAL	0	0	0	0	0	FMKQMNDAL	M38	0.273032	2606.2	0.3659	<=SB
3	HLA-C*12:02	FMKQMNDAL	FMKQMNDAL	0	0	0	0	0	FMKQMNDAL	M38	0.553287	125.6	0.1596	<=SB
11	HLA-B*39:06	LHGGWTTKM	LHGGWTTKM	0	0	0	0	0	LHGGWTTKM	M38	0.378715	830.6	0.3623	<=SB
10	HLA-A*03:02	ALHGGWTTK	ALHGGWTTK	0	0	0	0	0	ALHGGWTTK	M38	0.568839	106.2	0.3168	<=SB
11	HLA-B*15:18	LHGGWTTKM	LHGGWTTKM	0	0	0	0	0	LHGGWTTKM	M38	0.427452	490.2	0.1622	<=SB
3	HLA-B*15:18	FMKQMNDAL	FMKQMNDAL	0	0	0	0	0	FMKQMNDAL	M38	0.330531	1399	0.4724	<=SB
3	HLA-C*03:02	FMKQMNDAL	FMKQMNDAL	0	0	0	0	0	FMKQMNDAL	M38	0.578501	95.6	0.4354	<=SB
3	HLA-A*02:02	FMKQMNDAL	FMKQMNDAL	0	0	0	0	0	FMKQMNDAL	M38	0.803265	8.4	0.1419	<=SB
3	HLA-B*48:01	FMKQMNDAL	FMKQMNDAL	0	0	0	0	0	FMKQMNDAL	M38	0.329074	1421.2	0.1525	<=SB
5	HLA-B*15:24	KQMNDALHGGW	KQMALHGGW	0	3	2	0	0	KQMNDALHGGW	M38	0.443159	413.6	0.2578	<=SB
6	HLA-B*15:24	QMNDALHGGW	QMNDALGGW	0	6	1	0	0	QMNDALHGGW	M38	0.426226	496.8	0.3304	<=SB
11	HLA-B*15:10	LHGGWTTKM	LHGGWTTKM	0	0	0	0	0	LHGGWTTKM	M38	0.286049	2263.8	0.164	<=SB
3	HLA-B*15:10	FMKQMNDAL	FMKQMNDAL	0	0	0	0	0	FMKQMNDAL	M38	0.238579	3783.5	0.3101	<=SB
3	HLA-B*39:24	FMKQMNDAL	FMKQMNDAL	0	0	0	0	0	FMKQMNDAL	M38	0.504842	212.2	0.2399	<=SB
3	HLA-C*18:01	FMKQMNDAL	FMKQMNDAL	0	0	0	0	0	FMKQMNDAL	M38	0.137859	11250.6	0.4027	<=SB
11	HLA-B*15:09	LHGGWTTKM	LHGGWTTKM	0	0	0	0	0	LHGGWTTKM	M38	0.297745	1994.7	0.1571	<=SB
3	HLA-B*15:09	FMKQMNDAL	FMKQMNDAL	0	0	0	0	0	FMKQMNDAL	M38	0.238469	3788	0.3381	<=SB
3	HLA-B*15:08	FMKQMNDAL	FMKQMNDAL	0	0	0	0	0	FMKQMNDAL	M38	0.345889	1184.8	0.4562	<=SB
3	HLA-B*46:01	FMKQMNDAL	FMKQMNDAL	0	0	0	0	0	FMKQMNDAL	M38	0.244615	3544.3	0.1551	<=SB
3	HLA-C*14:03	FMKQMNDAL	FMKQMNDAL	0	0	0	0	0	FMKQMNDAL	M38	0.62358	58.7	0.195	<=SB
2	HLA-C*14:03	YFMKQMNDAL	YFMKQMNAL	0	7	1	0	0	YFMKQMNDAL	M38	0.612498	66.2	0.2243	<=SB
3	HLA-B*07:10	FMKQMNDAL	FMKQMNDAL	0	0	0	0	0	FMKQMNDAL	M38	0.344489	1202.9	0.1068	<=SB
3	HLA-B*39:31	FMKQMNDAL	FMKQMNDAL	0	0	0	0	0	FMKQMNDAL	M38	0.376659	849.3	0.3615	<=SB
3	HLA-B*39:10	FMKQMNDAL	FMKQMNDAL	0	0	0	0	0	FMKQMNDAL	M38	0.487814	255.1	0.4235	<=SB
3	HLA-A*02:22	FMKQMNDAL	FMKQMNDAL	0	0	0	0	0	FMKQMNDAL	M38	0.797218	9	0.2788	<=SB
11	HLA-B*39:05	LHGGWTTKM	LHGGWTTKM	0	0	0	0	0	LHGGWTTKM	M38	0.359185	1026.1	0.24	<=SB
3	HLA-B*42:02	FMKQMNDAL	FMKQMNDAL	0	0	0	0	0	FMKQMNDAL	M38	0.407378	609.1	0.3766	<=SB
3	HLA-B*08:09	FMKQMNDAL	FMKQMNDAL	0	0	0	0	0	FMKQMNDAL	M38	0.39805	673.8	0.2126	<=SB
3	HLA-C*02:10	FMKQMNDAL	FMKQMNDAL	0	0	0	0	0	FMKQMNDAL	M38	0.433947	456.9	0.3109	<=SB
3	HLA-A*02:08	FMKQMNDAL	FMKQMNDAL	0	0	0	0	0	FMKQMNDAL	M38	0.557758	119.7	0.4561	<=SB
3	HLA-C*02:09	FMKQMNDAL	FMKQMNDAL	0	0	0	0	0	FMKQMNDAL	M38	0.433947	456.9	0.3109	<=SB
3	HLA-A*02:03	FMKQMNDAL	FMKQMNDAL	0	0	0	0	0	FMKQMNDAL	M38	0.732954	18	0.4468	<=SB
10	HLA-A*03:05	ALHGGWTTK	ALHGGWTTK	0	0	0	0	0	ALHGGWTTK	M38	0.642811	47.7	0.1785	<=SB
11	HLA-B*38:02	LHGGWTTKM	LHGGWTTKM	0	0	0	0	0	LHGGWTTKM	M38	0.32464	1491.1	0.3136	<=SB
3	HLA-B*14:03	FMKQMNDAL	FMKQMNDAL	0	0	0	0	0	FMKQMNDAL	M38	0.316926	1620.9	0.1536	<=SB
3	HLA-C*12:16	FMKQMNDAL	FMKQMNDAL	0	0	0	0	0	FMKQMNDAL	M38	0.296836	2014.4	0.2741	<=SB
8	HLA-B*07:02	TPLHVTSL	TPL-HVTSL	0	0	0	3	1	TPLHVTSL	M39	0.550074	130.1	0.3567	<=SB
7	HLA-C*01:02	ATPLHVTSL	ATPLHVTSL	0	0	0	0	0	ATPLHVTSL	M39	0.401136	651.7	0.0199	<=SB
7	HLA-C*16:01	ATPLHVTSL	ATPLHVTSL	0	0	0	0	0	ATPLHVTSL	M39	0.55548	122.7	0.4184	<=SB
10	HLA-B*38:01	LHVTSLSSV	LHVTSLSSV	0	0	0	0	0	LHVTSLSSV	M39	0.295719	2038.9	0.433	<=SB
8	HLA-B*55:01	TPLHVTSLS	TPLHVTSLS	0	0	0	0	0	TPLHVTSLS	M39	0.367233	940.5	0.3668	<=SB
10	HLA-B*39:01	LHVTSLSSV	LHVTSLSSV	0	0	0	0	0	LHVTSLSSV	M39	0.450831	380.7	0.385	<=SB
8	HLA-B*56:01	TPLHVTSLS	TPLHVTSLS	0	0	0	0	0	TPLHVTSLS	M39	0.471008	306	0.2371	<=SB
10	HLA-B*39:06	LHVTSLSSV	LHVTSLSSV	0	0	0	0	0	LHVTSLSSV	M39	0.523174	174	0.0795	<=SB
8	HLA-B*07:05	TPLHVTSL	TPL-HVTSL	0	0	0	3	1	TPLHVTSL	M39	0.600113	75.7	0.2795	<=SB
7	HLA-C*16:02	ATPLHVTSL	ATPLHVTSL	0	0	0	0	0	ATPLHVTSL	M39	0.438981	432.7	0.4521	<=SB
10	HLA-B*15:18	LHVTSLSSV	LHVTSLSSV	0	0	0	0	0	LHVTSLSSV	M39	0.329085	1421.1	0.4785	<=SB
10	HLA-B*15:10	LHVTSLSSV	LHVTSLSSV	0	0	0	0	0	LHVTSLSSV	M39	0.316709	1624.7	0.1055	<=SB
8	HLA-B*07:04	TPLHVTSL	TPL-HVTSL	0	0	0	3	1	TPLHVTSL	M39	0.507253	206.7	0.3807	<=SB
10	HLA-B*39:24	LHVTSLSSV	LHVTSLSSV	0	0	0	0	0	LHVTSLSSV	M39	0.469841	309.9	0.3411	<=SB
8	HLA-B*42:01	TPLHVTSL	TPL-HVTSL	0	0	0	3	1	TPLHVTSL	M39	0.676908	33	0.1661	<=SB
10	HLA-B*15:09	LHVTSLSSV	LHVTSLSSV	0	0	0	0	0	LHVTSLSSV	M39	0.335185	1330.3	0.0999	<=SB
8	HLA-B*39:10	TPLHVTSL	TPL-HVTSL	0	0	0	3	1	TPLHVTSL	M39	0.513717	192.8	0.3245	<=SB
10	HLA-B*39:05	LHVTSLSSV	LHVTSLSSV	0	0	0	0	0	LHVTSLSSV	M39	0.333578	1353.6	0.3192	<=SB
8	HLA-B*42:02	TPLHVTSL	TPL-HVTSL	0	0	0	3	1	TPLHVTSL	M39	0.458474	350.4	0.2172	<=SB
8	HLA-B*67:01	TPLHVTSL	TPLHVT-SL	0	0	0	6	1	TPLHVTSL	M39	0.507706	205.7	0.3743	<=SB
8	HLA-B*81:01	TPLHVTSL	TPL-HVTSL	0	0	0	3	1	TPLHVTSL	M39	0.325193	1482.2	0.4322	<=SB
8	HLA-B*54:01	TPLHVTSLS	TPLHVTSLS	0	0	0	0	0	TPLHVTSLS	M39	0.501476	220.1	0.2498	<=SB
8	HLA-B*55:02	TPLHVTSLS	TPLHVTSLS	0	0	0	0	0	TPLHVTSLS	M39	0.534708	153.6	0.2313	<=SB
7	HLA-C*07:19	ATPLHVTSL	ATPLHVTSL	0	0	0	0	0	ATPLHVTSL	M39	0.39527	694.4	0.3894	<=SB
10	HLA-B*38:02	LHVTSLSSV	LHVTSLSSV	0	0	0	0	0	LHVTSLSSV	M39	0.295353	2047	0.4634	<=SB
8	HLA-B*07:06	TPLHVTSL	TPL-HVTSL	0	0	0	3	1	TPLHVTSL	M39	0.600113	75.7	0.2795	<=SB
3	HLA-A*03:01	KILCATYVK	KILCATYVK	0	0	0	0	0	KILCATYVK	M40	0.661114	39.1	0.141	<=SB
2	HLA-A*03:01	IKILCATYVK	IILCATYVK	0	1	1	0	0	IKILCATYVK	M40	0.545568	136.6	0.4765	<=SB
3	HLA-A*11:01	KILCATYVK	KILCATYVK	0	0	0	0	0	KILCATYVK	M40	0.717399	21.3	0.1122	<=SB
2	HLA-A*11:01	IKILCATYVK	IILCATYVK	0	1	1	0	0	IKILCATYVK	M40	0.615495	64.1	0.3886	<=SB
7	HLA-A*31:01	ATYVKVNIR	ATYVKVNIR	0	0	0	0	0	ATYVKVNIR	M40	0.730214	18.5	0.1294	<=SB
3	HLA-A*30:01	KILCATYVK	KILCATYVK	0	0	0	0	0	KILCATYVK	M40	0.655888	41.4	0.2164	<=SB
1	HLA-A*30:01	RIKILCATYVK	RIKCATYVK	0	3	2	0	0	RIKILCATYVK	M40	0.594526	80.4	0.4022	<=SB
6	HLA-A*33:03	CATYVKVNIR	CATYVKVNR	0	8	1	0	0	CATYVKVNIR	M40	0.545623	136.5	0.4937	<=SB
3	HLA-A*03:02	KILCATYVK	KILCATYVK	0	0	0	0	0	KILCATYVK	M40	0.715193	21.8	0.036	<=SB
2	HLA-A*03:02	IKILCATYVK	IILCATYVK	0	1	1	0	0	IKILCATYVK	M40	0.6008	75.1	0.2202	<=SB
1	HLA-A*03:02	RIKILCATYVK	RILCATYVK	0	1	2	0	0	RIKILCATYVK	M40	0.52885	163.7	0.4811	<=SB
6	HLA-B*51:08	CATYVKVNI	CATYVKVNI	0	0	0	0	0	CATYVKVNI	M40	0.2417	3657.9	0.4321	<=SB
6	HLA-B*51:09	CATYVKVNI	CATYVKVNI	0	0	0	0	0	CATYVKVNI	M40	0.244735	3539.7	0.4787	<=SB
3	HLA-A*74:01	KILCATYVK	KILCATYVK	0	0	0	0	0	KILCATYVK	M40	0.49832	227.7	0.1	<=SB
7	HLA-A*74:01	ATYVKVNIR	ATYVKVNIR	0	0	0	0	0	ATYVKVNIR	M40	0.435299	450.3	0.2128	<=SB
3	HLA-A*74:03	KILCATYVK	KILCATYVK	0	0	0	0	0	KILCATYVK	M40	0.49832	227.7	0.1	<=SB
7	HLA-A*74:03	ATYVKVNIR	ATYVKVNIR	0	0	0	0	0	ATYVKVNIR	M40	0.435299	450.3	0.2128	<=SB
3	HLA-A*03:05	KILCATYVK	KILCATYVK	0	0	0	0	0	KILCATYVK	M40	0.661114	39.1	0.141	<=SB
2	HLA-A*03:05	IKILCATYVK	IILCATYVK	0	1	1	0	0	IKILCATYVK	M40	0.545568	136.6	0.4765	<=SB
3	HLA-A*11:02	KILCATYVK	KILCATYVK	0	0	0	0	0	KILCATYVK	M40	0.717399	21.3	0.1122	<=SB
2	HLA-A*11:02	IKILCATYVK	IILCATYVK	0	1	1	0	0	IKILCATYVK	M40	0.615495	64.1	0.3886	<=SB
3	HLA-A*11:12	KILCATYVK	KILCATYVK	0	0	0	0	0	KILCATYVK	M40	0.717399	21.3	0.1122	<=SB
2	HLA-A*11:12	IKILCATYVK	IILCATYVK	0	1	1	0	0	IKILCATYVK	M40	0.615495	64.1	0.3886	<=SB
6	HLA-B*07:02	TPPECLLTPL	TPECLLTPL	0	1	1	0	0	TPPECLLTPL	M41	0.505828	209.9	0.4862	<=SB
6	HLA-B*35:03	TPPECLLTPL	TPECLLTPL	0	1	1	0	0	TPPECLLTPL	M41	0.279375	2433.3	0.3375	<=SB
6	HLA-B*35:02	TPPECLLTPL	TPECLLTPL	0	1	1	0	0	TPPECLLTPL	M41	0.297884	1991.7	0.4222	<=SB
6	HLA-B*07:05	TPPECLLTPL	TPECLLTPL	0	1	1	0	0	TPPECLLTPL	M41	0.559985	116.8	0.3806	<=SB
6	HLA-B*42:01	TPPECLLTPL	TPECLLTPL	0	1	1	0	0	TPPECLLTPL	M41	0.599443	76.2	0.3587	<=SB
6	HLA-B*39:10	TPPECLLTPL	TPECLLTPL	0	1	1	0	0	TPPECLLTPL	M41	0.583368	90.7	0.1596	<=SB
6	HLA-B*67:01	TPPECLLTPL	TPECLLTPL	0	1	1	0	0	TPPECLLTPL	M41	0.562358	113.9	0.2346	<=SB
6	HLA-B*81:01	TPPECLLTPL	TPECLLTPL	0	1	1	0	0	TPPECLLTPL	M41	0.364336	970.4	0.317	<=SB
6	HLA-B*35:12	TPPECLLTPL	TPECLLTPL	0	1	1	0	0	TPPECLLTPL	M41	0.297884	1991.7	0.4222	<=SB
6	HLA-B*35:04	TPPECLLTPL	TPECLLTPL	0	1	1	0	0	TPPECLLTPL	M41	0.297884	1991.7	0.4222	<=SB
6	HLA-B*07:06	TPPECLLTPL	TPECLLTPL	0	1	1	0	0	TPPECLLTPL	M41	0.559985	116.8	0.3806	<=SB
10	HLA-A*32:01	KMWRQEEKM	KMWRQEEKM	0	0	0	0	0	KMWRQEEKM	M42	0.500097	223.4	0.3866	<=SB
9	HLA-C*07:01	TRFRAMAIY	TRFRAMAIY	0	0	0	0	0	TRFRAMAIY	M43	0.447139	396.2	0.1388	<=SB
9	HLA-C*07:01	TRFRAMAI	TRF-RAMAI	0	0	0	3	1	TRFRAMAI	M43	0.356309	1058.5	0.3564	<=SB
10	HLA-A*03:01	RFRAMAIYK	RFRAMAIYK	0	0	0	0	0	RFRAMAIYK	M43	0.565059	110.6	0.3938	<=SB
8	HLA-A*03:01	GTRFRAMAIYK	GTRAMAIYK	0	2	2	0	0	GTRFRAMAIYK	M43	0.557476	120.1	0.4243	<=SB
9	HLA-C*07:02	TRFRAMAIY	TRFRAMAIY	0	0	0	0	0	TRFRAMAIY	M43	0.468225	315.4	0.2084	<=SB
9	HLA-B*08:01	TRFRAMAI	T-RFRAMAI	0	0	0	1	1	TRFRAMAI	M43	0.529179	163.1	0.2889	<=SB
8	HLA-B*08:01	GTRFRAMAI	GTRFRAMAI	0	0	0	0	0	GTRFRAMAI	M43	0.528347	164.5	0.2911	<=SB
3	HLA-C*04:01	STPPPGTRF	STPPPGTRF	0	0	0	0	0	STPPPGTRF	M43	0.187502	6575.1	0.3674	<=SB
9	HLA-C*06:02	TRFRAMAIY	TRFRAMAIY	0	0	0	0	0	TRFRAMAIY	M43	0.450927	380.3	0.1275	<=SB
9	HLA-C*06:02	TRFRAMAI	TRF-RAMAI	0	0	0	3	1	TRFRAMAI	M43	0.377459	842	0.2735	<=SB
9	HLA-B*27:05	TRFRAMAIYK	TRFRMAIYK	0	4	1	0	0	TRFRAMAIYK	M43	0.609024	68.7	0.2285	<=SB
3	HLA-C*01:02	STPPPGTRF	STPPPGTRF	0	0	0	0	0	STPPPGTRF	M43	0.288415	2206.6	0.1841	<=SB
9	HLA-B*14:02	TRFRAMAI	TRF-RAMAI	0	0	0	3	1	TRFRAMAI	M43	0.422255	518.6	0.0418	<=SB
10	HLA-A*31:01	RFRAMAIYK	RFRAMAIYK	0	0	0	0	0	RFRAMAIYK	M43	0.792199	9.5	0.0452	<=SB
9	HLA-A*31:01	TRFRAMAIYK	RFRAMAIYK	1	0	0	0	0	RFRAMAIYK	M43	0.632415	53.4	0.4474	<=SB
10	HLA-A*30:01	RFRAMAIYK	RFRAMAIYK	0	0	0	0	0	RFRAMAIYK	M43	0.887824	3.4	0.0067	<=SB
9	HLA-A*30:01	TRFRAMAIYK	RFRAMAIYK	1	0	0	0	0	RFRAMAIYK	M43	0.758622	13.6	0.043	<=SB
8	HLA-A*30:01	GTRFRAMAI	GTRFRAMAI	0	0	0	0	0	GTRFRAMAI	M43	0.723721	19.9	0.0814	<=SB
10	HLA-A*30:01	RFRAMAIYKQ	RFRAMAIYK	0	0	0	0	0	RFRAMAIYK	M43	0.710173	23	0.0956	<=SB
8	HLA-A*30:01	GTRFRAMAIYK	GTRFRAMYK	0	7	2	0	0	GTRFRAMAIYK	M43	0.658674	40.2	0.2093	<=SB
9	HLA-B*14:01	TRFRAMAI	TRF-RAMAI	0	0	0	3	1	TRFRAMAI	M43	0.422255	518.6	0.0418	<=SB
8	HLA-A*30:02	GTRFRAMAIY	GTFRAMAIY	0	2	1	0	0	GTRFRAMAIY	M43	0.627713	56.2	0.1164	<=SB
8	HLA-B*27:02	GTRFRAMAIY	GRFRAMAIY	0	1	1	0	0	GTRFRAMAIY	M43	0.445486	403.3	0.1518	<=SB
9	HLA-B*27:02	TRFRAMAIY	TRFRAMAIY	0	0	0	0	0	TRFRAMAIY	M43	0.444496	407.7	0.1541	<=SB
8	HLA-B*15:17	GTRFRAMAIY	GTFRAMAIY	0	2	1	0	0	GTRFRAMAIY	M43	0.748328	15.2	0.2413	<=SB
10	HLA-A*03:02	RFRAMAIYK	RFRAMAIYK	0	0	0	0	0	RFRAMAIYK	M43	0.54248	141.2	0.4231	<=SB
9	HLA-B*15:18	TRFRAMAIY	TRFRAMAIY	0	0	0	0	0	TRFRAMAIY	M43	0.461694	338.4	0.1091	<=SB
8	HLA-A*30:04	GTRFRAMAIY	GTFRAMAIY	0	2	1	0	0	GTRFRAMAIY	M43	0.449517	386.1	0.2175	<=SB
9	HLA-B*15:03	TRFRAMAIY	TRFRAMAIY	0	0	0	0	0	TRFRAMAIY	M43	0.695289	27	0.4828	<=SB
9	HLA-B*73:01	TRFRAMAI	TRFR-AMAI	0	0	0	4	1	TRFRAMAI	M43	0.247557	3433.3	0.366	<=SB
10	HLA-A*74:01	RFRAMAIYK	RFRAMAIYK	0	0	0	0	0	RFRAMAIYK	M43	0.430288	475.4	0.2267	<=SB
8	HLA-B*07:04	GTRFRAMAI	GTRFRAMAI	0	0	0	0	0	GTRFRAMAI	M43	0.494018	238.6	0.425	<=SB
10	HLA-A*74:03	RFRAMAIYK	RFRAMAIYK	0	0	0	0	0	RFRAMAIYK	M43	0.430288	475.4	0.2267	<=SB
3	HLA-A*25:02	STPPPGTRF	STPPPGTRF	0	0	0	0	0	STPPPGTRF	M43	0.224106	4424.9	0.4877	<=SB
8	HLA-A*80:01	GTRFRAMAIY	GTFRAMAIY	0	2	1	0	0	GTRFRAMAIY	M43	0.428497	484.7	0.4182	<=SB
9	HLA-B*27:03	TRFRAMAIYK	TRFAMAIYK	0	3	1	0	0	TRFRAMAIYK	M43	0.362855	986.1	0.1658	<=SB
8	HLA-B*27:03	GTRFRAMAIY	GRFRAMAIY	0	1	1	0	0	GTRFRAMAIY	M43	0.29964	1954.2	0.3622	<=SB
3	HLA-C*04:03	STPPPGTRF	STPPPGTRF	0	0	0	0	0	STPPPGTRF	M43	0.27702	2496.1	0.2266	<=SB
9	HLA-B*27:14	TRFRAMAIYK	TRFAMAIYK	0	3	1	0	0	TRFRAMAIYK	M43	0.503947	214.3	0.0817	<=SB
8	HLA-B*42:02	GTRFRAMAI	GTRFRAMAI	0	0	0	0	0	GTRFRAMAI	M43	0.396329	686.5	0.4153	<=SB
8	HLA-A*36:01	GTRFRAMAIY	GTFRAMAIY	0	2	1	0	0	GTRFRAMAIY	M43	0.399882	660.6	0.4969	<=SB
9	HLA-B*08:09	TRFRAMAI	T-RFRAMAI	0	0	0	1	1	TRFRAMAI	M43	0.409514	595.2	0.1777	<=SB
8	HLA-B*08:09	GTRFRAMAI	GTRFRAMAI	0	0	0	0	0	GTRFRAMAI	M43	0.3743	871.3	0.2938	<=SB
8	HLA-A*32:04	GTRFRAMAIY	GTFRAMAIY	0	2	1	0	0	GTRFRAMAIY	M43	0.462118	336.9	0.2428	<=SB
8	HLA-B*27:08	GTRFRAMAIY	GRFRAMAIY	0	1	1	0	0	GTRFRAMAIY	M43	0.487358	256.4	0.4815	<=SB
9	HLA-B*27:10	TRFRAMAIYK	TRFRAMAYK	0	7	1	0	0	TRFRAMAIYK	M43	0.453724	368.9	0.1755	<=SB
8	HLA-B*27:10	GTRFRAMAIY	GRFRAMAIY	0	1	1	0	0	GTRFRAMAIY	M43	0.381196	808.6	0.3811	<=SB
8	HLA-A*26:05	GTRFRAMAIY	GTFRAMAIY	0	2	1	0	0	GTRFRAMAIY	M43	0.325798	1472.5	0.469	<=SB
8	HLA-A*26:07	GTRFRAMAIY	GTFRAMAIY	0	2	1	0	0	GTRFRAMAIY	M43	0.537669	148.8	0.1593	<=SB
9	HLA-C*06:17	TRFRAMAIY	TRFRAMAIY	0	0	0	0	0	TRFRAMAIY	M43	0.450927	380.3	0.1275	<=SB
9	HLA-C*06:17	TRFRAMAI	TRF-RAMAI	0	0	0	3	1	TRFRAMAI	M43	0.377459	842	0.2735	<=SB
9	HLA-C*07:18	TRFRAMAIY	TRFRAMAIY	0	0	0	0	0	TRFRAMAIY	M43	0.447139	396.2	0.1388	<=SB
9	HLA-C*07:18	TRFRAMAI	TRF-RAMAI	0	0	0	3	1	TRFRAMAI	M43	0.356309	1058.5	0.3564	<=SB
9	HLA-C*07:19	TRFRAMAIY	TRFRAMAIY	0	0	0	0	0	TRFRAMAIY	M43	0.453807	368.6	0.1925	<=SB
9	HLA-C*07:27	TRFRAMAIY	TRFRAMAIY	0	0	0	0	0	TRFRAMAIY	M43	0.458083	351.9	0.1359	<=SB
10	HLA-A*03:05	RFRAMAIYK	RFRAMAIYK	0	0	0	0	0	RFRAMAIYK	M43	0.565059	110.6	0.3938	<=SB
8	HLA-A*03:05	GTRFRAMAIYK	GTRAMAIYK	0	2	2	0	0	GTRFRAMAIYK	M43	0.557476	120.1	0.4243	<=SB
9	HLA-C*07:10	TRFRAMAIY	TRFRAMAIY	0	0	0	0	0	TRFRAMAIY	M43	0.467159	319	0.1886	<=SB
9	HLA-B*14:03	TRFRAMAI	TRF-RAMAI	0	0	0	3	1	TRFRAMAI	M43	0.314131	1670.6	0.1617	<=SB
9	HLA-C*07:22	TRFRAMAIY	TRFRAMAIY	0	0	0	0	0	TRFRAMAIY	M43	0.347539	1163.8	0.1201	<=SB
9	HLA-C*12:16	TRFRAMAIY	TRFRAMAIY	0	0	0	0	0	TRFRAMAIY	M43	0.382517	797.1	0.0838	<=SB
8	HLA-A*01:06	GTRFRAMAIY	GTFRAMAIY	0	2	1	0	0	GTRFRAMAIY	M43	0.394557	699.8	0.3816	<=SB
11	HLA-A*03:01	RMVRRAAASK	RMRRAAASK	0	2	1	0	0	RMVRRAAASK	M44	0.745645	15.7	0.036	<=SB
10	HLA-B*08:01	TRMVRRAAA	TRMVRRAAA	0	0	0	0	0	TRMVRRAAA	M44	0.622238	59.6	0.1068	<=SB
11	HLA-B*08:01	RMVRRAAA	RM-VRRAAA	0	0	0	2	1	RMVRRAAA	M44	0.535434	152.4	0.2719	<=SB
10	HLA-B*08:01	TRMVRRAA	TRMVRR-AA	0	0	0	6	1	TRMVRRAA	M44	0.499598	224.6	0.3945	<=SB
10	HLA-B*14:02	TRMVRRAAA	TRMVRRAAA	0	0	0	0	0	TRMVRRAAA	M44	0.466986	319.6	0.0261	<=SB
11	HLA-A*30:01	RMVRRAAASK	RVRRAAASK	0	1	1	0	0	RMVRRAAASK	M44	0.791342	9.6	0.0251	<=SB
10	HLA-B*14:01	TRMVRRAAA	TRMVRRAAA	0	0	0	0	0	TRMVRRAAA	M44	0.466986	319.6	0.0261	<=SB
1	HLA-A*33:01	YFRNLCSDDTR	YFRNLCSTR	0	7	2	0	0	YFRNLCSDDTR	M44	0.526499	167.9	0.4203	<=SB
11	HLA-A*03:02	RMVRRAAASK	RMVRAAASK	0	3	1	0	0	RMVRRAAASK	M44	0.564928	110.8	0.3323	<=SB
10	HLA-B*73:01	TRMVRRAAA	TRMVRRAAA	0	0	0	0	0	TRMVRRAAA	M44	0.405097	624.4	0.0393	<=SB
11	HLA-A*74:01	RMVRRAAASK	RMRRAAASK	0	2	1	0	0	RMVRRAAASK	M44	0.427105	492.1	0.2355	<=SB
11	HLA-A*74:03	RMVRRAAASK	RMRRAAASK	0	2	1	0	0	RMVRRAAASK	M44	0.427105	492.1	0.2355	<=SB
10	HLA-B*07:10	TRMVRRAAA	TRMVRRAAA	0	0	0	0	0	TRMVRRAAA	M44	0.315521	1645.7	0.1803	<=SB
1	HLA-A*33:05	YFRNLCSDDTR	YFRNLCSTR	0	7	2	0	0	YFRNLCSDDTR	M44	0.526499	167.9	0.4203	<=SB
10	HLA-B*08:09	TRMVRRAAA	TRMVRRAAA	0	0	0	0	0	TRMVRRAAA	M44	0.584503	89.6	0.013	<=SB
10	HLA-B*08:09	TRMVRRAA	TRMVRR-AA	0	0	0	6	1	TRMVRRAA	M44	0.48259	270	0.0593	<=SB
11	HLA-B*08:09	RMVRRAAA	RM-VRRAAA	0	0	0	2	1	RMVRRAAA	M44	0.478936	280.8	0.0639	<=SB
9	HLA-B*08:09	DTRMVRRAAA	DRMVRRAAA	0	1	1	0	0	DTRMVRRAAA	M44	0.461878	337.8	0.087	<=SB
11	HLA-A*03:05	RMVRRAAASK	RMRRAAASK	0	2	1	0	0	RMVRRAAASK	M44	0.745645	15.7	0.036	<=SB
10	HLA-B*14:03	TRMVRRAAA	TRMVRRAAA	0	0	0	0	0	TRMVRRAAA	M44	0.399011	666.9	0.0357	<=SB
4	HLA-A*66:01	EARRLIVSK	EARRLIVSK	0	0	0	0	0	EARRLIVSK	M45	0.411419	583.1	0.2458	<=SB
4	HLA-A*34:02	EARRLIVSK	EARRLIVSK	0	0	0	0	0	EARRLIVSK	M45	0.491483	245.2	0.492	<=SB
6	HLA-B*27:14	RRLIVSKNA	RRLIVSKNA	0	0	0	0	0	RRLIVSKNA	M45	0.430453	474.6	0.2301	<=SB
4	HLA-A*34:01	EARRLIVSK	EARRLIVSK	0	0	0	0	0	EARRLIVSK	M45	0.43917	431.8	0.3378	<=SB
8	HLA-A*11:01	STVHCMHLHEK	STVHCMHLK	0	8	2	0	0	STVHCMHLHEK	M46	0.650868	43.7	0.2687	<=SB
9	HLA-A*11:01	TVHCMHLHEK	TVHCMHLHK	0	8	1	0	0	TVHCMHLHEK	M46	0.649751	44.2	0.2722	<=SB
4	HLA-B*38:01	YGHTSTVHCM	YHTSTVHCM	0	1	1	0	0	YGHTSTVHCM	M46	0.39272	713.8	0.1389	<=SB
5	HLA-B*38:01	GHTSTVHCM	GHTSTVHCM	0	0	0	0	0	GHTSTVHCM	M46	0.387318	756.8	0.1496	<=SB
4	HLA-B*39:01	YGHTSTVHCM	YHTSTVHCM	0	1	1	0	0	YGHTSTVHCM	M46	0.525521	169.7	0.1795	<=SB
5	HLA-B*39:01	GHTSTVHCM	GHTSTVHCM	0	0	0	0	0	GHTSTVHCM	M46	0.490475	247.9	0.2668	<=SB
4	HLA-B*39:06	YGHTSTVHCM	YHTSTVHCM	0	1	1	0	0	YGHTSTVHCM	M46	0.473304	298.5	0.1327	<=SB
5	HLA-B*39:06	GHTSTVHCM	GHTSTVHCM	0	0	0	0	0	GHTSTVHCM	M46	0.402677	640.9	0.2894	<=SB
4	HLA-B*15:18	YGHTSTVHCM	YHTSTVHCM	0	1	1	0	0	YGHTSTVHCM	M46	0.398349	671.6	0.2266	<=SB
5	HLA-B*15:18	GHTSTVHCM	GHTSTVHCM	0	0	0	0	0	GHTSTVHCM	M46	0.382622	796.2	0.2728	<=SB
9	HLA-A*34:02	TVHCMHLHEK	TVHCMHLHK	0	8	1	0	0	TVHCMHLHEK	M46	0.590464	84	0.1381	<=SB
5	HLA-B*15:10	GHTSTVHCM	GHTSTVHCM	0	0	0	0	0	GHTSTVHCM	M46	0.305095	1842.2	0.1237	<=SB
4	HLA-B*15:10	YGHTSTVHCM	YHTSTVHCM	0	1	1	0	0	YGHTSTVHCM	M46	0.304377	1856.6	0.1249	<=SB
4	HLA-B*39:24	YGHTSTVHCM	YHTSTVHCM	0	1	1	0	0	YGHTSTVHCM	M46	0.491875	244.2	0.2727	<=SB
5	HLA-B*39:24	GHTSTVHCM	GHTSTVHCM	0	0	0	0	0	GHTSTVHCM	M46	0.45797	352.4	0.3845	<=SB
4	HLA-B*15:09	YGHTSTVHCM	YHTSTVHCM	0	1	1	0	0	YGHTSTVHCM	M46	0.321696	1539.3	0.1141	<=SB
5	HLA-B*15:09	GHTSTVHCM	GHTSTVHCM	0	0	0	0	0	GHTSTVHCM	M46	0.313411	1683.7	0.1229	<=SB
4	HLA-B*39:31	YGHTSTVHCM	YHTSTVHCM	0	1	1	0	0	YGHTSTVHCM	M46	0.357019	1050.4	0.4377	<=SB
5	HLA-B*39:05	GHTSTVHCM	GHTSTVHCM	0	0	0	0	0	GHTSTVHCM	M46	0.462969	333.8	0.0846	<=SB
4	HLA-B*39:05	YGHTSTVHCM	YHTSTVHCM	0	1	1	0	0	YGHTSTVHCM	M46	0.432439	464.5	0.111	<=SB
5	HLA-B*38:02	GHTSTVHCM	GHTSTVHCM	0	0	0	0	0	GHTSTVHCM	M46	0.386714	761.8	0.1485	<=SB
4	HLA-B*38:02	YGHTSTVHCM	YHTSTVHCM	0	1	1	0	0	YGHTSTVHCM	M46	0.381966	801.9	0.1558	<=SB
8	HLA-A*11:02	STVHCMHLHEK	STVHCMHLK	0	8	2	0	0	STVHCMHLHEK	M46	0.650868	43.7	0.2687	<=SB
9	HLA-A*11:02	TVHCMHLHEK	TVHCMHLHK	0	8	1	0	0	TVHCMHLHEK	M46	0.649751	44.2	0.2722	<=SB
8	HLA-A*11:12	STVHCMHLHEK	STVHCMHLK	0	8	2	0	0	STVHCMHLHEK	M46	0.650868	43.7	0.2687	<=SB
9	HLA-A*11:12	TVHCMHLHEK	TVHCMHLHK	0	8	1	0	0	TVHCMHLHEK	M46	0.649751	44.2	0.2722	<=SB
3	HLA-B*27:05	FRMVDVGGPR	FRMVVGGPR	0	4	1	0	0	FRMVDVGGPR	M47	0.625493	57.5	0.1885	<=SB
4	HLA-A*31:01	RMVDVGGPR	RMVDVGGPR	0	0	0	0	0	RMVDVGGPR	M47	0.710212	23	0.1695	<=SB
2	HLA-A*31:01	IFRMVDVGGPR	IFRMVDVPR	0	7	2	0	0	IFRMVDVGGPR	M47	0.638053	50.2	0.417	<=SB
7	HLA-A*33:01	DVGGPRSER	DVGGPRSER	0	0	0	0	0	DVGGPRSER	M47	0.532036	158.1	0.4012	<=SB
2	HLA-A*33:01	IFRMVDVGGPR	IFRMVDVPR	0	7	2	0	0	IFRMVDVGGPR	M47	0.528303	164.6	0.414	<=SB
2	HLA-A*33:03	IFRMVDVGGPR	IFRMVDVPR	0	7	2	0	0	IFRMVDVGGPR	M47	0.545882	136.1	0.4926	<=SB
4	HLA-A*74:01	RMVDVGGPR	RMVDVGGPR	0	0	0	0	0	RMVDVGGPR	M47	0.442365	417.2	0.1939	<=SB
4	HLA-A*74:03	RMVDVGGPR	RMVDVGGPR	0	0	0	0	0	RMVDVGGPR	M47	0.442365	417.2	0.1939	<=SB
3	HLA-B*27:03	FRMVDVGGPR	FRMVVGGPR	0	4	1	0	0	FRMVDVGGPR	M47	0.379567	823	0.1323	<=SB
3	HLA-B*27:14	FRMVDVGGPR	FRMVVGGPR	0	4	1	0	0	FRMVDVGGPR	M47	0.397363	678.8	0.362	<=SB
7	HLA-A*33:05	DVGGPRSER	DVGGPRSER	0	0	0	0	0	DVGGPRSER	M47	0.532036	158.1	0.4012	<=SB
2	HLA-A*33:05	IFRMVDVGGPR	IFRMVDVPR	0	7	2	0	0	IFRMVDVGGPR	M47	0.528303	164.6	0.414	<=SB
3	HLA-A*68:03	FRMVDVGGPR	FMVDVGGPR	0	1	1	0	0	FRMVDVGGPR	M47	0.566524	108.9	0.4936	<=SB
3	HLA-B*27:10	FRMVDVGGPR	FRMVVGGPR	0	4	1	0	0	FRMVDVGGPR	M47	0.474107	295.9	0.1282	<=SB
3	HLA-A*34:01	FRMVDVGGPR	FMVDVGGPR	0	1	1	0	0	FRMVDVGGPR	M47	0.498132	228.2	0.1584	<=SB
5	HLA-A*01:01	ILDTAGREEY	ILDTAGEEY	0	6	1	0	0	ILDTAGREEY	M48	0.509227	202.4	0.1591	<=SB
7	HLA-A*26:01	DTAGREEYSAM	DTAGRYSAM	0	5	2	0	0	DTAGREEYSAM	M48	0.389501	739.1	0.2672	<=SB
7	HLA-A*25:01	DTAGREEYSAM	DTAGEYSAM	0	4	2	0	0	DTAGREEYSAM	M48	0.233015	4018.3	0.435	<=SB
4	HLA-A*26:08	DILDTAGREEY	DILDTAGEY	0	7	2	0	0	DILDTAGREEY	M48	0.374314	871.1	0.4053	<=SB
7	HLA-A*26:08	DTAGREEYSAM	DTAGRYSAM	0	5	2	0	0	DTAGREEYSAM	M48	0.362288	992.2	0.458	<=SB
8	HLA-B*15:08	TAGREEYSAM	TAREEYSAM	0	2	1	0	0	TAGREEYSAM	M48	0.343763	1212.4	0.4668	<=SB
5	HLA-A*01:03	ILDTAGREEY	ILDTAGEEY	0	6	1	0	0	ILDTAGREEY	M48	0.467409	318.1	0.1498	<=SB
5	HLA-A*01:02	ILDTAGREEY	ILDTAGEEY	0	6	1	0	0	ILDTAGREEY	M48	0.367497	937.8	0.4038	<=SB
5	HLA-A*36:01	ILDTAGREEY	ILDTAGEEY	0	6	1	0	0	ILDTAGREEY	M48	0.53669	150.3	0.1215	<=SB
7	HLA-A*26:05	DTAGREEYSAM	DTAGRYSAM	0	5	2	0	0	DTAGREEYSAM	M48	0.378424	833.2	0.2771	<=SB
5	HLA-A*01:06	ILDTAGREEY	ILDTAGEEY	0	6	1	0	0	ILDTAGREEY	M48	0.369646	916.3	0.4767	<=SB
11	HLA-B*57:01	KTQKVQMKF	KTQKVQMKF	0	0	0	0	0	KTQKVQMKF	M49	0.690736	28.4	0.0731	<=SB
10	HLA-B*57:01	DKTQKVQMKF	KTQKVQMKF	1	0	0	0	0	KTQKVQMKF	M49	0.487733	255.3	0.4539	<=SB
11	HLA-B*57:01	KTQKVQMKFL	KTQKVQMFL	0	7	1	0	0	KTQKVQMKFL	M49	0.481062	274.5	0.4768	<=SB
11	HLA-A*32:01	KTQKVQMKF	KTQKVQMKF	0	0	0	0	0	KTQKVQMKF	M49	0.694436	27.3	0.0505	<=SB
11	HLA-B*58:01	KTQKVQMKF	KTQKVQMKF	0	0	0	0	0	KTQKVQMKF	M49	0.72136	20.4	0.133	<=SB
11	HLA-B*15:17	KTQKVQMKF	KTQKVQMKF	0	0	0	0	0	KTQKVQMKF	M49	0.857391	4.7	0.0279	<=SB
11	HLA-C*16:02	KTQKVQMKF	KTQKVQMKF	0	0	0	0	0	KTQKVQMKF	M49	0.448356	391	0.4004	<=SB
11	HLA-A*30:04	KTQKVQMKF	KTQKVQMKF	0	0	0	0	0	KTQKVQMKF	M49	0.407995	605.1	0.3852	<=SB
11	HLA-B*57:03	KTQKVQMKF	KTQKVQMKF	0	0	0	0	0	KTQKVQMKF	M49	0.691366	28.2	0.0505	<=SB
11	HLA-B*15:16	KTQKVQMKF	KTQKVQMKF	0	0	0	0	0	KTQKVQMKF	M49	0.667559	36.5	0.0859	<=SB
11	HLA-B*57:02	KTQKVQMKF	KTQKVQMKF	0	0	0	0	0	KTQKVQMKF	M49	0.607832	69.6	0.0462	<=SB
11	HLA-C*15:04	KTQKVQMKF	KTQKVQMKF	0	0	0	0	0	KTQKVQMKF	M49	0.569482	105.4	0.1796	<=SB
11	HLA-B*58:02	KTQKVQMKF	KTQKVQMKF	0	0	0	0	0	KTQKVQMKF	M49	0.37651	850.7	0.0487	<=SB
11	HLA-A*32:04	KTQKVQMKF	KTQKVQMKF	0	0	0	0	0	KTQKVQMKF	M49	0.545011	137.4	0.0848	<=SB
11	HLA-C*15:09	KTQKVQMKF	KTQKVQMKF	0	0	0	0	0	KTQKVQMKF	M49	0.569482	105.4	0.1796	<=SB
6	HLA-A*03:01	ALLTPYEPDK	ALLTPYPDK	0	6	1	0	0	ALLTPYEPDK	M50	0.542215	141.6	0.4912	<=SB
1	HLA-B*44:02	NEHLQALLTPY	NEQALLTPY	0	2	2	0	0	NEHLQALLTPY	M50	0.430899	472.3	0.4401	<=SB
3	HLA-B*15:01	HLQALLTPY	HLQALLTPY	0	0	0	0	0	HLQALLTPY	M50	0.732836	18	0.0662	<=SB
4	HLA-B*15:01	LQALLTPY	LQA-LLTPY	0	0	0	3	1	LQALLTPY	M50	0.688098	29.2	0.1352	<=SB
3	HLA-B*35:01	HLQALLTPY	HLQALLTPY	0	0	0	0	0	HLQALLTPY	M50	0.553667	125.1	0.3674	<=SB
1	HLA-B*44:03	NEHLQALLTPY	NEQALLTPY	0	2	2	0	0	NEHLQALLTPY	M50	0.44502	405.4	0.3758	<=SB
1	HLA-B*18:01	NEHLQALLTPY	NEHLLLTPY	0	4	2	0	0	NEHLQALLTPY	M50	0.538628	147.2	0.0954	<=SB
3	HLA-A*29:02	HLQALLTPY	HLQALLTPY	0	0	0	0	0	HLQALLTPY	M50	0.617281	62.9	0.2896	<=SB
3	HLA-A*30:02	HLQALLTPY	HLQALLTPY	0	0	0	0	0	HLQALLTPY	M50	0.561154	115.4	0.2892	<=SB
3	HLA-B*35:08	HLQALLTPY	HLQALLTPY	0	0	0	0	0	HLQALLTPY	M50	0.380561	814.2	0.41	<=SB
3	HLA-A*29:01	HLQALLTPY	HLQALLTPY	0	0	0	0	0	HLQALLTPY	M50	0.617281	62.9	0.2896	<=SB
2	HLA-B*15:18	EHLQALLTPY	EHLQALLPY	0	7	1	0	0	EHLQALLTPY	M50	0.509189	202.4	0.0551	<=SB
3	HLA-B*15:18	HLQALLTPY	HLQALLTPY	0	0	0	0	0	HLQALLTPY	M50	0.373725	876.7	0.3044	<=SB
3	HLA-A*30:04	HLQALLTPY	HLQALLTPY	0	0	0	0	0	HLQALLTPY	M50	0.401343	650.2	0.421	<=SB
4	HLA-B*15:03	LQALLTPY	LQA-LLTPY	0	0	0	3	1	LQALLTPY	M50	0.809692	7.8	0.1028	<=SB
3	HLA-B*15:03	HLQALLTPY	HLQALLTPY	0	0	0	0	0	HLQALLTPY	M50	0.772195	11.8	0.1899	<=SB
3	HLA-A*26:08	HLQALLTPY	HLQALLTPY	0	0	0	0	0	HLQALLTPY	M50	0.411715	581.2	0.2868	<=SB
2	HLA-A*26:08	EHLQALLTPY	ELQALLTPY	0	1	1	0	0	EHLQALLTPY	M50	0.402476	642.3	0.3153	<=SB
1	HLA-B*44:04	NEHLQALLTPY	NEQALLTPY	0	2	2	0	0	NEHLQALLTPY	M50	0.384901	776.8	0.3042	<=SB
3	HLA-B*15:07	HLQALLTPY	HLQALLTPY	0	0	0	0	0	HLQALLTPY	M50	0.662419	38.6	0.0635	<=SB
4	HLA-B*15:07	LQALLTPY	LQA-LLTPY	0	0	0	3	1	LQALLTPY	M50	0.603264	73.2	0.1652	<=SB
1	HLA-B*18:03	NEHLQALLTPY	NEHLLLTPY	0	4	2	0	0	NEHLQALLTPY	M50	0.422811	515.5	0.1809	<=SB
3	HLA-B*15:08	HLQALLTPY	HLQALLTPY	0	0	0	0	0	HLQALLTPY	M50	0.421846	520.9	0.1932	<=SB
3	HLA-B*46:01	HLQALLTPY	HLQALLTPY	0	0	0	0	0	HLQALLTPY	M50	0.181287	7032.5	0.4362	<=SB
3	HLA-A*80:01	HLQALLTPY	HLQALLTPY	0	0	0	0	0	HLQALLTPY	M50	0.572082	102.5	0.1184	<=SB
3	HLA-B*15:39	HLQALLTPY	HLQALLTPY	0	0	0	0	0	HLQALLTPY	M50	0.765115	12.7	0.0524	<=SB
4	HLA-B*15:39	LQALLTPY	LQA-LLTPY	0	0	0	3	1	LQALLTPY	M50	0.681243	31.5	0.2292	<=SB
3	HLA-A*32:04	HLQALLTPY	HLQALLTPY	0	0	0	0	0	HLQALLTPY	M50	0.455174	363.2	0.27	<=SB
3	HLA-B*35:17	HLQALLTPY	HLQALLTPY	0	0	0	0	0	HLQALLTPY	M50	0.518277	183.5	0.3856	<=SB
1	HLA-B*44:09	NEHLQALLTPY	NEQALLTPY	0	2	2	0	0	NEHLQALLTPY	M50	0.556878	120.8	0.1703	<=SB
3	HLA-B*35:41	HLQALLTPY	HLQALLTPY	0	0	0	0	0	HLQALLTPY	M50	0.656177	41.3	0.2973	<=SB
3	HLA-A*26:07	HLQALLTPY	HLQALLTPY	0	0	0	0	0	HLQALLTPY	M50	0.541778	142.3	0.1515	<=SB
1	HLA-B*44:27	NEHLQALLTPY	NEQALLTPY	0	2	2	0	0	NEHLQALLTPY	M50	0.430899	472.3	0.4401	<=SB
3	HLA-A*29:10	HLQALLTPY	HLQALLTPY	0	0	0	0	0	HLQALLTPY	M50	0.617281	62.9	0.2896	<=SB
1	HLA-B*18:05	NEHLQALLTPY	NEHLLLTPY	0	4	2	0	0	NEHLQALLTPY	M50	0.538628	147.2	0.0954	<=SB
3	HLA-B*15:02	HLQALLTPY	HLQALLTPY	0	0	0	0	0	HLQALLTPY	M50	0.718848	20.9	0.0192	<=SB
2	HLA-B*15:02	EHLQALLTPY	ELQALLTPY	0	1	1	0	0	EHLQALLTPY	M50	0.475625	291.1	0.4735	<=SB
1	HLA-B*44:29	NEHLQALLTPY	NEQALLTPY	0	2	2	0	0	NEHLQALLTPY	M50	0.520398	179.3	0.3438	<=SB
6	HLA-A*03:05	ALLTPYEPDK	ALLTPYPDK	0	6	1	0	0	ALLTPYEPDK	M50	0.542215	141.6	0.4912	<=SB
3	HLA-B*35:05	HLQALLTPY	HLQALLTPY	0	0	0	0	0	HLQALLTPY	M50	0.528438	164.4	0.4026	<=SB
3	HLA-B*15:33	HLQALLTPY	HLQALLTPY	0	0	0	0	0	HLQALLTPY	M50	0.732836	18	0.0662	<=SB
4	HLA-B*15:33	LQALLTPY	LQA-LLTPY	0	0	0	3	1	LQALLTPY	M50	0.688098	29.2	0.1352	<=SB
3	HLA-B*18:04	HLQALLTPY	HLQALLTPY	0	0	0	0	0	HLQALLTPY	M50	0.492121	243.5	0.2517	<=SB
4	HLA-B*18:04	LQALLTPY	LQALLT-PY	0	0	0	6	1	LQALLTPY	M50	0.47147	304.5	0.3166	<=SB
1	HLA-B*18:04	NEHLQALLTPY	NEHALLTPY	0	3	2	0	0	NEHLQALLTPY	M50	0.463511	331.9	0.3494	<=SB
2	HLA-B*18:04	EHLQALLTPY	EHLQALLPY	0	7	1	0	0	EHLQALLTPY	M50	0.444508	407.6	0.4275	<=SB
3	HLA-B*15:12	HLQALLTPY	HLQALLTPY	0	0	0	0	0	HLQALLTPY	M50	0.561027	115.5	0.0715	<=SB
4	HLA-B*15:12	LQALLTPY	LQA-LLTPY	0	0	0	3	1	LQALLTPY	M50	0.471391	304.7	0.2587	<=SB
11	HLA-A*31:01	RLIRVEGNLR	RLIRVGNLR	0	5	1	0	0	RLIRVEGNLR	M51	0.668445	36.1	0.2924	<=SB
11	HLA-A*74:01	RLIRVEGNLR	RLIRVGNLR	0	5	1	0	0	RLIRVEGNLR	M51	0.464994	326.6	0.151	<=SB
10	HLA-B*27:07	QRLIRVEGNL	QRLIRVEGL	0	8	1	0	0	QRLIRVEGNL	M51	0.612611	66.1	0.4914	<=SB
11	HLA-A*74:03	RLIRVEGNLR	RLIRVGNLR	0	5	1	0	0	RLIRVEGNLR	M51	0.464994	326.6	0.151	<=SB

## Sheet: East Asian Missense prediction
Pos	HLA	Peptide	Core	Of	Gp	Gl	Ip	Il	Icore	Identity	Score	Aff(nM)	%Rank	BindLevel
6	HLA-B*58:01	FGLATEKSRW	FGLATESRW	0	6	1	0	0	FGLATEKSRW	M01	0.60717	70.1	0.3706	<=SB
2	HLA-A*03:01	KIGDFGLATEK	KIFGLATEK	0	2	2	0	0	KIGDFGLATEK	M01	0.600502	75.4	0.2851	<=SB
6	HLA-B*57:01	FGLATEKSRW	FGLATKSRW	0	5	1	0	0	FGLATEKSRW	M01	0.491852	244.2	0.4398	<=SB
2	HLA-A*03:02	KIGDFGLATEK	KIFGLATEK	0	2	2	0	0	KIGDFGLATEK	M01	0.531953	158.2	0.4679	<=SB
5	HLA-A*33:01	DFGLATEKSR	DFLATEKSR	0	2	1	0	0	DFGLATEKSR	M01	0.512827	194.6	0.4674	<=SB
2	HLA-A*11:04	KIGDFGLATEK	KIFGLATEK	0	2	2	0	0	KIGDFGLATEK	M01	0.570951	103.8	0.4752	<=SB
11	HLA-B*27:02	EKSRWSGSHQF	KRWSGSHQF	1	1	1	0	0	KSRWSGSHQF	M01	0.340633	1254.1	0.4543	<=SB
2	HLA-A*03:08	KIGDFGLATEK	KIFGLATEK	0	2	2	0	0	KIGDFGLATEK	M01	0.458734	349.5	0.4752	<=SB
4	HLA-B*54:01	VKPIIIGHHA	VPIIIGHHA	0	1	1	0	0	VKPIIIGHHA	M02	0.457046	355.9	0.3574	<=SB
5	HLA-B*54:01	KPIIIGHHA	KPIIIGHHA	0	0	0	0	0	KPIIIGHHA	M02	0.446424	399.2	0.3819	<=SB
5	HLA-B*55:02	KPIIIGHHA	KPIIIGHHA	0	0	0	0	0	KPIIIGHHA	M02	0.535751	151.9	0.2294	<=SB
4	HLA-B*55:02	VKPIIIGHHA	VPIIIGHHA	0	1	1	0	0	VKPIIIGHHA	M02	0.481262	273.9	0.356	<=SB
10	HLA-B*15:18	GHHAYGDQY	GHHAYGDQY	0	0	0	0	0	GHHAYGDQY	M02	0.410346	589.9	0.1965	<=SB
11	HLA-B*15:18	HHAYGDQY	HHAYGD-QY	0	0	0	6	1	HHAYGDQY	M02	0.361863	996.8	0.3483	<=SB
9	HLA-B*15:18	IGHHAYGDQY	IHHAYGDQY	0	1	1	0	0	IGHHAYGDQY	M02	0.330439	1400.4	0.4728	<=SB
5	HLA-B*56:01	KPIIIGHHA	KPIIIGHHA	0	0	0	0	0	KPIIIGHHA	M02	0.461106	340.6	0.2611	<=SB
4	HLA-B*56:01	VKPIIIGHHA	VPIIIGHHA	0	1	1	0	0	VKPIIIGHHA	M02	0.390027	734.9	0.4862	<=SB
5	HLA-B*55:01	KPIIIGHHA	KPIIIGHHA	0	0	0	0	0	KPIIIGHHA	M02	0.47341	298.1	0.1047	<=SB
5	HLA-B*56:03	KPIIIGHHAY	KPIIIGHAY	0	6	1	0	0	KPIIIGHHAY	M02	0.482615	269.9	0.2208	<=SB
9	HLA-A*30:02	IGHHAYGDQY	IGHHAYGQY	0	7	1	0	0	IGHHAYGDQY	M02	0.528955	163.5	0.421	<=SB
5	HLA-B*15:29	KPIIIGHHAY	KPIIGHHAY	0	2	1	0	0	KPIIIGHHAY	M02	0.61325	65.7	0.2725	<=SB
4	HLA-B*55:07	VKPIIIGHHA	VPIIIGHHA	0	1	1	0	0	VKPIIIGHHA	M02	0.457046	355.9	0.3574	<=SB
5	HLA-B*55:07	KPIIIGHHA	KPIIIGHHA	0	0	0	0	0	KPIIIGHHA	M02	0.446424	399.2	0.3819	<=SB
11	HLA-B*39:06	HHAYGDQYRA	HHYGDQYRA	0	2	1	0	0	HHAYGDQYRA	M02	0.388458	747.5	0.3331	<=SB
5	HLA-B*56:05	KPIIIGHHA	KPIIIGHHA	0	0	0	0	0	KPIIIGHHA	M02	0.391488	723.4	0.3606	<=SB
5	HLA-B*55:12	KPIIIGHHA	KPIIIGHHA	0	0	0	0	0	KPIIIGHHA	M02	0.491637	244.8	0.2544	<=SB
4	HLA-B*55:12	VKPIIIGHHA	VPIIIGHHA	0	1	1	0	0	VKPIIIGHHA	M02	0.456847	356.7	0.3576	<=SB
5	HLA-B*44:06	KPIIIGHHAY	KPIIIGHAY	0	6	1	0	0	KPIIIGHHAY	M02	0.194073	6123.9	0.4815	<=SB
10	HLA-B*39:07	GHHAYGDQY	GHHAYGDQY	0	0	0	0	0	GHHAYGDQY	M02	0.46566	324.2	0.2158	<=SB
11	HLA-B*39:07	HHAYGDQY	HHAYGD-QY	0	0	0	6	1	HHAYGDQY	M02	0.410512	588.8	0.3892	<=SB
4	HLA-B*54:21	VKPIIIGHHA	VPIIIGHHA	0	1	1	0	0	VKPIIIGHHA	M02	0.449794	384.9	0.344	<=SB
5	HLA-B*54:21	KPIIIGHHA	KPIIIGHHA	0	0	0	0	0	KPIIIGHHA	M02	0.441811	419.7	0.3658	<=SB
9	HLA-B*58:01	ITKQEKDFLW	ITKQEDFLW	0	5	1	0	0	ITKQEKDFLW	M03	0.72014	20.7	0.1352	<=SB
7	HLA-B*44:03	SEITKQEKDF	SEITKQEKF	0	8	1	0	0	SEITKQEKDF	M03	0.493559	239.7	0.2483	<=SB
1	HLA-A*30:01	STRDPLSEITK	STRDPLITK	0	6	2	0	0	STRDPLSEITK	M03	0.589073	85.3	0.4283	<=SB
9	HLA-B*57:01	ITKQEKDFLW	ITKQEKFLW	0	6	1	0	0	ITKQEKDFLW	M03	0.700346	25.6	0.0637	<=SB
7	HLA-B*44:02	SEITKQEKDF	SEITKQEKF	0	8	1	0	0	SEITKQEKDF	M03	0.539232	146.3	0.1742	<=SB
1	HLA-A*11:03	STRDPLSEITK	STRDPLITK	0	6	2	0	0	STRDPLSEITK	M03	0.612019	66.5	0.3368	<=SB
9	HLA-B*57:03	ITKQEKDFLW	ITQEKDFLW	0	2	1	0	0	ITKQEKDFLW	M03	0.618971	61.7	0.132	<=SB
9	HLA-B*58:02	ITKQEKDFLW	ITKQEDFLW	0	5	1	0	0	ITKQEKDFLW	M03	0.314609	1662	0.1007	<=SB
9	HLA-B*57:02	ITKQEKDFLW	ITQEKDFLW	0	2	1	0	0	ITKQEKDFLW	M03	0.535273	152.7	0.1112	<=SB
7	HLA-B*44:83	SEITKQEKDF	SEITKQEKF	0	8	1	0	0	SEITKQEKDF	M03	0.428744	483.4	0.2561	<=SB
1	HLA-A*33:03	EYFMKQMNDAR	EYFMKQMAR	0	7	2	0	0	EYFMKQMNDAR	M04	0.562632	113.5	0.4222	<=SB
2	HLA-A*33:03	YFMKQMNDAR	YFMKQMNAR	0	7	1	0	0	YFMKQMNDAR	M04	0.621615	60	0.2302	<=SB
3	HLA-A*33:03	FMKQMNDAR	FMKQMNDAR	0	0	0	0	0	FMKQMNDAR	M04	0.598288	77.2	0.302	<=SB
10	HLA-C*06:02	ARHGGWTTKM	ARHGWTTKM	0	3	1	0	0	ARHGGWTTKM	M04	0.335425	1326.8	0.4253	<=SB
11	HLA-B*15:18	RHGGWTTKM	RHGGWTTKM	0	0	0	0	0	RHGGWTTKM	M04	0.345288	1192.5	0.4109	<=SB
10	HLA-B*27:04	ARHGGWTTKM	ARHGWTTKM	0	3	1	0	0	ARHGGWTTKM	M04	0.448351	391	0.1531	<=SB
10	HLA-B*27:05	ARHGGWTTKM	ARHGWTTKM	0	3	1	0	0	ARHGGWTTKM	M04	0.544023	138.9	0.4579	<=SB
11	HLA-B*38:01	RHGGWTTKM	RHGGWTTKM	0	0	0	0	0	RHGGWTTKM	M04	0.29309	2097.7	0.4464	<=SB
10	HLA-B*27:06	ARHGGWTTKM	ARHGGWTTM	0	8	1	0	0	ARHGGWTTKM	M04	0.609394	68.5	0.1774	<=SB
11	HLA-B*39:05	RHGGWTTKM	RHGGWTTKM	0	0	0	0	0	RHGGWTTKM	M04	0.302949	1885.5	0.4402	<=SB
10	HLA-B*27:07	ARHGGWTTKM	ARHGGWTTM	0	8	1	0	0	ARHGGWTTKM	M04	0.647797	45.2	0.3776	<=SB
1	HLA-A*33:01	EYFMKQMNDAR	EYFMKQMAR	0	7	2	0	0	EYFMKQMNDAR	M04	0.667859	36.4	0.0995	<=SB
2	HLA-A*33:01	YFMKQMNDAR	YFMKQMNAR	0	7	1	0	0	YFMKQMNDAR	M04	0.614707	64.6	0.1758	<=SB
3	HLA-A*33:01	FMKQMNDAR	FMKQMNDAR	0	0	0	0	0	FMKQMNDAR	M04	0.547271	134.1	0.3519	<=SB
11	HLA-B*15:10	RHGGWTTKM	RHGGWTTKM	0	0	0	0	0	RHGGWTTKM	M04	0.220009	4625.5	0.4136	<=SB
10	HLA-B*27:20	ARHGGWTTKM	ARHGGWTTM	0	8	1	0	0	ARHGGWTTKM	M04	0.7132	22.3	0.2008	<=SB
10	HLA-B*27:15	ARHGGWTTKM	ARHGWTTKM	0	3	1	0	0	ARHGGWTTKM	M04	0.437822	438.2	0.199	<=SB
10	HLA-B*27:24	ARHGGWTTKM	ARHGGWTTM	0	8	1	0	0	ARHGGWTTKM	M04	0.607781	69.7	0.1987	<=SB
11	HLA-B*15:09	RHGGWTTKM	RHGGWTTKM	0	0	0	0	0	RHGGWTTKM	M04	0.215572	4852.9	0.4537	<=SB
11	HLA-B*39:07	RHGGWTTKM	RHGGWTTKM	0	0	0	0	0	RHGGWTTKM	M04	0.408275	603.3	0.3976	<=SB
10	HLA-C*06:27	ARHGGWTTKM	ARHGWTTKM	0	3	1	0	0	ARHGGWTTKM	M04	0.335425	1326.8	0.4253	<=SB
2	HLA-A*33:25	YFMKQMNDAR	YFMKQMNAR	0	7	1	0	0	YFMKQMNDAR	M04	0.621615	60	0.2302	<=SB
3	HLA-A*33:25	FMKQMNDAR	FMKQMNDAR	0	0	0	0	0	FMKQMNDAR	M04	0.598288	77.2	0.302	<=SB
1	HLA-A*33:25	EYFMKQMNDAR	EYFMKQMAR	0	7	2	0	0	EYFMKQMNDAR	M04	0.562632	113.5	0.4222	<=SB
11	HLA-B*38:04	RHGGWTTKM	RHGGWTTKM	0	0	0	0	0	RHGGWTTKM	M04	0.383946	784.9	0.3319	<=SB
9	HLA-C*08:02	GADGVGKSAL	GADGVGSAL	0	6	1	0	0	GADGVGKSAL	M05	0.247761	3425.7	0.4014	<=SB
6	HLA-A*11:01	VVVGAVGVGK	VVVGAVVGK	0	6	1	0	0	VVVGAVGVGK	M06	0.5957	79.4	0.4692	<=SB
7	HLA-A*11:01	VVGAVGVGK	VVGAVGVGK	0	0	0	0	0	VVGAVGVGK	M06	0.638131	50.2	0.3092	<=SB
1	HLA-B*40:06	TEYKLVVVGAV	TEYKLVVAV	0	7	2	0	0	TEYKLVVVGAV	M06	0.398169	673	0.4663	<=SB
7	HLA-A*03:01	VVGAVGVGK	VVGAVGVGK	0	0	0	0	0	VVGAVGVGK	M06	0.549482	130.9	0.4593	<=SB
7	HLA-A*11:02	VVGAVGVGK	VVGAVGVGK	0	0	0	0	0	VVGAVGVGK	M06	0.638131	50.2	0.3092	<=SB
6	HLA-A*11:02	VVVGAVGVGK	VVVGAVVGK	0	6	1	0	0	VVVGAVGVGK	M06	0.5957	79.4	0.4692	<=SB
7	HLA-A*03:02	VVGAVGVGK	VVGAVGVGK	0	0	0	0	0	VVGAVGVGK	M06	0.524976	170.7	0.4976	<=SB
5	HLA-A*69:01	LVVVGAVGV	LVVVGAVGV	0	0	0	0	0	LVVVGAVGV	M06	0.559565	117.4	0.381	<=SB
7	HLA-A*11:04	VVGAVGVGK	VVGAVGVGK	0	0	0	0	0	VVGAVGVGK	M06	0.604583	72.1	0.3167	<=SB
7	HLA-A*11:03	VVGAVGVGK	VVGAVGVGK	0	0	0	0	0	VVGAVGVGK	M06	0.64821	45	0.2214	<=SB
6	HLA-A*11:03	VVVGAVGVGK	VVVGAVVGK	0	6	1	0	0	VVVGAVGVGK	M06	0.617836	62.5	0.3167	<=SB
7	HLA-A*11:12	VVGAVGVGK	VVGAVGVGK	0	0	0	0	0	VVGAVGVGK	M06	0.638131	50.2	0.3092	<=SB
6	HLA-A*11:12	VVVGAVGVGK	VVVGAVVGK	0	6	1	0	0	VVVGAVGVGK	M06	0.5957	79.4	0.4692	<=SB
7	HLA-A*11:06	VVGAVGVGK	VVGAVGVGK	0	0	0	0	0	VVGAVGVGK	M06	0.547092	134.3	0.3468	<=SB
6	HLA-A*34:02	VVVGAVGVGK	VVVGAVVGK	0	6	1	0	0	VVVGAVGVGK	M06	0.540968	143.5	0.2771	<=SB
7	HLA-A*34:02	VVGAVGVGK	VVGAVGVGK	0	0	0	0	0	VVGAVGVGK	M06	0.500536	222.3	0.4448	<=SB
7	HLA-A*11:05	VVGAVGVGK	VVGAVGVGK	0	0	0	0	0	VVGAVGVGK	M06	0.638131	50.2	0.3092	<=SB
6	HLA-A*11:05	VVVGAVGVGK	VVVGAVVGK	0	6	1	0	0	VVVGAVGVGK	M06	0.5957	79.4	0.4692	<=SB
1	HLA-B*40:53	TEYKLVVVGAV	TEYKLVVAV	0	7	2	0	0	TEYKLVVVGAV	M06	0.398169	673	0.4663	<=SB
11	HLA-B*58:01	KITEQEKDFLW	KITEQDFLW	0	5	2	0	0	KITEQEKDFLW	M07	0.577532	96.6	0.4655	<=SB
4	HLA-C*15:02	STRDPLSKI	STRDPLSKI	0	0	0	0	0	STRDPLSKI	M07	0.457442	354.4	0.3846	<=SB
2	HLA-A*03:01	AISTRDPLSK	AISTRPLSK	0	5	1	0	0	AISTRDPLSK	M07	0.635151	51.8	0.194	<=SB
2	HLA-A*03:02	AISTRDPLSK	AISTRPLSK	0	5	1	0	0	AISTRDPLSK	M07	0.526221	168.4	0.4923	<=SB
2	HLA-A*11:04	AISTRDPLSK	AISTRPLSK	0	5	1	0	0	AISTRDPLSK	M07	0.57309	101.4	0.464	<=SB
2	HLA-A*11:03	AISTRDPLSK	AISTRPLSK	0	5	1	0	0	AISTRDPLSK	M07	0.635964	51.4	0.2586	<=SB
2	HLA-A*03:08	AISTRDPLSK	AISTRPLSK	0	5	1	0	0	AISTRDPLSK	M07	0.474391	295	0.3972	<=SB
4	HLA-C*15:06	STRDPLSKI	STRDPLSKI	0	0	0	0	0	STRDPLSKI	M07	0.496952	231.1	0.4311	<=SB
4	HLA-C*15:10	STRDPLSKI	STRDPLSKI	0	0	0	0	0	STRDPLSKI	M07	0.457442	354.4	0.3846	<=SB
8	HLA-A*33:03	VVRHCPHHER	VVRCPHHER	0	3	1	0	0	VVRHCPHHER	M08	0.567985	107.2	0.3998	<=SB
8	HLA-A*31:01	VVRHCPHHER	VVRCPHHER	0	3	1	0	0	VVRHCPHHER	M08	0.688373	29.1	0.2282	<=SB
8	HLA-A*31:12	VVRHCPHHER	VVRCPHHER	0	3	1	0	0	VVRHCPHHER	M08	0.676622	33.1	0.2808	<=SB
8	HLA-A*31:11	VVRHCPHHER	VVRCPHHER	0	3	1	0	0	VVRHCPHHER	M08	0.688373	29.1	0.2282	<=SB
8	HLA-A*31:06	VVRHCPHHER	VVRCPHHER	0	3	1	0	0	VVRHCPHHER	M08	0.665561	37.3	0.3855	<=SB
8	HLA-A*31:16	VVRHCPHHER	VVRCPHHER	0	3	1	0	0	VVRHCPHHER	M08	0.688373	29.1	0.2282	<=SB
8	HLA-A*31:02	VVRHCPHHER	VVRCPHHER	0	3	1	0	0	VVRHCPHHER	M08	0.623011	59.1	0.3345	<=SB
8	HLA-A*33:25	VVRHCPHHER	VVRCPHHER	0	3	1	0	0	VVRHCPHHER	M08	0.567985	107.2	0.3998	<=SB
9	HLA-A*33:01	EVCVCACPGR	EVCVCACPR	0	8	1	0	0	EVCVCACPGR	M09	0.52249	175.3	0.4341	<=SB
9	HLA-B*52:01	MNQRPILTII	MQRPILTII	0	1	1	0	0	MNQRPILTII	M10	0.303751	1869.2	0.1269	<=SB
9	HLA-B*52:01	MNQRPILTI	MNQRPILTI	0	0	0	0	0	MNQRPILTI	M10	0.303305	1878.2	0.1282	<=SB
10	HLA-B*52:01	NQRPILTII	NQRPILTII	0	0	0	0	0	NQRPILTII	M10	0.275787	2529.6	0.2176	<=SB
10	HLA-B*52:01	NQRPILTI	NQRP-ILTI	0	0	0	4	1	NQRPILTI	M10	0.248898	3383.8	0.3502	<=SB
9	HLA-B*13:02	MNQRPILTI	MNQRPILTI	0	0	0	0	0	MNQRPILTI	M10	0.332175	1374.3	0.4142	<=SB
9	HLA-B*13:02	MNQRPILTII	MQRPILTII	0	1	1	0	0	MNQRPILTII	M10	0.326339	1463.9	0.4498	<=SB
3	HLA-A*68:01	SSCMGGMNQR	SSMGGMNQR	0	2	1	0	0	SSCMGGMNQR	M10	0.677738	32.7	0.3904	<=SB
11	HLA-B*67:01	QRPILTIITL	QPILTIITL	0	1	1	0	0	QRPILTIITL	M10	0.504576	212.8	0.3838	<=SB
11	HLA-B*27:06	QRPILTIITL	QRILTIITL	0	2	1	0	0	QRPILTIITL	M10	0.494519	237.3	0.4782	<=SB
11	HLA-B*27:07	QRPILTIITL	QRILTIITL	0	2	1	0	0	QRPILTIITL	M10	0.688799	29	0.2544	<=SB
11	HLA-B*55:04	QRPILTIITL	QPILTIITL	0	1	1	0	0	QRPILTIITL	M10	0.602632	73.7	0.3837	<=SB
11	HLA-B*81:01	QRPILTIITL	QPILTIITL	0	1	1	0	0	QRPILTIITL	M10	0.328909	1423.8	0.4162	<=SB
10	HLA-B*51:07	NQRPILTII	NQRPILTII	0	0	0	0	0	NQRPILTII	M10	0.208553	5235.8	0.2648	<=SB
9	HLA-B*51:07	MNQRPILTI	MNQRPILTI	0	0	0	0	0	MNQRPILTI	M10	0.198375	5845.4	0.3338	<=SB
9	HLA-B*51:07	MNQRPILTII	MQRPILTII	0	1	1	0	0	MNQRPILTII	M10	0.191312	6309.6	0.3872	<=SB
10	HLA-B*51:07	NQRPILTI	NQRPI-LTI	0	0	0	5	1	NQRPILTI	M10	0.181903	6985.8	0.4717	<=SB
9	HLA-B*15:58	MNQRPILTII	MQRPILTII	0	1	1	0	0	MNQRPILTII	M10	0.325789	1472.6	0.3723	<=SB
11	HLA-B*56:10	QRPILTIITL	QPILTIITL	0	1	1	0	0	QRPILTIITL	M10	0.487304	256.5	0.4592	<=SB
11	HLA-B*27:20	QRPILTIITL	QRILTIITL	0	2	1	0	0	QRPILTIITL	M10	0.624125	58.4	0.4653	<=SB
11	HLA-B*27:24	QRPILTIITL	QRILTIITL	0	2	1	0	0	QRPILTIITL	M10	0.527336	166.4	0.3986	<=SB
9	HLA-B*52:04	MNQRPILTII	MQRPILTII	0	1	1	0	0	MNQRPILTII	M10	0.303751	1869.2	0.1269	<=SB
9	HLA-B*52:04	MNQRPILTI	MNQRPILTI	0	0	0	0	0	MNQRPILTI	M10	0.303305	1878.2	0.1282	<=SB
10	HLA-B*52:04	NQRPILTII	NQRPILTII	0	0	0	0	0	NQRPILTII	M10	0.275787	2529.6	0.2176	<=SB
10	HLA-B*52:04	NQRPILTI	NQRP-ILTI	0	0	0	4	1	NQRPILTI	M10	0.248898	3383.8	0.3502	<=SB
11	HLA-B*35:31	QRPILTIITL	QPILTIITL	0	1	1	0	0	QRPILTIITL	M10	0.349239	1142.6	0.491	<=SB
9	HLA-B*15:30	MNQRPILTII	MQRPILTII	0	1	1	0	0	MNQRPILTII	M10	0.390903	728	0.3763	<=SB
3	HLA-A*11:10	SSCMGGMNQR	SSMGGMNQR	0	2	1	0	0	SSCMGGMNQR	M10	0.468119	315.7	0.4579	<=SB
11	HLA-B*39:10	QRPILTIITL	QPILTIITL	0	1	1	0	0	QRPILTIITL	M10	0.471381	304.8	0.4846	<=SB
3	HLA-A*68:24	SSCMGGMNQR	SSMGGMNQR	0	2	1	0	0	SSCMGGMNQR	M10	0.677738	32.7	0.3904	<=SB
11	HLA-B*56:11	QRPILTIITL	QPILTIITL	0	1	1	0	0	QRPILTIITL	M10	0.432477	464.3	0.3377	<=SB
9	HLA-B*52:05	MNQRPILTII	MQRPILTII	0	1	1	0	0	MNQRPILTII	M10	0.303751	1869.2	0.1269	<=SB
9	HLA-B*52:05	MNQRPILTI	MNQRPILTI	0	0	0	0	0	MNQRPILTI	M10	0.303305	1878.2	0.1282	<=SB
10	HLA-B*52:05	NQRPILTII	NQRPILTII	0	0	0	0	0	NQRPILTII	M10	0.275787	2529.6	0.2176	<=SB
10	HLA-B*52:05	NQRPILTI	NQRP-ILTI	0	0	0	4	1	NQRPILTI	M10	0.248898	3383.8	0.3502	<=SB
9	HLA-B*52:11	MNQRPILTII	MQRPILTII	0	1	1	0	0	MNQRPILTII	M10	0.322405	1527.6	0.16	<=SB
9	HLA-B*52:11	MNQRPILTI	MNQRPILTI	0	0	0	0	0	MNQRPILTI	M10	0.321405	1544.2	0.1627	<=SB
10	HLA-B*52:11	NQRPILTII	NQRPILTII	0	0	0	0	0	NQRPILTII	M10	0.265716	2820.8	0.4069	<=SB
7	HLA-A*26:01	DTAGREEYSAM	DTAGRYSAM	0	5	2	0	0	DTAGREEYSAM	M11	0.389501	739.1	0.2672	<=SB
5	HLA-A*01:01	ILDTAGREEY	ILDTAGEEY	0	6	1	0	0	ILDTAGREEY	M11	0.509227	202.4	0.1591	<=SB
8	HLA-B*15:11	TAGREEYSAM	TAREEYSAM	0	2	1	0	0	TAGREEYSAM	M11	0.344261	1205.9	0.4787	<=SB
7	HLA-A*26:02	DTAGREEYSAM	DTAGEYSAM	0	4	2	0	0	DTAGREEYSAM	M11	0.62453	58.1	0.2082	<=SB
7	HLA-A*26:03	DTAGREEYSAM	DTAGRYSAM	0	5	2	0	0	DTAGREEYSAM	M11	0.345301	1192.4	0.3823	<=SB
8	HLA-B*15:08	TAGREEYSAM	TAREEYSAM	0	2	1	0	0	TAGREEYSAM	M11	0.343763	1212.4	0.4668	<=SB
7	HLA-A*25:01	DTAGREEYSAM	DTAGEYSAM	0	4	2	0	0	DTAGREEYSAM	M11	0.233015	4018.3	0.435	<=SB
7	HLA-A*26:05	DTAGREEYSAM	DTAGRYSAM	0	5	2	0	0	DTAGREEYSAM	M11	0.378424	833.2	0.2771	<=SB
5	HLA-A*01:03	ILDTAGREEY	ILDTAGEEY	0	6	1	0	0	ILDTAGREEY	M11	0.467409	318.1	0.1498	<=SB
7	HLA-A*26:20	DTAGREEYSAM	DTAGRYSAM	0	5	2	0	0	DTAGREEYSAM	M11	0.297533	1999.3	0.4745	<=SB
5	HLA-A*36:01	ILDTAGREEY	ILDTAGEEY	0	6	1	0	0	ILDTAGREEY	M11	0.53669	150.3	0.1215	<=SB
7	HLA-A*26:06	DTAGREEYSAM	DTAGRYSAM	0	5	2	0	0	DTAGREEYSAM	M11	0.345301	1192.4	0.3823	<=SB
9	HLA-A*33:03	EVHVCACPGR	EVHVCACPR	0	8	1	0	0	EVHVCACPGR	M12	0.565403	110.2	0.4105	<=SB
4	HLA-C*07:01	GRNSFEVHV	GRNSFEVHV	0	0	0	0	0	GRNSFEVHV	M12	0.324379	1495.3	0.4929	<=SB
4	HLA-B*27:07	GRNSFEVHV	GRNSFEVHV	0	0	0	0	0	GRNSFEVHV	M12	0.628072	55.9	0.4412	<=SB
9	HLA-A*33:01	EVHVCACPGR	EVHVCACPR	0	8	1	0	0	EVHVCACPGR	M12	0.525936	168.9	0.4222	<=SB
6	HLA-A*69:01	NSFEVHVCA	NSFEVHVCA	0	0	0	0	0	NSFEVHVCA	M12	0.549245	131.2	0.4198	<=SB
6	HLA-A*68:02	NSFEVHVCA	NSFEVHVCA	0	0	0	0	0	NSFEVHVCA	M12	0.642884	47.7	0.4032	<=SB
4	HLA-C*07:06	GRNSFEVHV	GRNSFEVHV	0	0	0	0	0	GRNSFEVHV	M12	0.324379	1495.3	0.4929	<=SB
9	HLA-A*33:25	EVHVCACPGR	EVHVCACPR	0	8	1	0	0	EVHVCACPGR	M12	0.565403	110.2	0.4105	<=SB
7	HLA-A*11:01	VVGACGVGK	VVGACGVGK	0	0	0	0	0	VVGACGVGK	M13	0.611483	66.9	0.4032	<=SB
7	HLA-A*11:02	VVGACGVGK	VVGACGVGK	0	0	0	0	0	VVGACGVGK	M13	0.611483	66.9	0.4032	<=SB
7	HLA-A*11:04	VVGACGVGK	VVGACGVGK	0	0	0	0	0	VVGACGVGK	M13	0.578376	95.8	0.4361	<=SB
7	HLA-A*11:03	VVGACGVGK	VVGACGVGK	0	0	0	0	0	VVGACGVGK	M13	0.628802	55.5	0.2809	<=SB
6	HLA-A*11:03	VVVGACGVGK	VVVACGVGK	0	3	1	0	0	VVVGACGVGK	M13	0.592618	82.1	0.406	<=SB
7	HLA-A*11:12	VVGACGVGK	VVGACGVGK	0	0	0	0	0	VVGACGVGK	M13	0.611483	66.9	0.4032	<=SB
7	HLA-A*11:06	VVGACGVGK	VVGACGVGK	0	0	0	0	0	VVGACGVGK	M13	0.528551	164.2	0.4171	<=SB
6	HLA-A*34:02	VVVGACGVGK	VVVGAGVGK	0	5	1	0	0	VVVGACGVGK	M13	0.512659	195	0.3864	<=SB
7	HLA-A*11:05	VVGACGVGK	VVGACGVGK	0	0	0	0	0	VVGACGVGK	M13	0.611483	66.9	0.4032	<=SB
3	HLA-A*33:03	SSCMGGMNWR	SSMGGMNWR	0	2	1	0	0	SSCMGGMNWR	M14	0.547212	134.2	0.487	<=SB
2	HLA-B*58:01	NSSCMGGMNW	NSSCMGMNW	0	5	1	0	0	NSSCMGGMNW	M14	0.648098	45	0.266	<=SB
3	HLA-B*58:01	SSCMGGMNW	SSCMGGMNW	0	0	0	0	0	SSCMGGMNW	M14	0.71998	20.7	0.1355	<=SB
9	HLA-B*13:01	MNWRPILTI	MNWRPILTI	0	0	0	0	0	MNWRPILTI	M14	0.447199	395.9	0.2853	<=SB
9	HLA-B*52:01	MNWRPILTI	MNWRPILTI	0	0	0	0	0	MNWRPILTI	M14	0.436324	445.3	0.0098	<=SB
9	HLA-B*52:01	MNWRPILTII	MNWRPILTI	0	8	1	0	0	MNWRPILTII	M14	0.324747	1489.3	0.0782	<=SB
8	HLA-B*52:01	GMNWRPILTI	MNWRPILTI	1	0	0	0	0	MNWRPILTI	M14	0.255827	3139.4	0.3057	<=SB
9	HLA-B*13:02	MNWRPILTI	MNWRPILTI	0	0	0	0	0	MNWRPILTI	M14	0.485884	260.5	0.0209	<=SB
9	HLA-B*13:02	MNWRPILTII	MNWRPILTI	0	8	1	0	0	MNWRPILTII	M14	0.391924	720	0.1641	<=SB
8	HLA-B*13:02	GMNWRPILTI	GNWRPILTI	0	1	1	0	0	GMNWRPILTI	M14	0.334029	1347	0.4029	<=SB
11	HLA-B*39:01	WRPILTIITL	WRILTIITL	0	2	1	0	0	WRPILTIITL	M14	0.495822	233.9	0.2509	<=SB
3	HLA-B*57:01	SSCMGGMNW	SSCMGGMNW	0	0	0	0	0	SSCMGGMNW	M14	0.664797	37.6	0.1018	<=SB
2	HLA-B*57:01	NSSCMGGMNW	NSSCMGMNW	0	5	1	0	0	NSSCMGGMNW	M14	0.555464	122.7	0.2661	<=SB
11	HLA-B*27:04	WRPILTIITL	WRILTIITL	0	2	1	0	0	WRPILTIITL	M14	0.376599	849.9	0.323	<=SB
11	HLA-B*35:03	WRPILTIITL	WPILTIITL	0	1	1	0	0	WRPILTIITL	M14	0.344952	1196.9	0.1711	<=SB
11	HLA-B*27:05	WRPILTIITL	WRILTIITL	0	2	1	0	0	WRPILTIITL	M14	0.568323	106.8	0.3565	<=SB
3	HLA-A*68:01	SSCMGGMNWR	SSMGGMNWR	0	2	1	0	0	SSCMGGMNWR	M14	0.704412	24.5	0.307	<=SB
11	HLA-B*67:01	WRPILTIITL	WPILTIITL	0	1	1	0	0	WRPILTIITL	M14	0.594869	80.1	0.1734	<=SB
11	HLA-B*14:01	WRPILTIITL	WRILTIITL	0	2	1	0	0	WRPILTIITL	M14	0.271848	2639.8	0.3726	<=SB
11	HLA-B*27:06	WRPILTIITL	WRILTIITL	0	2	1	0	0	WRPILTIITL	M14	0.548568	132.2	0.3069	<=SB
11	HLA-B*56:04	WRPILTIITL	WPILTIITL	0	1	1	0	0	WRPILTIITL	M14	0.541394	142.9	0.1829	<=SB
3	HLA-A*34:01	SSCMGGMNWR	SSMGGMNWR	0	2	1	0	0	SSCMGGMNWR	M14	0.417077	548.5	0.4449	<=SB
3	HLA-B*15:17	SSCMGGMNW	SSCMGGMNW	0	0	0	0	0	SSCMGGMNW	M14	0.741129	16.5	0.2644	<=SB
11	HLA-B*35:02	WRPILTIITL	WPILTIITL	0	1	1	0	0	WRPILTIITL	M14	0.375476	860.2	0.1963	<=SB
11	HLA-B*39:09	WRPILTIITL	WRILTIITL	0	2	1	0	0	WRPILTIITL	M14	0.447784	393.4	0.3092	<=SB
11	HLA-B*14:02	WRPILTIITL	WRILTIITL	0	2	1	0	0	WRPILTIITL	M14	0.271848	2639.8	0.3726	<=SB
11	HLA-B*27:07	WRPILTIITL	WRILTIITL	0	2	1	0	0	WRPILTIITL	M14	0.715681	21.7	0.1872	<=SB
11	HLA-B*55:04	WRPILTIITL	WPILTIITL	0	1	1	0	0	WRPILTIITL	M14	0.674484	33.9	0.191	<=SB
11	HLA-B*39:02	WRPILTIITL	WRILTIITL	0	2	1	0	0	WRPILTIITL	M14	0.53109	159.7	0.4511	<=SB
11	HLA-B*81:01	WRPILTIITL	WPILTIITL	0	1	1	0	0	WRPILTIITL	M14	0.372397	889.4	0.2956	<=SB
9	HLA-B*51:07	MNWRPILTI	MNWRPILTI	0	0	0	0	0	MNWRPILTI	M14	0.287123	2237.6	0.0415	<=SB
9	HLA-B*51:07	MNWRPILTII	MNWPILTII	0	3	1	0	0	MNWRPILTII	M14	0.209914	5159.3	0.2565	<=SB
11	HLA-B*39:15	WRPILTIITL	WRILTIITL	0	2	1	0	0	WRPILTIITL	M14	0.478038	283.6	0.2131	<=SB
11	HLA-B*39:04	WRPILTIITL	WRILTIITL	0	2	1	0	0	WRPILTIITL	M14	0.495822	233.9	0.2509	<=SB
11	HLA-B*39:06	WRPILTIITL	WRILTIITL	0	2	1	0	0	WRPILTIITL	M14	0.372494	888.4	0.381	<=SB
11	HLA-B*73:01	WRPILTIITL	WRILTIITL	0	2	1	0	0	WRPILTIITL	M14	0.248477	3399.3	0.362	<=SB
11	HLA-B*27:02	WRPILTIITL	WRILTIITL	0	2	1	0	0	WRPILTIITL	M14	0.357502	1044.9	0.3904	<=SB
11	HLA-B*51:08	WRPILTIITL	WPILTIITL	0	1	1	0	0	WRPILTIITL	M14	0.233096	4014.8	0.4885	<=SB
11	HLA-B*56:05	WRPILTIITL	WPILTIITL	0	1	1	0	0	WRPILTIITL	M14	0.366556	947.4	0.4565	<=SB
11	HLA-B*42:01	WRPILTIITL	WPILTIITL	0	1	1	0	0	WRPILTIITL	M14	0.602952	73.4	0.3471	<=SB
3	HLA-B*57:03	SSCMGGMNW	SSCMGGMNW	0	0	0	0	0	SSCMGGMNW	M14	0.651632	43.3	0.0904	<=SB
2	HLA-B*57:03	NSSCMGGMNW	NSSCMGMNW	0	5	1	0	0	NSSCMGGMNW	M14	0.499076	225.9	0.4346	<=SB
11	HLA-B*56:10	WRPILTIITL	WPILTIITL	0	1	1	0	0	WRPILTIITL	M14	0.589698	84.7	0.183	<=SB
11	HLA-B*27:20	WRPILTIITL	WRILTIITL	0	2	1	0	0	WRPILTIITL	M14	0.684265	30.5	0.2768	<=SB
3	HLA-A*34:05	SSCMGGMNWR	SSMGGMNWR	0	2	1	0	0	SSCMGGMNWR	M14	0.417077	548.5	0.4449	<=SB
11	HLA-B*51:09	WRPILTIITL	WPILTIITL	0	1	1	0	0	WRPILTIITL	M14	0.248077	3414	0.4604	<=SB
3	HLA-A*31:12	SSCMGGMNWR	SSMGGMNWR	0	2	1	0	0	SSCMGGMNWR	M14	0.684727	30.3	0.2443	<=SB
9	HLA-B*13:06	MNWRPILTI	MNWRPILTI	0	0	0	0	0	MNWRPILTI	M14	0.44699	396.8	0.2719	<=SB
11	HLA-B*27:15	WRPILTIITL	WRILTIITL	0	2	1	0	0	WRPILTIITL	M14	0.40506	624.6	0.2775	<=SB
11	HLA-B*27:24	WRPILTIITL	WRILTIITL	0	2	1	0	0	WRPILTIITL	M14	0.577267	96.9	0.2641	<=SB
3	HLA-A*31:06	SSCMGGMNWR	SSMGGMNWR	0	2	1	0	0	SSCMGGMNWR	M14	0.677113	32.9	0.3355	<=SB
9	HLA-B*52:04	MNWRPILTI	MNWRPILTI	0	0	0	0	0	MNWRPILTI	M14	0.436324	445.3	0.0098	<=SB
9	HLA-B*52:04	MNWRPILTII	MNWRPILTI	0	8	1	0	0	MNWRPILTII	M14	0.324747	1489.3	0.0782	<=SB
8	HLA-B*52:04	GMNWRPILTI	MNWRPILTI	1	0	0	0	0	MNWRPILTI	M14	0.255827	3139.4	0.3057	<=SB
3	HLA-B*58:02	SSCMGGMNW	SSCMGGMNW	0	0	0	0	0	SSCMGGMNW	M14	0.33136	1386.5	0.0903	<=SB
2	HLA-B*58:02	NSSCMGGMNW	NSSCMGMNW	0	5	1	0	0	NSSCMGGMNW	M14	0.220961	4578.1	0.3389	<=SB
11	HLA-B*35:31	WRPILTIITL	WPILTIITL	0	1	1	0	0	WRPILTIITL	M14	0.44524	404.4	0.1664	<=SB
3	HLA-B*57:02	SSCMGGMNW	SSCMGGMNW	0	0	0	0	0	SSCMGGMNW	M14	0.561033	115.5	0.0784	<=SB
2	HLA-B*57:02	NSSCMGGMNW	NSSCMGMNW	0	5	1	0	0	NSSCMGGMNW	M14	0.453698	369	0.2535	<=SB
11	HLA-B*39:23	WRPILTIITL	WRILTIITL	0	2	1	0	0	WRPILTIITL	M14	0.53109	159.7	0.4511	<=SB
3	HLA-A*11:10	SSCMGGMNWR	SSMGGMNWR	0	2	1	0	0	SSCMGGMNWR	M14	0.488943	252	0.3653	<=SB
2	HLA-B*44:06	NSSCMGGMNW	NSSCMGMNW	0	5	1	0	0	NSSCMGGMNW	M14	0.209299	5193.7	0.3745	<=SB
11	HLA-B*56:02	WRPILTIITL	WPILTIITL	0	1	1	0	0	WRPILTIITL	M14	0.541394	142.9	0.1829	<=SB
3	HLA-A*34:02	SSCMGGMNWR	SSMGGMNWR	0	2	1	0	0	SSCMGGMNWR	M14	0.508826	203.2	0.4015	<=SB
11	HLA-B*39:10	WRPILTIITL	WPILTIITL	0	1	1	0	0	WRPILTIITL	M14	0.577655	96.5	0.1668	<=SB
11	HLA-B*78:01	WRPILTIITL	WPILTIITL	0	1	1	0	0	WRPILTIITL	M14	0.298904	1969.8	0.4907	<=SB
3	HLA-A*68:24	SSCMGGMNWR	SSMGGMNWR	0	2	1	0	0	SSCMGGMNWR	M14	0.704412	24.5	0.307	<=SB
11	HLA-B*56:11	WRPILTIITL	WPILTIITL	0	1	1	0	0	WRPILTIITL	M14	0.535598	152.1	0.1463	<=SB
11	HLA-B*35:06	WRPILTIITL	WPILTIITL	0	1	1	0	0	WRPILTIITL	M14	0.305315	1837.8	0.176	<=SB
11	HLA-B*42:02	WRPILTIITL	WPILTIITL	0	1	1	0	0	WRPILTIITL	M14	0.388871	744.2	0.4457	<=SB
11	HLA-C*06:09	WRPILTIITL	WRPLTIITL	0	3	1	0	0	WRPILTIITL	M14	0.200019	5742.3	0.4438	<=SB
11	HLA-B*35:04	WRPILTIITL	WPILTIITL	0	1	1	0	0	WRPILTIITL	M14	0.375476	860.2	0.1963	<=SB
9	HLA-B*51:03	MNWRPILTI	MNWRPILTI	0	0	0	0	0	MNWRPILTI	M14	0.14354	10579.9	0.4544	<=SB
3	HLA-A*33:25	SSCMGGMNWR	SSMGGMNWR	0	2	1	0	0	SSCMGGMNWR	M14	0.547212	134.2	0.487	<=SB
3	HLA-A*11:43	SSCMGGMNWR	SSMGGMNWR	0	2	1	0	0	SSCMGGMNWR	M14	0.650019	44.1	0.3064	<=SB
9	HLA-B*52:05	MNWRPILTI	MNWRPILTI	0	0	0	0	0	MNWRPILTI	M14	0.436324	445.3	0.0098	<=SB
9	HLA-B*52:05	MNWRPILTII	MNWRPILTI	0	8	1	0	0	MNWRPILTII	M14	0.324747	1489.3	0.0782	<=SB
8	HLA-B*52:05	GMNWRPILTI	MNWRPILTI	1	0	0	0	0	MNWRPILTI	M14	0.255827	3139.4	0.3057	<=SB
9	HLA-B*52:11	MNWRPILTI	MNWRPILTI	0	0	0	0	0	MNWRPILTI	M14	0.457398	354.5	0.01	<=SB
9	HLA-B*52:11	MNWRPILTII	MNWRPILTI	0	8	1	0	0	MNWRPILTII	M14	0.339923	1263.8	0.1208	<=SB
8	HLA-B*52:11	GMNWRPILTI	GMWRPILTI	0	2	1	0	0	GMNWRPILTI	M14	0.284738	2296.1	0.2872	<=SB
11	HLA-B*38:04	WRPILTIITL	WRILTIITL	0	2	1	0	0	WRPILTIITL	M14	0.394363	701.2	0.2862	<=SB
2	HLA-B*57:01	RVCACPGRDW	RVACPGRDW	0	2	1	0	0	RVCACPGRDW	M15	0.537043	149.8	0.3074	<=SB
9	HLA-C*08:02	AGDVGKSAL	AGDVGKSAL	0	0	0	0	0	AGDVGKSAL	M16	0.253219	3229.2	0.3773	<=SB
7	HLA-A*26:01	DTAGKEEYSAM	DTAGEYSAM	0	4	2	0	0	DTAGKEEYSAM	M17	0.373432	879.5	0.2996	<=SB
5	HLA-A*01:01	ILDTAGKEEY	ILDTAGEEY	0	6	1	0	0	ILDTAGKEEY	M17	0.502139	218.5	0.1676	<=SB
7	HLA-A*26:02	DTAGKEEYSAM	DTAGEYSAM	0	4	2	0	0	DTAGKEEYSAM	M17	0.615807	63.9	0.225	<=SB
7	HLA-A*26:03	DTAGKEEYSAM	DTAGEYSAM	0	4	2	0	0	DTAGKEEYSAM	M17	0.32787	1439.9	0.4774	<=SB
7	HLA-A*25:01	DTAGKEEYSAM	DTAGEYSAM	0	4	2	0	0	DTAGKEEYSAM	M17	0.224333	4414	0.4842	<=SB
7	HLA-A*26:05	DTAGKEEYSAM	DTAGEYSAM	0	4	2	0	0	DTAGKEEYSAM	M17	0.362387	991.1	0.3211	<=SB
5	HLA-A*01:03	ILDTAGKEEY	ILDTAGEEY	0	6	1	0	0	ILDTAGKEEY	M17	0.457189	355.3	0.1625	<=SB
5	HLA-A*36:01	ILDTAGKEEY	ILDTAGEEY	0	6	1	0	0	ILDTAGKEEY	M17	0.523625	173.2	0.1409	<=SB
7	HLA-A*26:06	DTAGKEEYSAM	DTAGEYSAM	0	4	2	0	0	DTAGKEEYSAM	M17	0.32787	1439.9	0.4774	<=SB
4	HLA-C*07:02	EFFDETRQL	EFFDETRQL	0	0	0	0	0	EFFDETRQL	M18	0.404021	631.7	0.4158	<=SB
8	HLA-A*33:03	ETRQLCDLR	ETRQLCDLR	0	0	0	0	0	ETRQLCDLR	M18	0.659989	39.6	0.1457	<=SB
2	HLA-B*40:01	REEFFDETRQL	REFDETRQL	0	2	2	0	0	REEFFDETRQL	M18	0.480189	277.1	0.4867	<=SB
4	HLA-C*14:02	EFFDETRQL	EFFDETRQL	0	0	0	0	0	EFFDETRQL	M18	0.53887	146.8	0.4668	<=SB
5	HLA-C*04:01	FFDETRQLCDL	FFDETRQLL	0	8	2	0	0	FFDETRQLCDL	M18	0.363616	978	0.0286	<=SB
5	HLA-C*04:01	FFDETRQLC	FFDETRQLC	0	0	0	0	0	FFDETRQLC	M18	0.350882	1122.5	0.0356	<=SB
5	HLA-C*04:01	FFDETRQL	FFDETR-QL	0	0	0	6	1	FFDETRQL	M18	0.445336	404	0.0096	<=SB
10	HLA-B*15:01	RQLCDLRLF	RQLCDLRLF	0	0	0	0	0	RQLCDLRLF	M18	0.653807	42.3	0.2075	<=SB
10	HLA-B*13:01	RQLCDLRLF	RQLCDLRLF	0	0	0	0	0	RQLCDLRLF	M18	0.559597	117.3	0.0511	<=SB
10	HLA-B*52:01	RQLCDLRLF	RQLCDLRLF	0	0	0	0	0	RQLCDLRLF	M18	0.239084	3762.9	0.4178	<=SB
4	HLA-C*14:03	EFFDETRQL	EFFDETRQL	0	0	0	0	0	EFFDETRQL	M18	0.53887	146.8	0.4668	<=SB
10	HLA-B*48:01	RQLCDLRLF	RQLCDLRLF	0	0	0	0	0	RQLCDLRLF	M18	0.303399	1876.3	0.2131	<=SB
10	HLA-B*48:01	RQLCDLRL	RQLC-DLRL	0	0	0	4	1	RQLCDLRL	M18	0.281714	2372.5	0.2605	<=SB
5	HLA-C*04:03	FFDETRQL	FFDETR-QL	0	0	0	6	1	FFDETRQL	M18	0.288404	2206.8	0.2	<=SB
5	HLA-C*04:03	FFDETRQLC	FFDETRQLC	0	0	0	0	0	FFDETRQLC	M18	0.281645	2374.3	0.2158	<=SB
5	HLA-C*04:03	FFDETRQLCDL	FFDETRQLL	0	8	2	0	0	FFDETRQLCDL	M18	0.271291	2655.7	0.24	<=SB
10	HLA-B*15:25	RQLCDLRLF	RQLCDLRLF	0	0	0	0	0	RQLCDLRLF	M18	0.692888	27.7	0.181	<=SB
5	HLA-C*07:04	FFDETRQL	FFDETR-QL	0	0	0	6	1	FFDETRQL	M18	0.22682	4296.8	0.2241	<=SB
8	HLA-A*68:01	ETRQLCDLR	ETRQLCDLR	0	0	0	0	0	ETRQLCDLR	M18	0.666222	37	0.4328	<=SB
10	HLA-A*32:01	RQLCDLRLF	RQLCDLRLF	0	0	0	0	0	RQLCDLRLF	M18	0.508737	203.4	0.3578	<=SB
10	HLA-B*15:27	RQLCDLRLF	RQLCDLRLF	0	0	0	0	0	RQLCDLRLF	M18	0.58557	88.6	0.2309	<=SB
10	HLA-B*15:07	RQLCDLRLF	RQLCDLRLF	0	0	0	0	0	RQLCDLRLF	M18	0.577203	97	0.2372	<=SB
10	HLA-B*15:12	RQLCDLRLF	RQLCDLRLF	0	0	0	0	0	RQLCDLRLF	M18	0.446306	399.8	0.3607	<=SB
10	HLA-B*40:03	RQLCDLRLF	RQLCDLRLF	0	0	0	0	0	RQLCDLRLF	M18	0.504137	213.8	0.2809	<=SB
10	HLA-B*48:03	RQLCDLRLF	RQLCDLRLF	0	0	0	0	0	RQLCDLRLF	M18	0.309905	1748.8	0.3108	<=SB
8	HLA-A*33:01	ETRQLCDLR	ETRQLCDLR	0	0	0	0	0	ETRQLCDLR	M18	0.652085	43.1	0.1249	<=SB
10	HLA-B*15:05	RQLCDLRLF	RQLCDLRLF	0	0	0	0	0	RQLCDLRLF	M18	0.69511	27.1	0.0561	<=SB
10	HLA-B*15:35	RQLCDLRLF	RQLCDLRLF	0	0	0	0	0	RQLCDLRLF	M18	0.554658	123.8	0.2394	<=SB
10	HLA-B*39:02	RQLCDLRLF	RQLCDLRLF	0	0	0	0	0	RQLCDLRLF	M18	0.52502	170.6	0.4774	<=SB
10	HLA-B*15:32	RQLCDLRLF	RQLCDLRLF	0	0	0	0	0	RQLCDLRLF	M18	0.59393	80.9	0.3091	<=SB
10	HLA-B*47:01	RQLCDLRLF	RQLCDLRLF	0	0	0	0	0	RQLCDLRLF	M18	0.532293	157.7	0.0263	<=SB
10	HLA-B*15:38	RQLCDLRLF	RQLCDLRLF	0	0	0	0	0	RQLCDLRLF	M18	0.594476	80.5	0.2906	<=SB
10	HLA-B*15:03	RQLCDLRLF	RQLCDLRLF	0	0	0	0	0	RQLCDLRLF	M18	0.871806	4	0.0283	<=SB
10	HLA-B*48:04	RQLCDLRLF	RQLCDLRLF	0	0	0	0	0	RQLCDLRLF	M18	0.303399	1876.3	0.2131	<=SB
10	HLA-B*48:04	RQLCDLRL	RQLC-DLRL	0	0	0	4	1	RQLCDLRL	M18	0.281714	2372.5	0.2605	<=SB
9	HLA-B*27:02	TRQLCDLRLF	TRLCDLRLF	0	2	1	0	0	TRQLCDLRLF	M18	0.450786	380.8	0.1404	<=SB
10	HLA-B*27:02	RQLCDLRLF	RQLCDLRLF	0	0	0	0	0	RQLCDLRLF	M18	0.406186	617	0.2367	<=SB
10	HLA-B*15:46	RQLCDLRLF	RQLCDLRLF	0	0	0	0	0	RQLCDLRLF	M18	0.747119	15.4	0.0736	<=SB
5	HLA-C*18:01	FFDETRQL	FFDETR-QL	0	0	0	6	1	FFDETRQL	M18	0.307608	1792.8	0.0099	<=SB
5	HLA-C*18:01	FFDETRQLCDL	FFDETRQLL	0	8	2	0	0	FFDETRQLCDL	M18	0.246832	3460.3	0.0316	<=SB
5	HLA-C*18:01	FFDETRQLC	FFDETRQLC	0	0	0	0	0	FFDETRQLC	M18	0.230471	4130.4	0.0478	<=SB
10	HLA-B*15:06	RQLCDLRLF	RQLCDLRLF	0	0	0	0	0	RQLCDLRLF	M18	0.671639	34.9	0.1259	<=SB
5	HLA-C*04:10	FFDETRQL	FFDETR-QL	0	0	0	6	1	FFDETRQL	M18	0.456465	358.1	0.0099	<=SB
5	HLA-C*04:10	FFDETRQLCDL	FFDETRQLL	0	8	2	0	0	FFDETRQLCDL	M18	0.386072	767.1	0.0242	<=SB
5	HLA-C*04:10	FFDETRQLC	FFDETRQLC	0	0	0	0	0	FFDETRQLC	M18	0.362295	992.1	0.0403	<=SB
10	HLA-B*15:68	RQLCDLRLF	RQLCDLRLF	0	0	0	0	0	RQLCDLRLF	M18	0.699498	25.8	0.0426	<=SB
10	HLA-B*13:06	RQLCDLRLF	RQLCDLRLF	0	0	0	0	0	RQLCDLRLF	M18	0.555141	123.1	0.0435	<=SB
10	HLA-B*52:04	RQLCDLRLF	RQLCDLRLF	0	0	0	0	0	RQLCDLRLF	M18	0.239084	3762.9	0.4178	<=SB
10	HLA-B*15:20	RQLCDLRLF	RQLCDLRLF	0	0	0	0	0	RQLCDLRLF	M18	0.66005	39.6	0.1078	<=SB
5	HLA-C*04:04	FFDETRQL	FFDETR-QL	0	0	0	6	1	FFDETRQL	M18	0.352091	1107.9	0.0196	<=SB
5	HLA-C*04:04	FFDETRQLC	FFDETRQLC	0	0	0	0	0	FFDETRQLC	M18	0.292605	2108.8	0.0688	<=SB
5	HLA-C*04:04	FFDETRQLCDL	FFDETRQLL	0	8	2	0	0	FFDETRQLCDL	M18	0.265453	2828.9	0.1223	<=SB
10	HLA-B*39:23	RQLCDLRLF	RQLCDLRLF	0	0	0	0	0	RQLCDLRLF	M18	0.52502	170.6	0.4774	<=SB
4	HLA-C*07:29	EFFDETRQL	EFFDETRQL	0	0	0	0	0	EFFDETRQL	M18	0.301118	1923.2	0.4384	<=SB
4	HLA-C*07:56	EFFDETRQL	EFFDETRQL	0	0	0	0	0	EFFDETRQL	M18	0.404021	631.7	0.4158	<=SB
4	HLA-C*07:43	EFFDETRQL	EFFDETRQL	0	0	0	0	0	EFFDETRQL	M18	0.351651	1113.2	0.3626	<=SB
10	HLA-B*15:28	RQLCDLRLF	RQLCDLRLF	0	0	0	0	0	RQLCDLRLF	M18	0.653807	42.3	0.2075	<=SB
10	HLA-B*15:39	RQLCDLRLF	RQLCDLRLF	0	0	0	0	0	RQLCDLRLF	M18	0.726062	19.4	0.1164	<=SB
10	HLA-B*15:70	RQLCDLRLF	RQLCDLRLF	0	0	0	0	0	RQLCDLRLF	M18	0.546097	135.8	0.4174	<=SB
4	HLA-C*07:08	EFFDETRQL	EFFDETRQL	0	0	0	0	0	EFFDETRQL	M18	0.299488	1957.4	0.359	<=SB
10	HLA-B*40:05	RQLCDLRLF	RQLCDLRLF	0	0	0	0	0	RQLCDLRLF	M18	0.477402	285.5	0.3379	<=SB
4	HLA-C*07:27	EFFDETRQL	EFFDETRQL	0	0	0	0	0	EFFDETRQL	M18	0.346936	1171.5	0.4116	<=SB
10	HLA-B*15:71	RQLCDLRLF	RQLCDLRLF	0	0	0	0	0	RQLCDLRLF	M18	0.53693	150	0.1281	<=SB
8	HLA-A*68:24	ETRQLCDLR	ETRQLCDLR	0	0	0	0	0	ETRQLCDLR	M18	0.666222	37	0.4328	<=SB
10	HLA-B*48:07	RQLCDLRLF	RQLCDLRLF	0	0	0	0	0	RQLCDLRLF	M18	0.236318	3877.2	0.2616	<=SB
10	HLA-B*48:07	RQLCDLRL	RQLC-DLRL	0	0	0	4	1	RQLCDLRL	M18	0.234517	3953.5	0.2688	<=SB
10	HLA-B*15:64	RQLCDLRLF	RQLCDLRLF	0	0	0	0	0	RQLCDLRLF	M18	0.58795	86.3	0.3532	<=SB
10	HLA-B*15:75	RQLCDLRLF	RQLCDLRLF	0	0	0	0	0	RQLCDLRLF	M18	0.641041	48.6	0.1993	<=SB
5	HLA-C*04:26	FFDETRQL	FFDETR-QL	0	0	0	6	1	FFDETRQL	M18	0.445336	404	0.0096	<=SB
5	HLA-C*04:26	FFDETRQLCDL	FFDETRQLL	0	8	2	0	0	FFDETRQLCDL	M18	0.363616	978	0.0286	<=SB
5	HLA-C*04:26	FFDETRQLC	FFDETRQLC	0	0	0	0	0	FFDETRQLC	M18	0.350882	1122.5	0.0356	<=SB
4	HLA-C*07:19	EFFDETRQL	EFFDETRQL	0	0	0	0	0	EFFDETRQL	M18	0.385433	772.4	0.4414	<=SB
10	HLA-B*40:52	RQLCDLRLF	RQLCDLRLF	0	0	0	0	0	RQLCDLRLF	M18	0.469906	309.7	0.2959	<=SB
5	HLA-C*04:15	FFDETRQL	FFDETR-QL	0	0	0	6	1	FFDETRQL	M18	0.480434	276.3	0.0133	<=SB
5	HLA-C*04:15	FFDETRQLCDL	FFDETRQLL	0	8	2	0	0	FFDETRQLCDL	M18	0.412377	577.1	0.0359	<=SB
5	HLA-C*04:15	FFDETRQLC	FFDETRQLC	0	0	0	0	0	FFDETRQLC	M18	0.402217	644.1	0.0404	<=SB
10	HLA-B*15:34	RQLCDLRLF	RQLCDLRLF	0	0	0	0	0	RQLCDLRLF	M18	0.653807	42.3	0.2075	<=SB
8	HLA-A*33:25	ETRQLCDLR	ETRQLCDLR	0	0	0	0	0	ETRQLCDLR	M18	0.659989	39.6	0.1457	<=SB
4	HLA-C*07:10	EFFDETRQL	EFFDETRQL	0	0	0	0	0	EFFDETRQL	M18	0.409633	594.5	0.3464	<=SB
10	HLA-B*52:05	RQLCDLRLF	RQLCDLRLF	0	0	0	0	0	RQLCDLRLF	M18	0.239084	3762.9	0.4178	<=SB
10	HLA-B*52:11	RQLCDLRLF	RQLCDLRLF	0	0	0	0	0	RQLCDLRLF	M18	0.287828	2220.6	0.2736	<=SB
4	HLA-C*07:15	EFFDETRQL	EFFDETRQL	0	0	0	0	0	EFFDETRQL	M18	0.37835	833.9	0.4902	<=SB
10	HLA-B*38:04	RQLCDLRLF	RQLCDLRLF	0	0	0	0	0	RQLCDLRLF	M18	0.432886	462.2	0.1711	<=SB
10	HLA-B*15:53	RQLCDLRLF	RQLCDLRLF	0	0	0	0	0	RQLCDLRLF	M18	0.734401	17.7	0.067	<=SB
3	HLA-B*39:01	FRHSVVVPC	FRHSVVVPC	0	0	0	0	0	FRHSVVVPC	M19	0.422573	516.8	0.4829	<=SB
3	HLA-B*39:09	FRHSVVVPC	FRHSVVVPC	0	0	0	0	0	FRHSVVVPC	M19	0.407062	611.2	0.4997	<=SB
3	HLA-B*39:04	FRHSVVVPC	FRHSVVVPC	0	0	0	0	0	FRHSVVVPC	M19	0.422573	516.8	0.4829	<=SB
3	HLA-B*39:06	FRHSVVVPC	FRHSVVVPC	0	0	0	0	0	FRHSVVVPC	M19	0.502773	217	0.0995	<=SB
3	HLA-B*73:01	FRHSVVVPC	FRHSVVVPC	0	0	0	0	0	FRHSVVVPC	M19	0.413615	569.4	0.0368	<=SB
11	HLA-C*06:02	HAKERIRFV	HAKERIRFV	0	0	0	0	0	HAKERIRFV	M20	0.414859	561.8	0.1853	<=SB
3	HLA-B*54:01	IPRLERILHA	IPLERILHA	0	2	1	0	0	IPRLERILHA	M20	0.450129	383.6	0.3733	<=SB
10	HLA-B*38:02	LHAKERIRF	LHAKERIRF	0	0	0	0	0	LHAKERIRF	M20	0.295742	2038.4	0.4612	<=SB
11	HLA-C*07:01	HAKERIRFV	HAKERIRFV	0	0	0	0	0	HAKERIRFV	M20	0.331778	1380.2	0.4578	<=SB
3	HLA-B*55:02	IPRLERILHA	IPLERILHA	0	2	1	0	0	IPRLERILHA	M20	0.482159	271.2	0.3535	<=SB
5	HLA-A*03:01	RLERILHAK	RLERILHAK	0	0	0	0	0	RLERILHAK	M20	0.605224	71.6	0.2713	<=SB
10	HLA-B*15:18	LHAKERIRF	LHAKERIRF	0	0	0	0	0	LHAKERIRF	M20	0.462282	336.3	0.1082	<=SB
11	HLA-C*07:04	HAKERIRFV	HAKERIRFV	0	0	0	0	0	HAKERIRFV	M20	0.207352	5304.3	0.3381	<=SB
11	HLA-B*08:01	HAKERIRFVI	HAKERRFVI	0	5	1	0	0	HAKERIRFVI	M20	0.548633	132.1	0.2368	<=SB
11	HLA-B*08:01	HAKERIRFV	HAKERIRFV	0	0	0	0	0	HAKERIRFV	M20	0.532121	158	0.2809	<=SB
11	HLA-B*08:01	HAKERIRF	HAKERI-RF	0	0	0	6	1	HAKERIRF	M20	0.474235	295.5	0.4938	<=SB
10	HLA-B*38:01	LHAKERIRF	LHAKERIRF	0	0	0	0	0	LHAKERIRF	M20	0.320739	1555.3	0.3111	<=SB
3	HLA-B*55:01	IPRLERILHA	IPRLERILA	0	8	1	0	0	IPRLERILHA	M20	0.476972	286.9	0.0997	<=SB
5	HLA-A*03:02	RLERILHAK	RLERILHAK	0	0	0	0	0	RLERILHAK	M20	0.65219	43.1	0.1079	<=SB
5	HLA-A*74:01	RLERILHAK	RLERILHAK	0	0	0	0	0	RLERILHAK	M20	0.437761	438.5	0.206	<=SB
5	HLA-A*11:04	RLERILHAK	RLERILHAK	0	0	0	0	0	RLERILHAK	M20	0.636419	51.1	0.2158	<=SB
10	HLA-B*15:10	LHAKERIRF	LHAKERIRF	0	0	0	0	0	LHAKERIRF	M20	0.23305	4016.8	0.3405	<=SB
3	HLA-B*55:07	IPRLERILHA	IPLERILHA	0	2	1	0	0	IPRLERILHA	M20	0.450129	383.6	0.3733	<=SB
10	HLA-B*39:06	LHAKERIRFVI	LHARIRFVI	0	3	2	0	0	LHAKERIRFVI	M20	0.356212	1059.6	0.4472	<=SB
5	HLA-A*11:03	RLERILHAK	RLERILHAK	0	0	0	0	0	RLERILHAK	M20	0.600029	75.8	0.3782	<=SB
11	HLA-C*12:04	HAKERIRFV	HAKERIRFV	0	0	0	0	0	HAKERIRFV	M20	0.495564	234.6	0.4368	<=SB
3	HLA-B*56:05	IPRLERILHA	IPRERILHA	0	3	1	0	0	IPRLERILHA	M20	0.416588	551.4	0.2683	<=SB
3	HLA-B*55:12	IPRLERILHA	IPLERILHA	0	2	1	0	0	IPRLERILHA	M20	0.477372	285.6	0.2911	<=SB
11	HLA-C*07:06	HAKERIRFV	HAKERIRFV	0	0	0	0	0	HAKERIRFV	M20	0.331778	1380.2	0.4578	<=SB
10	HLA-B*15:09	LHAKERIRF	LHAKERIRF	0	0	0	0	0	LHAKERIRF	M20	0.21378	4947.9	0.4641	<=SB
5	HLA-A*74:05	RLERILHAK	RLERILHAK	0	0	0	0	0	RLERILHAK	M20	0.442424	416.9	0.2429	<=SB
10	HLA-B*39:07	LHAKERIRF	LHAKERIRF	0	0	0	0	0	LHAKERIRF	M20	0.486015	260.1	0.1704	<=SB
5	HLA-A*03:08	RLERILHAK	RLERILHAK	0	0	0	0	0	RLERILHAK	M20	0.547457	133.8	0.1678	<=SB
11	HLA-C*06:09	HAKERIRFV	HAKERIRFV	0	0	0	0	0	HAKERIRFV	M20	0.296835	2014.4	0.0638	<=SB
11	HLA-C*06:27	HAKERIRFV	HAKERIRFV	0	0	0	0	0	HAKERIRFV	M20	0.414859	561.8	0.1853	<=SB
3	HLA-B*54:21	IPRLERILHA	IPLERILHA	0	2	1	0	0	IPRLERILHA	M20	0.45037	382.6	0.3424	<=SB
4	HLA-A*33:03	STVHIMKNR	STVHIMKNR	0	0	0	0	0	STVHIMKNR	M21	0.646717	45.7	0.1717	<=SB
4	HLA-A*31:01	STVHIMKNR	STVHIMKNR	0	0	0	0	0	STVHIMKNR	M21	0.635243	51.8	0.4322	<=SB
4	HLA-A*68:01	STVHIMKNR	STVHIMKNR	0	0	0	0	0	STVHIMKNR	M21	0.776725	11.2	0.118	<=SB
4	HLA-A*26:03	STVHIMKNR	STVHIMKNR	0	0	0	0	0	STVHIMKNR	M21	0.376466	851.1	0.2736	<=SB
4	HLA-A*34:01	STVHIMKNR	STVHIMKNR	0	0	0	0	0	STVHIMKNR	M21	0.523093	174.2	0.1041	<=SB
4	HLA-A*33:01	STVHIMKNR	STVHIMKNR	0	0	0	0	0	STVHIMKNR	M21	0.529459	162.6	0.4101	<=SB
4	HLA-A*66:01	STVHIMKNR	STVHIMKNR	0	0	0	0	0	STVHIMKNR	M21	0.473649	297.4	0.1121	<=SB
4	HLA-A*34:05	STVHIMKNR	STVHIMKNR	0	0	0	0	0	STVHIMKNR	M21	0.523093	174.2	0.1041	<=SB
4	HLA-A*31:11	STVHIMKNR	STVHIMKNR	0	0	0	0	0	STVHIMKNR	M21	0.635243	51.8	0.4322	<=SB
4	HLA-A*11:10	STVHIMKNR	STVHIMKNR	0	0	0	0	0	STVHIMKNR	M21	0.512337	195.7	0.2821	<=SB
4	HLA-A*34:02	STVHIMKNR	STVHIMKNR	0	0	0	0	0	STVHIMKNR	M21	0.552034	127.3	0.2377	<=SB
4	HLA-A*68:24	STVHIMKNR	STVHIMKNR	0	0	0	0	0	STVHIMKNR	M21	0.776725	11.2	0.118	<=SB
4	HLA-A*31:16	STVHIMKNR	STVHIMKNR	0	0	0	0	0	STVHIMKNR	M21	0.635243	51.8	0.4322	<=SB
4	HLA-A*26:06	STVHIMKNR	STVHIMKNR	0	0	0	0	0	STVHIMKNR	M21	0.376466	851.1	0.2736	<=SB
4	HLA-A*33:25	STVHIMKNR	STVHIMKNR	0	0	0	0	0	STVHIMKNR	M21	0.646717	45.7	0.1717	<=SB
10	HLA-B*35:01	VPTGHATSL	VPTGHATSL	0	0	0	0	0	VPTGHATSL	M22	0.551158	128.6	0.3732	<=SB
10	HLA-B*07:02	VPTGHATSL	VPTGHATSL	0	0	0	0	0	VPTGHATSL	M22	0.767005	12.4	0.0357	<=SB
9	HLA-B*07:02	SVPTGHATSL	SPTGHATSL	0	1	1	0	0	SVPTGHATSL	M22	0.679557	32	0.1139	<=SB
8	HLA-B*07:02	SSVPTGHATSL	SPTGHATSL	0	1	2	0	0	SSVPTGHATSL	M22	0.519322	181.4	0.4429	<=SB
10	HLA-B*07:05	VPTGHATSL	VPTGHATSL	0	0	0	0	0	VPTGHATSL	M22	0.789625	9.7	0.0238	<=SB
9	HLA-B*07:05	SVPTGHATSL	SPTGHATSL	0	1	1	0	0	SVPTGHATSL	M22	0.692586	27.8	0.1135	<=SB
8	HLA-B*07:05	SSVPTGHATSL	SPTGHATSL	0	1	2	0	0	SSVPTGHATSL	M22	0.535279	152.7	0.4541	<=SB
10	HLA-B*35:03	VPTGHATSL	VPTGHATSL	0	0	0	0	0	VPTGHATSL	M22	0.50377	214.7	0.0418	<=SB
10	HLA-B*51:02	VPTGHATSL	VPTGHATSL	0	0	0	0	0	VPTGHATSL	M22	0.293222	2094.7	0.4978	<=SB
10	HLA-B*35:05	VPTGHATSL	VPTGHATSL	0	0	0	0	0	VPTGHATSL	M22	0.525169	170.3	0.4141	<=SB
10	HLA-B*67:01	VPTGHATSL	VPTGHATSL	0	0	0	0	0	VPTGHATSL	M22	0.725755	19.4	0.0361	<=SB
9	HLA-B*67:01	SVPTGHATSL	SPTGHATSL	0	1	1	0	0	SVPTGHATSL	M22	0.500453	222.5	0.3965	<=SB
10	HLA-B*56:04	VPTGHATSL	VPTGHATSL	0	0	0	0	0	VPTGHATSL	M22	0.596378	78.8	0.0989	<=SB
10	HLA-B*35:02	VPTGHATSL	VPTGHATSL	0	0	0	0	0	VPTGHATSL	M22	0.530763	160.3	0.0457	<=SB
10	HLA-B*56:03	VPTGHATSL	VPTGHATSL	0	0	0	0	0	VPTGHATSL	M22	0.436626	443.9	0.4089	<=SB
10	HLA-B*51:06	VPTGHATSL	VPTGHATSL	0	0	0	0	0	VPTGHATSL	M22	0.371625	896.8	0.1212	<=SB
10	HLA-B*55:04	VPTGHATSL	VPTGHATSL	0	0	0	0	0	VPTGHATSL	M22	0.751541	14.7	0.0719	<=SB
10	HLA-B*81:01	VPTGHATSL	VPTGHATSL	0	0	0	0	0	VPTGHATSL	M22	0.627877	56.1	0.0211	<=SB
9	HLA-B*81:01	SVPTGHATSL	SPTGHATSL	0	1	1	0	0	SVPTGHATSL	M22	0.412034	579.2	0.2024	<=SB
10	HLA-B*35:08	VPTGHATSL	VPTGHATSL	0	0	0	0	0	VPTGHATSL	M22	0.431425	469.6	0.2673	<=SB
10	HLA-B*15:29	VPTGHATSL	VPTGHATSL	0	0	0	0	0	VPTGHATSL	M22	0.646965	45.6	0.184	<=SB
10	HLA-B*56:05	VPTGHATSL	VPTGHATSL	0	0	0	0	0	VPTGHATSL	M22	0.409816	593.3	0.2949	<=SB
10	HLA-B*42:01	VPTGHATSL	VPTGHATSL	0	0	0	0	0	VPTGHATSL	M22	0.776188	11.3	0.0377	<=SB
9	HLA-B*42:01	SVPTGHATSL	SPTGHATSL	0	1	1	0	0	SVPTGHATSL	M22	0.619966	61.1	0.2937	<=SB
10	HLA-B*56:10	VPTGHATSL	VPTGHATSL	0	0	0	0	0	VPTGHATSL	M22	0.631556	53.9	0.1146	<=SB
10	HLA-B*35:31	VPTGHATSL	VPTGHATSL	0	0	0	0	0	VPTGHATSL	M22	0.548097	132.9	0.0481	<=SB
10	HLA-B*56:02	VPTGHATSL	VPTGHATSL	0	0	0	0	0	VPTGHATSL	M22	0.596378	78.8	0.0989	<=SB
10	HLA-B*51:05	VPTGHATSL	VPTGHATSL	0	0	0	0	0	VPTGHATSL	M22	0.218094	4722.3	0.4058	<=SB
10	HLA-B*78:02	VPTGHATSL	VPTGHATSL	0	0	0	0	0	VPTGHATSL	M22	0.3004	1938.2	0.2463	<=SB
10	HLA-B*39:10	VPTGHATSL	VPTGHATSL	0	0	0	0	0	VPTGHATSL	M22	0.707193	23.8	0.0337	<=SB
9	HLA-B*39:10	SVPTGHATSL	SPTGHATSL	0	1	1	0	0	SVPTGHATSL	M22	0.479346	279.6	0.455	<=SB
10	HLA-B*78:01	VPTGHATSL	VPTGHATSL	0	0	0	0	0	VPTGHATSL	M22	0.328785	1425.7	0.3425	<=SB
10	HLA-B*56:11	VPTGHATSL	VPTGHATSL	0	0	0	0	0	VPTGHATSL	M22	0.649606	44.3	0.0427	<=SB
9	HLA-B*56:11	SVPTGHATSL	SPTGHATSL	0	1	1	0	0	SVPTGHATSL	M22	0.394771	698.2	0.4499	<=SB
10	HLA-B*07:18	VPTGHATSL	VPTGHATSL	0	0	0	0	0	VPTGHATSL	M22	0.712287	22.5	0.0215	<=SB
9	HLA-B*07:18	SVPTGHATSL	SPTGHATSL	0	1	1	0	0	SVPTGHATSL	M22	0.591747	82.9	0.0847	<=SB
8	HLA-B*07:18	SSVPTGHATSL	SPTGHATSL	0	1	2	0	0	SSVPTGHATSL	M22	0.424029	508.7	0.3708	<=SB
10	HLA-B*35:06	VPTGHATSL	VPTGHATSL	0	0	0	0	0	VPTGHATSL	M22	0.430931	472.1	0.0497	<=SB
10	HLA-B*35:30	VPTGHATSL	VPTGHATSL	0	0	0	0	0	VPTGHATSL	M22	0.504508	213	0.4278	<=SB
10	HLA-B*42:02	VPTGHATSL	VPTGHATSL	0	0	0	0	0	VPTGHATSL	M22	0.493432	240.1	0.1414	<=SB
10	HLA-B*35:04	VPTGHATSL	VPTGHATSL	0	0	0	0	0	VPTGHATSL	M22	0.530763	160.3	0.0457	<=SB
10	HLA-B*51:36	VPTGHATSL	VPTGHATSL	0	0	0	0	0	VPTGHATSL	M22	0.267935	2753.9	0.4855	<=SB
10	HLA-B*07:31	VPTGHATSL	VPTGHATSL	0	0	0	0	0	VPTGHATSL	M22	0.79772	8.9	0.0304	<=SB
9	HLA-B*07:31	SVPTGHATSL	SPTGHATSL	0	1	1	0	0	SVPTGHATSL	M22	0.699422	25.8	0.1315	<=SB
10	HLA-B*35:35	VPTGHATSL	VPTGHATSL	0	0	0	0	0	VPTGHATSL	M22	0.609505	68.4	0.3132	<=SB
10	HLA-B*35:64	VPTGHATSL	VPTGHATSL	0	0	0	0	0	VPTGHATSL	M22	0.551158	128.6	0.3732	<=SB
4	HLA-B*54:01	VKPIIIGCHA	VPIIIGCHA	0	1	1	0	0	VKPIIIGCHA	M23	0.455459	362.1	0.3611	<=SB
5	HLA-B*54:01	KPIIIGCHA	KPIIIGCHA	0	0	0	0	0	KPIIIGCHA	M23	0.440172	427.2	0.3963	<=SB
5	HLA-B*55:02	KPIIIGCHA	KPIIIGCHA	0	0	0	0	0	KPIIIGCHA	M23	0.533246	156	0.234	<=SB
4	HLA-B*55:02	VKPIIIGCHA	VPIIIGCHA	0	1	1	0	0	VKPIIIGCHA	M23	0.488288	253.8	0.3364	<=SB
5	HLA-B*15:11	KPIIIGCHAY	KPIIIGCAY	0	7	1	0	0	KPIIIGCHAY	M23	0.346986	1170.8	0.466	<=SB
5	HLA-B*56:01	KPIIIGCHA	KPIIIGCHA	0	0	0	0	0	KPIIIGCHA	M23	0.466509	321.3	0.2467	<=SB
4	HLA-B*56:01	VKPIIIGCHA	VPIIIGCHA	0	1	1	0	0	VKPIIIGCHA	M23	0.41047	589.1	0.401	<=SB
5	HLA-B*35:05	KPIIIGCHAY	KPIIIGCAY	0	7	1	0	0	KPIIIGCHAY	M23	0.530006	161.6	0.3976	<=SB
5	HLA-B*55:01	KPIIIGCHA	KPIIIGCHA	0	0	0	0	0	KPIIIGCHA	M23	0.466192	322.4	0.1152	<=SB
4	HLA-B*55:01	VKPIIIGCHA	VPIIIGCHA	0	1	1	0	0	VKPIIIGCHA	M23	0.336574	1310.4	0.496	<=SB
5	HLA-B*56:03	KPIIIGCHAY	KPIIIGCAY	0	7	1	0	0	KPIIIGCHAY	M23	0.511535	197.4	0.1512	<=SB
5	HLA-B*35:08	KPIIIGCHAY	KPIIIGHAY	0	6	1	0	0	KPIIIGCHAY	M23	0.358508	1033.6	0.4811	<=SB
5	HLA-B*15:29	KPIIIGCHAY	KPIIIGCAY	0	7	1	0	0	KPIIIGCHAY	M23	0.621687	59.9	0.2494	<=SB
4	HLA-B*55:07	VKPIIIGCHA	VPIIIGCHA	0	1	1	0	0	VKPIIIGCHA	M23	0.455459	362.1	0.3611	<=SB
5	HLA-B*55:07	KPIIIGCHA	KPIIIGCHA	0	0	0	0	0	KPIIIGCHA	M23	0.440172	427.2	0.3963	<=SB
5	HLA-B*56:05	KPIIIGCHA	KPIIIGCHA	0	0	0	0	0	KPIIIGCHA	M23	0.382916	793.7	0.3911	<=SB
5	HLA-B*55:12	KPIIIGCHA	KPIIIGCHA	0	0	0	0	0	KPIIIGCHA	M23	0.482361	270.6	0.2783	<=SB
4	HLA-B*55:12	VKPIIIGCHA	VPIIIGCHA	0	1	1	0	0	VKPIIIGCHA	M23	0.449078	387.9	0.3838	<=SB
5	HLA-B*44:06	KPIIIGCHAY	KPIIIGHAY	0	6	1	0	0	KPIIIGCHAY	M23	0.198929	5810.4	0.4444	<=SB
5	HLA-B*35:30	KPIIIGCHAY	KPIIIGCAY	0	7	1	0	0	KPIIIGCHAY	M23	0.509864	201	0.41	<=SB
5	HLA-B*35:35	KPIIIGCHAY	KPIIIGHAY	0	6	1	0	0	KPIIIGCHAY	M23	0.554253	124.3	0.4873	<=SB
4	HLA-B*54:21	VKPIIIGCHA	VPIIIGCHA	0	1	1	0	0	VKPIIIGCHA	M23	0.456923	356.4	0.3245	<=SB
5	HLA-B*54:21	KPIIIGCHA	KPIIIGCHA	0	0	0	0	0	KPIIIGCHA	M23	0.440149	427.3	0.3703	<=SB
11	HLA-A*24:02	KYIKTWRPRYF	KYIKTWRYF	0	6	2	0	0	KYIKTWRPRYF	M24	0.57077	104	0.2185	<=SB
11	HLA-A*31:01	KYIKTWRPR	KYIKTWRPR	0	0	0	0	0	KYIKTWRPR	M24	0.773899	11.5	0.0637	<=SB
9	HLA-A*31:01	RGKYIKTWR	RGKYIKTWR	0	0	0	0	0	RGKYIKTWR	M24	0.756273	14	0.0816	<=SB
9	HLA-A*31:01	RGKYIKTWRPR	RYIKTWRPR	0	1	2	0	0	RGKYIKTWRPR	M24	0.654486	42	0.3471	<=SB
10	HLA-A*31:01	GKYIKTWRPR	GYIKTWRPR	0	1	1	0	0	GKYIKTWRPR	M24	0.624214	58.3	0.4915	<=SB
5	HLA-C*07:04	WLHKRGKYI	WLHKRGKYI	0	0	0	0	0	WLHKRGKYI	M24	0.241807	3653.6	0.1635	<=SB
8	HLA-B*27:05	KRGKYIKTWR	KRGKYITWR	0	6	1	0	0	KRGKYIKTWR	M24	0.538975	146.7	0.4808	<=SB
11	HLA-A*24:07	KYIKTWRPRYF	KYIKTWRYF	0	6	2	0	0	KYIKTWRPRYF	M24	0.479425	279.4	0.2819	<=SB
5	HLA-B*08:01	WLHKRGKYI	WLHKRGKYI	0	0	0	0	0	WLHKRGKYI	M24	0.66387	38	0.0625	<=SB
11	HLA-A*30:04	KYIKTWRPRY	KYIKTWRPY	0	8	1	0	0	KYIKTWRPRY	M24	0.432757	462.9	0.2812	<=SB
11	HLA-A*24:03	KYIKTWRPRYF	KYIKTWRYF	0	6	2	0	0	KYIKTWRPRYF	M24	0.777023	11.2	0.1456	<=SB
11	HLA-A*24:10	KYIKTWRPRYF	KYIKTWRYF	0	6	2	0	0	KYIKTWRPRYF	M24	0.6858	30	0.2661	<=SB
11	HLA-A*23:01	KYIKTWRPRYF	KYIKTWRYF	0	6	2	0	0	KYIKTWRPRYF	M24	0.61575	63.9	0.2394	<=SB
11	HLA-A*24:20	KYIKTWRPRYF	KYIKTWRYF	0	6	2	0	0	KYIKTWRPRYF	M24	0.57077	104	0.2185	<=SB
11	HLA-A*24:17	KYIKTWRPRY	KYIKTWPRY	0	6	1	0	0	KYIKTWRPRY	M24	0.495142	235.7	0.1017	<=SB
11	HLA-A*24:17	KYIKTWRPRYF	KYIKTWRYF	0	6	2	0	0	KYIKTWRPRYF	M24	0.447241	395.7	0.1818	<=SB
11	HLA-A*30:02	KYIKTWRPRY	KYITWRPRY	0	3	1	0	0	KYIKTWRPRY	M24	0.61526	64.3	0.1453	<=SB
11	HLA-A*24:08	KYIKTWRPRYF	KYIKTWRYF	0	6	2	0	0	KYIKTWRPRYF	M24	0.445389	403.7	0.308	<=SB
8	HLA-B*27:02	KRGKYIKTW	KRGKYIKTW	0	0	0	0	0	KRGKYIKTW	M24	0.432426	464.5	0.1801	<=SB
11	HLA-A*31:12	KYIKTWRPR	KYIKTWRPR	0	0	0	0	0	KYIKTWRPR	M24	0.737384	17.1	0.0985	<=SB
9	HLA-A*31:12	RGKYIKTWR	RGKYIKTWR	0	0	0	0	0	RGKYIKTWR	M24	0.737266	17.2	0.0987	<=SB
11	HLA-A*31:11	KYIKTWRPR	KYIKTWRPR	0	0	0	0	0	KYIKTWRPR	M24	0.773899	11.5	0.0637	<=SB
9	HLA-A*31:11	RGKYIKTWR	RGKYIKTWR	0	0	0	0	0	RGKYIKTWR	M24	0.756273	14	0.0816	<=SB
9	HLA-A*31:11	RGKYIKTWRPR	RYIKTWRPR	0	1	2	0	0	RGKYIKTWRPR	M24	0.654486	42	0.3471	<=SB
10	HLA-A*31:11	GKYIKTWRPR	GYIKTWRPR	0	1	1	0	0	GKYIKTWRPR	M24	0.624214	58.3	0.4915	<=SB
11	HLA-A*31:06	KYIKTWRPR	KYIKTWRPR	0	0	0	0	0	KYIKTWRPR	M24	0.757357	13.8	0.1027	<=SB
9	HLA-A*31:06	RGKYIKTWR	RGKYIKTWR	0	0	0	0	0	RGKYIKTWR	M24	0.701914	25.2	0.2458	<=SB
11	HLA-A*24:05	KYIKTWRPRYF	KYIKTWRYF	0	6	2	0	0	KYIKTWRPRYF	M24	0.57077	104	0.2185	<=SB
11	HLA-A*24:25	KYIKTWRPRYF	KYIKTWRYF	0	6	2	0	0	KYIKTWRPRYF	M24	0.631146	54.1	0.2115	<=SB
11	HLA-A*24:23	KYIKTWRPRYF	KYIKTWRYF	0	6	2	0	0	KYIKTWRPRYF	M24	0.777023	11.2	0.1456	<=SB
11	HLA-A*24:13	KYIKTWRPRYF	KYIKTWRYF	0	6	2	0	0	KYIKTWRPRYF	M24	0.61575	63.9	0.2394	<=SB
11	HLA-A*30:09	KYIKTWRPRY	KYIKTWPRY	0	6	1	0	0	KYIKTWRPRY	M24	0.566234	109.2	0.1085	<=SB
11	HLA-A*24:30	KYIKTWRPRYF	KYIKTWRYF	0	6	2	0	0	KYIKTWRPRYF	M24	0.485916	260.4	0.2722	<=SB
11	HLA-A*31:16	KYIKTWRPR	KYIKTWRPR	0	0	0	0	0	KYIKTWRPR	M24	0.773899	11.5	0.0637	<=SB
9	HLA-A*31:16	RGKYIKTWR	RGKYIKTWR	0	0	0	0	0	RGKYIKTWR	M24	0.756273	14	0.0816	<=SB
9	HLA-A*31:16	RGKYIKTWRPR	RYIKTWRPR	0	1	2	0	0	RGKYIKTWRPR	M24	0.654486	42	0.3471	<=SB
10	HLA-A*31:16	GKYIKTWRPR	GYIKTWRPR	0	1	1	0	0	GKYIKTWRPR	M24	0.624214	58.3	0.4915	<=SB
5	HLA-C*06:09	WLHKRGKYI	WLHKRGKYI	0	0	0	0	0	WLHKRGKYI	M24	0.207804	5278.4	0.3815	<=SB
11	HLA-A*24:46	KYIKTWRPRYF	KYIKTWRYF	0	6	2	0	0	KYIKTWRPRYF	M24	0.458721	349.5	0.4173	<=SB
11	HLA-A*24:21	KYIKTWRPRYF	KYIKTWRYF	0	6	2	0	0	KYIKTWRPRYF	M24	0.57077	104	0.2185	<=SB
11	HLA-A*31:02	KYIKTWRPR	KYIKTWRPR	0	0	0	0	0	KYIKTWRPR	M24	0.794609	9.2	0.0198	<=SB
9	HLA-A*31:02	RGKYIKTWR	RGKYIKTWR	0	0	0	0	0	RGKYIKTWR	M24	0.660092	39.6	0.2116	<=SB
10	HLA-A*31:02	GKYIKTWRPR	GYIKTWRPR	0	1	1	0	0	GKYIKTWRPR	M24	0.652828	42.8	0.232	<=SB
9	HLA-A*31:02	RGKYIKTWRPR	RYIKTWRPR	0	1	2	0	0	RGKYIKTWRPR	M24	0.644805	46.7	0.2555	<=SB
10	HLA-B*15:01	GQTGVMICAY	GQTGMICAY	0	4	1	0	0	GQTGVMICAY	M25	0.672462	34.6	0.1673	<=SB
11	HLA-A*01:01	QTGVMICAY	QTGVMICAY	0	0	0	0	0	QTGVMICAY	M25	0.417604	545.3	0.3238	<=SB
10	HLA-B*15:25	GQTGVMICAY	GQTGVICAY	0	5	1	0	0	GQTGVMICAY	M25	0.618851	61.8	0.4342	<=SB
10	HLA-B*15:27	GQTGVMICAY	GQTGMICAY	0	4	1	0	0	GQTGVMICAY	M25	0.604777	72	0.1852	<=SB
10	HLA-B*15:07	GQTGVMICAY	GQTGMICAY	0	4	1	0	0	GQTGVMICAY	M25	0.586134	88.1	0.2093	<=SB
10	HLA-B*15:12	GQTGVMICAY	GQTGVICAY	0	5	1	0	0	GQTGVMICAY	M25	0.479438	279.3	0.2301	<=SB
11	HLA-A*30:04	QTGVMICAY	QTGVMICAY	0	0	0	0	0	QTGVMICAY	M25	0.435248	450.6	0.2712	<=SB
10	HLA-A*30:04	GQTGVMICAY	GQTGVMCAY	0	6	1	0	0	GQTGVMICAY	M25	0.395576	692.1	0.4593	<=SB
10	HLA-B*15:05	GQTGVMICAY	GQTGVMIAY	0	7	1	0	0	GQTGVMICAY	M25	0.614798	64.6	0.2065	<=SB
10	HLA-B*15:35	GQTGVMICAY	GQTGMICAY	0	4	1	0	0	GQTGVMICAY	M25	0.583613	90.5	0.1657	<=SB
10	HLA-B*15:32	GQTGVMICAY	GQTGMICAY	0	4	1	0	0	GQTGVMICAY	M25	0.577957	96.2	0.3873	<=SB
10	HLA-A*30:02	GQTGVMICAY	GQTGVMCAY	0	6	1	0	0	GQTGVMICAY	M25	0.539029	146.6	0.3778	<=SB
11	HLA-A*30:02	QTGVMICAY	QTGVMICAY	0	0	0	0	0	QTGVMICAY	M25	0.528552	164.2	0.4228	<=SB
10	HLA-B*47:01	GQTGVMICAY	GQTGVMIAY	0	7	1	0	0	GQTGVMICAY	M25	0.390269	733	0.3302	<=SB
10	HLA-B*15:38	GQTGVMICAY	GQTGMICAY	0	4	1	0	0	GQTGVMICAY	M25	0.636317	51.2	0.1599	<=SB
10	HLA-B*15:03	GQTGVMICAY	GQTGMICAY	0	4	1	0	0	GQTGVMICAY	M25	0.711176	22.8	0.4094	<=SB
10	HLA-B*15:46	GQTGVMICAY	GQTGMICAY	0	4	1	0	0	GQTGVMICAY	M25	0.738135	17	0.0872	<=SB
11	HLA-A*01:03	QTGVMICAY	QTGVMICAY	0	0	0	0	0	QTGVMICAY	M25	0.368342	929.3	0.3355	<=SB
10	HLA-B*15:06	GQTGVMICAY	GQTGVMIAY	0	7	1	0	0	GQTGVMICAY	M25	0.558134	119.2	0.4774	<=SB
10	HLA-B*15:68	GQTGVMICAY	GQTGMICAY	0	4	1	0	0	GQTGVMICAY	M25	0.608164	69.4	0.1744	<=SB
11	HLA-A*36:01	QTGVMICAY	QTGVMICAY	0	0	0	0	0	QTGVMICAY	M25	0.44483	406.2	0.3321	<=SB
10	HLA-B*15:20	GQTGVMICAY	GQTGVMIAY	0	7	1	0	0	GQTGVMICAY	M25	0.604688	72	0.2311	<=SB
10	HLA-B*15:28	GQTGVMICAY	GQTGMICAY	0	4	1	0	0	GQTGVMICAY	M25	0.672462	34.6	0.1673	<=SB
10	HLA-B*15:39	GQTGVMICAY	GQTGVMIAY	0	7	1	0	0	GQTGVMICAY	M25	0.630735	54.3	0.413	<=SB
10	HLA-B*15:70	GQTGVMICAY	GQTGVICAY	0	5	1	0	0	GQTGVMICAY	M25	0.570747	104	0.2996	<=SB
10	HLA-B*15:71	GQTGVMICAY	GQTGMICAY	0	4	1	0	0	GQTGVMICAY	M25	0.601703	74.4	0.0568	<=SB
11	HLA-A*30:09	QTGVMICAY	QTGVMICAY	0	0	0	0	0	QTGVMICAY	M25	0.478294	282.8	0.3722	<=SB
10	HLA-B*15:75	GQTGVMICAY	GQTGMICAY	0	4	1	0	0	GQTGVMICAY	M25	0.661826	38.8	0.1605	<=SB
10	HLA-B*15:34	GQTGVMICAY	GQTGMICAY	0	4	1	0	0	GQTGVMICAY	M25	0.672462	34.6	0.1673	<=SB
10	HLA-B*15:53	GQTGVMICAY	GQTGMICAY	0	4	1	0	0	GQTGVMICAY	M25	0.718241	21.1	0.0839	<=SB
10	HLA-C*07:04	GSMNRRPIL	GSMNRRPIL	0	0	0	0	0	GSMNRRPIL	M27	0.198475	5839	0.3989	<=SB
6	HLA-A*68:01	SSCMGSMNRR	SSMGSMNRR	0	2	1	0	0	SSCMGSMNRR	M27	0.674295	33.9	0.4014	<=SB
5	HLA-A*68:01	NSSCMGSMNR	NSSCMSMNR	0	5	1	0	0	NSSCMGSMNR	M27	0.668913	36	0.4223	<=SB
11	HLA-B*08:01	SMNRRPIL	SMNRRP-IL	0	0	0	6	1	SMNRRPIL	M27	0.647761	45.2	0.0764	<=SB
9	HLA-B*08:01	MGSMNRRPIL	MGMNRRPIL	0	2	1	0	0	MGSMNRRPIL	M27	0.605792	71.2	0.1228	<=SB
8	HLA-B*08:01	CMGSMNRRPIL	CMMNRRPIL	0	2	2	0	0	CMGSMNRRPIL	M27	0.509619	201.5	0.3573	<=SB
11	HLA-B*08:01	SMNRRPILTI	SMNRRILTI	0	5	1	0	0	SMNRRPILTI	M27	0.491828	244.3	0.4247	<=SB
10	HLA-C*16:02	GSMNRRPIL	GSMNRRPIL	0	0	0	0	0	GSMNRRPIL	M27	0.437815	438.2	0.4585	<=SB
10	HLA-C*16:01	GSMNRRPIL	GSMNRRPIL	0	0	0	0	0	GSMNRRPIL	M27	0.551569	128	0.4379	<=SB
6	HLA-A*31:06	SSCMGSMNRR	SSMGSMNRR	0	2	1	0	0	SSCMGSMNRR	M27	0.647645	45.3	0.4886	<=SB
6	HLA-A*68:24	SSCMGSMNRR	SSMGSMNRR	0	2	1	0	0	SSCMGSMNRR	M27	0.674295	33.9	0.4014	<=SB
5	HLA-A*68:24	NSSCMGSMNR	NSSCMSMNR	0	5	1	0	0	NSSCMGSMNR	M27	0.668913	36	0.4223	<=SB
10	HLA-C*01:18	GSMNRRPIL	GSMNRRPIL	0	0	0	0	0	GSMNRRPIL	M27	0.276554	2508.7	0.4039	<=SB
6	HLA-A*11:43	SSCMGSMNRR	SSMGSMNRR	0	2	1	0	0	SSCMGSMNRR	M27	0.639471	49.4	0.361	<=SB
6	HLA-A*11:43	SSCMGSMNR	SSCMGSMNR	0	0	0	0	0	SSCMGSMNR	M27	0.635432	51.7	0.3819	<=SB
7	HLA-A*11:01	VVGAAGVGK	VVGAAGVGK	0	0	0	0	0	VVGAAGVGK	M28	0.612375	66.3	0.3996	<=SB
1	HLA-B*40:06	TEYKLVVVGAA	TEYKLVVAA	0	7	2	0	0	TEYKLVVVGAA	M28	0.445818	401.9	0.2805	<=SB
7	HLA-A*11:02	VVGAAGVGK	VVGAAGVGK	0	0	0	0	0	VVGAAGVGK	M28	0.612375	66.3	0.3996	<=SB
1	HLA-B*50:01	TEYKLVVVGAA	TEYKLVVAA	0	7	2	0	0	TEYKLVVVGAA	M28	0.47842	282.4	0.2047	<=SB
1	HLA-B*45:01	TEYKLVVVGAA	TEYKLVVAA	0	7	2	0	0	TEYKLVVVGAA	M28	0.482392	270.5	0.2666	<=SB
1	HLA-B*41:01	TEYKLVVVGAA	TEYKLVVAA	0	7	2	0	0	TEYKLVVVGAA	M28	0.462105	336.9	0.4758	<=SB
5	HLA-A*69:01	LVVVGAAGV	LVVVGAAGV	0	0	0	0	0	LVVVGAAGV	M28	0.569514	105.4	0.3456	<=SB
7	HLA-A*11:04	VVGAAGVGK	VVGAAGVGK	0	0	0	0	0	VVGAAGVGK	M28	0.57571	98.6	0.4501	<=SB
5	HLA-A*68:02	LVVVGAAGV	LVVVGAAGV	0	0	0	0	0	LVVVGAAGV	M28	0.646314	45.9	0.3915	<=SB
7	HLA-A*11:03	VVGAAGVGK	VVGAAGVGK	0	0	0	0	0	VVGAAGVGK	M28	0.64032	49	0.2452	<=SB
6	HLA-A*11:03	VVVGAAGVGK	VVVAAGVGK	0	3	1	0	0	VVVGAAGVGK	M28	0.603221	73.2	0.3672	<=SB
7	HLA-A*11:12	VVGAAGVGK	VVGAAGVGK	0	0	0	0	0	VVGAAGVGK	M28	0.612375	66.3	0.3996	<=SB
7	HLA-A*11:06	VVGAAGVGK	VVGAAGVGK	0	0	0	0	0	VVGAAGVGK	M28	0.52024	179.6	0.457	<=SB
6	HLA-A*34:02	VVVGAAGVGK	VVVGAAVGK	0	6	1	0	0	VVVGAAGVGK	M28	0.513939	192.3	0.3814	<=SB
1	HLA-B*50:04	TEYKLVVVGAA	TEYKLVVAA	0	7	2	0	0	TEYKLVVVGAA	M28	0.47842	282.4	0.2047	<=SB
1	HLA-B*50:02	TEYKLVVVGAA	TEYKLVVAA	0	7	2	0	0	TEYKLVVVGAA	M28	0.408885	599.3	0.2074	<=SB
7	HLA-A*11:05	VVGAAGVGK	VVGAAGVGK	0	0	0	0	0	VVGAAGVGK	M28	0.612375	66.3	0.3996	<=SB
1	HLA-B*40:53	TEYKLVVVGAA	TEYKLVVAA	0	7	2	0	0	TEYKLVVVGAA	M28	0.445818	401.9	0.2805	<=SB
3	HLA-C*01:02	IGDFGLATM	IGDFGLATM	0	0	0	0	0	IGDFGLATM	M29	0.270112	2689.8	0.2537	<=SB
3	HLA-C*08:01	IGDFGLATM	IGDFGLATM	0	0	0	0	0	IGDFGLATM	M29	0.449244	387.2	0.1397	<=SB
6	HLA-B*58:01	FGLATMKSRW	FGLATMSRW	0	6	1	0	0	FGLATMKSRW	M29	0.639022	49.7	0.2846	<=SB
3	HLA-C*04:01	IGDFGLATM	IGDFGLATM	0	0	0	0	0	IGDFGLATM	M29	0.186079	6677.1	0.3759	<=SB
9	HLA-A*30:01	ATMKSRWSG	ATMKSRWSG	0	0	0	0	0	ATMKSRWSG	M29	0.603698	72.8	0.3698	<=SB
2	HLA-A*03:01	KIGDFGLATMK	KIFGLATMK	0	2	2	0	0	KIGDFGLATMK	M29	0.6526	42.9	0.1577	<=SB
3	HLA-C*04:03	IGDFGLATM	IGDFGLATM	0	0	0	0	0	IGDFGLATM	M29	0.34485	1198.2	0.1099	<=SB
11	HLA-B*15:18	MKSRWSGSHQF	MRWSGSHQF	0	1	2	0	0	MKSRWSGSHQF	M29	0.335467	1326.2	0.4519	<=SB
6	HLA-B*57:01	FGLATMKSRW	FGLATMSRW	0	6	1	0	0	FGLATMKSRW	M29	0.540557	144.2	0.2982	<=SB
11	HLA-B*27:04	MKSRWSGSHQF	MRWSGSHQF	0	1	2	0	0	MKSRWSGSHQF	M29	0.455269	362.8	0.1439	<=SB
11	HLA-B*27:05	MKSRWSGSHQF	MRWSGSHQF	0	1	2	0	0	MKSRWSGSHQF	M29	0.641725	48.3	0.1453	<=SB
3	HLA-C*05:01	IGDFGLATM	IGDFGLATM	0	0	0	0	0	IGDFGLATM	M29	0.505557	210.6	0.0963	<=SB
3	HLA-C*08:03	IGDFGLATM	IGDFGLATM	0	0	0	0	0	IGDFGLATM	M29	0.449244	387.2	0.1397	<=SB
3	HLA-C*08:02	IGDFGLATM	IGDFGLATM	0	0	0	0	0	IGDFGLATM	M29	0.43589	447.4	0.0518	<=SB
11	HLA-B*27:06	MKSRWSGSHQF	MRWSGSHQF	0	1	2	0	0	MKSRWSGSHQF	M29	0.555779	122.3	0.2877	<=SB
2	HLA-A*03:02	KIGDFGLATMK	KIFGLATMK	0	2	2	0	0	KIGDFGLATMK	M29	0.554609	123.8	0.3733	<=SB
3	HLA-C*01:03	IGDFGLATM	IGDFGLATM	0	0	0	0	0	IGDFGLATM	M29	0.194524	6094.1	0.1182	<=SB
11	HLA-B*27:07	MKSRWSGSHQF	MRWSGSHQF	0	1	2	0	0	MKSRWSGSHQF	M29	0.722706	20.1	0.1697	<=SB
5	HLA-A*33:01	DFGLATMKSR	DFLATMKSR	0	2	1	0	0	DFGLATMKSR	M29	0.631446	53.9	0.1541	<=SB
3	HLA-C*04:06	IGDFGLATM	IGDFGLATM	0	0	0	0	0	IGDFGLATM	M29	0.32545	1478.1	0.1654	<=SB
2	HLA-A*11:04	KIGDFGLATMK	KIFGLATMK	0	2	2	0	0	KIGDFGLATMK	M29	0.587465	86.8	0.3903	<=SB
11	HLA-B*27:02	MKSRWSGSHQF	MRWSGSHQF	0	1	2	0	0	MKSRWSGSHQF	M29	0.586318	87.9	0.023	<=SB
2	HLA-A*11:03	KIGDFGLATMK	KIFGLATMK	0	2	2	0	0	KIGDFGLATMK	M29	0.58783	86.5	0.4321	<=SB
3	HLA-C*01:06	IGDFGLATM	IGDFGLATM	0	0	0	0	0	IGDFGLATM	M29	0.244481	3549.5	0.1929	<=SB
6	HLA-B*57:03	FGLATMKSRW	FGLATMSRW	0	6	1	0	0	FGLATMKSRW	M29	0.501742	219.4	0.4242	<=SB
11	HLA-B*27:20	MKSRWSGSHQF	MRWSGSHQF	0	1	2	0	0	MKSRWSGSHQF	M29	0.660565	39.4	0.3509	<=SB
3	HLA-C*01:08	IGDFGLATM	IGDFGLATM	0	0	0	0	0	IGDFGLATM	M29	0.270112	2689.8	0.2537	<=SB
3	HLA-C*04:10	IGDFGLATM	IGDFGLATM	0	0	0	0	0	IGDFGLATM	M29	0.214003	4936	0.2808	<=SB
11	HLA-B*27:15	MKSRWSGSHQF	MRWSGSHQF	0	1	2	0	0	MKSRWSGSHQF	M29	0.467848	316.6	0.1522	<=SB
11	HLA-B*27:24	MKSRWSGSHQF	MRWSGSHQF	0	1	2	0	0	MKSRWSGSHQF	M29	0.544499	138.2	0.3528	<=SB
3	HLA-C*08:41	IGDFGLATM	IGDFGLATM	0	0	0	0	0	IGDFGLATM	M29	0.416592	551.3	0.1929	<=SB
6	HLA-B*58:02	FGLATMKSRW	FGLATMSRW	0	6	1	0	0	FGLATMKSRW	M29	0.214316	4919.3	0.3658	<=SB
11	HLA-B*39:07	MKSRWSGSHQF	MRWSGSHQF	0	1	2	0	0	MKSRWSGSHQF	M29	0.420277	529.8	0.3529	<=SB
2	HLA-A*03:08	KIGDFGLATMK	KIFGLATMK	0	2	2	0	0	KIGDFGLATMK	M29	0.507925	205.2	0.2689	<=SB
3	HLA-C*08:04	IGDFGLATM	IGDFGLATM	0	0	0	0	0	IGDFGLATM	M29	0.451203	379.1	0.128	<=SB
3	HLA-C*01:18	IGDFGLATM	IGDFGLATM	0	0	0	0	0	IGDFGLATM	M29	0.302411	1896.5	0.2667	<=SB
3	HLA-C*04:26	IGDFGLATM	IGDFGLATM	0	0	0	0	0	IGDFGLATM	M29	0.186079	6677.1	0.3759	<=SB
3	HLA-C*12:09	IGDFGLATM	IGDFGLATM	0	0	0	0	0	IGDFGLATM	M29	0.518767	182.5	0.383	<=SB
3	HLA-C*04:15	IGDFGLATM	IGDFGLATM	0	0	0	0	0	IGDFGLATM	M29	0.289331	2184.8	0.1742	<=SB
8	HLA-A*11:01	STVCCMHLHEK	STVCCMHLK	0	8	2	0	0	STVCCMHLHEK	M30	0.645855	46.1	0.2843	<=SB
9	HLA-A*11:01	TVCCMHLHEK	TVCCMHLHK	0	8	1	0	0	TVCCMHLHEK	M30	0.653788	42.3	0.2597	<=SB
5	HLA-B*38:02	GHTSTVCCM	GHTSTVCCM	0	0	0	0	0	GHTSTVCCM	M30	0.306055	1823.2	0.4036	<=SB
4	HLA-B*38:02	YGHTSTVCCM	YHTSTVCCM	0	1	1	0	0	YGHTSTVCCM	M30	0.296645	2018.6	0.4561	<=SB
4	HLA-B*39:01	YGHTSTVCCM	YHTSTVCCM	0	1	1	0	0	YGHTSTVCCM	M30	0.446645	398.3	0.3974	<=SB
9	HLA-A*11:02	TVCCMHLHEK	TVCCMHLHK	0	8	1	0	0	TVCCMHLHEK	M30	0.653788	42.3	0.2597	<=SB
8	HLA-A*11:02	STVCCMHLHEK	STVCCMHLK	0	8	2	0	0	STVCCMHLHEK	M30	0.645855	46.1	0.2843	<=SB
4	HLA-B*15:18	YGHTSTVCCM	YHTSTVCCM	0	1	1	0	0	YGHTSTVCCM	M30	0.391395	724.1	0.2442	<=SB
5	HLA-B*15:18	GHTSTVCCM	GHTSTVCCM	0	0	0	0	0	GHTSTVCCM	M30	0.380595	813.9	0.28	<=SB
5	HLA-B*38:01	GHTSTVCCM	GHTSTVCCM	0	0	0	0	0	GHTSTVCCM	M30	0.310034	1746.3	0.3624	<=SB
4	HLA-B*38:01	YGHTSTVCCM	YHTSTVCCM	0	1	1	0	0	YGHTSTVCCM	M30	0.30848	1776	0.3698	<=SB
9	HLA-A*03:02	TVCCMHLHEK	TVCCMHLEK	0	7	1	0	0	TVCCMHLHEK	M30	0.535387	152.5	0.4533	<=SB
5	HLA-B*39:05	GHTSTVCCM	GHTSTVCCM	0	0	0	0	0	GHTSTVCCM	M30	0.390466	731.4	0.1804	<=SB
4	HLA-B*39:05	YGHTSTVCCM	YHTSTVCCM	0	1	1	0	0	YGHTSTVCCM	M30	0.365532	958	0.2272	<=SB
4	HLA-B*39:09	YGHTSTVCCM	YHTSTVCCM	0	1	1	0	0	YGHTSTVCCM	M30	0.420491	528.6	0.4259	<=SB
9	HLA-A*11:04	TVCCMHLHEK	TVCCMHLHK	0	8	1	0	0	TVCCMHLHEK	M30	0.608517	69.1	0.2998	<=SB
4	HLA-B*15:10	YGHTSTVCCM	YHTSTVCCM	0	1	1	0	0	YGHTSTVCCM	M30	0.279158	2439	0.1821	<=SB
5	HLA-B*15:10	GHTSTVCCM	GHTSTVCCM	0	0	0	0	0	GHTSTVCCM	M30	0.278626	2453.1	0.1836	<=SB
4	HLA-B*39:15	YGHTSTVCCM	YHTSTVCCM	0	1	1	0	0	YGHTSTVCCM	M30	0.40318	637.4	0.4499	<=SB
4	HLA-B*39:04	YGHTSTVCCM	YHTSTVCCM	0	1	1	0	0	YGHTSTVCCM	M30	0.446645	398.3	0.3974	<=SB
4	HLA-B*39:06	YGHTSTVCCM	YHTSTVCCM	0	1	1	0	0	YGHTSTVCCM	M30	0.415095	560.3	0.2486	<=SB
5	HLA-B*39:06	GHTSTVCCM	GHTSTVCCM	0	0	0	0	0	GHTSTVCCM	M30	0.357508	1044.8	0.4411	<=SB
9	HLA-A*11:03	TVCCMHLHEK	TVCCMHLHK	0	8	1	0	0	TVCCMHLHEK	M30	0.602541	73.7	0.3695	<=SB
8	HLA-A*11:03	STVCCMHLHEK	STVCCMHLK	0	8	2	0	0	STVCCMHLHEK	M30	0.578362	95.8	0.4838	<=SB
9	HLA-A*11:12	TVCCMHLHEK	TVCCMHLHK	0	8	1	0	0	TVCCMHLHEK	M30	0.653788	42.3	0.2597	<=SB
8	HLA-A*11:12	STVCCMHLHEK	STVCCMHLK	0	8	2	0	0	STVCCMHLHEK	M30	0.645855	46.1	0.2843	<=SB
4	HLA-B*15:09	YGHTSTVCCM	YHTSTVCCM	0	1	1	0	0	YGHTSTVCCM	M30	0.292546	2110.1	0.1702	<=SB
5	HLA-B*15:09	GHTSTVCCM	GHTSTVCCM	0	0	0	0	0	GHTSTVCCM	M30	0.288165	2212.5	0.1802	<=SB
9	HLA-A*11:10	TVCCMHLHEK	TVCCMHLEK	0	7	1	0	0	TVCCMHLHEK	M30	0.498692	226.8	0.3302	<=SB
8	HLA-A*11:10	STVCCMHLHEK	STVCCMHLK	0	8	2	0	0	STVCCMHLHEK	M30	0.464155	329.5	0.4784	<=SB
9	HLA-A*11:06	TVCCMHLHEK	TVCCMHLEK	0	7	1	0	0	TVCCMHLHEK	M30	0.561104	115.4	0.2971	<=SB
8	HLA-A*11:06	STVCCMHLHEK	STVCCMHLK	0	8	2	0	0	STVCCMHLHEK	M30	0.553663	125.1	0.3234	<=SB
9	HLA-A*34:02	TVCCMHLHEK	TVCCMHLHK	0	8	1	0	0	TVCCMHLHEK	M30	0.512088	196.2	0.3886	<=SB
5	HLA-B*39:07	GHTSTVCCM	GHTSTVCCM	0	0	0	0	0	GHTSTVCCM	M30	0.464864	327	0.2176	<=SB
4	HLA-B*39:07	YGHTSTVCCM	YHTSTVCCM	0	1	1	0	0	YGHTSTVCCM	M30	0.459573	346.3	0.2297	<=SB
9	HLA-A*11:05	TVCCMHLHEK	TVCCMHLHK	0	8	1	0	0	TVCCMHLHEK	M30	0.653788	42.3	0.2597	<=SB
8	HLA-A*11:05	STVCCMHLHEK	STVCCMHLK	0	8	2	0	0	STVCCMHLHEK	M30	0.645855	46.1	0.2843	<=SB
9	HLA-A*11:43	TVCCMHLHEK	TVCCMHLHK	0	8	1	0	0	TVCCMHLHEK	M30	0.676772	33	0.1976	<=SB
8	HLA-A*11:43	STVCCMHLHEK	STVCCMHLK	0	8	2	0	0	STVCCMHLHEK	M30	0.633051	53	0.3942	<=SB
3	HLA-C*01:02	ATPLPVTSF	ATPLPVTSF	0	0	0	0	0	ATPLPVTSF	M31	0.282908	2342	0.1988	<=SB
5	HLA-B*51:01	PLPVTSFSSV	LPVTSFSSV	1	0	0	0	0	LPVTSFSSV	M31	0.266462	2798.2	0.486	<=SB
6	HLA-B*51:01	LPVTSFSSV	LPVTSFSSV	0	0	0	0	0	LPVTSFSSV	M31	0.560032	116.8	0.0118	<=SB
6	HLA-B*35:01	LPVTSFSSV	LPVTSFSSV	0	0	0	0	0	LPVTSFSSV	M31	0.51749	185.1	0.4692	<=SB
6	HLA-B*54:01	LPVTSFSSV	LPVTSFSSV	0	0	0	0	0	LPVTSFSSV	M31	0.754493	14.2	0.0153	<=SB
4	HLA-B*54:01	TPLPVTSFS	TPLPVTSFS	0	0	0	0	0	TPLPVTSFS	M31	0.523264	173.8	0.2209	<=SB
6	HLA-B*54:01	LPVTSFSSVS	LPVSFSSVS	0	3	1	0	0	LPVTSFSSVS	M31	0.498126	228.2	0.2582	<=SB
5	HLA-B*54:01	PLPVTSFSSV	LPVTSFSSV	1	0	0	0	0	LPVTSFSSV	M31	0.45582	360.6	0.3602	<=SB
4	HLA-B*54:01	TPLPVTSFSS	TPLPVTFSS	0	6	1	0	0	TPLPVTSFSS	M31	0.453953	368	0.3645	<=SB
6	HLA-B*07:02	LPVTSFSSV	LPVTSFSSV	0	0	0	0	0	LPVTSFSSV	M31	0.637263	50.6	0.1756	<=SB
6	HLA-B*55:02	LPVTSFSSV	LPVTSFSSV	0	0	0	0	0	LPVTSFSSV	M31	0.733647	17.8	0.016	<=SB
4	HLA-B*55:02	TPLPVTSFS	TPLPVTSFS	0	0	0	0	0	TPLPVTSFS	M31	0.553239	125.7	0.1969	<=SB
6	HLA-B*55:02	LPVTSFSSVS	LPVSFSSVS	0	3	1	0	0	LPVTSFSSVS	M31	0.516438	187.2	0.2674	<=SB
4	HLA-B*55:02	TPLPVTSFSS	TPLPVTFSS	0	6	1	0	0	TPLPVTSFSS	M31	0.509255	202.3	0.2829	<=SB
5	HLA-B*55:02	PLPVTSFSSV	LPVTSFSSV	1	0	0	0	0	LPVTSFSSV	M31	0.461927	337.6	0.413	<=SB
6	HLA-B*07:05	LPVTSFSSV	LPVTSFSSV	0	0	0	0	0	LPVTSFSSV	M31	0.677725	32.7	0.1307	<=SB
6	HLA-B*35:03	LPVTSFSSV	LPVTSFSSV	0	0	0	0	0	LPVTSFSSV	M31	0.415233	559.5	0.0944	<=SB
6	HLA-B*51:02	LPVTSFSSV	LPVTSFSSV	0	0	0	0	0	LPVTSFSSV	M31	0.583102	91	0.0097	<=SB
5	HLA-B*51:02	PLPVTSFSSV	LPVTSFSSV	1	0	0	0	0	LPVTSFSSV	M31	0.30441	1855.9	0.4435	<=SB
6	HLA-B*59:01	LPVTSFSSV	LPVTSFSSV	0	0	0	0	0	LPVTSFSSV	M31	0.501042	221.1	0.0353	<=SB
6	HLA-B*56:01	LPVTSFSSV	LPVTSFSSV	0	0	0	0	0	LPVTSFSSV	M31	0.685797	30	0.0183	<=SB
4	HLA-B*56:01	TPLPVTSFS	TPLPVTSFS	0	0	0	0	0	TPLPVTSFS	M31	0.506363	208.7	0.1639	<=SB
6	HLA-B*56:01	LPVTSFSSVS	LPVSFSSVS	0	3	1	0	0	LPVTSFSSVS	M31	0.47061	307.3	0.238	<=SB
4	HLA-B*56:01	TPLPVTSFSS	TPLPVTFSS	0	6	1	0	0	TPLPVTSFSS	M31	0.450994	380	0.2901	<=SB
6	HLA-B*35:05	LPVTSFSSV	LPVTSFSSV	0	0	0	0	0	LPVTSFSSV	M31	0.529078	163.2	0.4004	<=SB
6	HLA-B*67:01	LPVTSFSSV	LPVTSFSSV	0	0	0	0	0	LPVTSFSSV	M31	0.70905	23.3	0.0499	<=SB
6	HLA-B*56:04	LPVTSFSSV	LPVTSFSSV	0	0	0	0	0	LPVTSFSSV	M31	0.703061	24.8	0.0232	<=SB
6	HLA-B*55:01	LPVTSFSSV	LPVTSFSSV	0	0	0	0	0	LPVTSFSSV	M31	0.641376	48.4	0.0102	<=SB
6	HLA-B*55:01	LPVTSFSSVS	LPVTSFSVS	0	6	1	0	0	LPVTSFSSVS	M31	0.388319	748.6	0.2941	<=SB
5	HLA-B*55:01	PLPVTSFSSV	LPVTSFSSV	1	0	0	0	0	LPVTSFSSV	M31	0.370969	903.2	0.3538	<=SB
4	HLA-B*55:01	TPLPVTSFS	TPLPVTSFS	0	0	0	0	0	TPLPVTSFS	M31	0.361192	1004	0.3878	<=SB
3	HLA-C*01:03	ATPLPVTSF	ATPLPVTSF	0	0	0	0	0	ATPLPVTSF	M31	0.174391	7577.3	0.1976	<=SB
6	HLA-B*35:02	LPVTSFSSV	LPVTSFSSV	0	0	0	0	0	LPVTSFSSV	M31	0.467318	318.5	0.0883	<=SB
6	HLA-B*56:03	LPVTSFSSV	LPVTSFSSV	0	0	0	0	0	LPVTSFSSV	M31	0.524653	171.3	0.1257	<=SB
6	HLA-B*51:06	LPVTSFSSV	LPVTSFSSV	0	0	0	0	0	LPVTSFSSV	M31	0.423057	514.1	0.0613	<=SB
6	HLA-B*55:04	LPVTSFSSV	LPVTSFSSV	0	0	0	0	0	LPVTSFSSV	M31	0.804469	8.3	0.023	<=SB
6	HLA-B*81:01	LPVTSFSSV	LPVTSFSSV	0	0	0	0	0	LPVTSFSSV	M31	0.508159	204.7	0.0796	<=SB
6	HLA-B*51:07	LPVTSFSSV	LPVTSFSSV	0	0	0	0	0	LPVTSFSSV	M31	0.268296	2743.2	0.0633	<=SB
6	HLA-B*53:01	LPVTSFSSV	LPVTSFSSV	0	0	0	0	0	LPVTSFSSV	M31	0.428901	482.6	0.4553	<=SB
6	HLA-B*15:29	LPVTSFSSV	LPVTSFSSV	0	0	0	0	0	LPVTSFSSV	M31	0.61858	62	0.2579	<=SB
6	HLA-B*55:07	LPVTSFSSV	LPVTSFSSV	0	0	0	0	0	LPVTSFSSV	M31	0.754493	14.2	0.0153	<=SB
4	HLA-B*55:07	TPLPVTSFS	TPLPVTSFS	0	0	0	0	0	TPLPVTSFS	M31	0.523264	173.8	0.2209	<=SB
6	HLA-B*55:07	LPVTSFSSVS	LPVSFSSVS	0	3	1	0	0	LPVTSFSSVS	M31	0.498126	228.2	0.2582	<=SB
5	HLA-B*55:07	PLPVTSFSSV	LPVTSFSSV	1	0	0	0	0	LPVTSFSSV	M31	0.45582	360.6	0.3602	<=SB
4	HLA-B*55:07	TPLPVTSFSS	TPLPVTFSS	0	6	1	0	0	TPLPVTSFSS	M31	0.453953	368	0.3645	<=SB
6	HLA-B*51:08	LPVTSFSSV	LPVTSFSSV	0	0	0	0	0	LPVTSFSSV	M31	0.396943	681.9	0.0388	<=SB
1	HLA-B*15:46	GQATPLPVTSF	GQATPVTSF	0	4	2	0	0	GQATPLPVTSF	M31	0.617802	62.5	0.4398	<=SB
6	HLA-B*56:05	LPVTSFSSV	LPVTSFSSV	0	0	0	0	0	LPVTSFSSV	M31	0.699355	25.9	0.0089	<=SB
5	HLA-B*56:05	PLPVTSFSSV	LPVTSFSSV	1	0	0	0	0	LPVTSFSSV	M31	0.393853	705.1	0.3522	<=SB
6	HLA-B*56:05	LPVTSFSSVS	LPVTSFSSV	0	0	0	0	0	LPVTSFSSV	M31	0.387281	757.1	0.3756	<=SB
4	HLA-B*56:05	TPLPVTSFSSV	TPLPVFSSV	0	5	2	0	0	TPLPVTSFSSV	M31	0.359886	1018.3	0.4836	<=SB
4	HLA-B*56:05	TPLPVTSFS	TPLPVTSFS	0	0	0	0	0	TPLPVTSFS	M31	0.357306	1047.1	0.4941	<=SB
6	HLA-B*42:01	LPVTSFSSV	LPVTSFSSV	0	0	0	0	0	LPVTSFSSV	M31	0.750238	14.9	0.0575	<=SB
3	HLA-C*01:06	ATPLPVTSF	ATPLPVTSF	0	0	0	0	0	ATPLPVTSF	M31	0.216762	4790.8	0.3383	<=SB
6	HLA-B*55:12	LPVTSFSSV	LPVTSFSSV	0	0	0	0	0	LPVTSFSSV	M31	0.674956	33.7	0.021	<=SB
4	HLA-B*55:12	TPLPVTSFS	TPLPVTSFS	0	0	0	0	0	TPLPVTSFS	M31	0.529795	162	0.1722	<=SB
6	HLA-B*55:12	LPVTSFSSVS	LPVSFSSVS	0	3	1	0	0	LPVTSFSSVS	M31	0.492588	242.3	0.2519	<=SB
4	HLA-B*55:12	TPLPVTSFSS	TPLPVTFSS	0	6	1	0	0	TPLPVTSFSS	M31	0.486178	259.7	0.2684	<=SB
5	HLA-B*55:12	PLPVTSFSSV	LPVTSFSSV	1	0	0	0	0	LPVTSFSSV	M31	0.437194	441.2	0.4267	<=SB
6	HLA-B*56:10	LPVTSFSSV	LPVTSFSSV	0	0	0	0	0	LPVTSFSSV	M31	0.740841	16.5	0.0222	<=SB
3	HLA-C*01:08	ATPLPVTSF	ATPLPVTSF	0	0	0	0	0	ATPLPVTSF	M31	0.282908	2342	0.1988	<=SB
6	HLA-B*51:09	LPVTSFSSV	LPVTSFSSV	0	0	0	0	0	LPVTSFSSV	M31	0.433317	460.1	0.0383	<=SB
6	HLA-B*35:31	LPVTSFSSV	LPVTSFSSV	0	0	0	0	0	LPVTSFSSV	M31	0.538081	148.1	0.0547	<=SB
6	HLA-B*56:02	LPVTSFSSV	LPVTSFSSV	0	0	0	0	0	LPVTSFSSV	M31	0.703061	24.8	0.0232	<=SB
6	HLA-B*51:05	LPVTSFSSV	LPVTSFSSV	0	0	0	0	0	LPVTSFSSV	M31	0.361996	995.3	0.0369	<=SB
6	HLA-B*78:02	LPVTSFSSV	LPVTSFSSV	0	0	0	0	0	LPVTSFSSV	M31	0.535134	152.9	0.0096	<=SB
5	HLA-B*78:02	PLPVTSFSSV	LPVTSFSSV	1	0	0	0	0	LPVTSFSSV	M31	0.252992	3237.2	0.4495	<=SB
6	HLA-B*78:02	LPVTSFSSVS	LPVTSFSSV	0	0	0	0	0	LPVTSFSSV	M31	0.252934	3239.2	0.4498	<=SB
6	HLA-B*39:10	LPVTSFSSV	LPVTSFSSV	0	0	0	0	0	LPVTSFSSV	M31	0.673686	34.1	0.0513	<=SB
6	HLA-B*78:01	LPVTSFSSV	LPVTSFSSV	0	0	0	0	0	LPVTSFSSV	M31	0.614809	64.6	0.0091	<=SB
5	HLA-B*78:01	PLPVTSFSSV	LPVTSFSSV	1	0	0	0	0	LPVTSFSSV	M31	0.333517	1354.5	0.3254	<=SB
6	HLA-B*78:01	LPVTSFSSVS	LPVTSFSSV	0	0	0	0	0	LPVTSFSSV	M31	0.313546	1681.2	0.3977	<=SB
6	HLA-B*56:11	LPVTSFSSV	LPVTSFSSV	0	0	0	0	0	LPVTSFSSV	M31	0.661331	39	0.0367	<=SB
6	HLA-B*07:18	LPVTSFSSV	LPVTSFSSV	0	0	0	0	0	LPVTSFSSV	M31	0.554595	123.9	0.1222	<=SB
6	HLA-B*35:06	LPVTSFSSV	LPVTSFSSV	0	0	0	0	0	LPVTSFSSV	M31	0.381752	803.8	0.0826	<=SB
6	HLA-B*35:30	LPVTSFSSV	LPVTSFSSV	0	0	0	0	0	LPVTSFSSV	M31	0.510869	198.8	0.4067	<=SB
6	HLA-B*42:02	LPVTSFSSV	LPVTSFSSV	0	0	0	0	0	LPVTSFSSV	M31	0.553477	125.4	0.066	<=SB
3	HLA-C*01:18	ATPLPVTSF	ATPLPVTSF	0	0	0	0	0	ATPLPVTSF	M31	0.321993	1534.4	0.1917	<=SB
6	HLA-B*35:04	LPVTSFSSV	LPVTSFSSV	0	0	0	0	0	LPVTSFSSV	M31	0.467318	318.5	0.0883	<=SB
6	HLA-B*51:36	LPVTSFSSV	LPVTSFSSV	0	0	0	0	0	LPVTSFSSV	M31	0.495119	235.7	0.0157	<=SB
4	HLA-B*51:36	TPLPVTSFSSV	TPLPVFSSV	0	5	2	0	0	TPLPVTSFSSV	M31	0.272143	2631.3	0.4569	<=SB
5	HLA-B*51:36	PLPVTSFSSV	LPVTSFSSV	1	0	0	0	0	LPVTSFSSV	M31	0.26585	2816.8	0.4997	<=SB
6	HLA-B*51:03	LPVTSFSSV	LPVTSFSSV	0	0	0	0	0	LPVTSFSSV	M31	0.327052	1452.7	0.018	<=SB
6	HLA-B*07:31	LPVTSFSSV	LPVTSFSSV	0	0	0	0	0	LPVTSFSSV	M31	0.698434	26.1	0.133	<=SB
6	HLA-B*35:35	LPVTSFSSV	LPVTSFSSV	0	0	0	0	0	LPVTSFSSV	M31	0.559338	117.7	0.4678	<=SB
6	HLA-B*35:64	LPVTSFSSV	LPVTSFSSV	0	0	0	0	0	LPVTSFSSV	M31	0.51749	185.1	0.4692	<=SB
6	HLA-B*54:21	LPVTSFSSV	LPVTSFSSV	0	0	0	0	0	LPVTSFSSV	M31	0.738869	16.9	0.0161	<=SB
4	HLA-B*54:21	TPLPVTSFS	TPLPVTSFS	0	0	0	0	0	TPLPVTSFS	M31	0.52048	179.2	0.2086	<=SB
6	HLA-B*54:21	LPVTSFSSVS	LPVSFSSVS	0	3	1	0	0	LPVTSFSSVS	M31	0.487796	255.2	0.2553	<=SB
4	HLA-B*54:21	TPLPVTSFSS	TPLPVTFSS	0	6	1	0	0	TPLPVTSFSS	M31	0.454717	365	0.3306	<=SB
5	HLA-B*54:21	PLPVTSFSSV	LPVTSFSSV	1	0	0	0	0	LPVTSFSSV	M31	0.441478	421.2	0.3667	<=SB
1	HLA-B*15:53	GQATPLPVTSF	GQATPVTSF	0	4	2	0	0	GQATPLPVTSF	M31	0.593219	81.6	0.4469	<=SB
11	HLA-A*01:01	GTGVMICAY	GTGVMICAY	0	0	0	0	0	GTGVMICAY	M32	0.368374	928.9	0.4569	<=SB
11	HLA-A*30:04	GTGVMICAY	GTGVMICAY	0	0	0	0	0	GTGVMICAY	M32	0.422415	517.7	0.324	<=SB
11	HLA-A*30:02	GTGVMICAY	GTGVMICAY	0	0	0	0	0	GTGVMICAY	M32	0.555973	122	0.3061	<=SB
11	HLA-A*01:03	GTGVMICAY	GTGVMICAY	0	0	0	0	0	GTGVMICAY	M32	0.318438	1594.6	0.4983	<=SB
11	HLA-A*36:01	GTGVMICAY	GTGVMICAY	0	0	0	0	0	GTGVMICAY	M32	0.46026	343.7	0.2853	<=SB
11	HLA-A*30:09	GTGVMICAY	GTGVMICAY	0	0	0	0	0	GTGVMICAY	M32	0.47908	280.4	0.3691	<=SB
3	HLA-A*33:03	EVVRRCPHR	EVVRRCPHR	0	0	0	0	0	EVVRRCPHR	M33	0.656095	41.3	0.154	<=SB
3	HLA-A*26:03	EVVRRCPHR	EVVRRCPHR	0	0	0	0	0	EVVRRCPHR	M33	0.352784	1099.6	0.3563	<=SB
3	HLA-A*34:01	EVVRRCPHR	EVVRRCPHR	0	0	0	0	0	EVVRRCPHR	M33	0.410582	588.4	0.4792	<=SB
3	HLA-A*33:01	EVVRRCPHR	EVVRRCPHR	0	0	0	0	0	EVVRRCPHR	M33	0.643197	47.5	0.1377	<=SB
3	HLA-A*66:01	EVVRRCPHR	EVVRRCPHR	0	0	0	0	0	EVVRRCPHR	M33	0.376641	849.5	0.3634	<=SB
11	HLA-B*40:23	RERCSDSDGL	RERCSSDGL	0	5	1	0	0	RERCSDSDGL	M33	0.457711	353.3	0.2974	<=SB
3	HLA-A*34:05	EVVRRCPHR	EVVRRCPHR	0	0	0	0	0	EVVRRCPHR	M33	0.410582	588.4	0.4792	<=SB
11	HLA-B*40:05	RERCSDSDGL	RERCSDSGL	0	7	1	0	0	RERCSDSDGL	M33	0.476901	287.1	0.3396	<=SB
3	HLA-A*26:06	EVVRRCPHR	EVVRRCPHR	0	0	0	0	0	EVVRRCPHR	M33	0.352784	1099.6	0.3563	<=SB
3	HLA-A*33:25	EVVRRCPHR	EVVRRCPHR	0	0	0	0	0	EVVRRCPHR	M33	0.656095	41.3	0.154	<=SB
6	HLA-A*33:03	DVLERCPHR	DVLERCPHR	0	0	0	0	0	DVLERCPHR	M34	0.573673	100.8	0.3814	<=SB
11	HLA-B*54:01	CPHRPILQA	CPHRPILQA	0	0	0	0	0	CPHRPILQA	M34	0.669769	35.6	0.0558	<=SB
8	HLA-B*52:01	LERCPHRPI	LERCPHRPI	0	0	0	0	0	LERCPHRPI	M34	0.234449	3956.4	0.4579	<=SB
8	HLA-B*40:06	LERCPHRPI	LERCPHRPI	0	0	0	0	0	LERCPHRPI	M34	0.393651	706.7	0.4838	<=SB
9	HLA-C*07:01	ERCPHRPIL	ERCPHRPIL	0	0	0	0	0	ERCPHRPIL	M34	0.339787	1265.7	0.4198	<=SB
11	HLA-B*55:02	CPHRPILQA	CPHRPILQA	0	0	0	0	0	CPHRPILQA	M34	0.653067	42.7	0.0519	<=SB
11	HLA-B*56:01	CPHRPILQA	CPHRPILQA	0	0	0	0	0	CPHRPILQA	M34	0.574896	99.4	0.0664	<=SB
9	HLA-B*14:01	ERCPHRPIL	ERCPHRPIL	0	0	0	0	0	ERCPHRPIL	M34	0.339776	1265.8	0.1261	<=SB
8	HLA-B*50:01	LERCPHRPI	LERCPHRPI	0	0	0	0	0	LERCPHRPI	M34	0.470277	308.4	0.2231	<=SB
11	HLA-B*55:01	CPHRPILQA	CPHRPILQA	0	0	0	0	0	CPHRPILQA	M34	0.561587	114.8	0.0295	<=SB
10	HLA-B*55:01	RCPHRPILQA	RPHRPILQA	0	1	1	0	0	RCPHRPILQA	M34	0.39236	716.6	0.2815	<=SB
8	HLA-B*49:01	LERCPHRPI	LERCPHRPI	0	0	0	0	0	LERCPHRPI	M34	0.446565	398.6	0.1564	<=SB
9	HLA-B*14:02	ERCPHRPIL	ERCPHRPIL	0	0	0	0	0	ERCPHRPIL	M34	0.339776	1265.8	0.1261	<=SB
8	HLA-B*41:01	LERCPHRPI	LERCPHRPI	0	0	0	0	0	LERCPHRPI	M34	0.501439	220.2	0.3243	<=SB
6	HLA-A*33:01	DVLERCPHR	DVLERCPHR	0	0	0	0	0	DVLERCPHR	M34	0.653504	42.5	0.1225	<=SB
8	HLA-B*51:07	LERCPHRPI	LERCPHRPI	0	0	0	0	0	LERCPHRPI	M34	0.188891	6477	0.4068	<=SB
11	HLA-B*55:07	CPHRPILQA	CPHRPILQA	0	0	0	0	0	CPHRPILQA	M34	0.669769	35.6	0.0558	<=SB
8	HLA-B*41:02	LERCPHRPI	LERCPHRPI	0	0	0	0	0	LERCPHRPI	M34	0.630025	54.8	0.1827	<=SB
8	HLA-B*41:02	LERCPHRPIL	LERCPHPIL	0	6	1	0	0	LERCPHRPIL	M34	0.592935	81.8	0.2966	<=SB
8	HLA-B*40:23	LERCPHRPI	LERCPHRPI	0	0	0	0	0	LERCPHRPI	M34	0.47717	286.3	0.248	<=SB
8	HLA-B*40:23	LERCPHRPIL	LERCPHPIL	0	6	1	0	0	LERCPHRPIL	M34	0.430596	473.8	0.3881	<=SB
11	HLA-B*56:05	CPHRPILQA	CPHRPILQA	0	0	0	0	0	CPHRPILQA	M34	0.479203	280	0.1351	<=SB
11	HLA-B*55:12	CPHRPILQA	CPHRPILQA	0	0	0	0	0	CPHRPILQA	M34	0.622247	59.6	0.046	<=SB
11	HLA-B*56:10	CPHRPILQA	CPHRPILQA	0	0	0	0	0	CPHRPILQA	M34	0.493015	241.2	0.4391	<=SB
9	HLA-C*07:06	ERCPHRPIL	ERCPHRPIL	0	0	0	0	0	ERCPHRPIL	M34	0.339787	1265.7	0.4198	<=SB
8	HLA-B*52:04	LERCPHRPI	LERCPHRPI	0	0	0	0	0	LERCPHRPI	M34	0.234449	3956.4	0.4579	<=SB
8	HLA-B*37:05	LERCPHRPI	LERCPHRPI	0	0	0	0	0	LERCPHRPI	M34	0.338174	1288	0.4076	<=SB
8	HLA-B*40:50	LERCPHRPI	LERCPHRPI	0	0	0	0	0	LERCPHRPI	M34	0.605575	71.3	0.3228	<=SB
8	HLA-B*40:50	LERCPHRPIL	LERCPHPIL	0	6	1	0	0	LERCPHRPIL	M34	0.572962	101.5	0.4392	<=SB
11	HLA-B*78:02	CPHRPILQA	CPHRPILQA	0	0	0	0	0	CPHRPILQA	M34	0.256598	3113.3	0.429	<=SB
8	HLA-B*40:05	LERCPHRPI	LERCPHRPI	0	0	0	0	0	LERCPHRPI	M34	0.603378	73.1	0.0752	<=SB
8	HLA-B*40:05	LERCPHRPIL	LERCPHPIL	0	6	1	0	0	LERCPHRPIL	M34	0.565372	110.2	0.117	<=SB
11	HLA-B*78:01	CPHRPILQA	CPHRPILQA	0	0	0	0	0	CPHRPILQA	M34	0.359653	1020.9	0.236	<=SB
8	HLA-B*40:26	LERCPHRPI	LERCPHRPI	0	0	0	0	0	LERCPHRPI	M34	0.593893	81	0.1556	<=SB
8	HLA-B*40:26	LERCPHRPIL	LERCPHPIL	0	6	1	0	0	LERCPHRPIL	M34	0.528005	165.2	0.3002	<=SB
8	HLA-B*50:04	LERCPHRPI	LERCPHRPI	0	0	0	0	0	LERCPHRPI	M34	0.470277	308.4	0.2231	<=SB
8	HLA-B*50:02	LERCPHRPI	LERCPHRPI	0	0	0	0	0	LERCPHRPI	M34	0.332806	1365	0.4741	<=SB
6	HLA-A*33:25	DVLERCPHR	DVLERCPHR	0	0	0	0	0	DVLERCPHR	M34	0.573673	100.8	0.3814	<=SB
8	HLA-B*40:53	LERCPHRPI	LERCPHRPI	0	0	0	0	0	LERCPHRPI	M34	0.393651	706.7	0.4838	<=SB
8	HLA-B*52:05	LERCPHRPI	LERCPHRPI	0	0	0	0	0	LERCPHRPI	M34	0.234449	3956.4	0.4579	<=SB
11	HLA-B*54:21	CPHRPILQA	CPHRPILQA	0	0	0	0	0	CPHRPILQA	M34	0.665153	37.4	0.0466	<=SB
2	HLA-A*24:02	YNYLSTDVGF	YYLSTDVGF	0	1	1	0	0	YNYLSTDVGF	M35	0.602051	74.1	0.1623	<=SB
3	HLA-A*24:02	NYLSTDVGF	NYLSTDVGF	0	0	0	0	0	NYLSTDVGF	M35	0.501365	220.3	0.3884	<=SB
6	HLA-C*01:02	STDVGFCTL	STDVGFCTL	0	0	0	0	0	STDVGFCTL	M35	0.358723	1031.2	0.0432	<=SB
6	HLA-C*08:01	STDVGFCTL	STDVGFCTL	0	0	0	0	0	STDVGFCTL	M35	0.460263	343.7	0.1228	<=SB
3	HLA-C*14:02	NYLSTDVGF	NYLSTDVGF	0	0	0	0	0	NYLSTDVGF	M35	0.556752	121	0.3957	<=SB
6	HLA-C*04:01	STDVGFCTL	STDVGFCTL	0	0	0	0	0	STDVGFCTL	M35	0.199559	5771	0.2957	<=SB
6	HLA-C*15:02	STDVGFCTL	STDVGFCTL	0	0	0	0	0	STDVGFCTL	M35	0.474124	295.9	0.3221	<=SB
6	HLA-A*01:01	STDVGFCTLV	STDVGFCLV	0	7	1	0	0	STDVGFCTLV	M35	0.412622	575.5	0.3357	<=SB
3	HLA-C*14:03	NYLSTDVGF	NYLSTDVGF	0	0	0	0	0	NYLSTDVGF	M35	0.556752	121	0.3957	<=SB
7	HLA-B*13:02	TDVGFCTLV	TDVGFCTLV	0	0	0	0	0	TDVGFCTLV	M35	0.386564	763	0.1787	<=SB
6	HLA-B*13:02	STDVGFCTLV	SDVGFCTLV	0	1	1	0	0	STDVGFCTLV	M35	0.321994	1534.4	0.4762	<=SB
6	HLA-C*15:05	STDVGFCTL	STDVGFCTL	0	0	0	0	0	STDVGFCTL	M35	0.485818	260.7	0.1643	<=SB
6	HLA-C*04:03	STDVGFCTL	STDVGFCTL	0	0	0	0	0	STDVGFCTL	M35	0.415028	560.7	0.0512	<=SB
4	HLA-C*04:03	YLSTDVGFCTL	YTDVGFCTL	0	1	2	0	0	YLSTDVGFCTL	M35	0.229396	4178.7	0.4109	<=SB
7	HLA-B*37:01	TDVGFCTLV	TDVGFCTLV	0	0	0	0	0	TDVGFCTLV	M35	0.332199	1374	0.358	<=SB
2	HLA-A*24:07	YNYLSTDVGF	YYLSTDVGF	0	1	1	0	0	YNYLSTDVGF	M35	0.49993	223.8	0.2257	<=SB
3	HLA-A*24:07	NYLSTDVGF	NYLSTDVGF	0	0	0	0	0	NYLSTDVGF	M35	0.41374	568.6	0.4814	<=SB
6	HLA-C*05:01	STDVGFCTL	STDVGFCTL	0	0	0	0	0	STDVGFCTL	M35	0.592017	82.6	0.0433	<=SB
5	HLA-C*05:01	LSTDVGFCTL	LTDVGFCTL	0	1	1	0	0	LSTDVGFCTL	M35	0.356686	1054.2	0.3586	<=SB
6	HLA-C*05:01	STDVGFCTLV	STDVGFTLV	0	6	1	0	0	STDVGFCTLV	M35	0.348195	1155.6	0.3833	<=SB
4	HLA-C*05:01	YLSTDVGFCTL	YTDVGFCTL	0	1	2	0	0	YLSTDVGFCTL	M35	0.334128	1345.6	0.4363	<=SB
6	HLA-C*08:03	STDVGFCTL	STDVGFCTL	0	0	0	0	0	STDVGFCTL	M35	0.460263	343.7	0.1228	<=SB
6	HLA-C*08:02	STDVGFCTL	STDVGFCTL	0	0	0	0	0	STDVGFCTL	M35	0.49523	235.5	0.0255	<=SB
5	HLA-C*08:02	LSTDVGFCTL	LSDVGFCTL	0	2	1	0	0	LSTDVGFCTL	M35	0.239906	3729.6	0.4419	<=SB
2	HLA-A*24:03	YNYLSTDVGF	YYLSTDVGF	0	1	1	0	0	YNYLSTDVGF	M35	0.795987	9.1	0.1096	<=SB
3	HLA-A*24:03	NYLSTDVGF	NYLSTDVGF	0	0	0	0	0	NYLSTDVGF	M35	0.738899	16.9	0.2258	<=SB
2	HLA-A*24:10	YNYLSTDVGF	YYLSTDVGF	0	1	1	0	0	YNYLSTDVGF	M35	0.772225	11.8	0.0983	<=SB
3	HLA-A*24:10	NYLSTDVGF	NYLSTDVGF	0	0	0	0	0	NYLSTDVGF	M35	0.725695	19.5	0.1796	<=SB
6	HLA-C*16:02	STDVGFCTL	STDVGFCTL	0	0	0	0	0	STDVGFCTL	M35	0.478694	281.6	0.2759	<=SB
2	HLA-A*23:01	YNYLSTDVGF	YYLSTDVGF	0	1	1	0	0	YNYLSTDVGF	M35	0.684172	30.5	0.1206	<=SB
3	HLA-A*23:01	NYLSTDVGF	NYLSTDVGF	0	0	0	0	0	NYLSTDVGF	M35	0.575742	98.5	0.3356	<=SB
6	HLA-C*01:03	STDVGFCTL	STDVGFCTL	0	0	0	0	0	STDVGFCTL	M35	0.281707	2372.7	0.0148	<=SB
2	HLA-A*24:20	YNYLSTDVGF	YYLSTDVGF	0	1	1	0	0	YNYLSTDVGF	M35	0.602051	74.1	0.1623	<=SB
3	HLA-A*24:20	NYLSTDVGF	NYLSTDVGF	0	0	0	0	0	NYLSTDVGF	M35	0.501365	220.3	0.3884	<=SB
6	HLA-C*17:01	STDVGFCTL	STDVGFCTL	0	0	0	0	0	STDVGFCTL	M35	0.439514	430.2	0.1211	<=SB
6	HLA-A*69:01	STDVGFCTLV	STVGFCTLV	0	2	1	0	0	STDVGFCTLV	M35	0.623364	58.9	0.195	<=SB
2	HLA-A*24:17	YNYLSTDVGF	YYLSTDVGF	0	1	1	0	0	YNYLSTDVGF	M35	0.431722	468.1	0.2094	<=SB
3	HLA-A*24:17	NYLSTDVGF	NYLSTDVGF	0	0	0	0	0	NYLSTDVGF	M35	0.381642	804.7	0.3443	<=SB
6	HLA-C*04:06	STDVGFCTL	STDVGFCTL	0	0	0	0	0	STDVGFCTL	M35	0.382644	796	0.0844	<=SB
6	HLA-C*16:01	STDVGFCTL	STDVGFCTL	0	0	0	0	0	STDVGFCTL	M35	0.562917	113.2	0.3872	<=SB
2	HLA-A*24:08	YNYLSTDVGF	YYLSTDVGF	0	1	1	0	0	YNYLSTDVGF	M35	0.491924	244	0.19	<=SB
3	HLA-A*24:08	NYLSTDVGF	NYLSTDVGF	0	0	0	0	0	NYLSTDVGF	M35	0.396229	687.2	0.4835	<=SB
6	HLA-A*68:02	STDVGFCTLV	STVGFCTLV	0	2	1	0	0	STDVGFCTLV	M35	0.732392	18.1	0.1451	<=SB
6	HLA-A*01:03	STDVGFCTLV	STDVGFCLV	0	7	1	0	0	STDVGFCTLV	M35	0.389788	736.8	0.2811	<=SB
6	HLA-A*01:03	STDVGFCTL	STDVGFCTL	0	0	0	0	0	STDVGFCTL	M35	0.328285	1433.4	0.4598	<=SB
6	HLA-C*18:01	STDVGFCTL	STDVGFCTL	0	0	0	0	0	STDVGFCTL	M35	0.139979	10995.4	0.383	<=SB
6	HLA-C*01:06	STDVGFCTL	STDVGFCTL	0	0	0	0	0	STDVGFCTL	M35	0.331219	1388.6	0.0357	<=SB
2	HLA-A*24:04	YNYLSTDVGF	YYLSTDVGF	0	1	1	0	0	YNYLSTDVGF	M35	0.434697	453.3	0.2775	<=SB
6	HLA-C*01:08	STDVGFCTL	STDVGFCTL	0	0	0	0	0	STDVGFCTL	M35	0.358723	1031.2	0.0432	<=SB
6	HLA-C*04:10	STDVGFCTL	STDVGFCTL	0	0	0	0	0	STDVGFCTL	M35	0.232892	4023.6	0.212	<=SB
6	HLA-C*08:41	STDVGFCTL	STDVGFCTL	0	0	0	0	0	STDVGFCTL	M35	0.422188	518.9	0.1836	<=SB
6	HLA-C*05:08	STDVGFCTL	STDVGFCTL	0	0	0	0	0	STDVGFCTL	M35	0.407375	609.2	0.1827	<=SB
2	HLA-A*24:05	YNYLSTDVGF	YYLSTDVGF	0	1	1	0	0	YNYLSTDVGF	M35	0.602051	74.1	0.1623	<=SB
3	HLA-A*24:05	NYLSTDVGF	NYLSTDVGF	0	0	0	0	0	NYLSTDVGF	M35	0.501365	220.3	0.3884	<=SB
6	HLA-C*15:07	STDVGFCTL	STDVGFCTL	0	0	0	0	0	STDVGFCTL	M35	0.460072	344.4	0.4115	<=SB
2	HLA-A*24:25	YNYLSTDVGF	YYLSTDVGF	0	1	1	0	0	YNYLSTDVGF	M35	0.644384	46.9	0.1864	<=SB
3	HLA-A*24:25	NYLSTDVGF	NYLSTDVGF	0	0	0	0	0	NYLSTDVGF	M35	0.546115	135.8	0.4474	<=SB
2	HLA-A*24:23	YNYLSTDVGF	YYLSTDVGF	0	1	1	0	0	YNYLSTDVGF	M35	0.795987	9.1	0.1096	<=SB
3	HLA-A*24:23	NYLSTDVGF	NYLSTDVGF	0	0	0	0	0	NYLSTDVGF	M35	0.738899	16.9	0.2258	<=SB
6	HLA-A*02:08	STDVGFCTLV	STVGFCTLV	0	2	1	0	0	STDVGFCTLV	M35	0.614824	64.6	0.2187	<=SB
2	HLA-A*24:13	YNYLSTDVGF	YYLSTDVGF	0	1	1	0	0	YNYLSTDVGF	M35	0.684172	30.5	0.1206	<=SB
3	HLA-A*24:13	NYLSTDVGF	NYLSTDVGF	0	0	0	0	0	NYLSTDVGF	M35	0.575742	98.5	0.3356	<=SB
6	HLA-C*08:04	STDVGFCTL	STDVGFCTL	0	0	0	0	0	STDVGFCTL	M35	0.472942	299.7	0.0988	<=SB
2	HLA-A*24:30	YNYLSTDVGF	YYLSTDVGF	0	1	1	0	0	YNYLSTDVGF	M35	0.572527	102	0.1216	<=SB
3	HLA-A*24:30	NYLSTDVGF	NYLSTDVGF	0	0	0	0	0	NYLSTDVGF	M35	0.502294	218.1	0.237	<=SB
6	HLA-C*01:18	STDVGFCTL	STDVGFCTL	0	0	0	0	0	STDVGFCTL	M35	0.394451	700.6	0.0457	<=SB
6	HLA-C*04:26	STDVGFCTL	STDVGFCTL	0	0	0	0	0	STDVGFCTL	M35	0.199559	5771	0.2957	<=SB
6	HLA-C*12:09	STDVGFCTL	STDVGFCTL	0	0	0	0	0	STDVGFCTL	M35	0.588564	85.8	0.1328	<=SB
6	HLA-C*15:06	STDVGFCTL	STDVGFCTL	0	0	0	0	0	STDVGFCTL	M35	0.531338	159.3	0.2942	<=SB
2	HLA-A*24:46	YNYLSTDVGF	YYLSTDVGF	0	1	1	0	0	YNYLSTDVGF	M35	0.573038	101.5	0.1454	<=SB
3	HLA-A*24:46	NYLSTDVGF	NYLSTDVGF	0	0	0	0	0	NYLSTDVGF	M35	0.492629	242.2	0.3021	<=SB
6	HLA-C*04:15	STDVGFCTL	STDVGFCTL	0	0	0	0	0	STDVGFCTL	M35	0.307976	1785.7	0.1336	<=SB
2	HLA-A*24:21	YNYLSTDVGF	YYLSTDVGF	0	1	1	0	0	YNYLSTDVGF	M35	0.602051	74.1	0.1623	<=SB
3	HLA-A*24:21	NYLSTDVGF	NYLSTDVGF	0	0	0	0	0	NYLSTDVGF	M35	0.501365	220.3	0.3884	<=SB
6	HLA-C*15:10	STDVGFCTL	STDVGFCTL	0	0	0	0	0	STDVGFCTL	M35	0.474124	295.9	0.3221	<=SB
3	HLA-C*07:02	FRMVDVGGL	FRMVDVGGL	0	0	0	0	0	FRMVDVGGL	M36	0.529296	162.9	0.0995	<=SB
7	HLA-A*33:03	DVGGLRSER	DVGGLRSER	0	0	0	0	0	DVGGLRSER	M36	0.602531	73.7	0.2887	<=SB
3	HLA-C*06:02	FRMVDVGGL	FRMVDVGGL	0	0	0	0	0	FRMVDVGGL	M36	0.548284	132.6	0.0499	<=SB
11	HLA-C*06:02	LRSERRKWI	LRSERRKWI	0	0	0	0	0	LRSERRKWI	M36	0.411694	581.3	0.1927	<=SB
4	HLA-A*31:01	RMVDVGGLR	RMVDVGGLR	0	0	0	0	0	RMVDVGGLR	M36	0.699542	25.8	0.1976	<=SB
3	HLA-B*38:02	FRMVDVGGL	FRMVDVGGL	0	0	0	0	0	FRMVDVGGL	M36	0.32729	1448.9	0.3008	<=SB
3	HLA-C*07:01	FRMVDVGGL	FRMVDVGGL	0	0	0	0	0	FRMVDVGGL	M36	0.546685	134.9	0.0533	<=SB
11	HLA-C*07:01	LRSERRKWI	LRSERRKWI	0	0	0	0	0	LRSERRKWI	M36	0.369948	913.3	0.3083	<=SB
3	HLA-B*39:01	FRMVDVGGL	FRMVDVGGL	0	0	0	0	0	FRMVDVGGL	M36	0.618364	62.1	0.0691	<=SB
3	HLA-B*15:18	FRMVDVGGL	FRMVDVGGL	0	0	0	0	0	FRMVDVGGL	M36	0.353895	1086.5	0.3778	<=SB
3	HLA-C*07:04	FRMVDVGGL	FRMVDVGGL	0	0	0	0	0	FRMVDVGGL	M36	0.242263	3635.7	0.1621	<=SB
11	HLA-C*07:04	LRSERRKWI	LRSERRKWI	0	0	0	0	0	LRSERRKWI	M36	0.196557	5961.5	0.4177	<=SB
3	HLA-B*27:04	FRMVDVGGL	FRMVDVGGL	0	0	0	0	0	FRMVDVGGL	M36	0.562118	114.2	0.0391	<=SB
3	HLA-B*27:05	FRMVDVGGL	FRMVDVGGL	0	0	0	0	0	FRMVDVGGL	M36	0.646809	45.7	0.1319	<=SB
3	HLA-B*27:05	FRMVDVGGLR	FRMVVGGLR	0	4	1	0	0	FRMVDVGGLR	M36	0.644109	47	0.139	<=SB
3	HLA-B*14:01	FRMVDVGGL	FRMVDVGGL	0	0	0	0	0	FRMVDVGGL	M36	0.312919	1692.7	0.1832	<=SB
3	HLA-B*38:01	FRMVDVGGL	FRMVDVGGL	0	0	0	0	0	FRMVDVGGL	M36	0.305643	1831.3	0.3834	<=SB
3	HLA-B*27:06	FRMVDVGGL	FRMVDVGGL	0	0	0	0	0	FRMVDVGGL	M36	0.746841	15.5	0.0294	<=SB
3	HLA-A*34:01	FRMVDVGGLR	FMVDVGGLR	0	1	1	0	0	FRMVDVGGLR	M36	0.461856	337.8	0.2529	<=SB
3	HLA-B*39:05	FRMVDVGGL	FRMVDVGGL	0	0	0	0	0	FRMVDVGGL	M36	0.341004	1249.1	0.2928	<=SB
3	HLA-B*39:09	FRMVDVGGL	FRMVDVGGL	0	0	0	0	0	FRMVDVGGL	M36	0.565912	109.6	0.0723	<=SB
4	HLA-A*74:01	RMVDVGGLR	RMVDVGGLR	0	0	0	0	0	RMVDVGGLR	M36	0.467229	318.8	0.1474	<=SB
3	HLA-B*14:02	FRMVDVGGL	FRMVDVGGL	0	0	0	0	0	FRMVDVGGL	M36	0.312919	1692.7	0.1832	<=SB
3	HLA-B*27:07	FRMVDVGGL	FRMVDVGGL	0	0	0	0	0	FRMVDVGGL	M36	0.791255	9.6	0.0539	<=SB
7	HLA-A*33:01	DVGGLRSER	DVGGLRSER	0	0	0	0	0	DVGGLRSER	M36	0.617385	62.8	0.172	<=SB
2	HLA-A*33:01	IFRMVDVGGLR	IFRMVDVLR	0	7	2	0	0	IFRMVDVGGLR	M36	0.521945	176.3	0.436	<=SB
3	HLA-B*15:10	FRMVDVGGL	FRMVDVGGL	0	0	0	0	0	FRMVDVGGL	M36	0.283381	2330.1	0.1708	<=SB
3	HLA-B*39:15	FRMVDVGGL	FRMVDVGGL	0	0	0	0	0	FRMVDVGGL	M36	0.589714	84.7	0.0654	<=SB
3	HLA-B*39:04	FRMVDVGGL	FRMVDVGGL	0	0	0	0	0	FRMVDVGGL	M36	0.618364	62.1	0.0691	<=SB
3	HLA-B*39:06	FRMVDVGGL	FRMVDVGGL	0	0	0	0	0	FRMVDVGGL	M36	0.444298	408.5	0.1852	<=SB
3	HLA-B*73:01	FRMVDVGGL	FRMVDVGGL	0	0	0	0	0	FRMVDVGGL	M36	0.258958	3034.8	0.317	<=SB
3	HLA-B*27:02	FRMVDVGGL	FRMVDVGGL	0	0	0	0	0	FRMVDVGGL	M36	0.409015	598.4	0.2301	<=SB
3	HLA-B*27:20	FRMVDVGGL	FRMVDVGGL	0	0	0	0	0	FRMVDVGGL	M36	0.843955	5.4	0.0269	<=SB
3	HLA-C*07:17	FRMVDVGGL	FRMVDVGGL	0	0	0	0	0	FRMVDVGGL	M36	0.508002	205.1	0.1316	<=SB
3	HLA-A*34:05	FRMVDVGGLR	FMVDVGGLR	0	1	1	0	0	FRMVDVGGLR	M36	0.461856	337.8	0.2529	<=SB
4	HLA-A*31:12	RMVDVGGLR	RMVDVGGLR	0	0	0	0	0	RMVDVGGLR	M36	0.739447	16.8	0.0961	<=SB
3	HLA-C*07:06	FRMVDVGGL	FRMVDVGGL	0	0	0	0	0	FRMVDVGGL	M36	0.546685	134.9	0.0533	<=SB
11	HLA-C*07:06	LRSERRKWI	LRSERRKWI	0	0	0	0	0	LRSERRKWI	M36	0.369948	913.3	0.3083	<=SB
4	HLA-A*31:11	RMVDVGGLR	RMVDVGGLR	0	0	0	0	0	RMVDVGGLR	M36	0.699542	25.8	0.1976	<=SB
3	HLA-B*27:15	FRMVDVGGL	FRMVDVGGL	0	0	0	0	0	FRMVDVGGL	M36	0.569741	105.1	0.0424	<=SB
3	HLA-B*27:24	FRMVDVGGL	FRMVDVGGL	0	0	0	0	0	FRMVDVGGL	M36	0.762344	13.1	0.0291	<=SB
3	HLA-B*15:09	FRMVDVGGL	FRMVDVGGL	0	0	0	0	0	FRMVDVGGL	M36	0.286434	2254.4	0.1838	<=SB
4	HLA-A*31:06	RMVDVGGLR	RMVDVGGLR	0	0	0	0	0	RMVDVGGLR	M36	0.712853	22.4	0.2112	<=SB
4	HLA-A*74:05	RMVDVGGLR	RMVDVGGLR	0	0	0	0	0	RMVDVGGLR	M36	0.492624	242.2	0.1356	<=SB
3	HLA-C*07:29	FRMVDVGGL	FRMVDVGGL	0	0	0	0	0	FRMVDVGGL	M36	0.393386	708.7	0.1166	<=SB
3	HLA-C*07:56	FRMVDVGGL	FRMVDVGGL	0	0	0	0	0	FRMVDVGGL	M36	0.529296	162.9	0.0995	<=SB
3	HLA-C*07:43	FRMVDVGGL	FRMVDVGGL	0	0	0	0	0	FRMVDVGGL	M36	0.558973	118.1	0.0326	<=SB
3	HLA-B*39:07	FRMVDVGGL	FRMVDVGGL	0	0	0	0	0	FRMVDVGGL	M36	0.399492	663.4	0.4419	<=SB
4	HLA-A*03:08	RMVDVGGLR	RMVDVGGLR	0	0	0	0	0	RMVDVGGLR	M36	0.485259	262.3	0.3558	<=SB
3	HLA-C*07:08	FRMVDVGGL	FRMVDVGGL	0	0	0	0	0	FRMVDVGGL	M36	0.449097	387.9	0.0562	<=SB
3	HLA-C*07:27	FRMVDVGGL	FRMVDVGGL	0	0	0	0	0	FRMVDVGGL	M36	0.567506	107.7	0.0357	<=SB
3	HLA-C*06:06	FRMVDVGGL	FRMVDVGGL	0	0	0	0	0	FRMVDVGGL	M36	0.446992	396.8	0.1657	<=SB
4	HLA-A*31:16	RMVDVGGLR	RMVDVGGLR	0	0	0	0	0	RMVDVGGLR	M36	0.699542	25.8	0.1976	<=SB
3	HLA-C*06:09	FRMVDVGGL	FRMVDVGGL	0	0	0	0	0	FRMVDVGGL	M36	0.293804	2081.6	0.0668	<=SB
11	HLA-C*06:09	LRSERRKWI	LRSERRKWI	0	0	0	0	0	LRSERRKWI	M36	0.233671	3989.9	0.2296	<=SB
3	HLA-C*06:27	FRMVDVGGL	FRMVDVGGL	0	0	0	0	0	FRMVDVGGL	M36	0.548284	132.6	0.0499	<=SB
11	HLA-C*06:27	LRSERRKWI	LRSERRKWI	0	0	0	0	0	LRSERRKWI	M36	0.411694	581.3	0.1927	<=SB
3	HLA-C*07:19	FRMVDVGGL	FRMVDVGGL	0	0	0	0	0	FRMVDVGGL	M36	0.501681	219.6	0.1149	<=SB
4	HLA-A*31:02	RMVDVGGLR	RMVDVGGLR	0	0	0	0	0	RMVDVGGLR	M36	0.692092	28	0.1377	<=SB
2	HLA-A*31:02	IFRMVDVGGLR	IFRMVDVLR	0	7	2	0	0	IFRMVDVGGLR	M36	0.603514	73	0.4131	<=SB
7	HLA-A*33:25	DVGGLRSER	DVGGLRSER	0	0	0	0	0	DVGGLRSER	M36	0.602531	73.7	0.2887	<=SB
3	HLA-C*07:10	FRMVDVGGL	FRMVDVGGL	0	0	0	0	0	FRMVDVGGL	M36	0.523906	172.6	0.0901	<=SB
3	HLA-C*07:15	FRMVDVGGL	FRMVDVGGL	0	0	0	0	0	FRMVDVGGL	M36	0.533257	156	0.0791	<=SB
3	HLA-B*38:04	FRMVDVGGL	FRMVDVGGL	0	0	0	0	0	FRMVDVGGL	M36	0.376267	852.9	0.3663	<=SB
2	HLA-A*33:03	EYKLVVVGAR	EYKLVVVAR	0	7	1	0	0	EYKLVVVGAR	M37	0.659453	39.8	0.147	<=SB
9	HLA-B*07:02	GARGVGKSAL	GARGVGSAL	0	6	1	0	0	GARGVGKSAL	M37	0.543488	139.7	0.3731	<=SB
9	HLA-B*07:05	GARGVGKSAL	GARGVGSAL	0	6	1	0	0	GARGVGKSAL	M37	0.53813	148	0.4449	<=SB
7	HLA-A*03:01	VVGARGVGK	VVGARGVGK	0	0	0	0	0	VVGARGVGK	M37	0.574311	100.1	0.3652	<=SB
10	HLA-B*27:06	ARGVGKSAL	ARGVGKSAL	0	0	0	0	0	ARGVGKSAL	M37	0.492316	243	0.4858	<=SB
2	HLA-A*33:01	EYKLVVVGAR	EYKLVVVAR	0	7	1	0	0	EYKLVVVGAR	M37	0.746319	15.6	0.0333	<=SB
7	HLA-A*11:04	VVGARGVGK	VVGARGVGK	0	0	0	0	0	VVGARGVGK	M37	0.571973	102.6	0.4698	<=SB
7	HLA-A*11:03	VVGARGVGK	VVGARGVGK	0	0	0	0	0	VVGARGVGK	M37	0.63817	50.1	0.2518	<=SB
6	HLA-A*11:03	VVVGARGVGK	VVVARGVGK	0	3	1	0	0	VVVGARGVGK	M37	0.597408	77.9	0.3873	<=SB
10	HLA-B*27:20	ARGVGKSAL	ARGVGKSAL	0	0	0	0	0	ARGVGKSAL	M37	0.616259	63.6	0.4896	<=SB
10	HLA-B*27:24	ARGVGKSAL	ARGVGKSAL	0	0	0	0	0	ARGVGKSAL	M37	0.510208	200.2	0.4489	<=SB
6	HLA-A*34:02	VVVGARGVGK	VVVGARVGK	0	6	1	0	0	VVVGARGVGK	M37	0.531672	158.7	0.3131	<=SB
7	HLA-A*34:02	VVGARGVGK	VVGARGVGK	0	0	0	0	0	VVGARGVGK	M37	0.493772	239.2	0.4801	<=SB
7	HLA-A*03:08	VVGARGVGK	VVGARGVGK	0	0	0	0	0	VVGARGVGK	M37	0.465966	323.2	0.4388	<=SB
2	HLA-A*33:25	EYKLVVVGAR	EYKLVVVAR	0	7	1	0	0	EYKLVVVGAR	M37	0.659453	39.8	0.147	<=SB
9	HLA-B*07:31	GARGVGKSAL	GARGVGSAL	0	6	1	0	0	GARGVGKSAL	M37	0.567653	107.5	0.4438	<=SB
3	HLA-C*01:02	FMKQMNDAL	FMKQMNDAL	0	0	0	0	0	FMKQMNDAL	M38	0.267714	2760.5	0.2642	<=SB
3	HLA-C*03:04	FMKQMNDAL	FMKQMNDAL	0	0	0	0	0	FMKQMNDAL	M38	0.534979	153.2	0.4746	<=SB
3	HLA-B*46:01	FMKQMNDAL	FMKQMNDAL	0	0	0	0	0	FMKQMNDAL	M38	0.244615	3544.3	0.1551	<=SB
3	HLA-C*03:03	FMKQMNDAL	FMKQMNDAL	0	0	0	0	0	FMKQMNDAL	M38	0.534979	153.2	0.4746	<=SB
3	HLA-C*03:02	FMKQMNDAL	FMKQMNDAL	0	0	0	0	0	FMKQMNDAL	M38	0.578501	95.6	0.4354	<=SB
2	HLA-C*14:02	YFMKQMNDAL	YFMKQMNAL	0	7	1	0	0	YFMKQMNDAL	M38	0.612498	66.2	0.2243	<=SB
3	HLA-C*14:02	FMKQMNDAL	FMKQMNDAL	0	0	0	0	0	FMKQMNDAL	M38	0.62358	58.7	0.195	<=SB
2	HLA-C*04:01	YFMKQMNDAL	YFMQMNDAL	0	3	1	0	0	YFMKQMNDAL	M38	0.17085	7873.2	0.4882	<=SB
3	HLA-A*02:03	FMKQMNDAL	FMKQMNDAL	0	0	0	0	0	FMKQMNDAL	M38	0.732954	18	0.4468	<=SB
3	HLA-C*12:02	FMKQMNDAL	FMKQMNDAL	0	0	0	0	0	FMKQMNDAL	M38	0.553287	125.6	0.1596	<=SB
11	HLA-B*38:02	LHGGWTTKM	LHGGWTTKM	0	0	0	0	0	LHGGWTTKM	M38	0.32464	1491.1	0.3136	<=SB
3	HLA-C*14:03	FMKQMNDAL	FMKQMNDAL	0	0	0	0	0	FMKQMNDAL	M38	0.62358	58.7	0.195	<=SB
2	HLA-C*14:03	YFMKQMNDAL	YFMKQMNAL	0	7	1	0	0	YFMKQMNDAL	M38	0.612498	66.2	0.2243	<=SB
10	HLA-A*30:01	ALHGGWTTK	ALHGGWTTK	0	0	0	0	0	ALHGGWTTK	M38	0.604106	72.5	0.3684	<=SB
3	HLA-B*48:01	FMKQMNDAL	FMKQMNDAL	0	0	0	0	0	FMKQMNDAL	M38	0.329074	1421.2	0.1525	<=SB
3	HLA-B*39:01	FMKQMNDAL	FMKQMNDAL	0	0	0	0	0	FMKQMNDAL	M38	0.489729	249.9	0.269	<=SB
11	HLA-B*39:01	LHGGWTTKM	LHGGWTTKM	0	0	0	0	0	LHGGWTTKM	M38	0.419901	531.9	0.4925	<=SB
10	HLA-A*03:01	ALHGGWTTK	ALHGGWTTK	0	0	0	0	0	ALHGGWTTK	M38	0.642811	47.7	0.1785	<=SB
3	HLA-C*12:03	FMKQMNDAL	FMKQMNDAL	0	0	0	0	0	FMKQMNDAL	M38	0.566525	108.9	0.4828	<=SB
11	HLA-B*15:18	LHGGWTTKM	LHGGWTTKM	0	0	0	0	0	LHGGWTTKM	M38	0.427452	490.2	0.1622	<=SB
3	HLA-B*15:18	FMKQMNDAL	FMKQMNDAL	0	0	0	0	0	FMKQMNDAL	M38	0.330531	1399	0.4724	<=SB
3	HLA-C*07:04	FMKQMNDAL	FMKQMNDAL	0	0	0	0	0	FMKQMNDAL	M38	0.242135	3640.7	0.1625	<=SB
2	HLA-C*07:04	YFMKQMNDAL	YFMKQMNAL	0	7	1	0	0	YFMKQMNDAL	M38	0.193661	6151.2	0.4469	<=SB
3	HLA-B*08:01	FMKQMNDAL	FMKQMNDAL	0	0	0	0	0	FMKQMNDAL	M38	0.571344	103.3	0.1845	<=SB
3	HLA-B*15:27	FMKQMNDAL	FMKQMNDAL	0	0	0	0	0	FMKQMNDAL	M38	0.536864	150.1	0.4142	<=SB
3	HLA-C*02:02	FMKQMNDAL	FMKQMNDAL	0	0	0	0	0	FMKQMNDAL	M38	0.433947	456.9	0.3109	<=SB
3	HLA-C*08:02	FMKQMNDAL	FMKQMNDAL	0	0	0	0	0	FMKQMNDAL	M38	0.248843	3385.8	0.3965	<=SB
3	HLA-B*14:01	FMKQMNDAL	FMKQMNDAL	0	0	0	0	0	FMKQMNDAL	M38	0.273032	2606.2	0.3659	<=SB
11	HLA-B*38:01	LHGGWTTKM	LHGGWTTKM	0	0	0	0	0	LHGGWTTKM	M38	0.341565	1241.6	0.2439	<=SB
3	HLA-B*48:03	FMKQMNDAL	FMKQMNDAL	0	0	0	0	0	FMKQMNDAL	M38	0.312553	1699.4	0.3009	<=SB
10	HLA-A*03:02	ALHGGWTTK	ALHGGWTTK	0	0	0	0	0	ALHGGWTTK	M38	0.568839	106.2	0.3168	<=SB
3	HLA-A*02:05	FMKQMNDAL	FMKQMNDAL	0	0	0	0	0	FMKQMNDAL	M38	0.694919	27.1	0.1641	<=SB
3	HLA-C*01:03	FMKQMNDAL	FMKQMNDAL	0	0	0	0	0	FMKQMNDAL	M38	0.15389	9459	0.3312	<=SB
11	HLA-B*39:05	LHGGWTTKM	LHGGWTTKM	0	0	0	0	0	LHGGWTTKM	M38	0.359185	1026.1	0.24	<=SB
3	HLA-B*39:09	FMKQMNDAL	FMKQMNDAL	0	0	0	0	0	FMKQMNDAL	M38	0.527684	165.7	0.1191	<=SB
6	HLA-B*15:13	QMNDALHGGW	QMNDALHGW	0	7	1	0	0	QMNDALHGGW	M38	0.344217	1206.4	0.4827	<=SB
3	HLA-B*56:03	FMKQMNDAL	FMKQMNDAL	0	0	0	0	0	FMKQMNDAL	M38	0.423948	509.2	0.4735	<=SB
3	HLA-B*14:02	FMKQMNDAL	FMKQMNDAL	0	0	0	0	0	FMKQMNDAL	M38	0.273032	2606.2	0.3659	<=SB
3	HLA-B*15:21	FMKQMNDAL	FMKQMNDAL	0	0	0	0	0	FMKQMNDAL	M38	0.350769	1123.9	0.1964	<=SB
3	HLA-B*15:32	FMKQMNDAL	FMKQMNDAL	0	0	0	0	0	FMKQMNDAL	M38	0.587556	86.7	0.3403	<=SB
3	HLA-B*15:08	FMKQMNDAL	FMKQMNDAL	0	0	0	0	0	FMKQMNDAL	M38	0.345889	1184.8	0.4562	<=SB
10	HLA-A*11:04	ALHGGWTTK	ALHGGWTTK	0	0	0	0	0	ALHGGWTTK	M38	0.582226	91.9	0.4158	<=SB
11	HLA-B*15:10	LHGGWTTKM	LHGGWTTKM	0	0	0	0	0	LHGGWTTKM	M38	0.286049	2263.8	0.164	<=SB
3	HLA-B*15:10	FMKQMNDAL	FMKQMNDAL	0	0	0	0	0	FMKQMNDAL	M38	0.238579	3783.5	0.3101	<=SB
3	HLA-B*39:15	FMKQMNDAL	FMKQMNDAL	0	0	0	0	0	FMKQMNDAL	M38	0.442662	415.8	0.3132	<=SB
11	HLA-B*39:15	LHGGWTTKM	LHGGWTTKM	0	0	0	0	0	LHGGWTTKM	M38	0.397133	680.5	0.4746	<=SB
3	HLA-B*39:04	FMKQMNDAL	FMKQMNDAL	0	0	0	0	0	FMKQMNDAL	M38	0.489729	249.9	0.269	<=SB
11	HLA-B*39:04	LHGGWTTKM	LHGGWTTKM	0	0	0	0	0	LHGGWTTKM	M38	0.419901	531.9	0.4925	<=SB
3	HLA-B*48:04	FMKQMNDAL	FMKQMNDAL	0	0	0	0	0	FMKQMNDAL	M38	0.329074	1421.2	0.1525	<=SB
3	HLA-B*15:58	FMKQMNDAL	FMKQMNDAL	0	0	0	0	0	FMKQMNDAL	M38	0.481903	272	0.0188	<=SB
2	HLA-B*15:58	YFMKQMNDAL	YMKQMNDAL	0	1	1	0	0	YFMKQMNDAL	M38	0.34521	1193.5	0.2593	<=SB
11	HLA-B*39:06	LHGGWTTKM	LHGGWTTKM	0	0	0	0	0	LHGGWTTKM	M38	0.378715	830.6	0.3623	<=SB
10	HLA-A*11:03	ALHGGWTTK	ALHGGWTTK	0	0	0	0	0	ALHGGWTTK	M38	0.600974	75	0.3749	<=SB
3	HLA-A*02:02	FMKQMNDAL	FMKQMNDAL	0	0	0	0	0	FMKQMNDAL	M38	0.803265	8.4	0.1419	<=SB
3	HLA-C*18:01	FMKQMNDAL	FMKQMNDAL	0	0	0	0	0	FMKQMNDAL	M38	0.137859	11250.6	0.4027	<=SB
3	HLA-C*01:06	FMKQMNDAL	FMKQMNDAL	0	0	0	0	0	FMKQMNDAL	M38	0.216889	4784.3	0.3375	<=SB
3	HLA-B*15:15	FMKQMNDAL	FMKQMNDAL	0	0	0	0	0	FMKQMNDAL	M38	0.513724	192.8	0.2456	<=SB
3	HLA-C*01:08	FMKQMNDAL	FMKQMNDAL	0	0	0	0	0	FMKQMNDAL	M38	0.267714	2760.5	0.2642	<=SB
2	HLA-C*04:10	YFMKQMNDAL	YFMQMNDAL	0	3	1	0	0	YFMKQMNDAL	M38	0.182885	6911.9	0.4691	<=SB
3	HLA-B*15:68	FMKQMNDAL	FMKQMNDAL	0	0	0	0	0	FMKQMNDAL	M38	0.536698	150.3	0.4535	<=SB
3	HLA-C*08:41	FMKQMNDAL	FMKQMNDAL	0	0	0	0	0	FMKQMNDAL	M38	0.324449	1494.1	0.4721	<=SB
11	HLA-B*15:09	LHGGWTTKM	LHGGWTTKM	0	0	0	0	0	LHGGWTTKM	M38	0.297745	1994.7	0.1571	<=SB
3	HLA-B*15:09	FMKQMNDAL	FMKQMNDAL	0	0	0	0	0	FMKQMNDAL	M38	0.238469	3788	0.3381	<=SB
3	HLA-B*35:31	FMKQMNDAL	FMKQMNDAL	0	0	0	0	0	FMKQMNDAL	M38	0.355455	1068.3	0.46	<=SB
3	HLA-B*15:30	FMKQMNDAL	FMKQMNDAL	0	0	0	0	0	FMKQMNDAL	M38	0.556338	121.5	0.0197	<=SB
2	HLA-B*15:30	YFMKQMNDAL	YMKQMNDAL	0	1	1	0	0	YFMKQMNDAL	M38	0.414834	561.9	0.2573	<=SB
2	HLA-C*04:04	YFMKQMNDAL	YFMQMNDAL	0	3	1	0	0	YFMKQMNDAL	M38	0.193784	6143.1	0.4558	<=SB
3	HLA-C*07:29	FMKQMNDAL	FMKQMNDAL	0	0	0	0	0	FMKQMNDAL	M38	0.329746	1410.9	0.2994	<=SB
11	HLA-B*39:07	LHGGWTTKM	LHGGWTTKM	0	0	0	0	0	LHGGWTTKM	M38	0.484484	264.5	0.1728	<=SB
3	HLA-C*03:16	FMKQMNDAL	FMKQMNDAL	0	0	0	0	0	FMKQMNDAL	M38	0.553249	125.7	0.4599	<=SB
10	HLA-A*03:08	ALHGGWTTK	ALHGGWTTK	0	0	0	0	0	ALHGGWTTK	M38	0.547466	133.8	0.1677	<=SB
3	HLA-B*15:70	FMKQMNDAL	FMKQMNDAL	0	0	0	0	0	FMKQMNDAL	M38	0.607749	69.7	0.1845	<=SB
3	HLA-B*40:07	FMKQMNDAL	FMKQMNDAL	0	0	0	0	0	FMKQMNDAL	M38	0.40534	622.7	0.1857	<=SB
3	HLA-B*39:10	FMKQMNDAL	FMKQMNDAL	0	0	0	0	0	FMKQMNDAL	M38	0.487814	255.1	0.4235	<=SB
3	HLA-A*02:08	FMKQMNDAL	FMKQMNDAL	0	0	0	0	0	FMKQMNDAL	M38	0.557758	119.7	0.4561	<=SB
3	HLA-A*02:22	FMKQMNDAL	FMKQMNDAL	0	0	0	0	0	FMKQMNDAL	M38	0.797218	9	0.2788	<=SB
3	HLA-B*48:07	FMKQMNDAL	FMKQMNDAL	0	0	0	0	0	FMKQMNDAL	M38	0.263396	2892.5	0.1819	<=SB
3	HLA-C*03:21	FMKQMNDAL	FMKQMNDAL	0	0	0	0	0	FMKQMNDAL	M38	0.515433	189.2	0.171	<=SB
3	HLA-C*08:04	FMKQMNDAL	FMKQMNDAL	0	0	0	0	0	FMKQMNDAL	M38	0.340627	1254.2	0.4415	<=SB
3	HLA-B*42:02	FMKQMNDAL	FMKQMNDAL	0	0	0	0	0	FMKQMNDAL	M38	0.407378	609.1	0.3766	<=SB
3	HLA-C*01:18	FMKQMNDAL	FMKQMNDAL	0	0	0	0	0	FMKQMNDAL	M38	0.295417	2045.6	0.2937	<=SB
3	HLA-C*02:08	FMKQMNDAL	FMKQMNDAL	0	0	0	0	0	FMKQMNDAL	M38	0.433947	456.9	0.3109	<=SB
2	HLA-C*04:26	YFMKQMNDAL	YFMQMNDAL	0	3	1	0	0	YFMKQMNDAL	M38	0.17085	7873.2	0.4882	<=SB
3	HLA-C*03:09	FMKQMNDAL	FMKQMNDAL	0	0	0	0	0	FMKQMNDAL	M38	0.534979	153.2	0.4746	<=SB
3	HLA-B*46:02	FMKQMNDAL	FMKQMNDAL	0	0	0	0	0	FMKQMNDAL	M38	0.241397	3669.9	0.2634	<=SB
2	HLA-A*24:28	YFMKQMNDAL	YFMKMNDAL	0	4	1	0	0	YFMKQMNDAL	M38	0.362252	992.6	0.4643	<=SB
10	HLA-A*11:43	ALHGGWTTK	ALHGGWTTK	0	0	0	0	0	ALHGGWTTK	M38	0.621938	59.8	0.4634	<=SB
3	HLA-C*03:23	FMKQMNDAL	FMKQMNDAL	0	0	0	0	0	FMKQMNDAL	M38	0.534979	153.2	0.4746	<=SB
3	HLA-C*03:43	FMKQMNDAL	FMKQMNDAL	0	0	0	0	0	FMKQMNDAL	M38	0.576474	97.8	0.4802	<=SB
3	HLA-C*03:64	FMKQMNDAL	FMKQMNDAL	0	0	0	0	0	FMKQMNDAL	M38	0.534979	153.2	0.4746	<=SB
7	HLA-C*01:02	ATPLHVTSL	ATPLHVTSL	0	0	0	0	0	ATPLHVTSL	M39	0.401136	651.7	0.0199	<=SB
8	HLA-B*54:01	TPLHVTSLS	TPLHVTSLS	0	0	0	0	0	TPLHVTSLS	M39	0.501476	220.1	0.2498	<=SB
10	HLA-B*38:02	LHVTSLSSV	LHVTSLSSV	0	0	0	0	0	LHVTSLSSV	M39	0.295353	2047	0.4634	<=SB
8	HLA-B*07:02	TPLHVTSL	TPL-HVTSL	0	0	0	3	1	TPLHVTSL	M39	0.550074	130.1	0.3567	<=SB
8	HLA-B*55:02	TPLHVTSLS	TPLHVTSLS	0	0	0	0	0	TPLHVTSLS	M39	0.534708	153.6	0.2313	<=SB
8	HLA-B*07:05	TPLHVTSL	TPL-HVTSL	0	0	0	3	1	TPLHVTSL	M39	0.600113	75.7	0.2795	<=SB
10	HLA-B*39:01	LHVTSLSSV	LHVTSLSSV	0	0	0	0	0	LHVTSLSSV	M39	0.450831	380.7	0.385	<=SB
10	HLA-B*15:18	LHVTSLSSV	LHVTSLSSV	0	0	0	0	0	LHVTSLSSV	M39	0.329085	1421.1	0.4785	<=SB
8	HLA-B*56:01	TPLHVTSLS	TPLHVTSLS	0	0	0	0	0	TPLHVTSLS	M39	0.471008	306	0.2371	<=SB
8	HLA-B*67:01	TPLHVTSL	TPLHVT-SL	0	0	0	6	1	TPLHVTSL	M39	0.507706	205.7	0.3743	<=SB
10	HLA-B*38:01	LHVTSLSSV	LHVTSLSSV	0	0	0	0	0	LHVTSLSSV	M39	0.295719	2038.9	0.433	<=SB
7	HLA-C*16:02	ATPLHVTSL	ATPLHVTSL	0	0	0	0	0	ATPLHVTSL	M39	0.438981	432.7	0.4521	<=SB
8	HLA-B*55:01	TPLHVTSLS	TPLHVTSLS	0	0	0	0	0	TPLHVTSLS	M39	0.367233	940.5	0.3668	<=SB
7	HLA-C*01:03	ATPLHVTSL	ATPLHVTSL	0	0	0	0	0	ATPLHVTSL	M39	0.248751	3389.2	0.0327	<=SB
10	HLA-B*39:05	LHVTSLSSV	LHVTSLSSV	0	0	0	0	0	LHVTSLSSV	M39	0.333578	1353.6	0.3192	<=SB
10	HLA-B*39:09	LHVTSLSSV	LHVTSLSSV	0	0	0	0	0	LHVTSLSSV	M39	0.44993	384.4	0.3005	<=SB
8	HLA-B*55:04	TPLHVTSL	TPL-HVTSL	0	0	0	3	1	TPLHVTSL	M39	0.625357	57.6	0.3125	<=SB
8	HLA-B*81:01	TPLHVTSL	TPL-HVTSL	0	0	0	3	1	TPLHVTSL	M39	0.325193	1482.2	0.4322	<=SB
7	HLA-C*16:01	ATPLHVTSL	ATPLHVTSL	0	0	0	0	0	ATPLHVTSL	M39	0.55548	122.7	0.4184	<=SB
10	HLA-B*15:10	LHVTSLSSV	LHVTSLSSV	0	0	0	0	0	LHVTSLSSV	M39	0.316709	1624.7	0.1055	<=SB
10	HLA-B*39:15	LHVTSLSSV	LHVTSLSSV	0	0	0	0	0	LHVTSLSSV	M39	0.413071	572.7	0.4097	<=SB
10	HLA-B*39:04	LHVTSLSSV	LHVTSLSSV	0	0	0	0	0	LHVTSLSSV	M39	0.450831	380.7	0.385	<=SB
8	HLA-B*55:07	TPLHVTSLS	TPLHVTSLS	0	0	0	0	0	TPLHVTSLS	M39	0.501476	220.1	0.2498	<=SB
10	HLA-B*39:06	LHVTSLSSV	LHVTSLSSV	0	0	0	0	0	LHVTSLSSV	M39	0.523174	174	0.0795	<=SB
8	HLA-B*42:01	TPLHVTSL	TPL-HVTSL	0	0	0	3	1	TPLHVTSL	M39	0.676908	33	0.1661	<=SB
7	HLA-C*01:06	ATPLHVTSL	ATPLHVTSL	0	0	0	0	0	ATPLHVTSL	M39	0.329655	1412.3	0.0368	<=SB
8	HLA-B*55:12	TPLHVTSLS	TPLHVTSLS	0	0	0	0	0	TPLHVTSLS	M39	0.512895	194.5	0.2062	<=SB
8	HLA-B*55:12	TPLHVTSLSS	TPLHVTLSS	0	6	1	0	0	TPLHVTSLSS	M39	0.423234	513.1	0.4793	<=SB
7	HLA-C*03:17	ATPLHVTSL	ATPLHVTSL	0	0	0	0	0	ATPLHVTSL	M39	0.503774	214.7	0.4138	<=SB
7	HLA-C*01:08	ATPLHVTSL	ATPLHVTSL	0	0	0	0	0	ATPLHVTSL	M39	0.401136	651.7	0.0199	<=SB
10	HLA-B*15:09	LHVTSLSSV	LHVTSLSSV	0	0	0	0	0	LHVTSLSSV	M39	0.335185	1330.3	0.0999	<=SB
8	HLA-B*35:31	TPLHVTSL	TPL-HVTSL	0	0	0	3	1	TPLHVTSL	M39	0.376508	850.7	0.3688	<=SB
7	HLA-C*07:29	ATPLHVTSL	ATPLHVTSL	0	0	0	0	0	ATPLHVTSL	M39	0.34628	1179.8	0.2325	<=SB
8	HLA-B*39:10	TPLHVTSL	TPL-HVTSL	0	0	0	3	1	TPLHVTSL	M39	0.513717	192.8	0.3245	<=SB
6	HLA-C*03:21	HATPLHVTSL	HATPHVTSL	0	4	1	0	0	HATPLHVTSL	M39	0.421891	520.6	0.4782	<=SB
8	HLA-B*07:18	TPLHVTSL	TPL-HVTSL	0	0	0	3	1	TPLHVTSL	M39	0.412917	573.7	0.4023	<=SB
8	HLA-B*42:02	TPLHVTSL	TPL-HVTSL	0	0	0	3	1	TPLHVTSL	M39	0.458474	350.4	0.2172	<=SB
7	HLA-C*01:18	ATPLHVTSL	ATPLHVTSL	0	0	0	0	0	ATPLHVTSL	M39	0.448235	391.5	0.0183	<=SB
7	HLA-C*06:09	ATPLHVTSL	ATPLHVTSL	0	0	0	0	0	ATPLHVTSL	M39	0.206239	5368.6	0.3922	<=SB
7	HLA-C*07:19	ATPLHVTSL	ATPLHVTSL	0	0	0	0	0	ATPLHVTSL	M39	0.39527	694.4	0.3894	<=SB
8	HLA-B*07:31	TPLHVTSL	TPL-HVTSL	0	0	0	3	1	TPLHVTSL	M39	0.618758	61.9	0.292	<=SB
8	HLA-B*54:21	TPLHVTSLS	TPLHVTSLS	0	0	0	0	0	TPLHVTSLS	M39	0.499246	225.4	0.2378	<=SB
2	HLA-A*11:01	IKILCATYVK	IILCATYVK	0	1	1	0	0	IKILCATYVK	M40	0.615495	64.1	0.3886	<=SB
3	HLA-A*11:01	KILCATYVK	KILCATYVK	0	0	0	0	0	KILCATYVK	M40	0.717399	21.3	0.1122	<=SB
6	HLA-A*33:03	CATYVKVNIR	CATYVKVNR	0	8	1	0	0	CATYVKVNIR	M40	0.545623	136.5	0.4937	<=SB
7	HLA-A*31:01	ATYVKVNIR	ATYVKVNIR	0	0	0	0	0	ATYVKVNIR	M40	0.730214	18.5	0.1294	<=SB
3	HLA-A*30:01	KILCATYVK	KILCATYVK	0	0	0	0	0	KILCATYVK	M40	0.655888	41.4	0.2164	<=SB
1	HLA-A*30:01	RIKILCATYVK	RIKCATYVK	0	3	2	0	0	RIKILCATYVK	M40	0.594526	80.4	0.4022	<=SB
3	HLA-A*03:01	KILCATYVK	KILCATYVK	0	0	0	0	0	KILCATYVK	M40	0.661114	39.1	0.141	<=SB
2	HLA-A*03:01	IKILCATYVK	IILCATYVK	0	1	1	0	0	IKILCATYVK	M40	0.545568	136.6	0.4765	<=SB
3	HLA-A*11:02	KILCATYVK	KILCATYVK	0	0	0	0	0	KILCATYVK	M40	0.717399	21.3	0.1122	<=SB
2	HLA-A*11:02	IKILCATYVK	IILCATYVK	0	1	1	0	0	IKILCATYVK	M40	0.615495	64.1	0.3886	<=SB
3	HLA-A*03:02	KILCATYVK	KILCATYVK	0	0	0	0	0	KILCATYVK	M40	0.715193	21.8	0.036	<=SB
2	HLA-A*03:02	IKILCATYVK	IILCATYVK	0	1	1	0	0	IKILCATYVK	M40	0.6008	75.1	0.2202	<=SB
1	HLA-A*03:02	RIKILCATYVK	RILCATYVK	0	1	2	0	0	RIKILCATYVK	M40	0.52885	163.7	0.4811	<=SB
3	HLA-A*74:01	KILCATYVK	KILCATYVK	0	0	0	0	0	KILCATYVK	M40	0.49832	227.7	0.1	<=SB
7	HLA-A*74:01	ATYVKVNIR	ATYVKVNIR	0	0	0	0	0	ATYVKVNIR	M40	0.435299	450.3	0.2128	<=SB
3	HLA-A*11:04	KILCATYVK	KILCATYVK	0	0	0	0	0	KILCATYVK	M40	0.73993	16.7	0.0332	<=SB
2	HLA-A*11:04	IKILCATYVK	IILCATYVK	0	1	1	0	0	IKILCATYVK	M40	0.607679	69.7	0.3034	<=SB
7	HLA-A*11:04	ATYVKVNIR	ATYVKVNIR	0	0	0	0	0	ATYVKVNIR	M40	0.575882	98.4	0.4492	<=SB
1	HLA-A*11:04	RIKILCATYVK	RILCATYVK	0	1	2	0	0	RIKILCATYVK	M40	0.567729	107.5	0.4922	<=SB
3	HLA-A*11:03	KILCATYVK	KILCATYVK	0	0	0	0	0	KILCATYVK	M40	0.668764	36	0.1684	<=SB
6	HLA-B*51:08	CATYVKVNI	CATYVKVNI	0	0	0	0	0	CATYVKVNI	M40	0.2417	3657.9	0.4321	<=SB
3	HLA-A*11:12	KILCATYVK	KILCATYVK	0	0	0	0	0	KILCATYVK	M40	0.717399	21.3	0.1122	<=SB
2	HLA-A*11:12	IKILCATYVK	IILCATYVK	0	1	1	0	0	IKILCATYVK	M40	0.615495	64.1	0.3886	<=SB
6	HLA-B*51:09	CATYVKVNI	CATYVKVNI	0	0	0	0	0	CATYVKVNI	M40	0.244735	3539.7	0.4787	<=SB
7	HLA-A*31:12	ATYVKVNIR	ATYVKVNIR	0	0	0	0	0	ATYVKVNIR	M40	0.693533	27.5	0.2101	<=SB
7	HLA-A*31:11	ATYVKVNIR	ATYVKVNIR	0	0	0	0	0	ATYVKVNIR	M40	0.730214	18.5	0.1294	<=SB
7	HLA-A*31:06	ATYVKVNIR	ATYVKVNIR	0	0	0	0	0	ATYVKVNIR	M40	0.705034	24.3	0.236	<=SB
3	HLA-A*74:05	KILCATYVK	KILCATYVK	0	0	0	0	0	KILCATYVK	M40	0.493349	240.3	0.1344	<=SB
7	HLA-A*74:05	ATYVKVNIR	ATYVKVNIR	0	0	0	0	0	ATYVKVNIR	M40	0.466181	322.4	0.1833	<=SB
3	HLA-A*11:06	KILCATYVK	KILCATYVK	0	0	0	0	0	KILCATYVK	M40	0.6495	44.4	0.0886	<=SB
2	HLA-A*11:06	IKILCATYVK	IILCATYVK	0	1	1	0	0	IKILCATYVK	M40	0.557968	119.4	0.3081	<=SB
3	HLA-A*03:08	KILCATYVK	KILCATYVK	0	0	0	0	0	KILCATYVK	M40	0.562352	113.9	0.1364	<=SB
7	HLA-A*31:16	ATYVKVNIR	ATYVKVNIR	0	0	0	0	0	ATYVKVNIR	M40	0.730214	18.5	0.1294	<=SB
7	HLA-A*31:02	ATYVKVNIR	ATYVKVNIR	0	0	0	0	0	ATYVKVNIR	M40	0.673954	34	0.178	<=SB
6	HLA-A*33:25	CATYVKVNIR	CATYVKVNR	0	8	1	0	0	CATYVKVNIR	M40	0.545623	136.5	0.4937	<=SB
3	HLA-A*11:05	KILCATYVK	KILCATYVK	0	0	0	0	0	KILCATYVK	M40	0.717399	21.3	0.1122	<=SB
2	HLA-A*11:05	IKILCATYVK	IILCATYVK	0	1	1	0	0	IKILCATYVK	M40	0.615495	64.1	0.3886	<=SB
3	HLA-A*11:43	KILCATYVK	KILCATYVK	0	0	0	0	0	KILCATYVK	M40	0.675525	33.5	0.2015	<=SB
6	HLA-B*07:02	TPPECLLTPL	TPECLLTPL	0	1	1	0	0	TPPECLLTPL	M41	0.505828	209.9	0.4862	<=SB
6	HLA-B*07:05	TPPECLLTPL	TPECLLTPL	0	1	1	0	0	TPPECLLTPL	M41	0.559985	116.8	0.3806	<=SB
6	HLA-B*35:03	TPPECLLTPL	TPECLLTPL	0	1	1	0	0	TPPECLLTPL	M41	0.279375	2433.3	0.3375	<=SB
6	HLA-B*67:01	TPPECLLTPL	TPECLLTPL	0	1	1	0	0	TPPECLLTPL	M41	0.562358	113.9	0.2346	<=SB
6	HLA-B*35:02	TPPECLLTPL	TPECLLTPL	0	1	1	0	0	TPPECLLTPL	M41	0.297884	1991.7	0.4222	<=SB
6	HLA-B*55:04	TPPECLLTPL	TPECLLTPL	0	1	1	0	0	TPPECLLTPL	M41	0.589099	85.3	0.4281	<=SB
6	HLA-B*81:01	TPPECLLTPL	TPECLLTPL	0	1	1	0	0	TPPECLLTPL	M41	0.364336	970.4	0.317	<=SB
6	HLA-B*42:01	TPPECLLTPL	TPECLLTPL	0	1	1	0	0	TPPECLLTPL	M41	0.599443	76.2	0.3587	<=SB
6	HLA-B*56:10	TPPECLLTPL	TPECLLTPL	0	1	1	0	0	TPPECLLTPL	M41	0.48348	267.4	0.4726	<=SB
6	HLA-B*35:31	TPPECLLTPL	TPECLLTPL	0	1	1	0	0	TPPECLLTPL	M41	0.421568	522.4	0.2285	<=SB
6	HLA-B*39:10	TPPECLLTPL	TPECLLTPL	0	1	1	0	0	TPPECLLTPL	M41	0.583368	90.7	0.1596	<=SB
6	HLA-B*56:11	TPPECLLTPL	TPECLLTPL	0	1	1	0	0	TPPECLLTPL	M41	0.420445	528.8	0.3717	<=SB
6	HLA-B*07:18	TPPECLLTPL	TPECLLTPL	0	1	1	0	0	TPPECLLTPL	M41	0.427146	491.8	0.362	<=SB
6	HLA-B*35:06	TPPECLLTPL	TPECLLTPL	0	1	1	0	0	TPPECLLTPL	M41	0.249395	3365.7	0.3176	<=SB
6	HLA-B*35:04	TPPECLLTPL	TPECLLTPL	0	1	1	0	0	TPPECLLTPL	M41	0.297884	1991.7	0.4222	<=SB
10	HLA-A*32:01	KMWRQEEKM	KMWRQEEKM	0	0	0	0	0	KMWRQEEKM	M42	0.500097	223.4	0.3866	<=SB
3	HLA-C*01:02	STPPPGTRF	STPPPGTRF	0	0	0	0	0	STPPPGTRF	M43	0.288415	2206.6	0.1841	<=SB
9	HLA-C*07:02	TRFRAMAIY	TRFRAMAIY	0	0	0	0	0	TRFRAMAIY	M43	0.468225	315.4	0.2084	<=SB
3	HLA-C*04:01	STPPPGTRF	STPPPGTRF	0	0	0	0	0	STPPPGTRF	M43	0.187502	6575.1	0.3674	<=SB
9	HLA-C*06:02	TRFRAMAIY	TRFRAMAIY	0	0	0	0	0	TRFRAMAIY	M43	0.450927	380.3	0.1275	<=SB
9	HLA-C*06:02	TRFRAMAI	TRF-RAMAI	0	0	0	3	1	TRFRAMAI	M43	0.377459	842	0.2735	<=SB
10	HLA-A*31:01	RFRAMAIYK	RFRAMAIYK	0	0	0	0	0	RFRAMAIYK	M43	0.792199	9.5	0.0452	<=SB
9	HLA-A*31:01	TRFRAMAIYK	RFRAMAIYK	1	0	0	0	0	RFRAMAIYK	M43	0.632415	53.4	0.4474	<=SB
9	HLA-C*07:01	TRFRAMAIY	TRFRAMAIY	0	0	0	0	0	TRFRAMAIY	M43	0.447139	396.2	0.1388	<=SB
9	HLA-C*07:01	TRFRAMAI	TRF-RAMAI	0	0	0	3	1	TRFRAMAI	M43	0.356309	1058.5	0.3564	<=SB
10	HLA-A*30:01	RFRAMAIYK	RFRAMAIYK	0	0	0	0	0	RFRAMAIYK	M43	0.887824	3.4	0.0067	<=SB
9	HLA-A*30:01	TRFRAMAIYK	RFRAMAIYK	1	0	0	0	0	RFRAMAIYK	M43	0.758622	13.6	0.043	<=SB
8	HLA-A*30:01	GTRFRAMAI	GTRFRAMAI	0	0	0	0	0	GTRFRAMAI	M43	0.723721	19.9	0.0814	<=SB
10	HLA-A*30:01	RFRAMAIYKQ	RFRAMAIYK	0	0	0	0	0	RFRAMAIYK	M43	0.710173	23	0.0956	<=SB
8	HLA-A*30:01	GTRFRAMAIYK	GTRFRAMYK	0	7	2	0	0	GTRFRAMAIYK	M43	0.658674	40.2	0.2093	<=SB
10	HLA-A*03:01	RFRAMAIYK	RFRAMAIYK	0	0	0	0	0	RFRAMAIYK	M43	0.565059	110.6	0.3938	<=SB
8	HLA-A*03:01	GTRFRAMAIYK	GTRAMAIYK	0	2	2	0	0	GTRFRAMAIYK	M43	0.557476	120.1	0.4243	<=SB
3	HLA-C*04:03	STPPPGTRF	STPPPGTRF	0	0	0	0	0	STPPPGTRF	M43	0.27702	2496.1	0.2266	<=SB
9	HLA-B*15:18	TRFRAMAIY	TRFRAMAIY	0	0	0	0	0	TRFRAMAIY	M43	0.461694	338.4	0.1091	<=SB
8	HLA-B*27:04	GTRFRAMAIY	GRFRAMAIY	0	1	1	0	0	GTRFRAMAIY	M43	0.391136	726.2	0.2748	<=SB
9	HLA-B*27:04	TRFRAMAIY	TRFRAMAIY	0	0	0	0	0	TRFRAMAIY	M43	0.383738	786.7	0.2984	<=SB
9	HLA-B*27:05	TRFRAMAIYK	TRFRMAIYK	0	4	1	0	0	TRFRAMAIYK	M43	0.609024	68.7	0.2285	<=SB
9	HLA-B*08:01	TRFRAMAI	T-RFRAMAI	0	0	0	1	1	TRFRAMAI	M43	0.529179	163.1	0.2889	<=SB
8	HLA-B*08:01	GTRFRAMAI	GTRFRAMAI	0	0	0	0	0	GTRFRAMAI	M43	0.528347	164.5	0.2911	<=SB
9	HLA-B*14:01	TRFRAMAI	TRF-RAMAI	0	0	0	3	1	TRFRAMAI	M43	0.422255	518.6	0.0418	<=SB
8	HLA-A*30:04	GTRFRAMAIY	GTFRAMAIY	0	2	1	0	0	GTRFRAMAIY	M43	0.449517	386.1	0.2175	<=SB
10	HLA-A*03:02	RFRAMAIYK	RFRAMAIYK	0	0	0	0	0	RFRAMAIYK	M43	0.54248	141.2	0.4231	<=SB
8	HLA-B*15:17	GTRFRAMAIY	GTFRAMAIY	0	2	1	0	0	GTRFRAMAIY	M43	0.748328	15.2	0.2413	<=SB
3	HLA-C*01:03	STPPPGTRF	STPPPGTRF	0	0	0	0	0	STPPPGTRF	M43	0.180496	7092.9	0.1652	<=SB
10	HLA-A*74:01	RFRAMAIYK	RFRAMAIYK	0	0	0	0	0	RFRAMAIYK	M43	0.430288	475.4	0.2267	<=SB
9	HLA-B*14:02	TRFRAMAI	TRF-RAMAI	0	0	0	3	1	TRFRAMAI	M43	0.422255	518.6	0.0418	<=SB
8	HLA-B*15:35	GTRFRAMAIY	GTRFAMAIY	0	4	1	0	0	GTRFRAMAIY	M43	0.503508	215.3	0.4509	<=SB
8	HLA-A*30:02	GTRFRAMAIY	GTFRAMAIY	0	2	1	0	0	GTRFRAMAIY	M43	0.627713	56.2	0.1164	<=SB
3	HLA-C*04:06	STPPPGTRF	STPPPGTRF	0	0	0	0	0	STPPPGTRF	M43	0.292193	2118.2	0.257	<=SB
10	HLA-A*11:04	RFRAMAIYK	RFRAMAIYK	0	0	0	0	0	RFRAMAIYK	M43	0.620117	61	0.2625	<=SB
9	HLA-B*15:03	TRFRAMAIY	TRFRAMAIY	0	0	0	0	0	TRFRAMAIY	M43	0.695289	27	0.4828	<=SB
9	HLA-B*73:01	TRFRAMAI	TRFR-AMAI	0	0	0	4	1	TRFRAMAI	M43	0.247557	3433.3	0.366	<=SB
8	HLA-B*27:02	GTRFRAMAIY	GRFRAMAIY	0	1	1	0	0	GTRFRAMAIY	M43	0.445486	403.3	0.1518	<=SB
9	HLA-B*27:02	TRFRAMAIY	TRFRAMAIY	0	0	0	0	0	TRFRAMAIY	M43	0.444496	407.7	0.1541	<=SB
8	HLA-A*11:03	GTRFRAMAIYK	GTRAMAIYK	0	2	2	0	0	GTRFRAMAIYK	M43	0.589075	85.3	0.4253	<=SB
8	HLA-A*26:05	GTRFRAMAIY	GTFRAMAIY	0	2	1	0	0	GTRFRAMAIY	M43	0.325798	1472.5	0.469	<=SB
3	HLA-C*01:06	STPPPGTRF	STPPPGTRF	0	0	0	0	0	STPPPGTRF	M43	0.214609	4903.8	0.3522	<=SB
9	HLA-C*07:17	TRFRAMAIY	TRFRAMAIY	0	0	0	0	0	TRFRAMAIY	M43	0.457529	354	0.238	<=SB
3	HLA-C*01:08	STPPPGTRF	STPPPGTRF	0	0	0	0	0	STPPPGTRF	M43	0.288415	2206.6	0.1841	<=SB
3	HLA-C*04:10	STPPPGTRF	STPPPGTRF	0	0	0	0	0	STPPPGTRF	M43	0.205873	5389.9	0.3231	<=SB
10	HLA-A*31:12	RFRAMAIYK	RFRAMAIYK	0	0	0	0	0	RFRAMAIYK	M43	0.772386	11.7	0.0476	<=SB
9	HLA-C*07:06	TRFRAMAIY	TRFRAMAIY	0	0	0	0	0	TRFRAMAIY	M43	0.447139	396.2	0.1388	<=SB
9	HLA-C*07:06	TRFRAMAI	TRF-RAMAI	0	0	0	3	1	TRFRAMAI	M43	0.356309	1058.5	0.3564	<=SB
9	HLA-B*15:68	TRFRAMAIY	TRFRAMAIY	0	0	0	0	0	TRFRAMAIY	M43	0.541248	143.1	0.4323	<=SB
10	HLA-A*31:11	RFRAMAIYK	RFRAMAIYK	0	0	0	0	0	RFRAMAIYK	M43	0.792199	9.5	0.0452	<=SB
9	HLA-A*31:11	TRFRAMAIYK	RFRAMAIYK	1	0	0	0	0	RFRAMAIYK	M43	0.632415	53.4	0.4474	<=SB
9	HLA-B*27:15	TRFRAMAIY	TRFRAMAIY	0	0	0	0	0	TRFRAMAIY	M43	0.427541	489.7	0.2211	<=SB
8	HLA-B*27:15	GTRFRAMAIY	GRFRAMAIY	0	1	1	0	0	GTRFRAMAIY	M43	0.408846	599.5	0.2662	<=SB
10	HLA-A*31:06	RFRAMAIYK	RFRAMAIYK	0	0	0	0	0	RFRAMAIYK	M43	0.791371	9.6	0.0529	<=SB
9	HLA-A*31:06	TRFRAMAIYK	RFRAMAIYK	1	0	0	0	0	RFRAMAIYK	M43	0.646127	46	0.4978	<=SB
8	HLA-A*36:01	GTRFRAMAIY	GTFRAMAIY	0	2	1	0	0	GTRFRAMAIY	M43	0.399882	660.6	0.4969	<=SB
10	HLA-A*74:05	RFRAMAIYK	RFRAMAIYK	0	0	0	0	0	RFRAMAIYK	M43	0.45683	356.7	0.2048	<=SB
9	HLA-C*07:56	TRFRAMAIY	TRFRAMAIY	0	0	0	0	0	TRFRAMAIY	M43	0.468225	315.4	0.2084	<=SB
9	HLA-C*07:43	TRFRAMAIY	TRFRAMAIY	0	0	0	0	0	TRFRAMAIY	M43	0.456123	359.5	0.1228	<=SB
9	HLA-B*39:07	TRFRAMAIY	TRFRAMAIY	0	0	0	0	0	TRFRAMAIY	M43	0.460297	343.6	0.228	<=SB
10	HLA-A*03:08	RFRAMAIYK	RFRAMAIYK	0	0	0	0	0	RFRAMAIYK	M43	0.537776	148.6	0.1907	<=SB
9	HLA-C*07:08	TRFRAMAIY	TRFRAMAIY	0	0	0	0	0	TRFRAMAIY	M43	0.36045	1012.1	0.1709	<=SB
9	HLA-C*07:27	TRFRAMAIY	TRFRAMAIY	0	0	0	0	0	TRFRAMAIY	M43	0.458083	351.9	0.1359	<=SB
8	HLA-A*26:07	GTRFRAMAIY	GTFRAMAIY	0	2	1	0	0	GTRFRAMAIY	M43	0.537669	148.8	0.1593	<=SB
8	HLA-A*30:09	GTRFRAMAIY	GTFRAMAIY	0	2	1	0	0	GTRFRAMAIY	M43	0.492385	242.8	0.3175	<=SB
9	HLA-C*06:06	TRFRAMAIY	TRFRAMAIY	0	0	0	0	0	TRFRAMAIY	M43	0.397158	680.4	0.3253	<=SB
10	HLA-A*31:16	RFRAMAIYK	RFRAMAIYK	0	0	0	0	0	RFRAMAIYK	M43	0.792199	9.5	0.0452	<=SB
9	HLA-A*31:16	TRFRAMAIYK	RFRAMAIYK	1	0	0	0	0	RFRAMAIYK	M43	0.632415	53.4	0.4474	<=SB
8	HLA-B*42:02	GTRFRAMAI	GTRFRAMAI	0	0	0	0	0	GTRFRAMAI	M43	0.396329	686.5	0.4153	<=SB
3	HLA-C*01:18	STPPPGTRF	STPPPGTRF	0	0	0	0	0	STPPPGTRF	M43	0.326646	1459.1	0.1788	<=SB
3	HLA-C*04:26	STPPPGTRF	STPPPGTRF	0	0	0	0	0	STPPPGTRF	M43	0.187502	6575.1	0.3674	<=SB
9	HLA-C*06:09	TRFRAMAI	TRF-RAMAI	0	0	0	3	1	TRFRAMAI	M43	0.204385	5477.4	0.4062	<=SB
9	HLA-C*06:27	TRFRAMAIY	TRFRAMAIY	0	0	0	0	0	TRFRAMAIY	M43	0.450927	380.3	0.1275	<=SB
9	HLA-C*06:27	TRFRAMAI	TRF-RAMAI	0	0	0	3	1	TRFRAMAI	M43	0.377459	842	0.2735	<=SB
3	HLA-C*12:09	STPPPGTRF	STPPPGTRF	0	0	0	0	0	STPPPGTRF	M43	0.548068	132.9	0.2602	<=SB
9	HLA-C*07:19	TRFRAMAIY	TRFRAMAIY	0	0	0	0	0	TRFRAMAIY	M43	0.453807	368.6	0.1925	<=SB
3	HLA-C*04:15	STPPPGTRF	STPPPGTRF	0	0	0	0	0	STPPPGTRF	M43	0.230701	4120.2	0.3886	<=SB
10	HLA-A*31:02	RFRAMAIYK	RFRAMAIYK	0	0	0	0	0	RFRAMAIYK	M43	0.766819	12.5	0.0408	<=SB
9	HLA-A*31:02	TRFRAMAIYK	RFRAMAIYK	1	0	0	0	0	RFRAMAIYK	M43	0.591734	82.9	0.4611	<=SB
9	HLA-C*07:10	TRFRAMAIY	TRFRAMAIY	0	0	0	0	0	TRFRAMAIY	M43	0.467159	319	0.1886	<=SB
10	HLA-A*11:43	RFRAMAIYK	RFRAMAIYK	0	0	0	0	0	RFRAMAIYK	M43	0.72676	19.2	0.071	<=SB
9	HLA-A*11:43	TRFRAMAIYK	TFRAMAIYK	0	1	1	0	0	TRFRAMAIYK	M43	0.692296	27.9	0.1568	<=SB
9	HLA-C*07:15	TRFRAMAIY	TRFRAMAIY	0	0	0	0	0	TRFRAMAIY	M43	0.436313	445.4	0.2655	<=SB
11	HLA-A*30:01	RMVRRAAASK	RVRRAAASK	0	1	1	0	0	RMVRRAAASK	M44	0.791342	9.6	0.0251	<=SB
11	HLA-A*03:01	RMVRRAAASK	RMRRAAASK	0	2	1	0	0	RMVRRAAASK	M44	0.745645	15.7	0.036	<=SB
10	HLA-B*08:01	TRMVRRAAA	TRMVRRAAA	0	0	0	0	0	TRMVRRAAA	M44	0.622238	59.6	0.1068	<=SB
11	HLA-B*08:01	RMVRRAAA	RM-VRRAAA	0	0	0	2	1	RMVRRAAA	M44	0.535434	152.4	0.2719	<=SB
10	HLA-B*08:01	TRMVRRAA	TRMVRR-AA	0	0	0	6	1	TRMVRRAA	M44	0.499598	224.6	0.3945	<=SB
10	HLA-B*14:01	TRMVRRAAA	TRMVRRAAA	0	0	0	0	0	TRMVRRAAA	M44	0.466986	319.6	0.0261	<=SB
11	HLA-A*03:02	RMVRRAAASK	RMVRAAASK	0	3	1	0	0	RMVRRAAASK	M44	0.564928	110.8	0.3323	<=SB
11	HLA-A*74:01	RMVRRAAASK	RMRRAAASK	0	2	1	0	0	RMVRRAAASK	M44	0.427105	492.1	0.2355	<=SB
10	HLA-B*14:02	TRMVRRAAA	TRMVRRAAA	0	0	0	0	0	TRMVRRAAA	M44	0.466986	319.6	0.0261	<=SB
1	HLA-A*33:01	YFRNLCSDDTR	YFRNLCSTR	0	7	2	0	0	YFRNLCSDDTR	M44	0.526499	167.9	0.4203	<=SB
11	HLA-A*11:04	RMVRRAAASK	RMVRAAASK	0	3	1	0	0	RMVRRAAASK	M44	0.611888	66.6	0.289	<=SB
10	HLA-B*73:01	TRMVRRAAA	TRMVRRAAA	0	0	0	0	0	TRMVRRAAA	M44	0.405097	624.4	0.0393	<=SB
11	HLA-A*11:03	RMVRRAAASK	RMVRAAASK	0	3	1	0	0	RMVRRAAASK	M44	0.612072	66.5	0.3366	<=SB
10	HLA-B*27:15	TRMVRRAAA	TRMVRRAAA	0	0	0	0	0	TRMVRRAAA	M44	0.366548	947.5	0.4213	<=SB
11	HLA-A*74:05	RMVRRAAASK	RMRRAAASK	0	2	1	0	0	RMVRRAAASK	M44	0.438869	433.2	0.2529	<=SB
11	HLA-A*03:08	RMVRRAAASK	RMRRAAASK	0	2	1	0	0	RMVRRAAASK	M44	0.675661	33.4	0.0199	<=SB
4	HLA-A*34:01	EARRLIVSK	EARRLIVSK	0	0	0	0	0	EARRLIVSK	M45	0.43917	431.8	0.3378	<=SB
4	HLA-A*66:01	EARRLIVSK	EARRLIVSK	0	0	0	0	0	EARRLIVSK	M45	0.411419	583.1	0.2458	<=SB
10	HLA-C*03:17	VSKNAGETL	VSKNAGETL	0	0	0	0	0	VSKNAGETL	M45	0.493133	240.9	0.4566	<=SB
4	HLA-A*34:05	EARRLIVSK	EARRLIVSK	0	0	0	0	0	EARRLIVSK	M45	0.43917	431.8	0.3378	<=SB
4	HLA-A*34:02	EARRLIVSK	EARRLIVSK	0	0	0	0	0	EARRLIVSK	M45	0.491483	245.2	0.492	<=SB
8	HLA-A*11:01	STVHCMHLHEK	STVHCMHLK	0	8	2	0	0	STVHCMHLHEK	M46	0.650868	43.7	0.2687	<=SB
9	HLA-A*11:01	TVHCMHLHEK	TVHCMHLHK	0	8	1	0	0	TVHCMHLHEK	M46	0.649751	44.2	0.2722	<=SB
5	HLA-B*38:02	GHTSTVHCM	GHTSTVHCM	0	0	0	0	0	GHTSTVHCM	M46	0.386714	761.8	0.1485	<=SB
4	HLA-B*38:02	YGHTSTVHCM	YHTSTVHCM	0	1	1	0	0	YGHTSTVHCM	M46	0.381966	801.9	0.1558	<=SB
4	HLA-B*39:01	YGHTSTVHCM	YHTSTVHCM	0	1	1	0	0	YGHTSTVHCM	M46	0.525521	169.7	0.1795	<=SB
5	HLA-B*39:01	GHTSTVHCM	GHTSTVHCM	0	0	0	0	0	GHTSTVHCM	M46	0.490475	247.9	0.2668	<=SB
8	HLA-A*11:02	STVHCMHLHEK	STVHCMHLK	0	8	2	0	0	STVHCMHLHEK	M46	0.650868	43.7	0.2687	<=SB
9	HLA-A*11:02	TVHCMHLHEK	TVHCMHLHK	0	8	1	0	0	TVHCMHLHEK	M46	0.649751	44.2	0.2722	<=SB
4	HLA-B*15:18	YGHTSTVHCM	YHTSTVHCM	0	1	1	0	0	YGHTSTVHCM	M46	0.398349	671.6	0.2266	<=SB
5	HLA-B*15:18	GHTSTVHCM	GHTSTVHCM	0	0	0	0	0	GHTSTVHCM	M46	0.382622	796.2	0.2728	<=SB
4	HLA-B*38:01	YGHTSTVHCM	YHTSTVHCM	0	1	1	0	0	YGHTSTVHCM	M46	0.39272	713.8	0.1389	<=SB
5	HLA-B*38:01	GHTSTVHCM	GHTSTVHCM	0	0	0	0	0	GHTSTVHCM	M46	0.387318	756.8	0.1496	<=SB
5	HLA-B*39:05	GHTSTVHCM	GHTSTVHCM	0	0	0	0	0	GHTSTVHCM	M46	0.462969	333.8	0.0846	<=SB
4	HLA-B*39:05	YGHTSTVHCM	YHTSTVHCM	0	1	1	0	0	YGHTSTVHCM	M46	0.432439	464.5	0.111	<=SB
4	HLA-B*39:09	YGHTSTVHCM	YHTSTVHCM	0	1	1	0	0	YGHTSTVHCM	M46	0.482493	270.2	0.2138	<=SB
5	HLA-B*39:09	GHTSTVHCM	GHTSTVHCM	0	0	0	0	0	GHTSTVHCM	M46	0.44405	409.6	0.3242	<=SB
9	HLA-A*11:04	TVHCMHLHEK	TVHCMHLHK	0	8	1	0	0	TVHCMHLHEK	M46	0.603695	72.8	0.3205	<=SB
5	HLA-B*15:10	GHTSTVHCM	GHTSTVHCM	0	0	0	0	0	GHTSTVHCM	M46	0.305095	1842.2	0.1237	<=SB
4	HLA-B*15:10	YGHTSTVHCM	YHTSTVHCM	0	1	1	0	0	YGHTSTVHCM	M46	0.304377	1856.6	0.1249	<=SB
4	HLA-B*39:15	YGHTSTVHCM	YHTSTVHCM	0	1	1	0	0	YGHTSTVHCM	M46	0.484611	264.1	0.1964	<=SB
5	HLA-B*39:15	GHTSTVHCM	GHTSTVHCM	0	0	0	0	0	GHTSTVHCM	M46	0.464661	327.7	0.2491	<=SB
4	HLA-B*39:04	YGHTSTVHCM	YHTSTVHCM	0	1	1	0	0	YGHTSTVHCM	M46	0.525521	169.7	0.1795	<=SB
5	HLA-B*39:04	GHTSTVHCM	GHTSTVHCM	0	0	0	0	0	GHTSTVHCM	M46	0.490475	247.9	0.2668	<=SB
4	HLA-B*39:06	YGHTSTVHCM	YHTSTVHCM	0	1	1	0	0	YGHTSTVHCM	M46	0.473304	298.5	0.1327	<=SB
5	HLA-B*39:06	GHTSTVHCM	GHTSTVHCM	0	0	0	0	0	GHTSTVHCM	M46	0.402677	640.9	0.2894	<=SB
9	HLA-A*11:03	TVHCMHLHEK	TVHCMHLHK	0	8	1	0	0	TVHCMHLHEK	M46	0.644896	46.6	0.2314	<=SB
8	HLA-A*11:03	STVHCMHLHEK	STVHCMHLK	0	8	2	0	0	STVHCMHLHEK	M46	0.596406	78.8	0.3907	<=SB
8	HLA-A*11:12	STVHCMHLHEK	STVHCMHLK	0	8	2	0	0	STVHCMHLHEK	M46	0.650868	43.7	0.2687	<=SB
9	HLA-A*11:12	TVHCMHLHEK	TVHCMHLHK	0	8	1	0	0	TVHCMHLHEK	M46	0.649751	44.2	0.2722	<=SB
4	HLA-B*15:09	YGHTSTVHCM	YHTSTVHCM	0	1	1	0	0	YGHTSTVHCM	M46	0.321696	1539.3	0.1141	<=SB
5	HLA-B*15:09	GHTSTVHCM	GHTSTVHCM	0	0	0	0	0	GHTSTVHCM	M46	0.313411	1683.7	0.1229	<=SB
9	HLA-A*11:10	TVHCMHLHEK	TVHCMLHEK	0	5	1	0	0	TVHCMHLHEK	M46	0.549593	130.8	0.1933	<=SB
9	HLA-A*11:06	TVHCMHLHEK	TVHCMHLEK	0	7	1	0	0	TVHCMHLHEK	M46	0.550367	129.7	0.3351	<=SB
8	HLA-A*11:06	STVHCMHLHEK	STVHCMHLK	0	8	2	0	0	STVHCMHLHEK	M46	0.544292	138.5	0.3567	<=SB
9	HLA-A*34:02	TVHCMHLHEK	TVHCMHLHK	0	8	1	0	0	TVHCMHLHEK	M46	0.590464	84	0.1381	<=SB
5	HLA-B*39:07	GHTSTVHCM	GHTSTVHCM	0	0	0	0	0	GHTSTVHCM	M46	0.511242	198	0.1326	<=SB
4	HLA-B*39:07	YGHTSTVHCM	YHTSTVHCM	0	1	1	0	0	YGHTSTVHCM	M46	0.501496	220	0.1467	<=SB
8	HLA-A*11:05	STVHCMHLHEK	STVHCMHLK	0	8	2	0	0	STVHCMHLHEK	M46	0.650868	43.7	0.2687	<=SB
9	HLA-A*11:05	TVHCMHLHEK	TVHCMHLHK	0	8	1	0	0	TVHCMHLHEK	M46	0.649751	44.2	0.2722	<=SB
9	HLA-A*11:43	TVHCMHLHEK	TVHCMHLHK	0	8	1	0	0	TVHCMHLHEK	M46	0.682384	31.1	0.1823	<=SB
8	HLA-A*11:43	STVHCMHLHEK	STVHCMHLK	0	8	2	0	0	STVHCMHLHEK	M46	0.627335	56.4	0.4291	<=SB
5	HLA-B*38:04	GHTSTVHCM	GHTSTVHCM	0	0	0	0	0	GHTSTVHCM	M46	0.391849	720.6	0.2968	<=SB
2	HLA-A*33:03	IFRMVDVGGPR	IFRMVDVPR	0	7	2	0	0	IFRMVDVGGPR	M47	0.545882	136.1	0.4926	<=SB
4	HLA-A*31:01	RMVDVGGPR	RMVDVGGPR	0	0	0	0	0	RMVDVGGPR	M47	0.710212	23	0.1695	<=SB
2	HLA-A*31:01	IFRMVDVGGPR	IFRMVDVPR	0	7	2	0	0	IFRMVDVGGPR	M47	0.638053	50.2	0.417	<=SB
3	HLA-B*27:05	FRMVDVGGPR	FRMVVGGPR	0	4	1	0	0	FRMVDVGGPR	M47	0.625493	57.5	0.1885	<=SB
3	HLA-A*26:03	FRMVDVGGPR	FMVDVGGPR	0	1	1	0	0	FRMVDVGGPR	M47	0.325757	1473.2	0.4907	<=SB
3	HLA-A*34:01	FRMVDVGGPR	FMVDVGGPR	0	1	1	0	0	FRMVDVGGPR	M47	0.498132	228.2	0.1584	<=SB
4	HLA-A*74:01	RMVDVGGPR	RMVDVGGPR	0	0	0	0	0	RMVDVGGPR	M47	0.442365	417.2	0.1939	<=SB
7	HLA-A*33:01	DVGGPRSER	DVGGPRSER	0	0	0	0	0	DVGGPRSER	M47	0.532036	158.1	0.4012	<=SB
2	HLA-A*33:01	IFRMVDVGGPR	IFRMVDVPR	0	7	2	0	0	IFRMVDVGGPR	M47	0.528303	164.6	0.414	<=SB
3	HLA-A*34:05	FRMVDVGGPR	FMVDVGGPR	0	1	1	0	0	FRMVDVGGPR	M47	0.498132	228.2	0.1584	<=SB
4	HLA-A*31:12	RMVDVGGPR	RMVDVGGPR	0	0	0	0	0	RMVDVGGPR	M47	0.737198	17.2	0.0987	<=SB
4	HLA-A*31:11	RMVDVGGPR	RMVDVGGPR	0	0	0	0	0	RMVDVGGPR	M47	0.710212	23	0.1695	<=SB
2	HLA-A*31:11	IFRMVDVGGPR	IFRMVDVPR	0	7	2	0	0	IFRMVDVGGPR	M47	0.638053	50.2	0.417	<=SB
4	HLA-A*31:06	RMVDVGGPR	RMVDVGGPR	0	0	0	0	0	RMVDVGGPR	M47	0.709518	23.2	0.2217	<=SB
4	HLA-A*74:05	RMVDVGGPR	RMVDVGGPR	0	0	0	0	0	RMVDVGGPR	M47	0.464551	328.1	0.187	<=SB
4	HLA-A*03:08	RMVDVGGPR	RMVDVGGPR	0	0	0	0	0	RMVDVGGPR	M47	0.463887	330.5	0.4493	<=SB
4	HLA-A*31:16	RMVDVGGPR	RMVDVGGPR	0	0	0	0	0	RMVDVGGPR	M47	0.710212	23	0.1695	<=SB
2	HLA-A*31:16	IFRMVDVGGPR	IFRMVDVPR	0	7	2	0	0	IFRMVDVGGPR	M47	0.638053	50.2	0.417	<=SB
3	HLA-A*26:06	FRMVDVGGPR	FMVDVGGPR	0	1	1	0	0	FRMVDVGGPR	M47	0.325757	1473.2	0.4907	<=SB
4	HLA-A*31:02	RMVDVGGPR	RMVDVGGPR	0	0	0	0	0	RMVDVGGPR	M47	0.713453	22.2	0.1041	<=SB
2	HLA-A*31:02	IFRMVDVGGPR	IFRMVDVPR	0	7	2	0	0	IFRMVDVGGPR	M47	0.636048	51.3	0.285	<=SB
2	HLA-A*33:25	IFRMVDVGGPR	IFRMVDVPR	0	7	2	0	0	IFRMVDVGGPR	M47	0.545882	136.1	0.4926	<=SB
7	HLA-A*26:01	DTAGREEYSAM	DTAGRYSAM	0	5	2	0	0	DTAGREEYSAM	M48	0.389501	739.1	0.2672	<=SB
5	HLA-A*01:01	ILDTAGREEY	ILDTAGEEY	0	6	1	0	0	ILDTAGREEY	M48	0.509227	202.4	0.1591	<=SB
8	HLA-B*15:11	TAGREEYSAM	TAREEYSAM	0	2	1	0	0	TAGREEYSAM	M48	0.344261	1205.9	0.4787	<=SB
7	HLA-A*26:02	DTAGREEYSAM	DTAGEYSAM	0	4	2	0	0	DTAGREEYSAM	M48	0.62453	58.1	0.2082	<=SB
7	HLA-A*26:03	DTAGREEYSAM	DTAGRYSAM	0	5	2	0	0	DTAGREEYSAM	M48	0.345301	1192.4	0.3823	<=SB
8	HLA-B*15:08	TAGREEYSAM	TAREEYSAM	0	2	1	0	0	TAGREEYSAM	M48	0.343763	1212.4	0.4668	<=SB
7	HLA-A*25:01	DTAGREEYSAM	DTAGEYSAM	0	4	2	0	0	DTAGREEYSAM	M48	0.233015	4018.3	0.435	<=SB
7	HLA-A*26:05	DTAGREEYSAM	DTAGRYSAM	0	5	2	0	0	DTAGREEYSAM	M48	0.378424	833.2	0.2771	<=SB
5	HLA-A*01:03	ILDTAGREEY	ILDTAGEEY	0	6	1	0	0	ILDTAGREEY	M48	0.467409	318.1	0.1498	<=SB
7	HLA-A*26:20	DTAGREEYSAM	DTAGRYSAM	0	5	2	0	0	DTAGREEYSAM	M48	0.297533	1999.3	0.4745	<=SB
5	HLA-A*36:01	ILDTAGREEY	ILDTAGEEY	0	6	1	0	0	ILDTAGREEY	M48	0.53669	150.3	0.1215	<=SB
7	HLA-A*26:06	DTAGREEYSAM	DTAGRYSAM	0	5	2	0	0	DTAGREEYSAM	M48	0.345301	1192.4	0.3823	<=SB
11	HLA-B*58:01	KTQKVQMKF	KTQKVQMKF	0	0	0	0	0	KTQKVQMKF	M49	0.72136	20.4	0.133	<=SB
11	HLA-B*57:01	KTQKVQMKF	KTQKVQMKF	0	0	0	0	0	KTQKVQMKF	M49	0.690736	28.4	0.0731	<=SB
10	HLA-B*57:01	DKTQKVQMKF	KTQKVQMKF	1	0	0	0	0	KTQKVQMKF	M49	0.487733	255.3	0.4539	<=SB
11	HLA-B*57:01	KTQKVQMKFL	KTQKVQMFL	0	7	1	0	0	KTQKVQMKFL	M49	0.481062	274.5	0.4768	<=SB
11	HLA-A*32:01	KTQKVQMKF	KTQKVQMKF	0	0	0	0	0	KTQKVQMKF	M49	0.694436	27.3	0.0505	<=SB
11	HLA-A*30:04	KTQKVQMKF	KTQKVQMKF	0	0	0	0	0	KTQKVQMKF	M49	0.407995	605.1	0.3852	<=SB
11	HLA-C*16:02	KTQKVQMKF	KTQKVQMKF	0	0	0	0	0	KTQKVQMKF	M49	0.448356	391	0.4004	<=SB
11	HLA-B*15:17	KTQKVQMKF	KTQKVQMKF	0	0	0	0	0	KTQKVQMKF	M49	0.857391	4.7	0.0279	<=SB
11	HLA-C*15:04	KTQKVQMKF	KTQKVQMKF	0	0	0	0	0	KTQKVQMKF	M49	0.569482	105.4	0.1796	<=SB
11	HLA-B*57:03	KTQKVQMKF	KTQKVQMKF	0	0	0	0	0	KTQKVQMKF	M49	0.691366	28.2	0.0505	<=SB
11	HLA-B*58:02	KTQKVQMKF	KTQKVQMKF	0	0	0	0	0	KTQKVQMKF	M49	0.37651	850.7	0.0487	<=SB
11	HLA-B*57:02	KTQKVQMKF	KTQKVQMKF	0	0	0	0	0	KTQKVQMKF	M49	0.607832	69.6	0.0462	<=SB
11	HLA-C*15:09	KTQKVQMKF	KTQKVQMKF	0	0	0	0	0	KTQKVQMKF	M49	0.569482	105.4	0.1796	<=SB
11	HLA-A*30:09	KTQKVQMKF	KTQKVQMKF	0	0	0	0	0	KTQKVQMKF	M49	0.516681	186.7	0.2242	<=SB
11	HLA-C*12:09	KTQKVQMKF	KTQKVQMKF	0	0	0	0	0	KTQKVQMKF	M49	0.517262	185.5	0.3901	<=SB
3	HLA-B*46:01	HLQALLTPY	HLQALLTPY	0	0	0	0	0	HLQALLTPY	M50	0.181287	7032.5	0.4362	<=SB
3	HLA-B*15:01	HLQALLTPY	HLQALLTPY	0	0	0	0	0	HLQALLTPY	M50	0.732836	18	0.0662	<=SB
4	HLA-B*15:01	LQALLTPY	LQA-LLTPY	0	0	0	3	1	LQALLTPY	M50	0.688098	29.2	0.1352	<=SB
2	HLA-B*15:02	EHLQALLTPY	ELQALLTPY	0	1	1	0	0	EHLQALLTPY	M50	0.475625	291.1	0.4735	<=SB
3	HLA-B*15:02	HLQALLTPY	HLQALLTPY	0	0	0	0	0	HLQALLTPY	M50	0.718848	20.9	0.0192	<=SB
1	HLA-B*44:03	NEHLQALLTPY	NEQALLTPY	0	2	2	0	0	NEHLQALLTPY	M50	0.44502	405.4	0.3758	<=SB
3	HLA-B*35:01	HLQALLTPY	HLQALLTPY	0	0	0	0	0	HLQALLTPY	M50	0.553667	125.1	0.3674	<=SB
6	HLA-A*03:01	ALLTPYEPDK	ALLTPYPDK	0	6	1	0	0	ALLTPYEPDK	M50	0.542215	141.6	0.4912	<=SB
3	HLA-A*29:01	HLQALLTPY	HLQALLTPY	0	0	0	0	0	HLQALLTPY	M50	0.617281	62.9	0.2896	<=SB
2	HLA-B*15:18	EHLQALLTPY	EHLQALLPY	0	7	1	0	0	EHLQALLTPY	M50	0.509189	202.4	0.0551	<=SB
3	HLA-B*15:18	HLQALLTPY	HLQALLTPY	0	0	0	0	0	HLQALLTPY	M50	0.373725	876.7	0.3044	<=SB
3	HLA-B*15:25	HLQALLTPY	HLQALLTPY	0	0	0	0	0	HLQALLTPY	M50	0.771265	11.9	0.0435	<=SB
4	HLA-B*15:25	LQALLTPY	LQA-LLTPY	0	0	0	3	1	LQALLTPY	M50	0.664858	37.6	0.2605	<=SB
3	HLA-B*15:11	HLQALLTPY	HLQALLTPY	0	0	0	0	0	HLQALLTPY	M50	0.441284	422.1	0.1561	<=SB
1	HLA-B*44:02	NEHLQALLTPY	NEQALLTPY	0	2	2	0	0	NEHLQALLTPY	M50	0.430899	472.3	0.4401	<=SB
3	HLA-B*35:05	HLQALLTPY	HLQALLTPY	0	0	0	0	0	HLQALLTPY	M50	0.528438	164.4	0.4026	<=SB
1	HLA-B*18:01	NEHLQALLTPY	NEHLLLTPY	0	4	2	0	0	NEHLQALLTPY	M50	0.538628	147.2	0.0954	<=SB
3	HLA-B*15:27	HLQALLTPY	HLQALLTPY	0	0	0	0	0	HLQALLTPY	M50	0.692329	27.9	0.0539	<=SB
4	HLA-B*15:27	LQALLTPY	LQA-LLTPY	0	0	0	3	1	LQALLTPY	M50	0.627717	56.1	0.1414	<=SB
3	HLA-B*15:07	HLQALLTPY	HLQALLTPY	0	0	0	0	0	HLQALLTPY	M50	0.662419	38.6	0.0635	<=SB
4	HLA-B*15:07	LQALLTPY	LQA-LLTPY	0	0	0	3	1	LQALLTPY	M50	0.603264	73.2	0.1652	<=SB
3	HLA-B*15:12	HLQALLTPY	HLQALLTPY	0	0	0	0	0	HLQALLTPY	M50	0.561027	115.5	0.0715	<=SB
4	HLA-B*15:12	LQALLTPY	LQA-LLTPY	0	0	0	3	1	LQALLTPY	M50	0.471391	304.7	0.2587	<=SB
3	HLA-A*30:04	HLQALLTPY	HLQALLTPY	0	0	0	0	0	HLQALLTPY	M50	0.401343	650.2	0.421	<=SB
1	HLA-B*40:03	NEHLQALLTPY	NEHALLTPY	0	3	2	0	0	NEHLQALLTPY	M50	0.466749	320.4	0.4141	<=SB
3	HLA-A*29:02	HLQALLTPY	HLQALLTPY	0	0	0	0	0	HLQALLTPY	M50	0.617281	62.9	0.2896	<=SB
1	HLA-B*18:02	NEHLQALLTPY	NEHLLLTPY	0	4	2	0	0	NEHLQALLTPY	M50	0.511638	197.2	0.0954	<=SB
4	HLA-B*18:02	LQALLTPY	LQALLT-PY	0	0	0	6	1	LQALLTPY	M50	0.385194	774.4	0.4491	<=SB
2	HLA-B*18:02	EHLQALLTPY	EHLQALLPY	0	7	1	0	0	EHLQALLTPY	M50	0.381956	802	0.4639	<=SB
3	HLA-B*15:13	HLQALLTPY	HLQALLTPY	0	0	0	0	0	HLQALLTPY	M50	0.347897	1159.3	0.4587	<=SB
3	HLA-B*56:03	HLQALLTPY	HLQALLTPY	0	0	0	0	0	HLQALLTPY	M50	0.484879	263.4	0.214	<=SB
3	HLA-B*15:21	HLQALLTPY	HLQALLTPY	0	0	0	0	0	HLQALLTPY	M50	0.491016	246.4	0.0269	<=SB
2	HLA-B*15:21	EHLQALLTPY	EHLQALTPY	0	5	1	0	0	EHLQALLTPY	M50	0.34879	1148.2	0.2011	<=SB
3	HLA-B*15:05	HLQALLTPY	HLQALLTPY	0	0	0	0	0	HLQALLTPY	M50	0.694807	27.2	0.0564	<=SB
4	HLA-B*15:05	LQALLTPY	LQA-LLTPY	0	0	0	3	1	LQALLTPY	M50	0.605638	71.3	0.2342	<=SB
3	HLA-B*15:35	HLQALLTPY	HLQALLTPY	0	0	0	0	0	HLQALLTPY	M50	0.646694	45.7	0.0574	<=SB
4	HLA-B*15:35	LQALLTPY	LQA-LLTPY	0	0	0	3	1	LQALLTPY	M50	0.600061	75.7	0.1284	<=SB
3	HLA-B*15:32	HLQALLTPY	HLQALLTPY	0	0	0	0	0	HLQALLTPY	M50	0.685694	30	0.074	<=SB
4	HLA-B*15:32	LQALLTPY	LQA-LLTPY	0	0	0	3	1	LQALLTPY	M50	0.616787	63.2	0.2192	<=SB
3	HLA-B*35:08	HLQALLTPY	HLQALLTPY	0	0	0	0	0	HLQALLTPY	M50	0.380561	814.2	0.41	<=SB
3	HLA-B*15:08	HLQALLTPY	HLQALLTPY	0	0	0	0	0	HLQALLTPY	M50	0.421846	520.9	0.1932	<=SB
3	HLA-A*30:02	HLQALLTPY	HLQALLTPY	0	0	0	0	0	HLQALLTPY	M50	0.561154	115.4	0.2892	<=SB
3	HLA-B*15:38	HLQALLTPY	HLQALLTPY	0	0	0	0	0	HLQALLTPY	M50	0.703034	24.9	0.0527	<=SB
4	HLA-B*15:38	LQALLTPY	LQA-LLTPY	0	0	0	3	1	LQALLTPY	M50	0.694288	27.3	0.0637	<=SB
4	HLA-B*15:03	LQALLTPY	LQA-LLTPY	0	0	0	3	1	LQALLTPY	M50	0.809692	7.8	0.1028	<=SB
3	HLA-B*15:03	HLQALLTPY	HLQALLTPY	0	0	0	0	0	HLQALLTPY	M50	0.772195	11.8	0.1899	<=SB
3	HLA-B*15:29	HLQALLTPY	HLQALLTPY	0	0	0	0	0	HLQALLTPY	M50	0.625722	57.4	0.238	<=SB
4	HLA-B*15:46	LQALLTPY	LQA-LLTPY	0	0	0	3	1	LQALLTPY	M50	0.763974	12.9	0.0571	<=SB
3	HLA-B*15:46	HLQALLTPY	HLQALLTPY	0	0	0	0	0	HLQALLTPY	M50	0.738254	17	0.087	<=SB
3	HLA-B*15:06	HLQALLTPY	HLQALLTPY	0	0	0	0	0	HLQALLTPY	M50	0.734044	17.8	0.0419	<=SB
4	HLA-B*15:06	LQALLTPY	LQA-LLTPY	0	0	0	3	1	LQALLTPY	M50	0.630035	54.8	0.2298	<=SB
3	HLA-B*15:15	HLQALLTPY	HLQALLTPY	0	0	0	0	0	HLQALLTPY	M50	0.667812	36.4	0.0277	<=SB
2	HLA-B*15:15	EHLQALLTPY	ELQALLTPY	0	1	1	0	0	EHLQALLTPY	M50	0.496681	231.8	0.2971	<=SB
4	HLA-B*15:15	LQALLTPY	LQA-LLTPY	0	0	0	3	1	LQALLTPY	M50	0.493814	239.1	0.3088	<=SB
3	HLA-B*15:31	HLQALLTPY	HLQALLTPY	0	0	0	0	0	HLQALLTPY	M50	0.656254	41.2	0.0287	<=SB
4	HLA-B*15:68	LQALLTPY	LQA-LLTPY	0	0	0	3	1	LQALLTPY	M50	0.662882	38.4	0.0812	<=SB
3	HLA-B*15:68	HLQALLTPY	HLQALLTPY	0	0	0	0	0	HLQALLTPY	M50	0.633653	52.7	0.121	<=SB
2	HLA-A*26:20	EHLQALLTPY	ELQALLTPY	0	1	1	0	0	EHLQALLTPY	M50	0.334006	1347.4	0.3171	<=SB
3	HLA-A*26:20	HLQALLTPY	HLQALLTPY	0	0	0	0	0	HLQALLTPY	M50	0.309496	1756.5	0.4153	<=SB
3	HLA-B*15:20	HLQALLTPY	HLQALLTPY	0	0	0	0	0	HLQALLTPY	M50	0.705552	24.2	0.0487	<=SB
4	HLA-B*15:20	LQALLTPY	LQA-LLTPY	0	0	0	3	1	LQALLTPY	M50	0.591129	83.4	0.27	<=SB
2	HLA-B*39:07	EHLQALLTPY	EHLQALLPY	0	7	1	0	0	EHLQALLTPY	M50	0.54094	143.6	0.0873	<=SB
1	HLA-B*18:03	NEHLQALLTPY	NEHLLLTPY	0	4	2	0	0	NEHLQALLTPY	M50	0.422811	515.5	0.1809	<=SB
3	HLA-B*15:28	HLQALLTPY	HLQALLTPY	0	0	0	0	0	HLQALLTPY	M50	0.732836	18	0.0662	<=SB
4	HLA-B*15:28	LQALLTPY	LQA-LLTPY	0	0	0	3	1	LQALLTPY	M50	0.688098	29.2	0.1352	<=SB
3	HLA-B*15:39	HLQALLTPY	HLQALLTPY	0	0	0	0	0	HLQALLTPY	M50	0.765115	12.7	0.0524	<=SB
4	HLA-B*15:39	LQALLTPY	LQA-LLTPY	0	0	0	3	1	LQALLTPY	M50	0.681243	31.5	0.2292	<=SB
3	HLA-B*15:88	HLQALLTPY	HLQALLTPY	0	0	0	0	0	HLQALLTPY	M50	0.703348	24.8	0.0188	<=SB
2	HLA-B*15:88	EHLQALLTPY	ELQALLTPY	0	1	1	0	0	EHLQALLTPY	M50	0.465251	325.7	0.4362	<=SB
3	HLA-B*15:70	HLQALLTPY	HLQALLTPY	0	0	0	0	0	HLQALLTPY	M50	0.677071	32.9	0.0538	<=SB
4	HLA-B*15:70	LQALLTPY	LQA-LLTPY	0	0	0	3	1	LQALLTPY	M50	0.556577	121.2	0.3669	<=SB
4	HLA-B*15:71	LQALLTPY	LQA-LLTPY	0	0	0	3	1	LQALLTPY	M50	0.60443	72.2	0.0542	<=SB
3	HLA-B*15:71	HLQALLTPY	HLQALLTPY	0	0	0	0	0	HLQALLTPY	M50	0.587543	86.7	0.0711	<=SB
3	HLA-A*26:07	HLQALLTPY	HLQALLTPY	0	0	0	0	0	HLQALLTPY	M50	0.541778	142.3	0.1515	<=SB
3	HLA-A*30:09	HLQALLTPY	HLQALLTPY	0	0	0	0	0	HLQALLTPY	M50	0.46273	334.7	0.4436	<=SB
3	HLA-B*15:64	HLQALLTPY	HLQALLTPY	0	0	0	0	0	HLQALLTPY	M50	0.700281	25.6	0.0859	<=SB
4	HLA-B*15:64	LQALLTPY	LQA-LLTPY	0	0	0	3	1	LQALLTPY	M50	0.681447	31.4	0.1191	<=SB
2	HLA-B*15:64	EHLQALLTPY	EHLQALLPY	0	7	1	0	0	EHLQALLTPY	M50	0.599166	76.5	0.3166	<=SB
3	HLA-B*15:75	HLQALLTPY	HLQALLTPY	0	0	0	0	0	HLQALLTPY	M50	0.722833	20.1	0.057	<=SB
4	HLA-B*15:75	LQALLTPY	LQA-LLTPY	0	0	0	3	1	LQALLTPY	M50	0.667576	36.5	0.1485	<=SB
3	HLA-B*35:30	HLQALLTPY	HLQALLTPY	0	0	0	0	0	HLQALLTPY	M50	0.518277	183.5	0.3856	<=SB
1	HLA-B*44:83	NEHLQALLTPY	NEQALLTPY	0	2	2	0	0	NEHLQALLTPY	M50	0.357076	1049.7	0.4929	<=SB
3	HLA-B*15:34	HLQALLTPY	HLQALLTPY	0	0	0	0	0	HLQALLTPY	M50	0.732836	18	0.0662	<=SB
4	HLA-B*15:34	LQALLTPY	LQA-LLTPY	0	0	0	3	1	LQALLTPY	M50	0.688098	29.2	0.1352	<=SB
3	HLA-B*35:35	HLQALLTPY	HLQALLTPY	0	0	0	0	0	HLQALLTPY	M50	0.598377	77.1	0.343	<=SB
3	HLA-B*35:64	HLQALLTPY	HLQALLTPY	0	0	0	0	0	HLQALLTPY	M50	0.553667	125.1	0.3674	<=SB
3	HLA-B*35:20	HLQALLTPY	HLQALLTPY	0	0	0	0	0	HLQALLTPY	M50	0.632219	53.5	0.0696	<=SB
4	HLA-B*35:20	LQALLTPY	LQA-LLTPY	0	0	0	3	1	LQALLTPY	M50	0.455462	362	0.4925	<=SB
4	HLA-B*15:53	LQALLTPY	LQA-LLTPY	0	0	0	3	1	LQALLTPY	M50	0.732974	18	0.0685	<=SB
3	HLA-B*15:53	HLQALLTPY	HLQALLTPY	0	0	0	0	0	HLQALLTPY	M50	0.688188	29.2	0.1317	<=SB
11	HLA-A*31:01	RLIRVEGNLR	RLIRVGNLR	0	5	1	0	0	RLIRVEGNLR	M51	0.668445	36.1	0.2924	<=SB
11	HLA-A*74:01	RLIRVEGNLR	RLIRVGNLR	0	5	1	0	0	RLIRVEGNLR	M51	0.464994	326.6	0.151	<=SB
10	HLA-B*27:07	QRLIRVEGNL	QRLIRVEGL	0	8	1	0	0	QRLIRVEGNL	M51	0.612611	66.1	0.4914	<=SB
11	HLA-A*31:12	RLIRVEGNLR	RLIRVGNLR	0	5	1	0	0	RLIRVEGNLR	M51	0.68265	31	0.2529	<=SB
11	HLA-A*31:11	RLIRVEGNLR	RLIRVGNLR	0	5	1	0	0	RLIRVEGNLR	M51	0.668445	36.1	0.2924	<=SB
11	HLA-A*31:06	RLIRVEGNLR	RLIRVGNLR	0	5	1	0	0	RLIRVEGNLR	M51	0.683783	30.6	0.3066	<=SB
11	HLA-A*74:05	RLIRVEGNLR	RLIRVGNLR	0	5	1	0	0	RLIRVEGNLR	M51	0.482544	270.1	0.1527	<=SB
11	HLA-A*03:08	RLIRVEGNLR	RLIRVGNLR	0	5	1	0	0	RLIRVEGNLR	M51	0.492453	242.6	0.3284	<=SB
11	HLA-A*31:16	RLIRVEGNLR	RLIRVGNLR	0	5	1	0	0	RLIRVEGNLR	M51	0.668445	36.1	0.2924	<=SB
11	HLA-A*31:02	RLIRVEGNLR	RLIRVGNLR	0	5	1	0	0	RLIRVEGNLR	M51	0.604697	72	0.4083	<=SB

## Sheet: white Missense AEN
HLA allele	HLA allele positive rate(%)	Missense01 SB epitope number	Missense02 SB epitope number	Missense03 SB epitope number	Missense04 SB epitope number	Missense05 SB epitope number	Missense06 SB epitope number	Missense07 SB epitope number	Missense08 SB epitope number	Missense09 SB epitope number	Missense10 SB epitope number	Missense11 SB epitope number	Missense12 SB epitope number	Missense13 SB epitope number	Missense14 SB epitope number	Missense15 SB epitope number	Missense16 SB epitope number	Missense17 SB epitope number	Missense18 SB epitope number	Missense19 SB epitope number	Missense20 SB epitope number	Missense21 SB epitope number	Missense22 SB epitope number	Missense23 SB epitope number	Missense24 SB epitope number	Missense25 SB epitope number	Missense26 SB epitope number	Missense27 SB epitope number	Missense28 SB epitope number	Missense29 SB epitope number	Missense30 SB epitope number	Missense31 SB epitope number	Missense32 SB epitope number	Missense33 SB epitope number	Missense34 SB epitope number	Missense35 SB epitope number	Missense36 SB epitope number	Missense37 SB epitope number	Missense38 SB epitope number	Missense39 SB epitope number	Missense40 SB epitope number	Missense41 SB epitope number	Missense42 SB epitope number	Missense43 SB epitope number	Missense44 SB epitope number	Missense45 SB epitope number	Missense46 SB epitope number	Missense47 SB epitope number	Missense48 SB epitope number
HLA-A*02:01	46.6335	0	0	0	0	0	0	0	0	0	0	0	0	0	0	0	0	0	0	0	0	0	0	0	0	0	0	0	0	0	0	0	0	0	0	0	0	0	0	0	0	0	0	0	0	0	0	0	0
HLA-A*01:01	28.2027	0	0	0	0	0	0	0	0	0	0	1	0	0	0	0	0	1	0	0	0	0	0	0	0	1	0	0	0	0	0	0	1	0	0	1	0	0	0	0	0	0	0	0	0	0	0	0	1
HLA-C*07:01	27.5092	0	0	0	0	0	0	0	0	0	0	0	1	0	0	0	0	0	0	0	1	0	0	0	0	0	0	0	0	0	0	0	0	0	1	0	2	0	0	0	0	0	0	2	0	0	0	0	0
HLA-A*03:01	24.4546	1	0	0	0	0	1	1	0	0	0	0	0	0	0	0	0	0	0	0	1	0	0	0	0	0	0	0	0	1	0	0	0	0	0	0	0	1	1	0	2	0	0	2	1	0	0	0	0
HLA-C*07:02	24.437	0	0	0	0	0	0	0	0	0	0	0	0	0	0	0	0	0	1	0	0	0	0	0	0	0	0	0	0	0	0	0	0	0	0	0	1	0	0	0	0	0	0	1	0	0	0	0	0
HLA-B*07:02	22.7125	0	0	0	0	0	0	0	0	0	0	0	0	0	0	0	0	0	0	0	0	0	3	0	0	0	0	0	0	0	0	1	0	0	0	0	0	1	0	1	0	1	0	0	0	0	0	0	0
HLA-B*08:01	20.0038	0	0	0	0	0	0	0	0	0	0	0	0	0	0	0	0	0	0	0	3	0	0	0	1	0	0	4	0	0	0	0	0	0	0	0	0	0	1	0	0	0	0	2	3	0	0	0	0
HLA-C*04:01	19.1191	0	0	0	0	0	0	0	0	0	0	0	0	0	0	0	0	0	3	0	0	0	0	0	0	0	0	0	0	1	0	0	0	0	0	1	0	0	1	0	0	0	0	1	0	0	0	0	0
HLA-C*06:02	16.7859	0	0	0	1	0	0	0	0	0	0	0	0	0	0	0	0	0	0	0	1	0	0	0	0	0	0	0	0	0	0	0	0	0	0	0	2	0	0	0	0	0	0	2	0	0	0	0	0
HLA-B*44:02	16.6867	0	0	1	0	0	0	0	0	0	0	0	0	0	0	0	0	0	0	0	0	0	0	0	0	0	0	0	0	0	0	0	0	0	0	0	0	0	0	0	0	0	0	0	0	0	0	0	0
HLA-C*05:01	16.3265	0	0	0	0	0	0	0	0	0	0	0	0	0	0	0	0	0	0	0	0	0	0	0	0	0	0	0	0	1	0	0	0	0	0	4	0	0	0	0	0	0	0	0	0	0	0	0	0
HLA-A*24:02	15.4209	0	0	0	0	0	0	0	0	0	0	0	0	0	0	0	0	0	0	0	0	0	0	0	1	0	0	0	0	0	0	0	0	0	0	2	0	0	0	0	0	0	0	0	0	0	0	0	0
HLA-C*03:04	13.3524	0	0	0	0	0	0	0	0	0	0	0	0	0	0	0	0	0	0	0	0	0	0	0	0	0	0	0	0	0	0	0	0	0	0	0	0	0	1	0	0	0	0	0	0	0	0	0	0
HLA-A*11:01	11.0684	0	0	0	0	0	2	0	0	0	0	0	0	1	0	0	0	0	0	0	0	0	0	0	0	0	0	0	1	0	2	0	0	0	0	0	0	0	0	0	2	0	0	0	0	0	2	0	0
HLA-B*15:01	10.994	0	0	0	0	0	0	0	0	0	0	0	0	0	0	0	0	0	1	0	0	0	0	0	0	1	0	0	0	0	0	0	0	0	0	0	0	0	0	0	0	0	0	0	0	0	0	0	0
HLA-B*35:01	10.2974	0	0	0	0	0	0	0	0	0	0	0	0	0	0	0	0	0	0	0	0	0	1	0	0	0	0	0	0	0	0	1	0	0	0	0	0	0	0	0	0	0	0	0	0	0	0	0	0
HLA-B*40:01	9.93803	0	0	0	0	0	0	0	0	0	0	0	0	0	0	0	0	0	1	0	0	0	0	0	0	0	0	0	0	0	0	0	0	0	0	0	0	0	0	0	0	0	0	0	0	0	0	0	0
HLA-C*03:03	9.65221	0	0	0	0	0	0	0	0	0	0	0	0	0	0	0	0	0	0	0	0	0	0	0	0	0	0	0	0	0	0	0	0	0	0	0	0	0	1	0	0	0	0	0	0	0	0	0	0
HLA-C*12:03	9.26117	0	0	0	0	0	0	0	0	0	0	0	0	0	0	0	0	0	0	0	0	0	0	0	0	0	0	0	0	0	0	0	0	0	0	0	0	0	1	0	0	0	0	0	0	0	0	0	0
HLA-B*51:01	8.95258	0	0	0	0	0	0	0	0	0	0	0	0	0	0	0	0	0	0	0	0	0	0	0	0	0	0	0	0	0	0	2	0	0	0	0	0	0	0	0	0	0	0	0	0	0	0	0	0
HLA-B*44:03	8.48658	0	0	1	0	0	0	0	0	0	0	0	0	0	0	0	0	0	0	0	0	0	0	0	0	0	0	0	0	0	0	0	0	0	0	0	0	0	0	0	0	0	0	0	0	0	0	0	0
HLA-B*18:01	8.35518	0	0	0	0	0	0	0	0	0	0	0	0	0	0	0	0	0	0	0	0	0	0	0	0	0	0	0	0	0	0	0	0	0	0	0	0	0	0	0	0	0	0	0	0	0	0	0	0
HLA-C*02:02	8.15891	0	0	0	0	0	0	0	0	0	0	0	0	0	0	0	0	0	0	0	0	0	0	0	0	0	0	0	0	0	0	0	0	0	0	0	0	0	1	0	0	0	0	0	0	0	0	0	0
HLA-C*08:02	6.87292	0	0	0	0	1	0	0	0	0	0	0	0	0	0	0	1	0	0	0	0	0	0	0	0	0	0	0	0	1	0	0	0	0	0	2	0	0	1	0	0	0	0	0	0	0	0	0	0
HLA-B*27:05	6.84489	0	0	0	1	0	0	0	0	0	0	0	0	0	1	0	0	0	0	0	0	0	0	0	1	0	0	0	0	1	0	0	0	0	0	0	2	0	0	0	0	0	0	1	0	0	0	1	0
HLA-B*57:01	6.64573	1	0	1	0	0	0	0	0	0	0	0	0	0	2	1	0	0	0	0	0	0	0	0	0	0	0	0	0	1	0	0	0	0	0	0	0	0	0	0	0	0	0	0	0	0	0	0	0
HLA-A*32:01	6.55543	0	0	0	0	0	0	0	0	0	0	0	0	0	0	0	0	0	1	0	0	0	0	0	0	0	0	0	0	0	0	0	0	0	0	0	0	0	0	0	0	0	1	0	0	0	0	0	0
HLA-C*01:02	6.31082	0	0	0	0	0	0	0	0	0	0	0	0	0	0	0	0	0	0	0	0	0	0	0	0	0	0	0	0	1	0	1	0	0	0	1	0	0	1	1	0	0	0	1	0	0	0	0	0
HLA-A*29:02	6.3009	0	0	0	0	0	0	0	0	0	0	0	0	0	0	0	0	0	0	0	0	0	0	0	0	0	0	0	0	0	0	0	0	0	0	0	0	0	0	0	0	0	0	0	0	0	0	0	0
HLA-A*26:01	6.08503	0	0	0	0	0	0	0	0	0	0	1	0	0	0	0	0	1	0	0	0	0	0	0	0	0	0	0	0	0	0	0	0	0	0	0	0	0	0	0	0	0	0	0	0	0	0	0	1
HLA-C*16:01	6.04493	0	0	0	0	0	0	0	0	0	0	0	0	0	0	0	0	0	0	0	0	0	0	0	0	0	0	1	0	0	0	0	0	0	0	1	0	0	0	1	0	0	0	0	0	0	0	0	0
HLA-A*68:01	5.93192	0	0	0	0	0	0	0	0	0	1	0	0	0	1	0	0	0	1	0	0	1	0	0	0	0	0	2	0	0	0	0	0	0	0	0	0	0	0	0	0	0	0	0	0	0	0	0	0
HLA-B*14:02	5.1744	0	0	0	0	0	0	0	0	0	0	0	0	0	1	0	0	0	0	0	0	0	0	0	0	0	0	0	0	0	0	0	0	0	1	0	1	0	1	0	0	0	0	1	1	0	0	0	0
HLA-A*31:01	4.94684	0	0	0	0	0	0	0	1	0	0	0	0	0	0	0	0	0	0	0	0	1	0	0	4	0	0	0	0	0	0	0	0	0	0	0	1	0	0	0	1	0	0	2	0	0	0	2	0
HLA-B*13:02	4.63548	0	0	0	0	0	0	0	0	0	2	0	0	0	3	0	0	0	0	0	0	0	0	0	0	0	0	0	0	0	0	0	0	0	0	2	0	0	0	0	0	0	0	0	0	0	0	0	0
HLA-C*15:02	4.17932	0	0	0	0	0	0	1	0	0	0	0	0	0	0	0	0	0	0	0	0	0	0	0	0	0	0	0	0	0	0	0	0	0	0	1	0	0	0	0	0	0	0	0	0	0	0	0	0
HLA-A*25:01	4.10112	0	0	0	0	0	0	0	0	0	0	1	0	0	0	0	0	1	0	0	0	0	0	0	0	0	0	0	0	0	0	0	0	0	0	0	0	0	0	0	0	0	0	0	0	0	0	0	1
HLA-B*38:01	4.00413	0	0	0	1	0	0	0	0	0	0	0	0	0	0	0	0	0	0	0	1	0	0	0	0	0	0	0	0	0	2	0	0	0	0	0	1	0	1	1	0	0	0	0	0	0	2	0	0
HLA-A*23:01	3.71896	0	0	0	0	0	0	0	0	0	0	0	0	0	0	0	0	0	0	0	0	0	0	0	1	0	0	0	0	0	0	0	0	0	0	2	0	0	0	0	0	0	0	0	0	0	0	0	0
HLA-B*55:01	3.40667	0	1	0	0	0	0	0	0	0	0	0	0	0	0	0	0	0	0	0	1	0	0	2	0	0	0	0	0	0	0	4	0	0	2	0	0	0	0	1	0	0	0	0	0	0	0	0	0
HLA-B*35:03	3.216	0	0	0	0	0	0	0	0	0	0	0	0	0	1	0	0	0	0	0	0	0	1	0	0	0	0	0	0	0	0	1	0	0	0	0	0	0	0	0	0	1	0	0	0	0	0	0	0
HLA-B*49:01	2.96781	0	0	0	0	0	0	0	0	0	0	0	0	0	0	0	0	0	0	0	0	0	0	0	0	0	0	0	0	0	0	0	0	0	1	0	0	0	0	0	0	0	0	0	0	0	0	0	0
HLA-C*07:04	2.91044	0	0	0	0	0	0	0	0	0	0	0	0	0	0	0	0	0	1	0	1	0	0	0	1	0	0	1	0	0	0	0	0	0	0	0	2	0	2	0	0	0	0	0	0	0	0	0	0
HLA-B*37:01	2.65925	0	0	0	0	0	0	0	0	0	0	0	0	0	0	0	0	0	0	0	0	0	0	0	0	0	0	0	0	0	0	0	0	0	0	1	0	0	0	0	0	0	0	0	0	0	0	0	0
HLA-B*40:02	2.49637	0	0	0	0	0	0	0	0	0	0	0	0	0	0	0	0	0	0	0	0	0	0	0	0	0	0	0	0	0	0	0	0	0	0	0	0	0	0	0	0	0	0	0	0	0	0	0	0
HLA-A*30:01	2.47483	0	0	1	0	0	0	0	0	0	0	0	0	0	0	0	0	0	0	0	0	0	0	0	0	0	0	0	0	1	0	0	0	0	0	0	0	0	1	0	2	0	0	5	1	0	0	0	0
HLA-C*14:02	2.3976	0	0	0	0	0	0	0	0	0	0	0	0	0	0	0	0	0	1	0	0	0	0	0	0	0	0	0	0	0	0	0	0	0	0	1	0	0	2	0	0	0	0	0	0	0	0	0	0
HLA-B*39:01	2.14365	0	0	0	0	0	0	0	0	0	0	0	0	0	1	0	0	0	0	1	0	0	0	0	0	0	0	0	0	0	1	0	0	0	0	0	1	0	2	1	0	0	0	0	0	0	2	0	0
HLA-B*50:01	2.00317	0	0	0	0	0	0	0	0	0	0	0	0	0	0	0	0	0	0	0	0	0	0	0	0	0	0	0	1	0	0	0	0	0	1	0	0	0	0	0	0	0	0	0	0	0	0	0	0
HLA-B*35:02	1.93576	0	0	0	0	0	0	0	0	0	0	0	0	0	1	0	0	0	0	0	0	0	1	0	0	0	0	0	0	0	0	1	0	0	0	0	0	0	0	0	0	1	0	0	0	0	0	0	0
HLA-A*02:05	1.83268	0	0	0	0	0	0	0	0	0	0	0	0	0	0	0	0	0	0	0	0	0	0	0	0	0	0	0	0	0	0	0	0	0	0	0	0	0	1	0	0	0	0	0	0	0	0	0	0
HLA-B*14:01	1.8266	0	0	0	0	0	0	0	0	0	0	0	0	0	1	0	0	0	0	0	0	0	0	0	0	0	0	0	0	0	0	0	0	0	1	0	1	0	1	0	0	0	0	1	1	0	0	0	0
HLA-B*52:01	1.72094	0	0	0	0	0	0	0	0	0	4	0	0	0	3	0	0	0	1	0	0	0	0	0	0	0	0	0	0	0	0	0	0	0	1	0	0	0	0	0	0	0	0	0	0	0	0	0	0
HLA-C*12:02	1.67648	0	0	0	0	0	0	0	0	0	0	0	0	0	0	0	0	0	0	0	0	0	0	0	0	0	0	0	0	0	0	0	0	0	0	0	0	0	1	0	0	0	0	0	0	0	0	0	0
HLA-C*17:01	1.67497	0	0	0	0	0	0	0	0	0	0	0	0	0	0	0	0	0	0	0	0	0	0	0	0	0	0	0	0	0	0	0	0	0	0	1	0	0	0	0	0	0	0	0	0	0	0	0	0
HLA-A*30:02	1.63155	0	1	0	0	0	0	0	0	0	0	0	0	0	0	0	0	0	0	0	0	0	0	0	1	2	0	0	0	0	0	0	1	0	0	0	0	0	0	0	0	0	0	1	0	0	0	0	0
HLA-A*68:02	1.54442	0	0	0	0	0	0	0	0	0	0	0	1	0	0	0	0	0	0	0	0	0	0	0	0	0	0	0	1	0	0	0	0	0	0	1	0	0	0	0	0	0	0	0	0	0	0	0	0
HLA-A*33:01	1.52828	1	0	0	3	0	0	0	0	1	0	0	1	0	0	0	0	0	1	0	0	1	0	0	0	0	0	0	0	1	0	0	0	1	1	0	2	1	0	0	0	0	0	0	1	0	0	2	0
HLA-B*58:01	1.39899	1	0	1	0	0	0	1	0	0	0	0	0	0	2	0	0	0	0	0	0	0	0	0	0	0	0	0	0	1	0	0	0	0	0	0	0	0	0	0	0	0	0	0	0	0	0	0	0
HLA-B*56:01	1.23939	0	2	0	0	0	0	0	0	0	0	0	0	0	0	0	0	0	0	0	0	0	0	2	0	0	0	0	0	0	0	4	0	0	1	0	0	0	0	1	0	0	0	0	0	0	0	0	0
HLA-B*39:06	1.1634	0	1	0	0	0	0	0	0	0	0	0	0	0	1	0	0	0	0	1	1	0	0	0	0	0	0	0	0	0	2	0	0	0	0	0	1	0	1	1	0	0	0	0	0	0	2	0	0
HLA-B*45:01	1.13115	0	0	0	0	0	0	0	0	0	0	0	0	0	0	0	0	0	0	0	0	0	0	0	0	0	0	0	1	0	0	0	0	0	0	0	0	0	0	0	0	0	0	0	0	0	0	0	0
HLA-B*41:02	0.975149	0	0	0	0	0	0	0	0	0	0	0	0	0	0	0	0	0	0	0	0	0	0	0	0	0	0	0	0	0	0	0	0	0	2	0	0	0	0	0	0	0	0	0	0	0	0	0	0
HLA-B*35:08	0.853214	0	0	0	0	0	0	0	0	0	0	0	0	0	0	0	0	0	0	0	0	0	1	1	0	0	0	0	0	0	0	0	0	0	0	0	0	0	0	0	0	0	0	0	0	0	0	0	0
HLA-B*41:01	0.828853	0	0	0	0	0	0	0	0	0	0	0	0	0	0	0	0	0	0	0	0	0	0	0	0	0	0	0	1	0	0	0	0	0	1	0	0	0	0	0	0	0	0	0	0	0	0	0	0
HLA-B*27:02	0.828582	1	0	0	0	0	0	0	0	0	0	0	0	0	1	0	0	0	2	0	0	0	0	0	1	0	0	0	0	1	0	0	0	0	0	0	1	0	0	0	0	0	0	2	0	0	0	0	0
HLA-A*66:01	0.797087	0	0	0	0	0	0	0	0	0	0	0	0	0	0	0	0	0	0	0	0	1	0	0	0	0	0	0	0	0	0	0	0	1	0	0	0	0	0	0	0	0	0	0	0	1	0	0	0
HLA-B*15:17	0.695738	0	0	0	0	0	0	0	0	0	0	0	0	0	1	0	0	0	0	0	0	0	0	0	0	0	0	0	0	0	0	0	0	0	0	0	0	0	0	0	0	0	0	1	0	0	0	0	0
HLA-C*15:05	0.670353	0	0	0	0	0	0	0	0	0	0	0	0	0	0	0	0	0	0	0	0	0	0	0	0	0	0	0	0	0	0	0	0	0	0	1	0	0	0	0	0	0	0	0	0	0	0	0	0
HLA-B*53:01	0.641271	0	0	0	0	0	0	0	0	0	0	0	0	0	0	0	0	0	0	0	0	0	0	0	0	0	0	0	0	0	0	1	0	0	0	0	0	0	0	0	0	0	0	0	0	0	0	0	0
HLA-A*33:03	0.629107	0	0	0	3	0	0	0	1	0	0	0	1	0	1	0	0	0	1	0	0	1	0	0	0	0	0	0	0	0	0	0	0	1	1	0	1	1	0	0	1	0	0	0	0	0	0	1	0
HLA-B*44:05	0.594609	0	0	0	0	0	0	0	0	0	0	0	0	0	0	0	0	0	0	0	0	0	0	0	0	0	0	0	0	0	0	0	0	0	0	0	0	0	0	0	0	0	0	0	0	0	0	0	0
HLA-B*07:05	0.572277	0	0	0	0	0	0	0	0	0	0	0	0	0	0	0	0	0	0	0	0	0	3	0	0	0	0	0	0	0	0	1	0	0	0	0	0	1	0	1	0	1	0	0	0	0	0	0	0
HLA-C*16:02	0.565901	0	0	0	0	0	0	0	0	0	0	0	0	0	0	0	0	0	0	0	0	0	0	0	0	0	0	1	0	0	0	0	0	0	0	1	0	0	0	1	0	0	0	0	0	0	0	0	0
HLA-A*29:01	0.521782	0	0	0	0	0	0	0	0	0	0	0	0	0	0	0	0	0	0	0	0	0	0	0	0	0	0	0	0	0	0	0	0	0	0	0	0	0	0	0	0	0	0	0	0	0	0	0	0
HLA-B*47:01	0.508223	0	0	0	0	0	0	0	0	0	0	0	0	0	0	0	0	0	1	0	0	0	0	0	0	1	0	0	0	0	0	0	0	0	0	0	0	0	0	0	0	0	0	0	0	0	0	0	0
HLA-A*03:02	0.484911	1	0	0	0	0	1	1	0	0	0	0	0	0	0	0	0	0	0	0	1	0	0	0	0	0	0	0	0	1	1	0	0	0	0	0	0	0	1	0	3	0	0	1	1	0	0	0	0
HLA-B*15:18	0.477782	0	3	0	1	0	0	0	0	0	0	0	0	0	0	0	0	0	0	0	1	0	0	0	0	0	0	0	0	1	2	0	0	0	0	0	1	0	2	1	0	0	0	1	0	0	2	0	0
HLA-C*03:02	0.44766	0	0	0	0	0	0	0	0	0	0	0	0	0	0	0	0	0	0	0	0	0	0	0	0	0	0	0	0	0	0	0	0	0	0	0	0	0	1	0	0	0	0	0	0	0	0	0	0
HLA-A*02:06	0.372852	0	0	0	0	0	0	0	0	0	0	0	0	0	0	0	0	0	0	0	0	0	0	0	0	0	0	0	0	0	0	0	0	0	0	0	0	0	0	0	0	0	0	0	0	0	0	0	0
HLA-A*24:03	0.366793	0	0	0	0	0	0	0	0	0	0	0	0	0	0	0	0	0	0	0	0	0	0	0	1	0	0	0	0	0	0	0	0	0	0	2	0	0	0	0	0	0	0	0	0	0	0	0	0
HLA-A*30:04	0.286958	0	0	0	0	0	0	0	0	0	0	0	0	0	0	0	0	0	0	0	0	0	0	0	1	2	0	0	0	0	0	0	1	0	0	0	0	0	0	0	0	0	0	1	0	0	0	0	0
HLA-B*15:03	0.264505	0	0	0	0	0	0	0	0	0	0	0	0	0	0	0	0	0	1	0	0	0	0	0	0	1	0	0	0	0	0	0	0	0	0	0	0	0	0	0	0	0	0	1	0	0	0	0	0
HLA-A*69:01	0.26043	0	0	0	0	0	1	0	0	0	0	0	1	0	0	0	0	0	0	0	0	0	0	0	0	0	0	0	1	0	0	0	0	0	0	1	0	0	0	0	0	0	0	0	0	0	0	0	0
HLA-B*51:08	0.230517	0	0	0	0	0	0	0	0	0	0	0	0	0	1	0	0	0	0	0	0	0	0	0	0	0	0	0	0	0	0	1	0	0	0	0	0	0	0	0	1	0	0	0	0	0	0	0	0
HLA-A*26:08	0.20568	0	0	0	0	0	0	0	0	0	0	2	0	0	0	0	0	2	0	0	0	0	0	0	0	0	0	0	0	0	0	0	0	0	0	0	0	0	0	0	0	0	0	0	0	0	0	0	2
HLA-A*34:02	0.174492	0	0	0	0	0	2	0	0	0	0	0	0	1	1	0	0	0	0	0	0	1	0	0	0	0	0	0	1	0	1	0	0	0	0	0	0	2	0	0	0	0	0	0	0	1	1	0	0
HLA-A*02:02	0.169296	0	0	0	0	0	0	0	0	0	0	0	0	0	0	0	0	0	0	0	0	0	0	0	0	0	0	0	0	0	0	0	0	0	0	0	0	0	1	0	0	0	0	0	0	0	0	0	0
HLA-C*16:04	0.150827	0	0	0	0	0	0	0	0	0	0	0	0	0	0	0	0	0	0	0	0	0	0	0	0	0	0	0	0	0	0	0	0	0	0	0	0	0	0	0	0	0	0	0	0	0	0	0	0
HLA-B*48:01	0.136789	0	0	0	0	0	0	0	0	0	0	0	0	0	0	0	0	0	2	0	0	0	0	0	0	0	0	0	0	0	0	0	0	0	0	0	0	0	1	0	0	0	0	0	0	0	0	0	0
HLA-B*57:03	0.133537	0	0	1	0	0	0	0	0	0	0	0	0	0	2	0	0	0	0	0	0	0	0	0	0	0	0	0	0	1	0	0	0	0	0	0	0	0	0	0	0	0	0	0	0	0	0	0	0
HLA-B*44:04	0.110775	0	0	1	0	0	0	0	0	0	0	0	0	0	0	0	0	0	0	0	0	0	0	0	0	0	0	0	0	0	0	0	0	0	0	0	0	0	0	0	0	0	0	0	0	0	0	0	0
HLA-B*15:16	0.109664	0	0	0	0	0	0	0	0	0	0	0	0	0	1	0	0	0	0	0	0	0	0	0	0	0	0	0	0	0	0	0	0	0	0	0	0	0	0	0	0	0	0	0	0	0	0	0	0
HLA-B*15:07	0.109574	0	0	0	0	0	0	0	0	0	0	0	0	0	0	0	0	0	1	0	0	0	0	0	0	1	0	0	0	0	0	0	0	0	0	0	0	0	0	0	0	0	0	0	0	0	0	0	0
HLA-B*51:07	0.101308	0	0	0	0	0	0	0	0	0	4	0	0	0	2	0	0	0	0	0	0	0	0	0	0	0	0	0	0	0	0	1	0	0	1	0	0	0	0	0	0	0	0	0	0	0	0	0	0
HLA-A*02:17	0.0922867	0	0	0	0	0	0	0	0	0	0	0	0	0	0	0	0	0	0	0	0	0	0	0	0	0	0	0	0	0	0	0	0	0	0	0	0	0	0	0	0	0	0	0	0	0	0	0	0
HLA-B*51:09	0.087165	0	0	0	0	0	0	0	0	0	0	0	0	0	1	0	0	0	0	0	0	0	0	0	0	0	0	0	0	0	0	1	0	0	0	0	0	0	0	0	1	0	0	0	0	0	0	0	0
HLA-C*08:01	0.0816773	0	0	0	0	0	0	0	0	0	0	0	0	0	0	0	0	0	0	0	0	0	0	0	0	0	0	0	0	1	0	0	0	0	0	1	0	0	0	0	0	0	0	0	0	0	0	0	0
HLA-B*73:01	0.0804038	0	0	0	0	0	0	0	0	0	0	0	0	0	1	0	0	0	0	1	0	0	0	0	0	0	0	0	0	0	0	0	0	0	0	0	1	0	0	0	0	0	0	1	1	0	0	0	0
HLA-B*50:02	0.0780488	0	0	0	0	0	0	0	0	0	0	0	0	0	0	0	0	0	0	0	0	0	0	0	0	0	0	0	1	0	0	0	0	0	1	0	0	0	0	0	0	0	0	0	0	0	0	0	0
HLA-C*08:03	0.077397	0	0	0	0	0	0	0	0	0	0	0	0	0	0	0	0	0	0	0	0	0	0	0	0	0	0	0	0	1	0	0	0	0	0	1	0	0	0	0	0	0	0	0	0	0	0	0	0
HLA-B*40:06	0.074924	0	0	0	0	0	1	0	0	0	0	0	0	0	0	0	0	0	0	0	0	0	0	0	0	0	0	0	1	0	0	0	0	0	1	0	0	0	0	0	0	0	0	0	0	0	0	0	0
HLA-B*15:24	0.0745561	0	0	0	0	0	0	0	0	0	1	0	0	0	0	0	0	0	2	0	0	0	0	0	0	0	0	0	0	1	0	0	0	0	0	0	0	0	2	0	0	0	0	0	0	0	0	0	0
HLA-B*15:10	0.0742142	0	0	0	1	0	0	0	0	0	0	0	0	0	0	0	0	0	0	0	1	0	0	0	0	0	0	0	0	0	2	0	0	0	0	0	1	0	2	1	0	0	0	0	0	0	2	0	0
HLA-A*74:01	0.072143	0	0	0	0	0	0	0	0	0	0	0	0	0	0	0	0	0	0	0	1	0	0	0	0	0	0	0	0	0	0	0	0	0	0	0	1	0	0	0	2	0	0	1	1	0	0	1	0
HLA-B*07:04	0.0684963	0	0	0	0	0	0	0	0	0	0	0	0	0	0	0	0	0	0	0	0	0	2	0	0	0	0	0	0	0	0	1	0	0	0	0	0	1	0	1	0	0	0	1	0	0	0	0	0
HLA-B*27:07	0.060047	0	0	0	1	0	0	0	0	0	1	0	1	0	1	0	0	0	0	0	0	0	0	0	0	0	0	0	0	1	0	0	0	0	0	0	1	0	0	0	0	0	0	0	0	0	0	0	0
HLA-B*39:24	0.0596751	0	0	0	0	0	0	0	0	0	0	0	0	0	1	0	0	0	0	1	0	0	0	0	0	0	0	0	0	0	0	0	0	0	0	0	1	0	1	1	0	0	0	0	0	0	2	0	0
HLA-B*42:01	0.05656	0	0	0	0	0	0	0	0	0	0	0	0	0	1	0	0	0	0	0	0	0	2	0	0	0	0	0	0	0	0	1	0	0	0	0	0	0	0	1	0	1	0	0	0	0	0	0	0
HLA-B*57:02	0.05641	0	0	1	0	0	0	0	0	0	0	0	0	0	2	0	0	0	0	0	0	0	0	0	0	0	0	0	0	0	0	0	0	0	0	0	0	0	0	0	0	0	0	0	0	0	0	0	0
HLA-C*18:01	0.0548785	0	0	0	0	0	0	0	0	0	0	0	0	0	0	0	0	0	3	0	0	0	0	0	0	0	0	0	0	0	0	0	0	0	0	1	0	0	1	0	0	0	0	0	0	0	0	0	0
HLA-B*51:05	0.0452669	0	0	0	0	0	0	0	0	0	0	0	0	0	0	0	0	0	0	0	0	0	1	0	0	0	0	0	0	0	0	1	0	0	0	0	0	0	0	0	0	0	0	0	0	0	0	0	0
HLA-B*15:09	0.0441451	0	0	0	1	0	0	0	0	0	0	0	0	0	0	0	0	0	0	0	1	0	0	0	0	0	0	0	0	0	2	0	0	0	0	0	1	0	2	1	0	0	0	0	0	0	2	0	0
HLA-B*18:03	0.0396541	0	0	0	0	0	0	0	0	0	0	0	0	0	0	0	0	0	0	0	0	0	0	0	0	0	0	0	0	0	0	0	0	0	0	0	0	0	0	0	0	0	0	0	0	0	0	0	0
HLA-C*15:04	0.0316235	0	0	0	0	0	0	0	0	0	0	0	0	0	0	0	0	0	0	0	0	0	0	0	0	0	0	0	0	0	0	0	0	0	0	0	0	0	0	0	0	0	0	0	0	0	0	0	0
HLA-A*02:04	0.0303377	0	0	0	0	0	0	0	0	0	0	0	0	0	0	0	0	0	0	0	0	0	0	0	0	0	0	0	0	0	0	0	0	0	0	0	0	0	0	0	0	0	0	0	0	0	0	0	0
HLA-C*15:06	0.0256744	0	0	0	0	0	0	1	0	0	0	0	0	0	0	0	0	0	0	0	0	0	0	0	0	0	0	0	0	0	0	0	0	0	0	1	0	0	0	0	0	0	0	0	0	0	0	0	0
HLA-B*15:08	0.0242605	0	0	0	0	0	0	0	0	0	0	1	0	0	0	0	0	0	0	0	0	0	0	0	0	0	0	0	0	0	0	0	0	0	0	0	0	0	1	0	0	0	0	0	0	0	0	0	1
HLA-B*13:01	0.0237366	0	0	0	0	0	0	0	0	0	0	0	0	0	1	0	0	0	1	0	0	0	0	0	0	0	0	0	0	0	0	0	0	0	0	0	0	0	0	0	0	0	0	0	0	0	0	0	0
HLA-B*46:01	0.0235586	0	0	0	0	0	0	0	0	0	0	0	0	0	0	0	0	0	0	0	0	0	0	0	0	0	0	0	0	0	0	0	0	0	0	0	0	0	1	0	0	0	0	0	0	0	0	0	0
HLA-A*74:03	0.0234106	0	0	0	0	0	0	0	0	0	0	0	0	0	0	0	0	0	0	0	1	0	0	0	0	0	0	0	0	0	0	0	0	0	0	0	1	0	0	0	2	0	0	1	1	0	0	1	0
HLA-A*02:11	0.0232207	0	0	0	0	0	0	0	0	0	0	0	0	0	0	0	0	0	0	0	0	0	0	0	0	0	0	0	0	0	0	0	0	0	0	0	0	0	0	0	0	0	0	0	0	0	0	0	0
HLA-C*14:03	0.0229627	0	0	0	0	0	0	0	0	0	0	0	0	0	0	0	0	0	1	0	0	0	0	0	0	0	0	0	0	0	0	0	0	0	0	1	0	0	2	0	0	0	0	0	0	0	0	0	0
HLA-A*01:03	0.0223827	0	0	0	0	0	0	0	0	0	0	1	0	0	0	0	0	1	0	0	0	0	0	0	0	1	0	0	0	0	0	0	1	0	0	2	0	0	0	0	0	0	0	0	0	0	0	0	1
HLA-A*24:07	0.0220568	0	0	0	0	0	0	0	0	0	0	0	0	0	0	0	0	0	0	0	0	0	0	0	1	0	0	0	0	0	0	0	0	0	0	2	0	0	0	0	0	0	0	0	0	0	0	0	0
HLA-A*25:02	0.0218468	0	0	0	0	0	0	0	0	0	0	0	0	0	0	0	0	0	0	0	0	0	0	0	0	0	0	0	0	0	0	0	0	0	0	0	0	0	0	0	0	0	0	1	0	0	0	0	0
HLA-A*80:01	0.0216908	0	0	0	0	0	0	0	0	0	0	0	0	0	0	0	0	0	0	0	0	0	0	0	0	1	0	0	0	0	0	0	1	0	0	0	0	0	0	0	0	0	0	1	0	0	0	0	0
HLA-B*27:03	0.0215148	0	0	0	1	0	0	0	0	0	0	0	0	0	1	0	0	0	0	0	0	0	0	0	1	0	0	0	0	1	0	0	0	0	0	0	2	0	0	0	0	0	0	2	0	0	0	1	0
HLA-C*04:03	0.0208509	0	0	0	0	0	0	0	0	0	0	0	0	0	0	0	0	0	3	0	0	0	0	0	0	0	0	0	0	1	0	0	0	0	0	2	0	0	0	0	0	0	0	1	0	0	0	0	0
HLA-A*01:02	0.020391	0	0	0	0	0	0	0	0	0	0	1	0	0	0	0	0	1	0	0	0	0	0	0	0	1	0	0	0	0	0	0	1	0	0	0	0	0	0	0	0	0	0	0	0	0	0	0	1
HLA-B*07:10	0.020359	0	0	0	1	0	0	0	0	0	0	0	0	0	0	0	0	0	0	0	0	2	1	0	0	0	0	0	0	0	0	0	0	0	0	0	1	1	1	0	0	0	0	0	1	0	0	0	0
HLA-B*39:31	0.020337	0	0	0	0	0	0	0	0	0	1	0	0	0	1	0	0	0	0	1	0	0	0	0	0	0	0	0	0	0	0	0	0	0	1	0	1	0	1	0	0	0	0	0	0	0	1	0	0
HLA-A*02:20	0.020203	0	0	0	0	0	0	0	0	0	0	0	0	0	0	0	0	0	0	0	0	0	0	0	0	0	0	0	0	0	0	0	0	0	0	0	0	0	0	0	0	0	0	0	0	0	0	0	0
HLA-B*39:10	0.020099	0	0	0	0	0	0	0	0	0	1	0	0	0	1	0	0	0	0	0	0	0	2	0	0	0	0	0	0	0	0	1	0	0	0	0	0	0	1	1	0	1	0	0	0	0	0	0	0
HLA-A*02:22	0.019863	0	0	0	0	0	0	0	0	0	0	0	0	0	0	0	0	0	0	0	0	0	0	0	0	0	0	0	0	0	0	0	0	0	0	0	0	0	1	0	0	0	0	0	0	0	0	0	0
HLA-B*27:09	0.019819	0	0	0	1	0	0	0	0	0	1	0	0	0	1	0	0	0	0	0	0	0	0	0	0	0	0	0	0	1	0	0	0	0	0	0	2	0	0	0	0	0	0	0	0	0	0	0	0
HLA-B*27:14	0.019709	0	0	0	1	0	0	0	0	0	0	0	1	0	1	0	0	0	0	0	0	0	0	0	0	0	0	0	0	1	0	0	0	0	0	0	2	0	0	0	0	0	0	1	0	1	0	1	0
HLA-A*33:05	0.019561	1	0	0	3	0	0	0	0	1	0	0	1	0	0	0	0	0	1	0	0	1	0	0	0	0	0	0	0	1	0	0	0	1	1	0	2	1	0	0	0	0	0	0	1	0	0	2	0
HLA-B*39:05	0.0193551	0	0	0	1	0	0	0	0	0	0	0	0	0	0	0	0	0	0	0	0	0	0	0	0	0	0	0	0	0	2	0	0	0	0	0	1	0	1	1	0	0	0	0	0	0	2	0	0
HLA-B*15:39	0.0193131	0	0	0	0	0	0	0	0	0	0	0	0	0	0	0	0	0	1	0	0	0	0	0	0	1	0	0	0	0	0	0	0	0	0	0	0	0	0	0	0	0	0	0	0	0	0	0	0
HLA-B*42:02	0.0191231	0	0	0	0	0	0	0	0	0	0	0	0	0	1	0	0	0	0	0	0	0	1	0	0	0	0	0	0	0	0	1	0	0	0	0	0	0	1	1	0	0	0	1	0	0	0	0	0
HLA-A*36:01	0.0187631	0	0	0	0	0	0	0	0	0	0	1	0	0	0	0	0	1	0	0	0	0	0	0	0	1	0	0	0	0	0	0	1	0	0	0	0	0	0	0	0	0	0	1	0	0	0	0	1
HLA-B*08:09	0.0187171	0	0	0	0	0	0	0	0	0	0	0	0	0	0	0	0	0	0	0	3	0	0	0	1	0	0	3	0	0	0	1	0	0	0	0	0	0	1	0	0	0	0	2	4	0	0	0	0
HLA-B*58:02	0.0185511	0	0	1	0	0	0	0	0	0	0	0	0	0	2	0	0	0	0	0	0	0	0	0	0	0	0	0	0	1	0	0	0	0	0	0	0	0	0	0	0	0	0	0	0	0	0	0	0
HLA-B*67:01	0.0184691	0	0	0	0	0	0	0	0	0	1	0	0	0	1	0	0	0	0	0	0	0	2	0	0	0	0	0	0	0	0	1	0	0	0	0	0	0	0	1	0	1	0	0	0	0	0	0	0
HLA-C*15:11	0.0182692	0	0	0	0	0	0	0	0	0	0	0	0	0	0	0	0	0	0	0	0	0	0	0	0	0	0	0	0	0	0	0	0	0	0	1	0	0	0	0	0	0	0	0	0	0	0	0	0
HLA-B*51:02	0.0182532	0	0	0	0	0	0	0	0	0	0	0	0	0	0	0	0	0	0	0	0	0	1	0	0	0	0	0	0	0	0	2	0	0	0	0	0	0	0	0	0	0	0	0	0	0	0	0	0
HLA-A*32:04	0.0181652	0	0	0	0	0	0	0	0	0	0	0	0	0	0	0	0	0	1	0	0	0	0	0	0	0	0	1	0	0	0	0	0	0	0	0	0	0	0	0	0	0	0	1	0	0	0	0	0
HLA-B*27:12	0.0181572	0	0	0	1	0	0	0	0	0	1	0	0	0	1	0	0	0	0	1	0	0	0	0	0	0	0	0	0	1	0	0	0	0	0	0	1	0	0	0	0	0	0	0	0	0	0	0	0
HLA-A*68:03	0.0178932	0	0	0	0	0	0	0	0	1	1	0	1	0	1	0	0	0	1	0	0	1	0	0	0	0	0	2	0	0	0	0	0	1	0	0	1	0	0	0	0	0	0	0	0	0	0	1	0
HLA-B*81:01	0.0177932	0	0	0	0	0	0	0	0	0	1	0	0	0	1	0	0	0	0	0	0	0	2	0	0	0	0	0	0	0	0	1	0	0	0	0	0	0	0	1	0	1	0	0	0	0	0	0	0
HLA-B*07:09	0.0177152	0	1	0	0	0	0	0	0	0	0	0	0	0	0	0	0	0	0	0	1	0	2	1	0	0	0	0	0	0	0	1	0	0	0	0	0	0	0	0	0	0	0	0	0	0	0	0	0
HLA-B*27:08	0.0176652	0	0	0	1	0	0	0	0	0	1	0	0	0	1	0	0	0	0	1	0	0	0	0	0	0	0	0	0	1	0	0	0	0	0	0	1	0	0	0	0	0	0	1	0	0	0	0	0
HLA-B*27:10	0.0174692	0	0	0	2	0	0	0	0	0	0	0	0	0	0	0	0	0	0	0	0	0	0	0	1	0	0	0	0	1	0	0	0	0	0	0	2	0	0	0	0	0	0	2	0	0	0	1	0
HLA-B*35:12	0.0173892	0	0	0	0	0	0	0	0	0	0	0	0	0	1	0	0	0	0	0	0	0	1	0	0	0	0	0	0	0	0	1	0	0	0	0	0	0	0	0	0	1	0	0	0	0	0	0	0
HLA-A*02:24	0.0173792	0	0	0	0	0	0	0	0	0	0	0	0	0	0	0	0	0	0	0	0	0	0	0	0	0	0	0	0	0	0	0	0	0	0	0	0	0	0	0	0	0	0	0	0	0	0	0	0
HLA-B*35:17	0.0173093	0	0	0	0	0	0	0	0	0	0	0	0	0	0	0	0	0	0	0	0	0	1	1	0	0	0	0	0	0	0	1	0	0	0	0	0	0	0	0	0	0	0	0	0	0	0	0	0
HLA-B*44:09	0.0173033	0	0	1	0	0	0	0	0	0	0	0	0	0	0	0	0	0	0	0	0	0	0	0	0	0	0	0	0	0	0	0	0	0	0	0	0	0	0	0	0	0	0	0	0	0	0	0	0
HLA-B*35:41	0.0172333	0	0	0	0	0	0	0	0	0	0	0	0	0	0	0	0	0	0	0	0	0	1	0	0	0	0	0	0	0	0	1	0	0	0	0	0	0	0	0	0	0	0	0	0	0	0	0	0
HLA-A*34:01	0.00963977	0	0	0	0	0	0	0	0	0	0	0	0	0	1	0	0	0	0	0	0	1	0	0	0	0	0	0	0	0	0	0	0	1	0	0	1	0	0	0	0	0	0	0	0	1	0	1	0
HLA-C*17:03	0.00883581	0	0	0	0	0	0	0	0	0	0	0	0	0	0	0	0	0	0	0	0	0	0	0	0	0	0	0	0	0	0	0	0	0	0	1	0	0	0	0	0	0	0	0	0	0	0	0	0
HLA-A*26:05	0.00879781	0	0	0	0	0	0	0	0	0	0	1	0	0	0	0	0	1	0	0	0	0	0	0	0	0	0	0	0	0	0	0	0	0	0	0	0	0	0	0	0	0	0	1	0	0	0	0	1
HLA-A*26:07	0.00854982	0	0	0	0	0	0	0	0	0	0	0	0	0	0	0	0	0	0	0	0	0	0	0	0	0	0	0	0	0	0	0	0	0	0	0	0	0	0	0	0	0	0	1	0	0	0	0	0
HLA-A*02:07	0.00608591	0	0	0	0	0	0	0	0	0	0	0	0	0	0	0	0	0	0	0	0	0	0	0	0	0	0	0	0	0	0	0	0	0	0	0	0	0	0	0	0	0	0	0	0	0	0	0	0
HLA-B*44:27	0.00530993	0	0	1	0	0	0	0	0	0	0	0	0	0	0	0	0	0	0	0	0	0	0	0	0	0	0	0	0	0	0	0	0	0	0	0	0	0	0	0	0	0	0	0	0	0	0	0	0
HLA-A*02:30	0.00527393	0	0	0	0	0	0	0	0	0	0	0	0	0	0	0	0	0	0	0	0	0	0	0	0	0	0	0	0	0	0	0	0	0	0	0	0	0	0	0	0	0	0	0	0	0	0	0	0
HLA-C*02:10	0.00509193	0	0	0	0	0	0	0	0	0	0	0	0	0	0	0	0	0	0	0	0	0	0	0	0	0	0	0	0	0	0	0	0	0	0	0	0	0	1	0	0	0	0	0	0	0	0	0	0
HLA-B*78:01	0.00505394	0	0	0	0	0	0	0	0	0	0	0	0	0	1	0	0	0	0	0	0	0	1	0	0	0	0	0	0	0	0	3	0	0	1	0	0	0	0	0	0	0	0	0	0	0	0	0	0
HLA-A*02:08	0.00439395	0	0	0	0	0	0	0	0	0	0	0	0	0	0	0	0	0	0	0	0	0	0	0	0	0	0	0	0	0	0	0	0	0	0	1	0	0	1	0	0	0	0	0	0	0	0	0	0
HLA-C*06:17	0.00408396	0	0	0	1	0	0	0	0	0	0	0	0	0	0	0	0	0	0	0	1	0	0	0	0	0	0	0	0	0	0	0	0	0	0	0	2	0	0	0	0	0	0	2	0	0	0	0	0
HLA-C*07:18	0.00384796	0	0	0	0	0	0	0	0	0	0	0	1	0	0	0	0	0	0	0	1	0	0	0	0	0	0	0	0	0	0	0	0	0	1	0	2	0	0	0	0	0	0	2	0	0	0	0	0
HLA-A*29:10	0.00384196	0	0	0	0	0	0	0	0	0	0	0	0	0	0	0	0	0	0	0	0	0	0	0	0	0	0	0	0	0	0	0	0	0	0	0	0	0	0	0	0	0	0	0	0	0	0	0	0
HLA-B*18:05	0.00372596	0	0	0	0	0	0	0	0	0	0	0	0	0	0	0	0	0	0	0	0	0	0	0	0	0	0	0	0	0	0	0	0	0	0	0	0	0	0	0	0	0	0	0	0	0	0	0	0
HLA-B*54:01	0.00348597	0	2	0	0	0	0	0	0	0	0	0	0	0	0	0	0	0	0	0	1	0	0	2	0	0	0	0	0	0	0	5	0	0	1	0	0	0	0	1	0	0	0	0	0	0	0	0	0
HLA-C*12:05	0.00258598	0	0	0	0	0	0	0	0	0	0	0	0	0	0	0	0	0	0	0	0	0	0	0	0	0	0	0	0	0	0	0	0	0	0	0	0	0	0	0	0	0	0	0	0	0	0	0	0
HLA-A*02:35	0.00255998	0	0	0	0	0	0	0	0	0	0	0	0	0	0	0	0	0	0	0	0	0	0	0	0	0	0	0	0	0	0	0	0	0	0	0	0	0	0	0	0	0	0	0	0	0	0	0	0
HLA-B*15:02	0.00233199	0	0	0	0	0	0	0	0	0	0	0	0	0	0	0	0	0	0	0	0	0	0	0	0	0	0	0	0	0	0	0	0	0	0	0	0	0	0	0	0	0	0	0	0	0	0	0	0
HLA-B*44:29	0.00219599	0	0	1	0	0	0	0	0	0	0	0	0	0	0	0	0	0	0	0	0	0	0	0	0	0	0	0	0	0	0	0	0	0	0	0	0	0	0	0	0	0	0	0	0	0	0	0	0
HLA-C*02:09	0.00206599	0	0	0	0	0	0	0	0	0	0	0	0	0	0	0	0	0	0	0	0	0	0	0	0	0	0	0	0	0	0	0	0	0	0	0	0	0	1	0	0	0	0	0	0	0	0	0	0
HLA-B*55:02	0.00201199	0	2	0	0	0	0	0	0	0	0	0	0	0	0	0	0	0	0	0	1	0	0	2	0	0	0	0	0	0	0	5	0	0	1	0	0	0	0	1	0	0	0	0	0	0	0	0	0
HLA-C*07:19	0.00188799	0	0	0	0	0	0	0	0	0	0	0	0	0	0	0	0	0	1	0	0	0	0	0	0	0	0	0	0	0	0	0	0	0	0	0	1	0	0	1	0	0	0	1	0	0	0	0	0
HLA-A*02:03	0.00168399	0	0	0	0	0	0	0	0	0	0	0	0	0	0	0	0	0	0	0	0	0	0	0	0	0	0	0	0	0	0	0	0	0	0	0	0	0	1	0	0	0	0	0	0	0	0	0	0
HLA-C*07:27	0.00162199	0	0	0	0	0	0	0	0	0	0	0	0	0	0	0	0	0	1	0	0	0	0	0	0	0	0	0	0	0	0	0	0	0	0	0	1	0	0	0	0	0	0	1	0	0	0	0	0
HLA-B*35:04	0.00156199	0	0	0	0	0	0	0	0	0	0	0	0	0	1	0	0	0	0	0	0	0	1	0	0	0	0	0	0	0	0	1	0	0	0	0	0	0	0	0	0	1	0	0	0	0	0	0	0
HLA-A*03:05	0.00148999	1	0	0	0	0	1	1	0	0	0	0	0	0	0	0	0	0	0	0	1	0	0	0	0	0	0	0	0	1	0	0	0	0	0	0	0	1	1	0	2	0	0	2	1	0	0	0	0
HLA-B*35:05	0.001418	0	0	0	0	0	0	0	0	0	0	0	0	0	0	0	0	0	0	0	0	0	1	1	0	0	0	0	0	0	0	1	0	0	0	0	0	0	0	0	0	0	0	0	0	0	0	0	0
HLA-B*15:33	0.001368	0	0	0	0	0	0	0	0	0	0	0	0	0	0	0	0	0	1	0	0	0	0	0	0	1	0	0	0	0	0	0	0	0	0	0	0	0	0	0	0	0	0	0	0	0	0	0	0
HLA-B*51:29	0.001284	0	0	0	0	0	0	0	0	0	0	0	0	0	0	0	0	0	0	0	0	0	1	0	0	0	0	0	0	0	0	1	0	0	0	0	0	0	0	0	0	0	0	0	0	0	0	0	0
HLA-B*18:04	0.00126	0	0	0	0	0	0	0	0	0	0	0	0	0	0	0	0	0	0	0	0	0	0	0	0	0	0	0	0	0	0	0	0	0	0	0	0	0	0	0	0	0	0	0	0	0	0	0	0
HLA-B*38:02	0.001258	0	0	0	0	0	0	0	0	0	0	0	0	0	0	0	0	0	0	0	1	0	0	0	0	0	0	0	0	0	2	0	0	0	0	0	1	0	1	1	0	0	0	0	0	0	2	0	0
HLA-C*07:10	0.001248	0	0	0	0	0	0	0	0	0	0	0	0	0	0	0	0	0	1	0	0	0	0	0	0	0	0	0	0	0	0	0	0	0	0	0	1	0	0	0	0	0	0	1	0	0	0	0	0
HLA-B*14:03	0.001246	0	0	0	0	0	0	0	0	0	0	0	0	0	0	0	0	0	0	0	0	0	1	0	0	0	0	0	0	0	0	0	0	0	1	0	1	0	1	0	0	0	0	1	1	0	0	0	0
HLA-C*12:04	0.00123	0	0	0	0	0	0	0	0	0	0	0	0	0	0	0	0	0	0	0	1	0	0	0	0	0	0	0	0	0	0	0	0	0	0	0	0	0	0	0	0	0	0	0	0	0	0	0	0
HLA-B*47:02	0.001226	0	0	0	0	0	0	0	0	0	0	0	0	0	0	0	0	0	1	0	0	0	0	0	0	1	0	0	0	0	0	0	0	0	0	0	0	0	0	0	0	0	0	0	0	0	0	0	0
HLA-B*15:12	0.00119	0	0	0	0	0	0	0	0	0	0	0	0	0	0	0	0	0	1	0	0	0	0	0	0	1	0	0	0	0	0	0	0	0	0	0	0	0	0	0	0	0	0	0	0	0	0	0	0
HLA-C*07:22	0.001154	0	0	0	0	0	0	0	0	0	0	0	1	0	1	0	0	0	0	0	1	0	0	0	0	0	0	0	0	0	0	0	0	0	1	0	2	0	0	0	0	0	0	1	0	0	0	0	0
HLA-C*12:16	0.001146	0	0	0	0	0	0	0	0	0	0	0	0	0	1	0	0	0	0	0	0	0	0	0	0	0	0	0	0	0	0	0	0	0	0	0	1	0	1	0	0	0	0	1	0	0	0	0	0
HLA-C*15:09	0.001128	0	0	0	0	0	0	0	0	0	0	0	0	0	0	0	0	0	0	0	0	0	0	0	0	0	0	0	0	0	0	0	0	0	0	0	0	0	0	0	0	0	0	0	0	0	0	0	0
HLA-B*07:06	0.001124	0	0	0	0	0	0	0	0	0	0	0	0	0	0	0	0	0	0	0	0	0	3	0	0	0	0	0	0	0	0	1	0	0	0	0	0	1	0	1	0	1	0	0	0	0	0	0	0
HLA-A*11:02	0.001076	0	0	0	0	0	2	0	0	0	0	0	0	1	0	0	0	0	0	0	0	0	0	0	0	0	0	0	1	0	2	0	0	0	0	0	0	0	0	0	2	0	0	0	0	0	2	0	0
HLA-A*01:06	0.001058	0	0	0	0	0	0	0	0	0	0	1	0	0	0	0	0	0	0	0	0	0	0	0	0	1	0	0	0	0	0	0	1	0	0	0	0	0	0	0	0	0	0	1	0	0	0	0	1
HLA-A*11:12	0.00102	0	0	0	0	0	2	0	0	0	0	0	0	1	0	0	0	0	0	0	0	0	0	0	0	0	0	0	1	0	2	0	0	0	0	0	0	0	0	0	2	0	0	0	0	0	2	0	0
HLA-A*02:27	0.001014	0	0	0	0	0	0	0	0	0	0	0	0	0	0	0	0	0	0	0	0	0	0	0	0	0	0	0	0	0	0	0	0	0	0	0	0	0	0	0	0	0	0	0	0	0	0	0	0
	Average Epitope Number
[truncated: 54 more columns]

## Sheet: East Asian Missense AEN
HLA allele	HLA allele positive rate(%)	Missense01 SB epitope number	Missense02 SB epitope number	Missense03 SB epitope number	Missense04 SB epitope number	Missense05 SB epitope number	Missense06 SB epitope number	Missense07 SB epitope number	Missense08 SB epitope number	Missense09 SB epitope number	Missense10 SB epitope number	Missense11 SB epitope number	Missense12 SB epitope number	Missense13 SB epitope number	Missense14 SB epitope number	Missense15 SB epitope number	Missense16 SB epitope number	Missense17 SB epitope number	Missense18 SB epitope number	Missense19 SB epitope number	Missense20 SB epitope number	Missense21 SB epitope number	Missense22 SB epitope number	Missense23 SB epitope number	Missense24 SB epitope number	Missense25 SB epitope number	Missense26 SB epitope number	Missense27 SB epitope number	Missense28 SB epitope number	Missense29 SB epitope number	Missense30 SB epitope number	Missense31 SB epitope number	Missense32 SB epitope number	Missense33 SB epitope number	Missense34 SB epitope number	Missense35 SB epitope number	Missense36 SB epitope number	Missense37 SB epitope number	Missense38 SB epitope number	Missense39 SB epitope number	Missense40 SB epitope number	Missense41 SB epitope number	Missense42 SB epitope number	Missense43 SB epitope number	Missense44 SB epitope number	Missense45 SB epitope number	Missense46 SB epitope number	Missense47 SB epitope number	Missense48 SB epitope number
HLA-A*24:02	33.9305	0	0	0	0	0	0	0	0	0	0	0	0	0	0	0	0	0	0	0	0	0	0	0	1	0	0	0	0	0	0	0	0	0	0	2	0	0	0	0	0	0	0	0	0	0	0	0	0
HLA-A*11:01	32.9272	0	0	0	0	0	2	0	0	0	0	0	0	1	0	0	0	0	0	0	0	0	0	0	0	0	0	0	1	0	2	0	0	0	0	0	0	0	0	0	2	0	0	0	0	0	2	0	0
HLA-C*01:02	28.9246	0	0	0	0	0	0	0	0	0	0	0	0	0	0	0	0	0	0	0	0	0	0	0	0	0	0	0	0	1	0	1	0	0	0	1	0	0	1	1	0	0	0	1	0	0	0	0	0
HLA-C*07:02	24.9945	0	0	0	0	0	0	0	0	0	0	0	0	0	0	0	0	0	1	0	0	0	0	0	0	0	0	0	0	0	0	0	0	0	0	0	1	0	0	0	0	0	0	1	0	0	0	0	0
HLA-A*02:01	20.5251	0	0	0	0	0	0	0	0	0	0	0	0	0	0	0	0	0	0	0	0	0	0	0	0	0	0	0	0	0	0	0	0	0	0	0	0	0	0	0	0	0	0	0	0	0	0	0	0
HLA-A*33:03	20.3245	0	0	0	3	0	0	0	1	0	0	0	1	0	1	0	0	0	1	0	0	1	0	0	0	0	0	0	0	0	0	0	0	1	1	0	1	1	0	0	1	0	0	0	0	0	0	1	0
HLA-C*03:04	18.0777	0	0	0	0	0	0	0	0	0	0	0	0	0	0	0	0	0	0	0	0	0	0	0	0	0	0	0	0	0	0	0	0	0	0	0	0	0	1	0	0	0	0	0	0	0	0	0	0
HLA-C*08:01	17.0894	0	0	0	0	0	0	0	0	0	0	0	0	0	0	0	0	0	0	0	0	0	0	0	0	0	0	0	0	1	0	0	0	0	0	1	0	0	0	0	0	0	0	0	0	0	0	0	0
HLA-B*46:01	16.0669	0	0	0	0	0	0	0	0	0	0	0	0	0	0	0	0	0	0	0	0	0	0	0	0	0	0	0	0	0	0	0	0	0	0	0	0	0	1	0	0	0	0	0	0	0	0	0	0
HLA-B*40:01	15.8757	0	0	0	0	0	0	0	0	0	0	0	0	0	0	0	0	0	1	0	0	0	0	0	0	0	0	0	0	0	0	0	0	0	0	0	0	0	0	0	0	0	0	0	0	0	0	0	0
HLA-C*03:03	13.8618	0	0	0	0	0	0	0	0	0	0	0	0	0	0	0	0	0	0	0	0	0	0	0	0	0	0	0	0	0	0	0	0	0	0	0	0	0	1	0	0	0	0	0	0	0	0	0	0
HLA-B*51:01	11.732	0	0	0	0	0	0	0	0	0	0	0	0	0	0	0	0	0	0	0	0	0	0	0	0	0	0	0	0	0	0	2	0	0	0	0	0	0	0	0	0	0	0	0	0	0	0	0	0
HLA-B*58:01	11.5458	1	0	1	0	0	0	1	0	0	0	0	0	0	2	0	0	0	0	0	0	0	0	0	0	0	0	0	0	1	0	0	0	0	0	0	0	0	0	0	0	0	0	0	0	0	0	0	0
HLA-C*03:02	11.3971	0	0	0	0	0	0	0	0	0	0	0	0	0	0	0	0	0	0	0	0	0	0	0	0	0	0	0	0	0	0	0	0	0	0	0	0	0	1	0	0	0	0	0	0	0	0	0	0
HLA-A*02:07	10.924	0	0	0	0	0	0	0	0	0	0	0	0	0	0	0	0	0	0	0	0	0	0	0	0	0	0	0	0	0	0	0	0	0	0	0	0	0	0	0	0	0	0	0	0	0	0	0	0
HLA-A*02:06	9.79024	0	0	0	0	0	0	0	0	0	0	0	0	0	0	0	0	0	0	0	0	0	0	0	0	0	0	0	0	0	0	0	0	0	0	0	0	0	0	0	0	0	0	0	0	0	0	0	0
HLA-C*14:02	9.72658	0	0	0	0	0	0	0	0	0	0	0	0	0	0	0	0	0	1	0	0	0	0	0	0	0	0	0	0	0	0	0	0	0	0	1	0	0	2	0	0	0	0	0	0	0	0	0	0
HLA-C*04:01	9.62789	0	0	0	0	0	0	0	0	0	0	0	0	0	0	0	0	0	3	0	0	0	0	0	0	0	0	0	0	1	0	0	0	0	0	1	0	0	1	0	0	0	0	1	0	0	0	0	0
HLA-B*15:01	9.57696	0	0	0	0	0	0	0	0	0	0	0	0	0	0	0	0	0	1	0	0	0	0	0	0	1	0	0	0	0	0	0	0	0	0	0	0	0	0	0	0	0	0	0	0	0	0	0	0
HLA-B*15:02	8.99183	0	0	0	0	0	0	0	0	0	0	0	0	0	0	0	0	0	0	0	0	0	0	0	0	0	0	0	0	0	0	0	0	0	0	0	0	0	0	0	0	0	0	0	0	0	0	0	0
HLA-B*44:03	8.75006	0	0	1	0	0	0	0	0	0	0	0	0	0	0	0	0	0	0	0	0	0	0	0	0	0	0	0	0	0	0	0	0	0	0	0	0	0	0	0	0	0	0	0	0	0	0	0	0
HLA-C*06:02	8.74484	0	0	0	1	0	0	0	0	0	0	0	0	0	0	0	0	0	0	0	1	0	0	0	0	0	0	0	0	0	0	0	0	0	0	0	2	0	0	0	0	0	0	2	0	0	0	0	0
HLA-A*02:03	8.40041	0	0	0	0	0	0	0	0	0	0	0	0	0	0	0	0	0	0	0	0	0	0	0	0	0	0	0	0	0	0	0	0	0	0	0	0	0	1	0	0	0	0	0	0	0	0	0	0
HLA-B*35:01	7.8647	0	0	0	0	0	0	0	0	0	0	0	0	0	0	0	0	0	0	0	0	0	1	0	0	0	0	0	0	0	0	1	0	0	0	0	0	0	0	0	0	0	0	0	0	0	0	0	0
HLA-C*12:02	7.80899	0	0	0	0	0	0	0	0	0	0	0	0	0	0	0	0	0	0	0	0	0	0	0	0	0	0	0	0	0	0	0	0	0	0	0	0	0	1	0	0	0	0	0	0	0	0	0	0
HLA-A*31:01	7.46118	0	0	0	0	0	0	0	1	0	0	0	0	0	0	0	0	0	0	0	0	1	0	0	4	0	0	0	0	0	0	0	0	0	0	0	1	0	0	0	1	0	0	2	0	0	0	2	0
HLA-B*13:01	7.19759	0	0	0	0	0	0	0	0	0	0	0	0	0	1	0	0	0	1	0	0	0	0	0	0	0	0	0	0	0	0	0	0	0	0	0	0	0	0	0	0	0	0	0	0	0	0	0	0
HLA-A*26:01	6.90937	0	0	0	0	0	0	0	0	0	0	1	0	0	0	0	0	1	0	0	0	0	0	0	0	0	0	0	0	0	0	0	0	0	0	0	0	0	0	0	0	0	0	0	0	0	0	0	1
HLA-B*54:01	6.5752	0	2	0	0	0	0	0	0	0	0	0	0	0	0	0	0	0	0	0	1	0	0	2	0	0	0	0	0	0	0	5	0	0	1	0	0	0	0	1	0	0	0	0	0	0	0	0	0
HLA-B*52:01	6.39181	0	0	0	0	0	0	0	0	0	4	0	0	0	3	0	0	0	1	0	0	0	0	0	0	0	0	0	0	0	0	0	0	0	1	0	0	0	0	0	0	0	0	0	0	0	0	0	0
HLA-B*40:02	6.3835	0	0	0	0	0	0	0	0	0	0	0	0	0	0	0	0	0	0	0	0	0	0	0	0	0	0	0	0	0	0	0	0	0	0	0	0	0	0	0	0	0	0	0	0	0	0	0	0
HLA-B*40:06	5.54776	0	0	0	0	0	1	0	0	0	0	0	0	0	0	0	0	0	0	0	0	0	0	0	0	0	0	0	1	0	0	0	0	0	1	0	0	0	0	0	0	0	0	0	0	0	0	0	0
HLA-C*15:02	5.23233	0	0	0	0	0	0	1	0	0	0	0	0	0	0	0	0	0	0	0	0	0	0	0	0	0	0	0	0	0	0	0	0	0	0	1	0	0	0	0	0	0	0	0	0	0	0	0	0
HLA-A*01:01	5.1497	0	0	0	0	0	0	0	0	0	0	1	0	0	0	0	0	1	0	0	0	0	0	0	0	1	0	0	0	0	0	0	1	0	0	1	0	0	0	0	0	0	0	0	0	0	0	0	1
HLA-B*38:02	5.06085	0	0	0	0	0	0	0	0	0	0	0	0	0	0	0	0	0	0	0	1	0	0	0	0	0	0	0	0	0	2	0	0	0	0	0	1	0	1	1	0	0	0	0	0	0	2	0	0
HLA-B*07:02	4.95687	0	0	0	0	0	0	0	0	0	0	0	0	0	0	0	0	0	0	0	0	0	3	0	0	0	0	0	0	0	0	1	0	0	0	0	0	1	0	1	0	1	0	0	0	0	0	0	0
HLA-C*07:01	4.88321	0	0	0	0	0	0	0	0	0	0	0	1	0	0	0	0	0	0	0	1	0	0	0	0	0	0	0	0	0	0	0	0	0	1	0	2	0	0	0	0	0	0	2	0	0	0	0	0
HLA-C*14:03	4.49123	0	0	0	0	0	0	0	0	0	0	0	0	0	0	0	0	0	1	0	0	0	0	0	0	0	0	0	0	0	0	0	0	0	0	1	0	0	2	0	0	0	0	0	0	0	0	0	0
HLA-B*13:02	4.39169	0	0	0	0	0	0	0	0	0	2	0	0	0	3	0	0	0	0	0	0	0	0	0	0	0	0	0	0	0	0	0	0	0	0	2	0	0	0	0	0	0	0	0	0	0	0	0	0
HLA-A*30:01	4.35735	0	0	1	0	0	0	0	0	0	0	0	0	0	0	0	0	0	0	0	0	0	0	0	0	0	0	0	0	1	0	0	0	0	0	0	0	0	1	0	2	0	0	5	1	0	0	0	0
HLA-B*55:02	4.09958	0	2	0	0	0	0	0	0	0	0	0	0	0	0	0	0	0	0	0	1	0	0	2	0	0	0	0	0	0	0	5	0	0	1	0	0	0	0	1	0	0	0	0	0	0	0	0	0
HLA-B*48:01	3.85019	0	0	0	0	0	0	0	0	0	0	0	0	0	0	0	0	0	2	0	0	0	0	0	0	0	0	0	0	0	0	0	0	0	0	0	0	0	1	0	0	0	0	0	0	0	0	0	0
HLA-B*07:05	3.42821	0	0	0	0	0	0	0	0	0	0	0	0	0	0	0	0	0	0	0	0	0	3	0	0	0	0	0	0	0	0	1	0	0	0	0	0	1	0	1	0	1	0	0	0	0	0	0	0
HLA-B*39:01	3.34438	0	0	0	0	0	0	0	0	0	0	0	0	0	1	0	0	0	0	1	0	0	0	0	0	0	0	0	0	0	1	0	0	0	0	0	1	0	2	1	0	0	0	0	0	0	2	0	0
HLA-A*03:01	3.26465	1	0	0	0	0	1	1	0	0	0	0	0	0	0	0	0	0	0	0	1	0	0	0	0	0	0	0	0	1	0	0	0	0	0	0	0	1	1	0	2	0	0	2	1	0	0	0	0
HLA-A*29:01	3.06442	0	0	0	0	0	0	0	0	0	0	0	0	0	0	0	0	0	0	0	0	0	0	0	0	0	0	0	0	0	0	0	0	0	0	0	0	0	0	0	0	0	0	0	0	0	0	0	0
HLA-C*15:05	2.90456	0	0	0	0	0	0	0	0	0	0	0	0	0	0	0	0	0	0	0	0	0	0	0	0	0	0	0	0	0	0	0	0	0	0	1	0	0	0	0	0	0	0	0	0	0	0	0	0
HLA-A*11:02	2.62722	0	0	0	0	0	2	0	0	0	0	0	0	1	0	0	0	0	0	0	0	0	0	0	0	0	0	0	1	0	2	0	0	0	0	0	0	0	0	0	2	0	0	0	0	0	2	0	0
HLA-C*12:03	2.57633	0	0	0	0	0	0	0	0	0	0	0	0	0	0	0	0	0	0	0	0	0	0	0	0	0	0	0	0	0	0	0	0	0	0	0	0	0	1	0	0	0	0	0	0	0	0	0	0
HLA-C*04:03	2.34676	0	0	0	0	0	0	0	0	0	0	0	0	0	0	0	0	0	3	0	0	0	0	0	0	0	0	0	0	1	0	0	0	0	0	2	0	0	0	0	0	0	0	1	0	0	0	0	0
HLA-B*15:18	2.19236	0	3	0	1	0	0	0	0	0	0	0	0	0	0	0	0	0	0	0	1	0	0	0	0	0	0	0	0	1	2	0	0	0	0	0	1	0	2	1	0	0	0	1	0	0	2	0	0
HLA-B*57:01	2.12276	1	0	1	0	0	0	0	0	0	0	0	0	0	2	1	0	0	0	0	0	0	0	0	0	0	0	0	0	1	0	0	0	0	0	0	0	0	0	0	0	0	0	0	0	0	0	0	0
HLA-B*15:25	2.08728	0	0	0	0	0	0	0	0	0	0	0	0	0	0	0	0	0	1	0	0	0	0	0	0	1	0	0	0	0	0	0	0	0	0	0	0	0	0	0	0	0	0	0	0	0	0	0	0
HLA-B*37:01	2.00863	0	0	0	0	0	0	0	0	0	0	0	0	0	0	0	0	0	0	0	0	0	0	0	0	0	0	0	0	0	0	0	0	0	0	1	0	0	0	0	0	0	0	0	0	0	0	0	0
HLA-C*07:04	1.90018	0	0	0	0	0	0	0	0	0	0	0	0	0	0	0	0	0	1	0	1	0	0	0	1	0	0	1	0	0	0	0	0	0	0	0	2	0	2	0	0	0	0	0	0	0	0	0	0
HLA-B*15:11	1.89376	0	0	0	0	0	0	0	0	0	0	1	0	0	0	0	0	0	0	0	0	0	0	1	0	0	0	0	0	0	0	0	0	0	0	0	0	0	0	0	0	0	0	0	0	0	0	0	1
HLA-B*27:04	1.86334	0	0	0	1	0	0	0	0	0	0	0	0	0	1	0	0	0	0	0	0	0	0	0	0	0	0	0	0	1	0	0	0	0	0	0	1	0	0	0	0	0	0	2	0	0	0	0	0
HLA-B*35:03	1.81828	0	0	0	0	0	0	0	0	0	0	0	0	0	1	0	0	0	0	0	0	0	1	0	0	0	0	0	0	0	0	1	0	0	0	0	0	0	0	0	0	1	0	0	0	0	0	0	0
HLA-B*27:05	1.74583	0	0	0	1	0	0	0	0	0	0	0	0	0	1	0	0	0	0	0	0	0	0	0	1	0	0	0	0	1	0	0	0	0	0	0	2	0	0	0	0	0	0	1	0	0	0	1	0
HLA-B*51:02	1.62966	0	0	0	0	0	0	0	0	0	0	0	0	0	0	0	0	0	0	0	0	0	1	0	0	0	0	0	0	0	0	2	0	0	0	0	0	0	0	0	0	0	0	0	0	0	0	0	0
HLA-A*24:07	1.5543	0	0	0	0	0	0	0	0	0	0	0	0	0	0	0	0	0	0	0	0	0	0	0	1	0	0	0	0	0	0	0	0	0	0	2	0	0	0	0	0	0	0	0	0	0	0	0	0
HLA-B*59:01	1.4933	0	0	0	0	0	0	0	0	0	0	0	0	0	0	0	0	0	0	0	0	0	0	0	0	0	0	0	0	0	0	1	0	0	0	0	0	0	0	0	0	0	0	0	0	0	0	0	0
HLA-A*68:01	1.44789	0	0	0	0	0	0	0	0	0	1	0	0	0	1	0	0	0	1	0	0	1	0	0	0	0	0	2	0	0	0	0	0	0	0	0	0	0	0	0	0	0	0	0	0	0	0	0	0
HLA-B*44:02	1.44298	0	0	1	0	0	0	0	0	0	0	0	0	0	0	0	0	0	0	0	0	0	0	0	0	0	0	0	0	0	0	0	0	0	0	0	0	0	0	0	0	0	0	0	0	0	0	0	0
HLA-C*05:01	1.36892	0	0	0	0	0	0	0	0	0	0	0	0	0	0	0	0	0	0	0	0	0	0	0	0	0	0	0	0	1	0	0	0	0	0	4	0	0	0	0	0	0	0	0	0	0	0	0	0
HLA-A*32:01	1.3484	0	0	0	0	0	0	0	0	0	0	0	0	0	0	0	0	0	1	0	0	0	0	0	0	0	0	0	0	0	0	0	0	0	0	0	0	0	0	0	0	0	1	0	0	0	0	0	0
HLA-B*08:01	1.33141	0	0	0	0	0	0	0	0	0	0	0	0	0	0	0	0	0	0	0	3	0	0	0	1	0	0	4	0	0	0	0	0	0	0	0	0	0	1	0	0	0	0	2	3	0	0	0	0
HLA-A*26:02	1.22921	0	0	0	0	0	0	0	0	0	0	1	0	0	0	0	0	1	0	0	0	0	0	0	0	0	0	0	0	0	0	0	0	0	0	0	0	0	0	0	0	0	0	0	0	0	0	0	1
HLA-B*56:01	1.20283	0	2	0	0	0	0	0	0	0	0	0	0	0	0	0	0	0	0	0	0	0	0	2	0	0	0	0	0	0	0	4	0	0	1	0	0	0	0	1	0	0	0	0	0	0	0	0	0
HLA-B*35:05	1.18973	0	0	0	0	0	0	0	0	0	0	0	0	0	0	0	0	0	0	0	0	0	1	1	0	0	0	0	0	0	0	1	0	0	0	0	0	0	0	0	0	0	0	0	0	0	0	0	0
HLA-B*67:01	1.09901	0	0	0	0	0	0	0	0	0	1	0	0	0	1	0	0	0	0	0	0	0	2	0	0	0	0	0	0	0	0	1	0	0	0	0	0	0	0	1	0	1	0	0	0	0	0	0	0
HLA-B*18:01	1.06167	0	0	0	0	0	0	0	0	0	0	0	0	0	0	0	0	0	0	0	0	0	0	0	0	0	0	0	0	0	0	0	0	0	0	0	0	0	0	0	0	0	0	0	0	0	0	0	0
HLA-C*08:03	1.0507	0	0	0	0	0	0	0	0	0	0	0	0	0	0	0	0	0	0	0	0	0	0	0	0	0	0	0	0	1	0	0	0	0	0	1	0	0	0	0	0	0	0	0	0	0	0	0	0
HLA-B*15:27	1.04212	0	0	0	0	0	0	0	0	0	0	0	0	0	0	0	0	0	1	0	0	0	0	0	0	1	0	0	0	0	0	0	0	0	0	0	0	0	1	0	0	0	0	0	0	0	0	0	0
HLA-A*26:03	1.03486	0	0	0	0	0	0	0	0	0	0	1	0	0	0	0	0	1	0	0	0	1	0	0	0	0	0	0	0	0	0	0	0	1	0	0	0	0	0	0	0	0	0	0	0	0	0	1	1
HLA-B*15:07	0.840485	0	0	0	0	0	0	0	0	0	0	0	0	0	0	0	0	0	1	0	0	0	0	0	0	1	0	0	0	0	0	0	0	0	0	0	0	0	0	0	0	0	0	0	0	0	0	0	0
HLA-C*02:02	0.795432	0	0	0	0	0	0	0	0	0	0	0	0	0	0	0	0	0	0	0	0	0	0	0	0	0	0	0	0	0	0	0	0	0	0	0	0	0	1	0	0	0	0	0	0	0	0	0	0
HLA-C*08:02	0.787227	0	0	0	0	1	0	0	0	0	0	0	0	0	0	0	1	0	0	0	0	0	0	0	0	0	0	0	0	1	0	0	0	0	0	2	0	0	1	0	0	0	0	0	0	0	0	0	0
HLA-B*15:12	0.763117	0	0	0	0	0	0	0	0	0	0	0	0	0	0	0	0	0	1	0	0	0	0	0	0	1	0	0	0	0	0	0	0	0	0	0	0	0	0	0	0	0	0	0	0	0	0	0	0
HLA-B*14:01	0.663743	0	0	0	0	0	0	0	0	0	0	0	0	0	1	0	0	0	0	0	0	0	0	0	0	0	0	0	0	0	0	0	0	0	1	0	1	0	1	0	0	0	0	1	1	0	0	0	0
HLA-A*30:04	0.661574	0	0	0	0	0	0	0	0	0	0	0	0	0	0	0	0	0	0	0	0	0	0	0	1	2	0	0	0	0	0	0	1	0	0	0	0	0	0	0	0	0	0	1	0	0	0	0	0
HLA-A*02:11	0.636464	0	0	0	0	0	0	0	0	0	0	0	0	0	0	0	0	0	0	0	0	0	0	0	0	0	0	0	0	0	0	0	0	0	0	0	0	0	0	0	0	0	0	0	0	0	0	0	0
HLA-B*50:01	0.599208	0	0	0	0	0	0	0	0	0	0	0	0	0	0	0	0	0	0	0	0	0	0	0	0	0	0	0	1	0	0	0	0	0	1	0	0	0	0	0	0	0	0	0	0	0	0	0	0
HLA-B*40:03	0.492111	0	0	0	0	0	0	0	0	0	0	0	0	0	0	0	0	0	1	0	0	0	0	0	0	0	0	0	0	0	0	0	0	0	0	0	0	0	0	0	0	0	0	0	0	0	0	0	0
HLA-A*24:03	0.487385	0	0	0	0	0	0	0	0	0	0	0	0	0	0	0	0	0	0	0	0	0	0	0	1	0	0	0	0	0	0	0	0	0	0	2	0	0	0	0	0	0	0	0	0	0	0	0	0
HLA-B*38:01	0.484131	0	0	0	1	0	0	0	0	0	0	0	0	0	0	0	0	0	0	0	1	0	0	0	0	0	0	0	0	0	2	0	0	0	0	0	1	0	1	1	0	0	0	0	0	0	2	0	0
HLA-B*48:03	0.456961	0	0	0	0	0	0	0	0	0	0	0	0	0	0	0	0	0	1	0	0	0	0	0	0	0	0	0	0	0	0	0	0	0	0	0	0	0	1	0	0	0	0	0	0	0	0	0	0
HLA-A*24:10	0.447428	0	0	0	0	0	0	0	0	0	0	0	0	0	0	0	0	0	0	0	0	0	0	0	1	0	0	0	0	0	0	0	0	0	0	2	0	0	0	0	0	0	0	0	0	0	0	0	0
HLA-B*27:06	0.44335	0	0	0	1	0	0	0	0	0	1	0	0	0	1	0	0	0	0	0	0	0	0	0	0	0	0	0	0	1	0	0	0	0	0	0	1	1	0	0	0	0	0	0	0	0	0	0	0
HLA-B*56:04	0.427354	0	0	0	0	0	0	0	0	0	0	0	0	0	1	0	0	0	0	0	0	0	1	0	0	0	0	0	0	0	0	1	0	0	0	0	0	0	0	0	0	0	0	0	0	0	0	0	0
HLA-C*16:02	0.424726	0	0	0	0	0	0	0	0	0	0	0	0	0	0	0	0	0	0	0	0	0	0	0	0	0	0	1	0	0	0	0	0	0	0	1	0	0	0	1	0	0	0	0	0	0	0	0	0
HLA-B*55:01	0.406141	0	1	0	0	0	0	0	0	0	0	0	0	0	0	0	0	0	0	0	1	0	0	2	0	0	0	0	0	0	0	4	0	0	2	0	0	0	0	1	0	0	0	0	0	0	0	0	0
HLA-A*03:02	0.397993	1	0	0	0	0	1	1	0	0	0	0	0	0	0	0	0	0	0	0	1	0	0	0	0	0	0	0	0	1	1	0	0	0	0	0	0	0	1	0	3	0	0	1	1	0	0	0	0
HLA-A*34:01	0.393201	0	0	0	0	0	0	0	0	0	0	0	0	0	1	0	0	0	0	0	0	1	0	0	0	0	0	0	0	0	0	0	0	1	0	0	1	0	0	0	0	0	0	0	0	1	0	1	0
HLA-A*02:05	0.328252	0	0	0	0	0	0	0	0	0	0	0	0	0	0	0	0	0	0	0	0	0	0	0	0	0	0	0	0	0	0	0	0	0	0	0	0	0	1	0	0	0	0	0	0	0	0	0	0
HLA-A*23:01	0.312823	0	0	0	0	0	0	0	0	0	0	0	0	0	0	0	0	0	0	0	0	0	0	0	1	0	0	0	0	0	0	0	0	0	0	2	0	0	0	0	0	0	0	0	0	0	0	0	0
HLA-A*29:02	0.305229	0	0	0	0	0	0	0	0	0	0	0	0	0	0	0	0	0	0	0	0	0	0	0	0	0	0	0	0	0	0	0	0	0	0	0	0	0	0	0	0	0	0	0	0	0	0	0	0
HLA-B*15:17	0.299497	0	0	0	0	0	0	0	0	0	0	0	0	0	1	0	0	0	0	0	0	0	0	0	0	0	0	0	0	0	0	0	0	0	0	0	0	0	0	0	0	0	0	1	0	0	0	0	0
HLA-B*18:02	0.288741	0	0	0	0	0	0	0	0	0	0	0	0	0	0	0	0	0	0	0	0	0	0	0	0	0	0	0	0	0	0	0	0	0	0	0	0	0	0	0	0	0	0	0	0	0	0	0	0
HLA-C*01:03	0.274901	0	0	0	0	0	0	0	0	0	0	0	0	0	0	0	0	0	0	0	0	0	0	0	0	0	0	0	0	1	0	1	0	0	0	1	0	0	1	1	0	0	0	1	0	0	0	0	0
HLA-A*02:10	0.266029	0	0	0	0	0	0	0	0	0	0	0	0	0	0	0	0	0	0	0	0	0	0	0	0	0	0	0	0	0	0	0	0	0	0	0	0	0	0	0	0	0	0	0	0	0	0	0	0
HLA-A*24:20	0.253054	0	0	0	0	0	0	0	0	0	0	0	0	0	0	0	0	0	0	0	0	0	0	0	1	0	0	0	0	0	0	0	0	0	0	2	0	0	0	0	0	0	0	0	0	0	0	0	0
HLA-B*39:05	0.250387	0	0	0	1	0	0	0	0	0	0	0	0	0	0	0	0	0	0	0	0	0	0	0	0	0	0	0	0	0	2	0	0	0	0	0	1	0	1	1	0	0	0	0	0	0	2	0	0
HLA-B*35:02	0.225147	0	0	0	0	0	0	0	0	0	0	0	0	0	1	0	0	0	0	0	0	0	1	0	0	0	0	0	0	0	0	1	0	0	0	0	0	0	0	0	0	1	0	0	0	0	0	0	0
HLA-B*39:09	0.222618	0	0	0	0	0	0	0	0	0	0	0	0	0	1	0	0	0	0	1	0	0	0	0	0	0	0	0	0	0	1	0	0	0	0	0	1	0	1	1	0	0	0	0	0	0	2	0	0
HLA-A*74:01	0.210587	0	0	0	0	0	0	0	0	0	0	0	0	0	0	0	0	0	0	0	1	0	0	0	0	0	0	0	0	0	0	0	0	0	0	0	1	0	0	0	2	0	0	1	1	0	0	1	0
HLA-B*15:13	0.188627	0	0	0	0	0	0	0	0	0	0	0	0	0	0	0	0	0	0	0	0	0	0	0	0	0	0	0	0	0	0	0	0	0	0	0	0	0	1	0	0	0	0	0	0	0	0	0	0
HLA-B*49:01	0.177381	0	0	0	0	0	0	0	0	0	0	0	0	0	0	0	0	0	0	0	0	0	0	0	0	0	0	0	0	0	0	0	0	0	1	0	0	0	0	0	0	0	0	0	0	0	0	0	0
HLA-B*45:01	0.165124	0	0	0	0	0	0	0	0	0	0	0	0	0	0	0	0	0	0	0	0	0	0	0	0	0	0	0	1	0	0	0	0	0	0	0	0	0	0	0	0	0	0	0	0	0	0	0	0
HLA-B*56:03	0.158179	0	1	0	0	0	0	0	0	0	0	0	0	0	0	0	0	0	0	0	0	0	1	1	0	0	0	0	0	0	0	1	0	0	0	0	0	0	1	0	0	0	0	0	0	0	0	0	0
HLA-B*14:02	0.156337	0	0	0	0	0	0	0	0	0	0	0	0	0	1	0	0	0	0	0	0	0	0	0	0	0	0	0	0	0	0	0	0	0	1	0	1	0	1	0	0	0	0	1	1	0	0	0	0
HLA-C*17:01	0.150719	0	0	0	0	0	0	0	0	0	0	0	0	0	0	0	0	0	0	0	0	0	0	0	0	0	0	0	0	0	0	0	0	0	0	1	0	0	0	0	0	0	0	0	0	0	0	0	0
HLA-B*51:06	0.136605	0	0	0	0	0	0	0	0	0	0	0	0	0	0	0	0	0	0	0	0	0	1	0	0	0	0	0	0	0	0	1	0	0	0	0	0	0	0	0	0	0	0	0	0	0	0	0	0
HLA-B*27:07	0.130076	0	0	0	1	0	0	0	0	0	1	0	1	0	1	0	0	0	0	0	0	0	0	0	0	0	0	0	0	1	0	0	0	0	0	0	1	0	0	0	0	0	0	0	0	0	0	0	0
HLA-B*41:01	0.129386	0	0	0	0	0	0	0	0	0	0	0	0	0	0	0	0	0	0	0	0	0	0	0	0	0	0	0	1	0	0	0	0	0	1	0	0	0	0	0	0	0	0	0	0	0	0	0	0
HLA-B*55:04	0.126996	0	0	0	0	0	0	0	0	0	1	0	0	0	1	0	0	0	0	0	0	0	1	0	0	0	0	0	0	0	0	1	0	0	0	0	0	0	0	1	0	1	0	0	0	0	0	0	0
HLA-A*33:01	0.121967	1	0	0	3	0	0	0	0	1	0	0	1	0	0	0	0	0	1	0	0	1	0	0	0	0	0	0	0	1	0	0	0	1	1	0	2	1	0	0	0	0	0	0	1	0	0	2	0
HLA-B*15:21	0.121253	0	0	0	0	0	0	0	0	0	0	0	0	0	0	0	0	0	0	0	0	0	0	0	0	0	0	0	0	0	0	0	0	0	0	0	0	0	1	0	0	0	0	0	0	0	0	0	0
HLA-B*15:05	0.104417	0	0	0	0	0	0	0	0	0	0	0	0	0	0	0	0	0	1	0	0	0	0	0	0	1	0	0	0	0	0	0	0	0	0	0	0	0	0	0	0	0	0	0	0	0	0	0	0
HLA-A*69:01	0.0926345	0	0	0	0	0	1	0	0	0	0	0	1	0	0	0	0	0	0	0	0	0	0	0	0	0	0	0	1	0	0	0	0	0	0	1	0	0	0	0	0	0	0	0	0	0	0	0	0
HLA-B*15:35	0.0923007	0	0	0	0	0	0	0	0	0	0	0	0	0	0	0	0	0	1	0	0	0	0	0	0	1	0	0	0	0	0	0	0	0	0	0	0	0	0	0	0	0	0	1	0	0	0	0	0
HLA-B*39:02	0.0907914	0	0	0	0	0	0	0	0	0	0	0	0	0	1	0	0	0	1	0	0	0	0	0	0	0	0	0	0	0	0	0	0	0	0	0	0	0	0	0	0	0	0	0	0	0	0	0	0
HLA-B*81:01	0.0906874	0	0	0	0	0	0	0	0	0	1	0	0	0	1	0	0	0	0	0	0	0	2	0	0	0	0	0	0	0	0	1	0	0	0	0	0	0	0	1	0	1	0	0	0	0	0	0	0
HLA-B*15:32	0.0899138	0	0	0	0	0	0	0	0	0	0	0	0	0	0	0	0	0	1	0	0	0	0	0	0	1	0	0	0	0	0	0	0	0	0	0	0	0	1	0	0	0	0	0	0	0	0	0	0
HLA-A*24:17	0.0892201	0	0	0	0	0	0	0	0	0	0	0	0	0	0	0	0	0	0	0	0	0	0	0	2	0	0	0	0	0	0	0	0	0	0	2	0	0	0	0	0	0	0	0	0	0	0	0	0
HLA-B*35:08	0.0874349	0	0	0	0	0	0	0	0	0	0	0	0	0	0	0	0	0	0	0	0	0	1	1	0	0	0	0	0	0	0	0	0	0	0	0	0	0	0	0	0	0	0	0	0	0	0	0	0
HLA-B*15:08	0.0862834	0	0	0	0	0	0	0	0	0	0	1	0	0	0	0	0	0	0	0	0	0	0	0	0	0	0	0	0	0	0	0	0	0	0	0	0	0	1	0	0	0	0	0	0	0	0	0	1
HLA-B*51:07	0.0826969	0	0	0	0	0	0	0	0	0	4	0	0	0	2	0	0	0	0	0	0	0	0	0	0	0	0	0	0	0	0	1	0	0	1	0	0	0	0	0	0	0	0	0	0	0	0	0	0
HLA-A*30:02	0.0813754	0	1	0	0	0	0	0	0	0	0	0	0	0	0	0	0	0	0	0	0	0	0	0	1	2	0	0	0	0	0	0	1	0	0	0	0	0	0	0	0	0	0	1	0	0	0	0	0
HLA-B*47:01	0.0803678	0	0	0	0	0	0	0	0	0	0	0	0	0	0	0	0	0	1	0	0	0	0	0	0	1	0	0	0	0	0	0	0	0	0	0	0	0	0	0	0	0	0	0	0	0	0	0	0
HLA-C*04:06	0.0794102	0	0	0	0	0	0	0	0	0	0	0	0	0	0	0	0	0	0	0	0	0	0	0	0	0	0	0	0	1	0	0	0	0	0	1	0	0	0	0	0	0	0	1	0	0	0	0	0
HLA-C*16:01	0.0735285	0	0	0	0	0	0	0	0	0	0	0	0	0	0	0	0	0	0	0	0	0	0	0	0	0	0	1	0	0	0	0	0	0	0	1	0	0	0	1	0	0	0	0	0	0	0	0	0
HLA-A*11:04	0.0707735	1	0	0	0	0	1	1	0	0	0	0	0	1	0	0	0	0	0	0	1	0	0	0	0	0	0	0	1	1	1	0	0	0	0	0	0	1	1	0	4	0	0	1	1	0	1	0	0
HLA-B*15:38	0.0684183	0	0	0	0	0	0	0	0	0	0	0	0	0	0	0	0	0	1	0	0	0	0	0	0	1	0	0	0	0	0	0	0	0	0	0	0	0	0	0	0	0	0	0	0	0	0	0	0
HLA-A*24:08	0.0679605	0	0	0	0	0	0	0	0	0	0	0	0	0	0	0	0	0	0	0	0	0	0	0	1	0	0	0	0	0	0	0	0	0	0	2	0	0	0	0	0	0	0	0	0	0	0	0	0
HLA-B*15:03	0.0651114	0	0	0	0	0	0	0	0	0	0	0	0	0	0	0	0	0	1	0	0	0	0	0	0	1	0	0	0	0	0	0	0	0	0	0	0	0	0	0	0	0	0	1	0	0	0	0	0
HLA-B*15:10	0.0638378	0	0	0	1	0	0	0	0	0	0	0	0	0	0	0	0	0	0	0	1	0	0	0	0	0	0	0	0	0	2	0	0	0	0	0	1	0	2	1	0	0	0	0	0	0	2	0	0
HLA-B*53:01	0.0624363	0	0	0	0	0	0	0	0	0	0	0	0	0	0	0	0	0	0	0	0	0	0	0	0	0	0	0	0	0	0	1	0	0	0	0	0	0	0	0	0	0	0	0	0	0	0	0	0
HLA-B*39:15	0.0519073	0	0	0	0	0	0	0	0	0	0	0	0	0	1	0	0	0	0	0	0	0	0	0	0	0	0	0	0	0	1	0	0	0	0	0	1	0	2	1	0	0	0	0	0	0	2	0	0
HLA-B*39:04	0.0466786	0	0	0	0	0	0	0	0	0	0	0	0	0	1	0	0	0	0	1	0	0	0	0	0	0	0	0	0	0	1	0	0	0	0	0	1	0	2	1	0	0	0	0	0	0	2	0	0
HLA-B*15:29	0.0433233	0	1	0	0	0	0	0	0	0	0	0	0	0	0	0	0	0	0	0	0	0	1	1	0	0	0	0	0	0	0	1	0	0	0	0	0	0	0	0	0	0	0	0	0	0	0	0	0
HLA-A*68:02	0.0422615	0	0	0	0	0	0	0	0	0	0	0	1	0	0	0	0	0	0	0	0	0	0	0	0	0	0	0	1	0	0	0	0	0	0	1	0	0	0	0	0	0	0	0	0	0	0	0	0
HLA-B*48:04	0.0408858	0	0	0	0	0	0	0	0	0	0	0	0	0	0	0	0	0	2	0	0	0	0	0	0	0	0	0	0	0	0	0	0	0	0	0	0	0	1	0	0	0	0	0	0	0	0	0	0
HLA-A*25:01	0.0404499	0	0	0	0	0	0	0	0	0	0	1	0	0	0	0	0	1	0	0	0	0	0	0	0	0	0	0	0	0	0	0	0	0	0	0	0	0	0	0	0	0	0	0	0	0	0	0	1
HLA-B*55:07	0.0370686	0	2	0	0	0	0	0	0	0	0	0	0	0	0	0	0	0	0	0	1	0	0	2	0	0	0	0	0	0	0	5	0	0	1	0	0	0	0	1	0	0	0	0	0	0	0	0	0
HLA-B*15:58	0.0352749	0	0	0	0	0	0	0	0	0	1	0	0	0	0	0	0	0	0	0	0	0	0	0	0	0	0	0	0	0	0	0	0	0	0	0	0	0	2	0	0	0	0	0	0	0	0	0	0
HLA-B*39:06	0.0352169	0	1	0	0	0	0	0	0	0	0	0	0	0	1	0	0	0	0	1	1	0	0	0	0	0	0	0	0	0	2	0	0	0	0	0	1	0	1	1	0	0	0	0	0	0	2	0	0
HLA-A*02:16	0.0339351	0	0	0	0	0	0	0	0	0	0	0	0	0	0	0	0	0	0	0	0	0	0	0	0	0	0	0	0	0	0	0	0	0	0	0	0	0	0	0	0	0	0	0	0	0	0	0	0
HLA-B*73:01	0.0324394	0	0	0	0	0	0	0	0	0	0	0	0	0	1	0	0	0	0	1	0	0	0	0	0	0	0	0	0	0	0	0	0	0	0	0	1	0	0	0	0	0	0	1	1	0	0	0	0
HLA-B*27:02	0.0309096	1	0	0	0	0	0	0	0	0	0	0	0	0	1	0	0	0	2	0	0	0	0	0	1	0	0	0	0	1	0	0	0	0	0	0	1	0	0	0	0	0	0	2	0	0	0	0	0
HLA-A*66:01	0.028216	0	0	0	0	0	0	0	0	0	0	0	0	0	0	0	0	0	0	0	0	1	0	0	0	0	0	0	0	0	0	0	0	1	0	0	0	0	0	0	0	0	0	0	0	1	0	0	0
HLA-B*41:02	0.02814	0	0	0	0	0	0	0	0	0	0	0	0	0	0	0	0	0	0	0	0	0	0	0	0	0	0	0	0	0	0	0	0	0	2	0	0	0	0	0	0	0	0	0	0	0	0	0	0
HLA-C*16:04	0.0279061	0	0	0	0	0	0	0	0	0	0	0	0	0	0	0	0	0	0	0	0	0	0	0	0	0	0	0	0	0	0	0	0	0	0	0	0	0	0	0	0	0	0	0	0	0	0	0	0
HLA-A*11:03	0.0249484	0	0	1	0	0	2	1	0	0	0	0	0	2	0	0	0	0	0	0	1	0	0	0	0	0	0	0	2	1	2	0	0	0	0	0	0	2	1	0	1	0	0	1	1	0	2	0	0
HLA-C*12:04	0.0240845	0	0	0	0	0	0	0	0	0	0	0	0	0	0	0	0	0	0	0	1	0	0	0	0	0	0	0	0	0	0	0	0	0	0	0	0	0	0	0	0	0	0	0	0	0	0	0	0
HLA-B*40:40	0.0238226	0	0	0	0	0	0	0	0	0	0	0	0	0	0	0	0	0	0	0	0	0	0	0	0	0	0	0	0	0	0	0	0	0	0	0	0	0	0	0	0	0	0	0	0	0	0	0	0
HLA-C*07:26	0.0225587	0	0	0	0	0	0	0	0	0	0	0	0	0	0	0	0	0	0	0	0	0	0	0	0	0	0	0	0	0	0	0	0	0	0	0	0	0	0	0	0	0	0	0	0	0	0	0	0
HLA-B*51:08	0.0225007	0	0	0	0	0	0	0	0	0	0	0	0	0	1	0	0	0	0	0	0	0	0	0	0	0	0	0	0	0	0	1	0	0	0	0	0	0	0	0	1	0	0	0	0	0	0	0	0
HLA-A*02:20	0.0216148	0	0	0	0	0	0	0	0	0	0	0	0	0	0	0	0	0	0	0	0	0	0	0	0	0	0	0	0	0	0	0	0	0	0	0	0	0	0	0	0	0	0	0	0	0	0	0	0
HLA-A*26:05	0.0211369	0	0	0	0	0	0	0	0	0	0	1	0	0	0	0	0	1	0	0	0	0	0	0	0	0	0	0	0	0	0	0	0	0	0	0	0	0	0	0	0	0	0	1	0	0	0	0	1
HLA-A*02:02	0.0208169	0	0	0	0	0	0	0	0	0	0	0	0	0	0	0	0	0	0	0	0	0	0	0	0	0	0	0	0	0	0	0	0	0	0	0	0	0	1	0	0	0	0	0	0	0	0	0	0
HLA-B*15:46	0.0185111	0	0	0	0	0	0	0	0	0	0	0	0	0	0	0	0	0	1	0	0	0	0	0	0	1	0	0	0	0	0	1	0	0	0	0	0	0	0	0	0	0	0	0	0	0	0	0	0
HLA-C*15:04	0.0183312	0	0	0	0	0	0	0	0	0	0	0	0	0	0	0	0	0	0	0	0	0	0	0	0	0	0	0	0	0	0	0	0	0	0	0	0	0	0	0	0	0	0	0	0	0	0	0	0
HLA-A*01:03	0.0180932	0	0	0	0	0	0	0	0	0	0	1	0	0	0	0	0	1	0	0	0	0	0	0	0	1	0	0	0	0	0	0	1	0	0	2	0	0	0	0	0	0	0	0	0	0	0	0	1
HLA-B*40:23	0.0165493	0	0	0	0	0	0	0	0	0	0	0	0	0	0	0	0	0	0	0	0	0	0	0	0	0	0	0	0	0	0	0	0	1	2	0	0	0	0	0	0	0	0	0	0	0	0	0	0
HLA-A*02:18	0.0162753	0	0	0	0	0	0	0	0	0	0	0	0	0	0	0	0	0	0	0	0	0	0	0	0	0	0	0	0	0	0	0	0	0	0	0	0	0	0	0	0	0	0	0	0	0	0	0	0
HLA-B*56:05	0.0149494	0	1	0	0	0	0	0	0	0	0	0	0	0	1	0	0	0	0	0	1	0	1	1	0	0	0	0	0	0	0	5	0	0	1	0	0	0	0	0	0	0	0	0	0	0	0	0	0
HLA-B*42:01	0.0145795	0	0	0	0	0	0	0	0	0	0	0	0	0	1	0	0	0	0	0	0	0	2	0	0	0	0	0	0	0	0	1	0	0	0	0	0	0	0	1	0	1	0	0	0	0	0	0	0
HLA-C*18:01	0.0144035	0	0	0	0	0	0	0	0	0	0	0	0	0	0	0	0	0	3	0	0	0	0	0	0	0	0	0	0	0	0	0	0	0	0	1	0	0	1	0	0	0	0	0	0	0	0	0	0
HLA-C*01:06	0.0139835	0	0	0	0	0	0	0	0	0	0	0	0	0	0	0	0	0	0	0	0	0	0	0	0	0	0	0	0	1	0	1	0	0	0	1	0	0	1	1	0	0	0	1	0	0	0	0	0
HLA-A*24:04	0.0137895	0	0	0	0	0	0	0	0	0	0	0	0	0	0	0	0	0	0	0	0	0	0	0	0	0	0	0	0	0	0	0	0	0	0	1	0	0	0	0	0	0	0	0	0	0	0	0	0
HLA-B*57:03	0.0135075	0	0	1	0	0	0	0	0	0	0	0	0	0	2	0	0	0	0	0	0	0	0	0	0	0	0	0	0	1	0	0	0	0	0	0	0	0	0	0	0	0	0	0	0	0	0	0	0
HLA-A*26:18	0.0114177	0	0	0	0	0	0	0	0	0	0	0	0	0	0	0	0	0	0	0	0	0	0	0	0	0	0	0	0	0	0	0	0	0	0	0	0	0	0	0	0	0	0	0	0	0	0	0	0
HLA-B*15:06	0.0110317	0	0	0	0	0	0	0	0	0	0	0	0	0	0	0	0	0	1	0	0	0	0	0	0	1	0	0	0	0	0	0	0	0	0	0	0	0	0	0	0	0	0	0	0	0	0	0	0
HLA-B*55:12	0.0107737	0	2	0	0	0	0	0	0	0	0	0	0	0	0	0	0	0	0	0	1	0	0	2	0	0	0	0	0	0	0	5	0	0	1	0	0	0	0	2	0	0	0	0	0	0	0	0	0
HLA-B*56:10	0.0106177	0	0	0	0	0	0	0	0	0	1	0	0	0	1	0	0	0	0	0	0	0	1	0	0	0	0	0	0	0	0	1	0	0	1	0	0	0	0	0	0	1	0	0	0	0	0	0	0
HLA-A*11:12	0.0105857	0	0	0	0	0	2	0	0	0	0	0	0	1	0	0	0	0	0	0	0	0	0	0	0	0	0	0	1	0	2	0	0	0	0	0	0	0	0	0	2	0	0	0	0	0	2	0	0
HLA-B*27:20	0.0101357	0	0	0	1	0	0	0	0	0	1	0	0	0	1	0	0	0	0	0	0	0	0	0	0	0	0	0	0	1	0	0	0	0	0	0	1	1	0	0	0	0	0	0	0	0	0	0	0
HLA-B*15:15	0.00985776	0	0	0	0	0	0	0	0	0	0	0	0	0	0	0	0	0	0	0	0	0	0	0	0	0	0	0	0	0	0	0	0	0	0	0	0	0	1	0	0	0	0	0	0	0	0	0	0
HLA-C*03:17	0.00980776	0	0	0	0	0	0	0	0	0	0	0	0	0	0	0	0	0	0	0	0	0	0	0	0	0	0	0	0	0	0	0	0	0	0	0	0	0	0	1	0	0	0	0	0	1	0	0	0
HLA-B*15:31	0.00925179	0	0	0	0	0	0	0	0	0	0	0	0	0	0	0	0	0	0	0	0	0	0	0	0	0	0	0	0	0	0	0	0	0	0	0	0	0	0	0	0	0	0	0	0	0	0	0	0
HLA-C*07:17	0.00911779	0	0	0	0	0	0	0	0	0	0	0	0	0	0	0	0	0	0	0	0	0	0	0	0	0	0	0	0	0	0	0	0	0	0	0	1	0	0	0	0	0	0	1	0	0	0	0	0
HLA-C*01:08	0.00857582	0	0	0	0	0	0	0	0	0	0	0	0	0	0	0	0	0	0	0	0	0	0	0	0	0	0	0	0	1	0	1	0	0	0	1	0	0	1	1	0	0	0	1	0	0	0	0	0
HLA-A*34:05	0.00824383	0	0	0	0	0	0	0	0	0	0	0	0	0	1	0	0	0	0	0	0	1	0	0	0	0	0	0	0	0	0	0	0	1	0	0	1	0	0	0	0	0	0	0	0	1	0	1	0
HLA-C*04:10	0.00818783	0	0	0	0	0	0	0	0	0	0	0	0	0	0	0	0	0	3	0	0	0	0	0	0	0	0	0	0	1	0	0	0	0	0	1	0	0	1	0	0	0	0	1	0	0	0	0	0
HLA-B*51:09	0.00715987	0	0	0	0	0	0	0	0	0	0	0	0	0	1	0	0	0	0	0	0	0	0	0	0	0	0	0	0	0	0	1	0	0	0	0	0	0	0	0	1	0	0	0	0	0	0	0	0
HLA-A*31:12	0.00694188	0	0	0	0	0	0	0	1	0	0	0	0	0	1	0	0	0	0	0	0	0	0	0	2	0	0	0	0	0	0	0	0	0	0	0	1	0	0	0	1	0	0	1	0	0	0	1	0
HLA-C*07:06	0.00682788	0	0	0	0	0	0	0	0	0	0	0	1	0	0	0	0	0	0	0	1	0	0	0	0	0	0	0	0	0	0	0	0	0	1	0	2	0	0	0	0	0	0	2	0	0	0	0	0
HLA-B*15:68	0.00681388	0	0	0	0	0	0	0	0	0	0	0	0	0	0	0	0	0	1	0	0	0	0	0	0	1	0	0	0	0	0	0	0	0	0	0	0	0	1	0	0	0	0	1	0	0	0	0	0
HLA-A*26:20	0.0063399	0	0	0	0	0	0	0	0	0	0	1	0	0	0	0	0	0	0	0	0	0	0	0	0	0	0	0	0	0	0	0	0	0	0	0	0	0	0	0	0	0	0	0	0	0	0	0	1
HLA-A*31:11	0.0062219	0	0	0	0	0	0	0	1	0	0	0	0	0	0	0	0	0	0	0	0	1	0	0	4	0	0	0	0	0	0	0	0	0	0	0	1	0	0	0	1	0	0	2	0	0	0	2	0
HLA-A*02:183	0.0061819	0	0	0	0	0	0	0	0	0	0	0	0	0	0	0	0	0	0	0	0	0	0	0	0	0	0	0	0	0	0	0	0	0	0	0	0	0	0	0	0	0	0	0	0	0	0	0	0
HLA-B*13:06	0.0061819	0	0	0	0	0	0	0	0	0	0	0	0	0	1	0	0	0	1	0	0	0	0	0	0	0	0	0	0	0	0	0	0	0	0	0	0	0	0	0	0	0	0	0	0	0	0	0	0
HLA-B*27:15	0.0061819	0	0	0	1	0	0	0	0	0	0	0	0	0	1	0	0	0	0	0	0	0	0	0	0	0	0	0	0	1	0	0	0	0	0	0	1	0	0	0	0	0	0	2	1	0	0	0	0
HLA-B*27:24	0.0061819	0	0	0	1	0	0	0	0	0	1	0	0	0	1	0	0	0	0	0	0	0	0	0	0	0	0	0	0	1	0	0	0	0	0	0	1	1	0	0	0	0	0	0	0	0	0	0	0
HLA-C*03:36	0.0061819	0	0	0	0	0	0	0	0	0	0	0	0	0	0	0	0	0	0	0	0	0	0	0	0	0	0	0	0	0	0	0	0	0	0	0	0	0	0	0	0	0	0	0	0	0	0	0	0
HLA-C*08:41	0.0061819	0	0	0	0	0	0	0	0	0	0	0	0	0	0	0	0	0	0	0	0	0	0	0	0	0	0	0	0	1	0	0	0	0	0	1	0	0	1	0	0	0	0	0	0	0	0	0	0
HLA-B*15:09	0.00608791	0	0	0	1	0	0	0	0	0	0	0	0	0	0	0	0	0	0	0	1	0	0	0	0	0	0	0	0	0	2	0	0	0	0	0	1	0	2	1	0	0	0	0	0	0	2	0	0
HLA-A*31:06	0.00597191	0	0	0	0	0	0	0	1	0	0	0	0	0	1	0	0	0	0	0	0	0	0	0	2	0	0	1	0	0	0	0	0	0	0	0	1	0	0	0	1	0	0	2	0	0	0	1	0
HLA-A*36:01	0.00595991	0	0	0	0	0	0	0	0	0	0	1	0	0	0	0	0	1	0	0	0	0	0	0	0	1	0	0	0	0	0	0	1	0	0	0	0	0	0	0	0	0	0	1	0	0	0	0	1
HLA-B*52:04	0.00520593	0	0	0	0	0	0	0	0	0	4	0	0	0	3	0	0	0	1	0	0	0	0	0	0	0	0	0	0	0	0	0	0	0	1	0	0	0	0	0	0	0	0	0	0	0	0	0	0
HLA-B*58:02	0.00520193	0	0	1	0	0	0	0	0	0	0	0	0	0	2	0	0	0	0	0	0	0	0	0	0	0	0	0	0	1	0	0	0	0	0	0	0	0	0	0	0	0	0	0	0	0	0	0	0
HLA-B*35:31	0.00512993	0	0	0	0	0	0	0	0	0	1	0	0	0	1	0	0	0	0	0	0	0	1	0	0	0	0	0	0	0	0	1	0	0	0	0	0	0	1	1	0	1	0	0	0	0	0	0	0
HLA-B*37:05	0.00506794	0	0	0	0	0	0	0	0	0	0	0	0	0	0	0	0	0	0	0	0	0	0	0	0	0	0	0	0	0	0	0	0	0	1	0	0	0	0	0	0	0	0	0	0	0	0	0	0
HLA-C*05:08	0.00481194	0	0	0	0	0	0	0	0	0	0	0	0	0	0	0	0	0	0	0	0	0	0	0	0	0	0	0	0	0	0	0	0	0	0	1	0	0	0	0	0	0	0	0	0	0	0	0	0
HLA-A*24:05	0.00462195	0	0	0	0	0	0	0	0	0	0	0	0	0	0	0	0	0	0	0	0	0	0	0	1	0	0	0	0	0	0	0	0	0	0	2	0	0	0	0	0	0	0	0	0	0	0	0	0
HLA-B*40:50	0.00459395	0	0	0	0	0	0	0	0	0	0	0	0	0	0	0	0	0	0	0	0	0	0	0	0	0	0	0	0	0	0	0	0	0	2	0	0	0	0	0	0	0	0	0	0	0	0	0	0
HLA-B*15:20	0.00455795	0	0	0	0	0	0	0	0	0	0	0	0	0	0	0	0	0	1	0	0	0	0	0	0	1	0	0	0	0	0	0	0	0	0	0	0	0	0	0	0	0	0	0	0	0	0	0	0
HLA-A*74:05	0.00443595	0	0	0	0	0	0	0	0	0	0	0	0	0	0	0	0	0	0	0	1	0	0	0	0	0	0	0	0	0	0	0	0	0	0	0	1	0	0	0	2	0	0	1	1	0	0	1	0
HLA-B*40:11	0.00430195	0	0	0	0	0	0	0	0	0	0	0	0	0	0	0	0	0	0	0	0	0	0	0	0	0	0	0	0	0	0	0	0	0	0	0	0	0	0	0	0	0	0	0	0	0	0	0	0
HLA-B*15:30	0.00423195	0	0	0	0	0	0	0	0	0	1	0	0	0	0	0	0	0	0	0	0	0	0	0	0	0	0	0	0	0	0	0	0	0	0	0	0	0	2	0	0	0	0	0	0	0	0	0	0
HLA-C*04:04	0.00418596	0	0	0	0	0	0	0	0	0	0	0	0	0	0	0	0	0	3	0	0	0	0	0	0	0	0	0	0	0	0	0	0	0	0	0	0	0	1	0	0	0	0	0	0	0	0	0	0
HLA-B*40:14	0.00417396	0	0	0	0	0	0	0	0	0	0	0	0	0	0	0	0	0	0	0	0	0	0	0	0	0	0	0	0	0	0	0	0	0	0	0	0	0	0	0	0	0	0	0	0	0	0	0	0
HLA-B*57:02	0.00410996	0	0	1	0	0	0	0	0	0	0	0	0	0	2	0	0	0	0	0	0	0	0	0	0	0	0	0	0	0	0	0	0	0	0	0	0	0	0	0	0	0	0	0	0	0	0	0	0
HLA-B*39:23	0.00409396	0	0	0	0	0	0	0	0	0	0	0	0	0	1	0	0	0	1	0	0	0	0	0	0	0	0	0	0	0	0	0	0	0	0	0	0	0	0	0	0	0	0	0	0	0	0	0	0
HLA-A*11:10	0.00406396	0	0	0	0	0	0	0	0	0	1	0	0	0	1	0	0	0	0	0	0	1	0	0	0	0	0	0	0	0	2	0	0	0	0	0	0	0	0	0	0	0	0	0	0	0	1	0	0
HLA-C*15:07	0.00405996	0	0	0	0	0	0	0	0	0	0	0	0	0	0	0	0	0	0	0	0	0	0	0	0	0	0	0	0	0	0	0	0	0	0	1	0	0	0	0	0	0	0	0	0	0	0	0	0
HLA-C*07:29	0.00386996	0	0	0	0	0	0	0	0	0	0	0	0	0	0	0	0	0	1	0	0	0	0	0	0	0	0	0	0	0	0	0	0	0	0	0	1	0	1	1	0	0	0	0	0	0	0	0	0
HLA-B*44:06	0.00378796	0	1	0	0	0	0	0	0	0	0	0	0	0	1	0	0	0	0	0	0	0	0	1	0	0	0	0	0	0	0	0	0	0	0	0	0	0	0	0	0	0	0	0	0	0	0	0	0
HLA-A*11:06	0.00378396	0	0	0	0	0	1	0	0	0	0	0	0	1	0	0	0	0	0	0	0	0	0	0	0	0	0	0	1	0	2	0	0	0	0	0	0	0	0	0	2	0	0	0	0	0	2	0	0
HLA-C*07:56	0.00366397	0	0	0	0	0	0	0	0	0	0	0	0	0	0	0	0	0	1	0	0	0	0	0	0	0	0	0	0	0	0	0	0	0	0	0	1	0	0	0	0	0	0	1	0	0	0	0	0
HLA-B*56:02	0.00358997	0	0	0	0	0	0	0	0	0	0	0	0	0	1	0	0	0	0	0	0	0	1	0	0	0	0	0	0	0	0	1	0	0	0	0	0	0	0	0	0	0	0	0	0	0	0	0	0
HLA-B*44:05	0.00357797	0	0	0	0	0	0	0	0	0	0	0	0	0	0	0	0	0	0	0	0	0	0	0	0	0	0	0	0	0	0	0	0	0	0	0	0	0	0	0	0	0	0	0	0	0	0	0	0
HLA-A*34:02	0.00346997	0	0	0	0	0	2	0	0	0	0	0	0	1	1	0	0	0	0	0	0	1	0	0	0	0	0	0	1	0	1	0	0	0	0	0	0	2	0	0	0	0	0	0	0	1	1	0	0
HLA-B*51:05	0.00346997	0	0	0	0	0	0	0	0	0	0	0	0	0	0	0	0	0	0	0	0	0	1	0	0	0	0	0	0	0	0	1	0	0	0	0	0	0	0	0	0	0	0	0	0	0	0	0	0
HLA-C*12:05	0.00346997	0	0	0	0	0	0	0	0	0	0	0	0	0	0	0	0	0	0	0	0	0	0	0	0	0	0	0	0	0	0	0	0	0	0	0	0	0	0	0	0	0	0	0	0	0	0	0	0
HLA-A*02:04	0.00341797	0	0	0	0	0	0	0	0	0	0	0	0	0	0	0	0	0	0	0	0	0	0	0	0	0	0	0	0	0	0	0	0	0	0	0	0	0	0	0	0	0	0	0	0	0	0	0	0
HLA-C*07:43	0.00333597	0	0	0	0	0	0	0	0	0	0	0	0	0	0	0	0	0	1	0	0	0	0	0	0	0	0	0	0	0	0	0	0	0	0	0	1	0	0	0	0	0	0	1	0	0	0	0	0
HLA-B*39:07	0.00328997	0	2	0	1	0	0	0	0	0	0	0	0	0	0	0	0	0	0	0	1	0	0	0	0	0	0	0	0	1	2	0	0	0	0	0	1	0	1	0	0	0	0	1	0	0	2	0	0
HLA-B*18:03	0.00319997	0	0	0	0	0	0	0	0	0	0	0	0	0	0	0	0	0	0	0	0	0	0	0	0	0	0	0	0	0	0	0	0	0	0	0	0	0	0	0	0	0	0	0	0	0	0	0	0
HLA-A*24:25	0.00306198	0	0	0	0	0	0	0	0	0	0	0	0	0	0	0	0	0	0	0	0	0	0	0	1	0	0	0	0	0	0	0	0	0	0	2	0	0	0	0	0	0	0	0	0	0	0	0	0
HLA-B*15:28	0.00293998	0	0	0	0	0	0	0	0	0	0	0	0	0	0	0	0	0	1	0	0	0	0	0	0	1	0	0	0	0	0	0	0	0	0	0	0	0	0	0	0	0	0	0	0	0	0	0	0
HLA-B*15:39	0.00288398	0	0	0	0	0	0	0	0	0	0	0	0	0	0	0	0	0	1	0	0	0	0	0	0	1	0	0	0	0	0	0	0	0	0	0	0	0	0	0	0	0	0	0	0	0	0	0	0
HLA-C*03:16	0.00285398	0	0	0	0	0	0	0	0	0	0	0	0	0	0	0	0	0	0	0	0	0	0	0	0	0	0	0	0	0	0	0	0	0	0	0	0	0	1	0	0	0	0	0	0	0	0	0	0
HLA-B*78:02	0.00280598	0	0	0	0	0	0	0	0	0	0	0	0	0	0	0	0	0	0	0	0	0	1	0	0	0	0	0	0	0	0	3	0	0	1	0	0	0	0	0	0	0	0	0	0	0	0	0	0
HLA-A*02:17	0.00278598	0	0	0	0	0	0	0	0	0	0	0	0	0	0	0	0	0	0	0	0	0	0	0	0	0	0	0	0	0	0	0	0	0	0	0	0	0	0	0	0	0	0	0	0	0	0	0	0
HLA-B*40:10	0.00276798	0	0	0	0	0	0	0	0	0	0	0	0	0	0	0	0	0	0	0	0	0	0	0	0	0	0	0	0	0	0	0	0	0	0	0	0	0	0	0	0	0	0	0	0	0	0	0	0
HLA-A*02:12	0.00276198	0	0	0	0	0	0	0	0	0	0	0	0	0	0	0	0	0	0	0	0	0	0	0	0	0	0	0	0	0	0	0	0	0	0	0	0	0	0	0	0	0	0	0	0	0	0	0	0
HLA-B*15:88	0.00269998	0	0	0	0	0	0	0	0	0	0	0	0	0	0	0	0	0	0	0	0	0	0	0	0	0	0	0	0	0	0	0	0	0	0	0	0	0	0	0	0	0	0	0	0	0	0	0	0
HLA-B*46:11	0.00269998	0	0	0	0	0	0	0	0	0	0	0	0	0	0	0	0	0	0	0	0	0	0	0	0	0	0	0	0	0	0	0	0	0	0	0	0	0	0	0	0	0	0	0	0	0	0	0	0
HLA-C*15:09	0.00269998	0	0	0	0	0	0	0	0	0	0	0	0	0	0	0	0	0	0	0	0	0	0	0	0	0	0	0	0	0	0	0	0	0	0	0	0	0	0	0	0	0	0	0	0	0	0	0	0
HLA-A*03:08	0.00263798	1	0	0	0	0	0	1	0	0	0	0	0	0	0	0	0	0	0	0	1	0	0	0	0	0	0	0	0	1	0	0	0	0	0	0	1	1	1	0	1	0	0	1	1	0	0	1	0
HLA-B*15:70	0.00257398	0	0	0	0	0	0	0	0	0	0	0	0	0	0	0	0	0	1	0	0	0	0	0	0	1	0	0	0	0	0	0	0	0	0	0	0	0	1	0	0	0	0	0	0	0	0	0	0
HLA-C*07:08	0.00256598	0	0	0	0	0	0	0	0	0	0	0	0	0	0	0	0	0	1	0	0	0	0	0	0	0	0	0	0	0	0	0	0	0	0	0	1	0	0	0	0	0	0	1	0	0	0	0	0
HLA-B*40:07	0.00246798	0	0	0	0	0	0	0	0	0	0	0	0	0	0	0	0	0	0	0	0	0	0	0	0	0	0	0	0	0	0	0	0	0	0	0	0	0	1	0	0	0	0	0	0	0	0	0	0
HLA-A*02:46	0.00245799	0	0	0	0	0	0	0	0	0	0	0	0	0	0	0	0	0	0	0	0	0	0	0	0	0	0	0	0	0	0	0	0	0	0	0	0	0	0	0	0	0	0	0	0	0	0	0	0
HLA-B*40:05	0.00245399	0	0	0	0	0	0	0	0	0	0	0	0	0	0	0	0	0	1	0	0	0	0	0	0	0	0	0	0	0	0	0	0	1	2	0	0	0	0	0	0	0	0	0	0	0	0	0	0
HLA-A*24:23	0.00239599	0	0	0	0	0	0	0	0	0	0	0	0	0	0	0	0	0	0	0	0	0	0	0	1	0	0	0	0	0	0	0	0	0	0	2	0	0	0	0	0	0	0	0	0	0	0	0	0
HLA-B*39:10	0.00237399	0	0	0	0	0	0	0	0	0	1	0	0	0	1	0	0	0	0	0	0	0	2	0	0	0	0	0	0	0	0	1	0	0	0	0	0	0	1	1	0	1	0	0	0	0	0	0	0
HLA-A*02:08	0.00236599	0	0	0	0	0	0	0	0	0	0	0	0	0	0	0	0	0	0	0	0	0	0	0	0	0	0	0	0	0	0	0	0	0	0	1	0	0	1	0	0	0	0	0	0	0	0	0	0
HLA-B*78:01	0.00233599	0	0	0	0	0	0	0	0	0	0	0	0	0	1	0	0	0	0	0	0	0	1	0	0	0	0	0	0	0	0	3	0	0	1	0	0	0	0	0	0	0	0	0	0	0	0	0	0
HLA-C*07:27	0.00232199	0	0	0	0	0	0	0	0	0	0	0	0	0	0	0	0	0	1	0	0	0	0	0	0	0	0	0	0	0	0	0	0	0	0	0	1	0	0	0	0	0	0	1	0	0	0	0	0
HLA-A*24:13	0.00231999	0	0	0	0	0	0	0	0	0	0	0	0	0	0	0	0	0	0	0	0	0	0	0	1	0	0	0	0	0	0	0	0	0	0	2	0	0	0	0	0	0	0	0	0	0	0	0	0
HLA-B*15:71	0.00227999	0	0	0	0	0	0	0	0	0	0	0	0	0	0	0	0	0	1	0	0	0	0	0	0	1	0	0	0	0	0	0	0	0	0	0	0	0	0	0	0	0	0	0	0	0	0	0	0
HLA-A*02:22	0.00227599	0	0	0	0	0	0	0	0	0	0	0	0	0	0	0	0	0	0	0	0	0	0	0	0	0	0	0	0	0	0	0	0	0	0	0	0	0	1	0	0	0	0	0	0	0	0	0	0
HLA-A*68:24	0.00224799	0	0	0	0	0	0	0	0	0	1	0	0	0	1	0	0	0	1	0	0	1	0	0	0	0	0	2	0	0	0	0	0	0	0	0	0	0	0	0	0	0	0	0	0	0	0	0	0
HLA-B*56:11	0.00211799	0	0	0	0	0	0	0	0	0	1	0	0	0	1	0	0	0	0	0	0	0	2	0	0	0	0	0	0	0	0	1	0	0	0	0	0	0	0	0	0	1	0	0	0	0	0	0	0
HLA-B*48:07	0.00207599	0	0	0	0	0	0	0	0	0	0	0	0	0	0	0	0	0	2	0	0	0	0	0	0	0	0	0	0	0	0	0	0	0	0	0	0	0	1	0	0	0	0	0	0	0	0	0	0
HLA-C*03:21	0.00205399	0	0	0	0	0	0	0	0	0	0	0	0	0	0	0	0	0	0	0	0	0	0	0	0	0	0	0	0	0	0	0	0	0	0	0	0	0	1	1	0	0	0	0	0	0	0	0	0
HLA-A*26:07	0.00205199	0	0	0	0	0	0	0	0	0	0	0	0	0	0	0	0	0	0	0	0	0	0	0	0	0	0	0	0	0	0	0	0	0	0	0	0	0	0	0	0	0	0	1	0	0	0	0	0
HLA-A*30:09	0.00191599	0	0	0	0	0	0	0	0	0	0	0	0	0	0	0	0	0	0	0	0	0	0	0	1	1	0	0	0	0	0	0	1	0	0	0	0	0	0	0	0	0	0	1	0	0	0	0	0
HLA-C*06:06	0.00190799	0	0	0	0	0	0	0	0	0	0	0	0	0	0	0	0	0	0	0	0	0	0	0	0	0	0	0	0	0	0	0	0	0	0	0	1	0	0	0	0	0	0	1	0	0	0	0	0
HLA-C*08:04	0.00186599	0	0	0	0	0	0	0	0	0	0	0	0	0	0	0	0	0	0	0	0	0	0	0	0	0	0	0	0	1	0	0	0	0	0	1	0	0	1	0	0	0	0	0	0	0	0	0	0
HLA-A*02:28	0.00182599	0	0	0	0	0	0	0	0	0	0	0	0	0	0	0	0	0	0	0	0	0	0	0	0	0	0	0	0	0	0	0	0	0	0	0	0	0	0	0	0	0	0	0	0	0	0	0	0
HLA-A*02:64	0.00173599	0	0	0	0	0	0	0	0	0	0	0	0	0	0	0	0	0	0	0	0	0	0	0	0	0	0	0	0	0	0	0	0	0	0	0	0	0	0	0	0	0	0	0	0	0	0	0	0
HLA-A*24:30	0.00173599	0	0	0	0	0	0	0	0	0	0	0	0	0	0	0	0	0	0	0	0	0	0	0	1	0	0	0	0	0	0	0	0	0	0	2	0	0	0	0	0	0	0	0	0	0	0	0	0
HLA-A*31:16	0.00173599	0	0	0	0	0	0	0	1	0	0	0	0	0	0	0	0	0	0	0	0	1	0	0	4	0	0	0	0	0	0	0	0	0	0	0	1	0	0	0	1	0	0	2	0	0	0	2	0
HLA-B*07:18	0.00173599	0	0	0	0	0	0	0	0	0	0	0	0	0	0	0	0	0	0	0	0	0	3	0	0	0	0	0	0	0	0	1	0	0	0	0	0	0	0	1	0	1	0	0	0	0	0	0	0
HLA-B*15:64	0.00173599	0	0	0	0	0	0	0	0	0	0	0	0	0	0	0	0	0	1	0	0	0	0	0	0	0	0	0	0	0	0	0	0	0	0	0	0	0	0	0	0	0	0	0	0	0	0	0	0
HLA-B*15:75	0.00173599	0	0	0	0	0	0	0	0	0	0	0	0	0	0	0	0	0	1	0	0	0	0	0	0	1	0	0	0	0	0	0	0	0	0	0	0	0	0	0	0	0	0	0	0	0	0	0	0
HLA-B*35:06	0.00173599	0	0	0	0	0	0	0	0	0	0	0	0	0	1	0	0	0	0	0	0	0	1	0	0	0	0	0	0	0	0	1	0	0	0	0	0	0	0	0	0	1	0	0	0	0	0	0	0
HLA-B*35:30	0.00173599	0	0	0	0	0	0	0	0	0	0	0	0	0	0	0	0	0	0	0	0	0	1	1	0	0	0	0	0	0	0	1	0	0	0	0	0	0	0	0	0	0	0	0	0	0	0	0	0
HLA-B*37:04	0.00173599	0	0	0	0	0	0	0	0	0	0	0	0	0	0	0	0	0	0	0	0	0	0	0	0	0	0	0	0	0	0	0	0	0	0	0	0	0	0	0	0	0	0	0	0	0	0	0	0
HLA-B*40:26	0.00173599	0	0	0	0	0	0	0	0	0	0	0	0	0	0	0	0	0	0	0	0	0	0	0	0	0	0	0	0	0	0	0	0	0	2	0	0	0	0	0	0	0	0	0	0	0	0	0	0
HLA-B*42:02	0.00173599	0	0	0	0	0	0	0	0	0	0	0	0	0	1	0	0	0	0	0	0	0	1	0	0	0	0	0	0	0	0	1	0	0	0	0	0	0	1	1	0	0	0	1	0	0	0	0	0
HLA-B*44:83	0.00173599	0	0	1	0	0	0	0	0	0	0	0	0	0	0	0	0	0	0	0	0	0	0	0	0	0	0	0	0	0	0	0	0	0	0	0	0	0	0	0	0	0	0	0	0	0	0	0	0
HLA-B*50:04	0.00173599	0	0	0	0	0	0	0	0	0	0	0	0	0	0	0	0	0	0	0	0	0	0	0	0	0	0	0	1	0	0	0	0	0	1	0	0	0	0	0	0	0	0	0	0	0	0	0	0
HLA-C*01:18	0.00173599	0	0	0	0	0	0	0	0	0	0	0	0	0	0	0	0	0	0	0	0	0	0	0	0	0	0	1	0	1	0	1	0	0	0	1	0	0	1	1	0	0	0	1	0	0	0	0	0
HLA-C*02:08	0.00173599	0	0	0	0	0	0	0	0	0	0	0	0	0	0	0	0	0	0	0	0	0	0	0	0	0	0	0	0	0	0	0	0	0	0	0	0	0	1	0	0	0	0	0	0	0	0	0	0
HLA-C*04:26	0.00173599	0	0	0	0	0	0	0	0	0	0	0	0	0	0	0	0	0	3	0	0	0	0	0	0	0	0	0	0	1	0	0	0	0	0	1	0	0	1	0	0	0	0	1	0	0	0	0	0
HLA-C*06:09	0.00173599	0	0	0	0	0	0	0	0	0	0	0	0	0	1	0	0	0	0	0	1	0	0	0	1	0	0	0	0	0	0	0	0	0	0	0	2	0	0	1	0	0	0	1	0	0	0	0	0
HLA-C*06:27	0.00173599	0	0	0	1	0	0	0	0	0	0	0	0	0	0	0	0	0	0	0	1	0	0	0	0	0	0	0	0	0	0	0	0	0	0	0	2	0	0	0	0	0	0	2	0	0	0	0	0
HLA-C*12:09	0.00173599	0	0	0	0	0	0	0	0	0	0	0	0	0	0	0	0	0	0	0	0	0	0	0	0	0	0	0	0	1	0	0	0	0	0	1	0	0	0	0	0	0	0	1	0	0	0	0	0
HLA-C*15:06	0.00173599	0	0	0	0	0	0	1	0	0	0	0	0	0	0	0	0	0	0	0	0	0	0	0	0	0	0	0	0	0	0	0	0	0	0	1	0	0	0	0	0	0	0	0	0	0	0	0	0
HLA-C*07:19	0.00169199	0	0	0	0	0	0	0	0	0	0	0	0	0	0	0	0	0	1	0	0	0	0	0	0	0	0	0	0	0	0	0	0	0	0	0	1	0	0	1	0	0	0	1	0	0	0	0	0
HLA-C*03:09	0.00158199	0	0	0	0	0	0	0	0	0	0	0	0	0	0	0	0	0	0	0	0	0	0	0	0	0	0	0	0	0	0	0	0	0	0	0	0	0	1	0	0	0	0	0	0	0	0	0	0
HLA-A*24:46	0.00156799	0	0	0	0	0	0	0	0	0	0	0	0	0	0	0	0	0	0	0	0	0	0	0	1	0	0	0	0	0	0	0	0	0	0	2	0	0	0	0	0	0	0	0	0	0	0	0	0
HLA-B*40:52	0.00155199	0	0	0	0	0	0	0	0	0	0	0	0	0	0	0	0	0	1	0	0	0	0	0	0	0	0	0	0	0	0	0	0	0	0	0	0	0	0	0	0	0	0	0	0	0	0	0	0
HLA-B*35:04	0.00153799	0	0	0	0	0	0	0	0	0	0	0	0	0	1	0	0	0	0	0	0	0	1	0	0	0	0	0	0	0	0	1	0	0	0	0	0	0	0	0	0	1	0	0	0	0	0	0	0
HLA-B*46:02	0.00153799	0	0	0	0	0	0	0	0	0	0	0	0	0	0	0	0	0	0	0	0	0	0	0	0	0	0	0	0	0	0	0	0	0	0	0	0	0	1	0	0	0	0	0	0	0	0	0	0
HLA-B*50:02	0.00152399	0	0	0	0	0	0	0	0	0	0	0	0	0	0	0	0	0	0	0	0	0	0	0	0	0	0	0	1	0	0	0	0	0	1	0	0	0	0	0	0	0	0	0	0	0	0	0	0
HLA-A*26:06	0.00150799	0	0	0	0	0	0	0	0	0	0	1	0	0	0	0	0	1	0	0	0	1	0	0	0	0	0	0	0	0	0	0	0	1	0	0	0	0	0	0	0	0	0	0	0	0	0	1	1
HLA-C*04:15	0.00149399	0	0	0	0	0	0	0	0	0	0	0	0	0	0	0	0	0	3	0	0	0	0	0	0	0	0	0	0	1	0	0	0	0	0	1	0	0	0	0	0	0	0	1	0	0	0	0	0
HLA-B*51:36	0.001472	0	0	0	0	0	0	0	0	0	0	0	0	0	0	0	0	0	0	0	0	0	1	0	0	0	0	0	0	0	0	3	0	0	0	0	0	0	0	0	0	0	0	0	0	0	0	0	0
HLA-B*15:34	0.001466	0	0	0	0	0	0	0	0	0	0	0	0	0	0	0	0	0	1	0	0	0	0	0	0	1	0	0	0	0	0	0	0	0	0	0	0	0	0	0	0	0	0	0	0	0	0	0	0
HLA-A*02:13	0.001464	0	0	0	0	0	0	0	0	0	0	0	0	0	0	0	0	0	0	0	0	0	0	0	0	0	0	0	0	0	0	0	0	0	0	0	0	0	0	0	0	0	0	0	0	0	0	0	0
HLA-A*24:28	0.00138599	0	0	0	0	0	0	0	0	0	0	0	0	0	0	0	0	0	0	0	0	0	0	0	0	0	0	0	0	0	0	0	0	0	0	0	0	0	1	0	0	0	0	0	0	0	0	0	0
HLA-B*51:03	0.001384	0	0	0	0	0	0	0	0	0	0	0	0	0	1	0	0	0	0	0	0	0	0	0	0	0	0	0	0	0	0	1	0	0	0	0	0	0	0	0	0	0	0	0	0	0	0	0	0
HLA-A*24:21	0.00137199	0	0	0	0	0	0	0	0	0	0	0	0	0	0	0	0	0	0	0	0	0	0	0	1	0	0	0	0	0	0	0	0	0	0	2	0	0	0	0	0	0	0	0	0	0	0	0	0
HLA-A*02:44	0.001312	0	0	0	0	0	0	0	0	0	0	0	0	0	0	0	0	0	0	0	0	0	0	0	0	0	0	0	0	0	0	0	0	0	0	0	0	0	0	0	0	0	0	0	0	0	0	0	0
HLA-A*31:02	0.001296	0	0	0	0	0	0	0	1	0	0	0	0	0	0	0	0	0	0	0	0	0	0	0	4	0	0	0	0	0	0	0	0	0	0	0	2	0	0	0	1	0	0	2	0	0	0	2	0
HLA-A*33:25	0.00128	0	0	0	3	0	0	0	1	0	0	0	1	0	1	0	0	0	1	0	0	1	0	0	0	0	0	0	0	0	0	0	0	1	1	0	1	1	0	0	1	0	0	0	0	0	0	1	0
HLA-C*07:10	0.001216	0	0	0	0	0	0	0	0	0	0	0	0	0	0	0	0	0	1	0	0	0	0	0	0	0	0	0	0	0	0	0	0	0	0	0	1	0	0	0	0	0	0	1	0	0	0	0	0
HLA-A*11:05	0.001154	0	0	0	0	0	2	0	0	0	0	0	0	1	0	0	0	0	0	0	0	0	0	0	0	0	0	0	1	0	2	0	0	0	0	0	0	0	0	0	2	0	0	0	0	0	2	0	0
HLA-A*11:43	0.001154	0	0	0	0	0	0	0	0	0	0	0	0	0	1	0	0	0	0	0	0	0	0	0	0	0	0	2	0	0	2	0	0	0	0	0	0	0	1	0	1	0	0	2	0	0	2	0	0
HLA-A*24:88	0.001154	0	0	0	0	0	0	0	0	0	0	0	0	0	0	0	0	0	0	0	0	0	0	0	0	0	0	0	0	0	0	0	0	0	0	0	0	0	0	0	0	0	0	0	0	0	0	0	0
HLA-B*07:31	0.001154	0	0	0	0	0	0	0	0	0	0	0	0	0	0	0	0	0	0	0	0	0	2	0	0	0	0	0	0	0	0	1	0	0	0	0	0	1	0	1	0	0	0	0	0	0	0	0	0
HLA-B*35:35	0.001154	0	0	0	0	0	0	0	0	0	0	0	0	0	0	0	0	0	0	0	0	0	1	1	0	0	0	0	0	0	0	1	0	0	0	0	0	0	0	0	0	0	0	0	0	0	0	0	0
HLA-B*35:64	0.001154	0	0	0	0	0	0	0	0	0	0	0	0	0	0	0	0	0	0	0	0	0	1	0	0	0	0	0	0	0	0	1	0	0	0	0	0	0	0	0	0	0	0	0	0	0	0	0	0
HLA-B*40:53	0.001154	0	0	0	0	0	1	0	0	0	0	0	0	0	0	0	0	0	0	0	0	0	0	0	0	0	0	0	1	0	0	0	0	0	1	0	0	0	0	0	0	0	0	0	0	0	0	0	0
HLA-B*52:05	0.001154	0	0	0	0	0	0	0	0	0	4	0	0	0	3	0	0	0	1	0	0	0	0	0	0	0	0	0	0	0	0	0	0	0	1	0	0	0	0	0	0	0	0	0	0	0	0	0	0
HLA-B*52:11	0.001154	0	0	0	0	0	0	0	0	0	3	0	0	0	3	0	0	0	1	0	0	0	0	0	0	0	0	0	0	0	0	0	0	0	0	0	0	0	0	0	0	0	0	0	0	0	0	0	0
HLA-B*54:21	0.001154	0	2	0	0	0	0	0	0	0	0	0	0	0	0	0	0	0	0	0	1	0	0	2	0	0	0	0	0	0	0	5	0	0	1	0	0	0	0	1	0	0	0	0	0	0	0	0	0
HLA-C*03:23	0.001154	0	0	0	0	0	0	0	0	0	0	0	0	0	0	0	0	0	0	0	0	0	0	0	0	0	0	0	0	0	0	0	0	0	0	0	0	0	1	0	0	0	0	0	0	0	0	0	0
HLA-C*03:43	0.001154	0	0	0	0	0	0	0	0	0	0	0	0	0	0	0	0	0	0	0	0	0	0	0	0	0	0	0	0	0	0	0	0	0	0	0	0	0	1	0	0	0	0	0	0	0	0	0	0
HLA-C*03:64	0.001154	0	0	0	0	0	0	0	0	0	0	0	0	0	0	0	0	0	0	0	0	0	0	0	0	0	0	0	0	0	0	0	0	0	0	0	0	0	1	0	0	0	0	0	0	0	0	0	0
HLA-C*07:15	0.001154	0	0	0	0	0	0	0	0	0	0	0	0	0	0	0	0	0	1	0	0	0	0	0	0	0	0	0	0	0	0	0	0	0	0	0	1	0	0	0	0	0	0	1	0	0	0	0	0
HLA-C*15:10	0.001154	0	0	0	0	0	0	1	0	0	0	0	0	0	0	0	0	0	0	0	0	0	0	0	0	0	0	0	0	0	0	0	0	0	0	1	0	0	0	0	0	0	0	0	0	0	0	0	0
HLA-A*02:37	0.001104	0	0	0	0	0	0	0	0	0	0	0	0	0	0	0	0	0	0	0	0	0	0	0	0	0	0	0	0	0	0	0	0	0	0	0	0	0	0	0	0	0	0	0	0	0	0	0	0
HLA-B*38:04	0.00107	0	0	0	1	0	0	0	0	0	0	0	0	0	1	0	0	0	1	0	0	0	0	0	0	0	0	0	0	0	0	0	0	0	0	0	1	0	0	0	0	0	0	0	0	0	1	0	0
HLA-B*35:20	0.001052	0	0	0	0	0	0	0	0	0	0	0	0	0	0	0	0	0	0	0	0	0	0	0	0	0	0	0	0	0	0	0	0	0	0	0	0	0	0	0	0	0	0	0	0	0	0	0	0
HLA-A*02:19	0.001034	0	0	0	0	0	0	0	0	0	0	0	0	0	0	0	0	0	0	0	0	0	0	0	0	0	0	0	0	0	0	0	0	0	0	0	0	0	0	0	0	0	0	0	0	0	0	0	0
HLA-B*15:53	0.00102	0	0	0	0	0	0	0	0	0	0	0	0	0	0	0	0	0	1	0	0	0	0	0	0	1	0	0	0	0	0	1	0	0	0	0	0	0	0	0	0	0	0	0	0	0	0	0	0
	Average Epitope Number
[truncated: 54 more columns]
