# Supplementary material for: HLA class I restricted epitopes prediction of common tumor antigens in white and East Asian populations: Implication on antigen selection for cancer vaccine design
Source: PLoS One. 2020 Feb 27;15(2):e0229327. doi: 10.1371/journal.pone.0229327 (PMC7046239; doi:10.1371/journal.pone.0229327)
Supplement: S5 Table — SB epitope prediction of frameshift mutations and AEN analysis in white and East Asian populations. (XLSX) [file pone.0229327.s005.xlsx]

## Sheet: white frameshift prediction
Pos	HLA	Peptide	Core	Of	Gp	Gl	Ip	Il	Icore	Identity	Score	Aff(nM)	%Rank	BindLevel
20	HLA-C*07:01	LRARGGTTI	LRARGGTTI	0	0	0	0	0	LRARGGTTI	F01	0.473654	297.4	0.1078	<=SB
20	HLA-C*07:02	LRARGGTTI	LRARGGTTI	0	0	0	0	0	LRARGGTTI	F01	0.426324	496.2	0.3267	<=SB
13	HLA-B*07:02	SPRRSPAL	SPR-RSPAL	0	0	0	3	1	SPRRSPAL	F01	0.784121	10.3	0.0274	<=SB
13	HLA-B*07:02	SPRRSPALRA	SPRSPALRA	0	2	1	0	0	SPRRSPALRA	F01	0.523788	172.9	0.4285	<=SB
13	HLA-B*08:01	SPRRSPAL	SPR-RSPAL	0	0	0	3	1	SPRRSPAL	F01	0.604979	71.8	0.1236	<=SB
20	HLA-C*06:02	LRARGGTTI	LRARGGTTI	0	0	0	0	0	LRARGGTTI	F01	0.466459	321.4	0.1103	<=SB
15	HLA-B*27:05	RRSPALRAR	RRSPALRAR	0	0	0	0	0	RRSPALRAR	F01	0.577156	97	0.3233	<=SB
12	HLA-C*01:02	SSPRRSPAL	SSPRRSPAL	0	0	0	0	0	SSPRRSPAL	F01	0.383381	789.7	0.0296	<=SB
12	HLA-C*16:01	SSPRRSPAL	SSPRRSPAL	0	0	0	0	0	SSPRRSPAL	F01	0.557312	120.3	0.4093	<=SB
8	HLA-A*68:01	TTTTSSPRR	TTTTSSPRR	0	0	0	0	0	TTTTSSPRR	F01	0.688577	29.1	0.3565	<=SB
12	HLA-B*14:02	SSPRRSPAL	SSPRRSPAL	0	0	0	0	0	SSPRRSPAL	F01	0.256027	3132.6	0.4796	<=SB
13	HLA-B*55:01	SPRRSPALRA	SPRSPALRA	0	2	1	0	0	SPRRSPALRA	F01	0.416881	549.6	0.2171	<=SB
20	HLA-C*07:04	LRARGGTTI	LRARGGTTI	0	0	0	0	0	LRARGGTTI	F01	0.252412	3257.6	0.1317	<=SB
12	HLA-C*07:04	SSPRRSPAL	SSPRRSPAL	0	0	0	0	0	SSPRRSPAL	F01	0.190085	6393.9	0.483	<=SB
20	HLA-B*39:01	LRARGGTTI	LRARGGTTI	0	0	0	0	0	LRARGGTTI	F01	0.459679	345.9	0.3586	<=SB
1	HLA-B*50:01	MENSHPPTT	MENSHPPTT	0	0	0	0	0	MENSHPPTT	F01	0.498576	227.1	0.1716	<=SB
12	HLA-B*14:01	SSPRRSPAL	SSPRRSPAL	0	0	0	0	0	SSPRRSPAL	F01	0.256027	3132.6	0.4796	<=SB
20	HLA-B*39:06	LRARGGTTI	LRARGGTTI	0	0	0	0	0	LRARGGTTI	F01	0.365643	956.8	0.4024	<=SB
1	HLA-B*45:01	MENSHPPTT	MENSHPPTT	0	0	0	0	0	MENSHPPTT	F01	0.49123	245.9	0.2447	<=SB
13	HLA-B*07:05	SPRRSPAL	SPR-RSPAL	0	0	0	3	1	SPRRSPAL	F01	0.789612	9.7	0.0238	<=SB
13	HLA-B*07:05	SPRRSPALRA	SPRSPALRA	0	2	1	0	0	SPRRSPALRA	F01	0.541279	143.1	0.4348	<=SB
1	HLA-B*50:02	MENSHPPTT	MENSHPPTT	0	0	0	0	0	MENSHPPTT	F01	0.409918	592.6	0.2049	<=SB
20	HLA-B*15:10	LRARGGTTI	LRARGGTTI	0	0	0	0	0	LRARGGTTI	F01	0.250498	3325.7	0.263	<=SB
13	HLA-B*07:04	SPRRSPAL	SPR-RSPAL	0	0	0	3	1	SPRRSPAL	F01	0.781174	10.7	0.0146	<=SB
21	HLA-B*07:04	RARGGTTI	RAR-GGTTI	0	0	0	3	1	RARGGTTI	F01	0.503186	216	0.392	<=SB
13	HLA-B*07:04	SPRRSPALRA	SPRRSPALA	0	8	1	0	0	SPRRSPALRA	F01	0.477617	284.9	0.4902	<=SB
20	HLA-B*39:24	LRARGGTTI	LRARGGTTI	0	0	0	0	0	LRARGGTTI	F01	0.482369	270.6	0.2967	<=SB
13	HLA-B*42:01	SPRRSPAL	SPR-RSPAL	0	0	0	3	1	SPRRSPAL	F01	0.732888	18	0.0774	<=SB
20	HLA-B*15:09	LRARGGTTI	LRARGGTTI	0	0	0	0	0	LRARGGTTI	F01	0.244205	3560.1	0.312	<=SB
15	HLA-B*27:03	RRSPALRAR	RRSPALRAR	0	0	0	0	0	RRSPALRAR	F01	0.323942	1502.4	0.2654	<=SB
20	HLA-B*07:10	LRARGGTTI	LRARGGTTI	0	0	0	0	0	LRARGGTTI	F01	0.386569	762.9	0.0522	<=SB
13	HLA-B*07:10	SPRRSPAL	SPRR-SPAL	0	0	0	4	1	SPRRSPAL	F01	0.28533	2281.5	0.3117	<=SB
20	HLA-B*39:31	LRARGGTTI	LRARGGTTI	0	0	0	0	0	LRARGGTTI	F01	0.37769	839.9	0.358	<=SB
13	HLA-B*42:02	SPRRSPAL	SPR-RSPAL	0	0	0	3	1	SPRRSPAL	F01	0.549039	131.5	0.0696	<=SB
13	HLA-B*08:09	SPRRSPAL	SPR-RSPAL	0	0	0	3	1	SPRRSPAL	F01	0.426317	496.3	0.1387	<=SB
20	HLA-B*27:12	LRARGGTTI	LRARGGTTI	0	0	0	0	0	LRARGGTTI	F01	0.537042	149.8	0.37	<=SB
8	HLA-A*68:03	TTTTSSPRR	TTTTSSPRR	0	0	0	0	0	TTTTSSPRR	F01	0.575305	99	0.4656	<=SB
13	HLA-B*81:01	SPRRSPAL	SPR-RSPAL	0	0	0	3	1	SPRRSPAL	F01	0.379862	820.4	0.275	<=SB
13	HLA-B*07:09	SPRRSPAL	SPR-RSPAL	0	0	0	3	1	SPRRSPAL	F01	0.578993	95.1	0.1587	<=SB
20	HLA-B*27:08	LRARGGTTI	LRARGGTTI	0	0	0	0	0	LRARGGTTI	F01	0.49979	224.1	0.4318	<=SB
15	HLA-B*27:10	RRSPALRAR	RRSPALRAR	0	0	0	0	0	RRSPALRAR	F01	0.468399	314.8	0.1386	<=SB
20	HLA-C*06:17	LRARGGTTI	LRARGGTTI	0	0	0	0	0	LRARGGTTI	F01	0.466459	321.4	0.1103	<=SB
20	HLA-C*07:18	LRARGGTTI	LRARGGTTI	0	0	0	0	0	LRARGGTTI	F01	0.473654	297.4	0.1078	<=SB
20	HLA-C*07:19	LRARGGTTI	LRARGGTTI	0	0	0	0	0	LRARGGTTI	F01	0.44247	416.7	0.2235	<=SB
20	HLA-C*07:27	LRARGGTTI	LRARGGTTI	0	0	0	0	0	LRARGGTTI	F01	0.459173	347.8	0.1344	<=SB
20	HLA-C*07:10	LRARGGTTI	LRARGGTTI	0	0	0	0	0	LRARGGTTI	F01	0.401871	646.5	0.3792	<=SB
12	HLA-B*14:03	SSPRRSPAL	SSPRRSPAL	0	0	0	0	0	SSPRRSPAL	F01	0.302601	1892.6	0.1943	<=SB
20	HLA-B*14:03	LRARGGTTI	LRARGGTTI	0	0	0	0	0	LRARGGTTI	F01	0.258165	3061	0.4416	<=SB
20	HLA-C*07:22	LRARGGTTI	LRARGGTTI	0	0	0	0	0	LRARGGTTI	F01	0.358197	1037.1	0.1073	<=SB
20	HLA-C*12:16	LRARGGTTI	LRARGGTTI	0	0	0	0	0	LRARGGTTI	F01	0.385105	775.1	0.0803	<=SB
13	HLA-B*07:06	SPRRSPAL	SPR-RSPAL	0	0	0	3	1	SPRRSPAL	F01	0.789612	9.7	0.0238	<=SB
13	HLA-B*07:06	SPRRSPALRA	SPRSPALRA	0	2	1	0	0	SPRRSPALRA	F01	0.541279	143.1	0.4348	<=SB
27	HLA-A*02:01	TQLARFFPI	TQLARFFPI	0	0	0	0	0	TQLARFFPI	F03	0.739981	16.7	0.2116	<=SB
22	HLA-A*03:01	RMQLCTQLAR	RMLCTQLAR	0	2	1	0	0	RMQLCTQLAR	F03	0.553943	124.7	0.4398	<=SB
31	HLA-C*07:02	RFFPITPPV	RFFPITPPV	0	0	0	0	0	RFFPITPPV	F03	0.462026	337.2	0.2235	<=SB
20	HLA-B*07:02	GPRMQLCTQL	GPRMQLTQL	0	6	1	0	0	GPRMQLCTQL	F03	0.68232	31.1	0.1113	<=SB
11	HLA-B*07:02	VPPSPPLAL	VPPSPPLAL	0	0	0	0	0	VPPSPPLAL	F03	0.593106	81.7	0.2534	<=SB
3	HLA-B*07:02	HPQRKRRGV	HPQRKRRGV	0	0	0	0	0	HPQRKRRGV	F03	0.580318	93.8	0.2828	<=SB
14	HLA-B*07:02	SPPLALGPRM	SPPLALGPM	0	8	1	0	0	SPPLALGPRM	F03	0.556776	121	0.34	<=SB
27	HLA-B*08:01	TQLARFFPI	TQLARFFPI	0	0	0	0	0	TQLARFFPI	F03	0.683406	30.7	0.0513	<=SB
28	HLA-B*08:01	QLARFFPI	QLA-RFFPI	0	0	0	3	1	QLARFFPI	F03	0.582578	91.5	0.1636	<=SB
3	HLA-B*08:01	HPQRKRRGV	HPQRKRRGV	0	0	0	0	0	HPQRKRRGV	F03	0.537949	148.3	0.2651	<=SB
32	HLA-C*04:01	FFPITPPVW	FFPITPPVW	0	0	0	0	0	FFPITPPVW	F03	0.202717	5577.1	0.2801	<=SB
31	HLA-C*04:01	RFFPITPPV	RFFPITPPV	0	0	0	0	0	RFFPITPPV	F03	0.169681	7973.4	0.4974	<=SB
32	HLA-A*24:02	FFPITPPVW	FFPITPPVW	0	0	0	0	0	FFPITPPVW	F03	0.573857	100.6	0.213	<=SB
31	HLA-A*24:02	RFFPITPPVW	RFFPITPVW	0	6	1	0	0	RFFPITPPVW	F03	0.564418	111.4	0.23	<=SB
27	HLA-A*24:02	TQLARFFPI	TQLARFFPI	0	0	0	0	0	TQLARFFPI	F03	0.478469	282.3	0.4633	<=SB
17	HLA-C*03:04	LALGPRMQL	LALGPRMQL	0	0	0	0	0	LALGPRMQL	F03	0.717825	21.2	0.0907	<=SB
9	HLA-C*03:04	RGVPPSPPL	RGVPPSPPL	0	0	0	0	0	RGVPPSPPL	F03	0.593437	81.4	0.3158	<=SB
23	HLA-B*15:01	MQLCTQLARF	MQLCTQLAF	0	8	1	0	0	MQLCTQLARF	F03	0.774547	11.5	0.0238	<=SB
23	HLA-B*15:01	MQLCTQLARFF	MQLCTQLAF	0	8	2	0	0	MQLCTQLARFF	F03	0.60186	74.3	0.398	<=SB
33	HLA-B*35:01	FPITPPVWH	FPITPPVWH	0	0	0	0	0	FPITPPVWH	F03	0.574284	100.1	0.3194	<=SB
17	HLA-C*03:03	LALGPRMQL	LALGPRMQL	0	0	0	0	0	LALGPRMQL	F03	0.717825	21.2	0.0907	<=SB
9	HLA-C*03:03	RGVPPSPPL	RGVPPSPPL	0	0	0	0	0	RGVPPSPPL	F03	0.593437	81.4	0.3158	<=SB
17	HLA-C*12:03	LALGPRMQL	LALGPRMQL	0	0	0	0	0	LALGPRMQL	F03	0.621847	59.8	0.2778	<=SB
33	HLA-B*51:01	FPITPPVWHI	FPIPPVWHI	0	3	1	0	0	FPITPPVWHI	F03	0.487444	256.1	0.0382	<=SB
33	HLA-B*51:01	FPITPPVWHIL	FPIPVWHIL	0	3	2	0	0	FPITPPVWHIL	F03	0.304095	1862.2	0.3224	<=SB
33	HLA-B*51:01	FPITPPVW	FPI-TPPVW	0	0	0	3	1	FPITPPVW	F03	0.284561	2300.5	0.406	<=SB
20	HLA-B*27:05	GPRMQLCTQL	GRMQLCTQL	0	1	1	0	0	GPRMQLCTQL	F03	0.69574	26.9	0.0548	<=SB
30	HLA-B*27:05	ARFFPITPPV	ARFFITPPV	0	4	1	0	0	ARFFPITPPV	F03	0.574232	100.2	0.3343	<=SB
8	HLA-B*27:05	RRGVPPSPPL	RRVPPSPPL	0	2	1	0	0	RRGVPPSPPL	F03	0.548632	132.1	0.4369	<=SB
27	HLA-A*32:01	TQLARFFPI	TQLARFFPI	0	0	0	0	0	TQLARFFPI	F03	0.623853	58.5	0.1076	<=SB
31	HLA-A*32:01	RFFPITPPV	RFFPITPPV	0	0	0	0	0	RFFPITPPV	F03	0.576915	97.3	0.1705	<=SB
31	HLA-A*32:01	RFFPITPPVW	RFFPITPPW	0	8	1	0	0	RFFPITPPVW	F03	0.519232	181.6	0.3229	<=SB
35	HLA-C*01:02	ITPPVWHIL	ITPPVWHIL	0	0	0	0	0	ITPPVWHIL	F03	0.377267	843.7	0.0326	<=SB
11	HLA-C*01:02	VPPSPPLAL	VPPSPPLAL	0	0	0	0	0	VPPSPPLAL	F03	0.313505	1682	0.1154	<=SB
17	HLA-C*01:02	LALGPRMQL	LALGPRMQL	0	0	0	0	0	LALGPRMQL	F03	0.279516	2429.6	0.2128	<=SB
9	HLA-C*01:02	RGVPPSPPL	RGVPPSPPL	0	0	0	0	0	RGVPPSPPL	F03	0.265876	2816	0.2723	<=SB
17	HLA-C*16:01	LALGPRMQL	LALGPRMQL	0	0	0	0	0	LALGPRMQL	F03	0.666279	37	0.1081	<=SB
9	HLA-C*16:01	RGVPPSPPL	RGVPPSPPL	0	0	0	0	0	RGVPPSPPL	F03	0.616313	63.5	0.218	<=SB
31	HLA-C*16:01	RFFPITPPV	RFFPITPPV	0	0	0	0	0	RFFPITPPV	F03	0.545624	136.5	0.4675	<=SB
27	HLA-B*14:02	TQLARFFPI	TQLARFFPI	0	0	0	0	0	TQLARFFPI	F03	0.492387	242.8	0.0159	<=SB
22	HLA-A*31:01	RMQLCTQLAR	RMQCTQLAR	0	3	1	0	0	RMQLCTQLAR	F03	0.795278	9.2	0.0403	<=SB
23	HLA-A*31:01	MQLCTQLAR	MQLCTQLAR	0	0	0	0	0	MQLCTQLAR	F03	0.646141	46	0.3804	<=SB
27	HLA-B*13:02	TQLARFFPI	TQLARFFPI	0	0	0	0	0	TQLARFFPI	F03	0.555846	122.2	0.0089	<=SB
26	HLA-B*13:02	CTQLARFFPI	CQLARFFPI	0	1	1	0	0	CTQLARFFPI	F03	0.403223	637.1	0.1251	<=SB
23	HLA-B*13:02	MQLCTQLARF	MQLCTQLRF	0	7	1	0	0	MQLCTQLARF	F03	0.318746	1589.3	0.496	<=SB
17	HLA-C*15:02	LALGPRMQL	LALGPRMQL	0	0	0	0	0	LALGPRMQL	F03	0.510232	200.2	0.2188	<=SB
27	HLA-B*38:01	TQLARFFPI	TQLARFFPI	0	0	0	0	0	TQLARFFPI	F03	0.458287	351.2	0.0571	<=SB
23	HLA-B*38:01	MQLCTQLARF	MQLCTQLAF	0	8	1	0	0	MQLCTQLARF	F03	0.313092	1689.5	0.3477	<=SB
31	HLA-A*23:01	RFFPITPPVW	RFFPITPVW	0	6	1	0	0	RFFPITPPVW	F03	0.655465	41.6	0.1705	<=SB
32	HLA-A*23:01	FFPITPPVW	FFPITPPVW	0	0	0	0	0	FFPITPPVW	F03	0.581421	92.7	0.3179	<=SB
27	HLA-A*23:01	TQLARFFPI	TQLARFFPI	0	0	0	0	0	TQLARFFPI	F03	0.556998	120.7	0.3941	<=SB
33	HLA-B*35:03	FPITPPVWHIL	FPIPVWHIL	0	3	2	0	0	FPITPPVWHIL	F03	0.404729	626.8	0.1022	<=SB
11	HLA-B*35:03	VPPSPPLAL	VPPSPPLAL	0	0	0	0	0	VPPSPPLAL	F03	0.368582	926.9	0.141	<=SB
33	HLA-B*35:03	FPITPPVWHI	FPIPPVWHI	0	3	1	0	0	FPITPPVWHI	F03	0.276551	2508.8	0.3464	<=SB
27	HLA-B*49:01	TQLARFFPI	TQLARFFPI	0	0	0	0	0	TQLARFFPI	F03	0.390453	731.5	0.2787	<=SB
31	HLA-C*07:04	RFFPITPPV	RFFPITPPV	0	0	0	0	0	RFFPITPPV	F03	0.208547	5236.2	0.3299	<=SB
27	HLA-C*07:04	TQLARFFPI	TQLARFFPI	0	0	0	0	0	TQLARFFPI	F03	0.194611	6088.3	0.4373	<=SB
27	HLA-B*37:01	TQLARFFPI	TQLARFFPI	0	0	0	0	0	TQLARFFPI	F03	0.583011	91.1	0.0089	<=SB
27	HLA-B*40:02	TQLARFFPI	TQLARFFPI	0	0	0	0	0	TQLARFFPI	F03	0.634094	52.4	0.2239	<=SB
31	HLA-A*30:01	RFFPITPPV	RFFPITPPV	0	0	0	0	0	RFFPITPPV	F03	0.653191	42.6	0.2233	<=SB
31	HLA-C*14:02	RFFPITPPV	RFFPITPPV	0	0	0	0	0	RFFPITPPV	F03	0.724361	19.7	0.0569	<=SB
27	HLA-B*39:01	TQLARFFPI	TQLARFFPI	0	0	0	0	0	TQLARFFPI	F03	0.639024	49.7	0.0507	<=SB
27	HLA-B*50:01	TQLARFFPI	TQLARFFPI	0	0	0	0	0	TQLARFFPI	F03	0.398635	669.6	0.454	<=SB
33	HLA-B*35:02	FPITPPVWHIL	FPIPVWHIL	0	3	2	0	0	FPITPPVWHIL	F03	0.425526	500.5	0.1282	<=SB
11	HLA-B*35:02	VPPSPPLAL	VPPSPPLAL	0	0	0	0	0	VPPSPPLAL	F03	0.396827	682.8	0.1641	<=SB
33	HLA-B*35:02	FPITPPVWHI	FPIPPVWHI	0	3	1	0	0	FPITPPVWHI	F03	0.309603	1754.5	0.3765	<=SB
27	HLA-A*02:05	TQLARFFPI	TQLARFFPI	0	0	0	0	0	TQLARFFPI	F03	0.727917	19	0.1062	<=SB
27	HLA-B*14:01	TQLARFFPI	TQLARFFPI	0	0	0	0	0	TQLARFFPI	F03	0.492387	242.8	0.0159	<=SB
27	HLA-B*52:01	TQLARFFPI	TQLARFFPI	0	0	0	0	0	TQLARFFPI	F03	0.449306	387	0.0096	<=SB
26	HLA-B*52:01	CTQLARFFPI	CQLARFFPI	0	1	1	0	0	CTQLARFFPI	F03	0.289172	2188.6	0.171	<=SB
23	HLA-B*52:01	MQLCTQLARF	MQLCTQLRF	0	7	1	0	0	MQLCTQLARF	F03	0.265812	2817.9	0.2536	<=SB
35	HLA-C*17:01	ITPPVWHIL	ITPPVWHIL	0	0	0	0	0	ITPPVWHIL	F03	0.335726	1322.5	0.4004	<=SB
33	HLA-B*56:01	FPITPPVWHI	FPIPPVWHI	0	3	1	0	0	FPITPPVWHI	F03	0.455683	361.2	0.2766	<=SB
33	HLA-B*56:01	FPITPPVWHIL	FPIPVWHIL	0	3	2	0	0	FPITPPVWHIL	F03	0.389613	738.2	0.4879	<=SB
27	HLA-B*39:06	TQLARFFPI	TQLARFFPI	0	0	0	0	0	TQLARFFPI	F03	0.490111	248.9	0.113	<=SB
27	HLA-B*41:02	TQLARFFPI	TQLARFFPI	0	0	0	0	0	TQLARFFPI	F03	0.64047	48.9	0.1575	<=SB
33	HLA-B*35:08	FPITPPVWH	FPITPPVWH	0	0	0	0	0	FPITPPVWH	F03	0.361315	1002.7	0.472	<=SB
30	HLA-B*27:02	ARFFPITPPVW	ARFFPITPW	0	8	2	0	0	ARFFPITPPVW	F03	0.429229	480.9	0.1862	<=SB
20	HLA-B*27:02	GPRMQLCTQL	GRMQLCTQL	0	1	1	0	0	GPRMQLCTQL	F03	0.41276	574.7	0.2214	<=SB
30	HLA-B*27:02	ARFFPITPPV	ARFFITPPV	0	4	1	0	0	ARFFPITPPV	F03	0.335295	1328.7	0.475	<=SB
17	HLA-C*15:05	LALGPRMQL	LALGPRMQL	0	0	0	0	0	LALGPRMQL	F03	0.459833	345.3	0.2256	<=SB
35	HLA-C*15:05	ITPPVWHIL	ITPPVWHIL	0	0	0	0	0	ITPPVWHIL	F03	0.420756	527	0.353	<=SB
33	HLA-B*53:01	FPITPPVW	FPI-TPPVW	0	0	0	3	1	FPITPPVW	F03	0.680841	31.6	0.0368	<=SB
33	HLA-B*53:01	FPITPPVWHI	FPITPPWHI	0	6	1	0	0	FPITPPVWHI	F03	0.599158	76.5	0.0988	<=SB
33	HLA-B*53:01	FPITPPVWHIL	FPIPVWHIL	0	3	2	0	0	FPITPPVWHIL	F03	0.474729	293.9	0.3196	<=SB
20	HLA-B*07:05	GPRMQLCTQL	GPRMQLTQL	0	6	1	0	0	GPRMQLCTQL	F03	0.687431	29.4	0.1196	<=SB
11	HLA-B*07:05	VPPSPPLAL	VPPSPPLAL	0	0	0	0	0	VPPSPPLAL	F03	0.614951	64.5	0.2411	<=SB
3	HLA-B*07:05	HPQRKRRGV	HPQRKRRGV	0	0	0	0	0	HPQRKRRGV	F03	0.585952	88.2	0.3166	<=SB
14	HLA-B*07:05	SPPLALGPRM	SPPLALGPM	0	8	1	0	0	SPPLALGPRM	F03	0.568124	107	0.3605	<=SB
17	HLA-C*16:02	LALGPRMQL	LALGPRMQL	0	0	0	0	0	LALGPRMQL	F03	0.496997	231	0.2204	<=SB
35	HLA-C*16:02	ITPPVWHIL	ITPPVWHIL	0	0	0	0	0	ITPPVWHIL	F03	0.496835	231.4	0.2209	<=SB
23	HLA-B*47:01	MQLCTQLARF	MQLCTQLAF	0	8	1	0	0	MQLCTQLARF	F03	0.513891	192.4	0.0397	<=SB
27	HLA-B*47:01	TQLARFFPI	TQLARFFPI	0	0	0	0	0	TQLARFFPI	F03	0.45923	347.6	0.1076	<=SB
23	HLA-B*47:01	MQLCTQLARFF	MQLCTQLAF	0	8	2	0	0	MQLCTQLARFF	F03	0.388591	746.4	0.339	<=SB
22	HLA-A*03:02	RMQLCTQLAR	RMQLCTLAR	0	6	1	0	0	RMQLCTQLAR	F03	0.628627	55.6	0.1568	<=SB
23	HLA-B*15:18	MQLCTQLARF	MQLCTQLAF	0	8	1	0	0	MQLCTQLARF	F03	0.504855	212.2	0.0593	<=SB
23	HLA-B*15:18	MQLCTQLARFF	MQLCTQLAF	0	8	2	0	0	MQLCTQLARFF	F03	0.357836	1041.1	0.3632	<=SB
40	HLA-B*15:18	WHILGPQRH	WHILGPQRH	0	0	0	0	0	WHILGPQRH	F03	0.323959	1502.1	0.4998	<=SB
17	HLA-C*03:02	LALGPRMQL	LALGPRMQL	0	0	0	0	0	LALGPRMQL	F03	0.64255	47.8	0.2326	<=SB
27	HLA-A*02:06	TQLARFFPI	TQLARFFPI	0	0	0	0	0	TQLARFFPI	F03	0.884528	3.5	0.0102	<=SB
26	HLA-A*02:06	CTQLARFFPI	CQLARFFPI	0	1	1	0	0	CTQLARFFPI	F03	0.66501	37.5	0.4787	<=SB
32	HLA-A*24:03	FFPITPPVW	FFPITPPVW	0	0	0	0	0	FFPITPPVW	F03	0.751826	14.7	0.2001	<=SB
31	HLA-A*24:03	RFFPITPPVW	RFFPITPVW	0	6	1	0	0	RFFPITPPVW	F03	0.750536	14.9	0.2026	<=SB
23	HLA-B*15:03	MQLCTQLARF	MQLCTQLAF	0	8	1	0	0	MQLCTQLARF	F03	0.879287	3.7	0.0197	<=SB
23	HLA-B*15:03	MQLCTQLARFF	MQLCTQLAF	0	8	2	0	0	MQLCTQLARFF	F03	0.792164	9.5	0.1429	<=SB
27	HLA-B*15:03	TQLARFFPI	TQLARFFPI	0	0	0	0	0	TQLARFFPI	F03	0.724847	19.6	0.3552	<=SB
27	HLA-A*69:01	TQLARFFPI	TQLARFFPI	0	0	0	0	0	TQLARFFPI	F03	0.56605	109.4	0.3579	<=SB
33	HLA-B*51:08	FPITPPVWHI	FPIPPVWHI	0	3	1	0	0	FPITPPVWHI	F03	0.444087	409.5	0.0203	<=SB
33	HLA-B*51:08	FPITPPVWHIL	FPIPVWHIL	0	3	2	0	0	FPITPPVWHIL	F03	0.305255	1839	0.1705	<=SB
33	HLA-B*51:08	FPITPPVW	FP-ITPPVW	0	0	0	2	1	FPITPPVW	F03	0.26209	2933.7	0.3201	<=SB
17	HLA-C*16:04	LALGPRMQL	LALGPRMQL	0	0	0	0	0	LALGPRMQL	F03	0.56803	107.1	0.3198	<=SB
27	HLA-B*48:01	TQLARFFPI	TQLARFFPI	0	0	0	0	0	TQLARFFPI	F03	0.531812	158.5	0.0129	<=SB
23	HLA-B*48:01	MQLCTQLARF	MQLCTQLAF	0	8	1	0	0	MQLCTQLARF	F03	0.258436	3052	0.3571	<=SB
23	HLA-B*15:07	MQLCTQLARF	MQLCTQLAF	0	8	1	0	0	MQLCTQLARF	F03	0.678962	32.3	0.0436	<=SB
27	HLA-B*51:07	TQLARFFPI	TQLARFFPI	0	0	0	0	0	TQLARFFPI	F03	0.306971	1805.2	0.0253	<=SB
33	HLA-B*51:07	FPITPPVWHI	FPIPPVWHI	0	3	1	0	0	FPITPPVWHI	F03	0.258587	3047	0.0775	<=SB
27	HLA-A*02:17	TQLARFFPI	TQLARFFPI	0	0	0	0	0	TQLARFFPI	F03	0.515341	189.4	0.1898	<=SB
31	HLA-A*02:17	RFFPITPPV	RFFPITPPV	0	0	0	0	0	RFFPITPPV	F03	0.419031	537	0.4748	<=SB
33	HLA-B*51:09	FPITPPVWHI	FPIPPVWHI	0	3	1	0	0	FPITPPVWHI	F03	0.494914	236.3	0.0168	<=SB
33	HLA-B*51:09	FPITPPVWHIL	FPIPVWHIL	0	3	2	0	0	FPITPPVWHIL	F03	0.333854	1349.6	0.1528	<=SB
33	HLA-B*51:09	FPITPPVW	FPI-TPPVW	0	0	0	3	1	FPITPPVW	F03	0.270019	2692.5	0.3466	<=SB
32	HLA-B*51:09	FFPITPPVWHI	FPIPPVWHI	1	3	1	0	0	FPITPPVWHI	F03	0.265105	2839.6	0.3707	<=SB
17	HLA-C*08:01	LALGPRMQL	LALGPRMQL	0	0	0	0	0	LALGPRMQL	F03	0.403532	635	0.2157	<=SB
9	HLA-C*08:01	RGVPPSPPL	RGVPPSPPL	0	0	0	0	0	RGVPPSPPL	F03	0.347068	1169.8	0.3921	<=SB
27	HLA-B*73:01	TQLARFFPI	TQLARFFPI	0	0	0	0	0	TQLARFFPI	F03	0.389248	741.1	0.0474	<=SB
30	HLA-B*73:01	ARFFPITPPV	ARFFITPPV	0	4	1	0	0	ARFFPITPPV	F03	0.309313	1760	0.143	<=SB
17	HLA-C*08:03	LALGPRMQL	LALGPRMQL	0	0	0	0	0	LALGPRMQL	F03	0.403532	635	0.2157	<=SB
9	HLA-C*08:03	RGVPPSPPL	RGVPPSPPL	0	0	0	0	0	RGVPPSPPL	F03	0.347068	1169.8	0.3921	<=SB
27	HLA-B*40:06	TQLARFFPI	TQLARFFPI	0	0	0	0	0	TQLARFFPI	F03	0.415648	557	0.3989	<=SB
23	HLA-B*15:24	MQLCTQLARF	MQLCTLARF	0	5	1	0	0	MQLCTQLARF	F03	0.594108	80.8	0.0154	<=SB
23	HLA-B*15:24	MQLCTQLARFF	MQLCTARFF	0	5	2	0	0	MQLCTQLARFF	F03	0.446231	400.1	0.2458	<=SB
27	HLA-B*15:10	TQLARFFPI	TQLARFFPI	0	0	0	0	0	TQLARFFPI	F03	0.283186	2335	0.1713	<=SB
22	HLA-A*74:01	RMQLCTQLAR	RMQLCTLAR	0	6	1	0	0	RMQLCTQLAR	F03	0.587622	86.6	0.0275	<=SB
20	HLA-B*07:04	GPRMQLCTQL	GPRMQLTQL	0	6	1	0	0	GPRMQLCTQL	F03	0.690135	28.6	0.0639	<=SB
3	HLA-B*07:04	HPQRKRRGV	HPQRKRRGV	0	0	0	0	0	HPQRKRRGV	F03	0.639898	49.2	0.1201	<=SB
2	HLA-B*07:04	RHPQRKRRGV	RPQRKRRGV	0	1	1	0	0	RHPQRKRRGV	F03	0.513306	193.6	0.3639	<=SB
11	HLA-B*07:04	VPPSPPLAL	VPPSPPLAL	0	0	0	0	0	VPPSPPLAL	F03	0.493699	239.4	0.4263	<=SB
20	HLA-B*27:07	GPRMQLCTQL	GRMQLCTQL	0	1	1	0	0	GPRMQLCTQL	F03	0.790001	9.7	0.0549	<=SB
30	HLA-B*27:07	ARFFPITPPV	ARFFITPPV	0	4	1	0	0	ARFFPITPPV	F03	0.741419	16.4	0.1349	<=SB
8	HLA-B*27:07	RRGVPPSPPL	RRVPPSPPL	0	2	1	0	0	RRGVPPSPPL	F03	0.729484	18.7	0.1586	<=SB
27	HLA-B*27:07	TQLARFFPI	TQLARFFPI	0	0	0	0	0	TQLARFFPI	F03	0.696293	26.7	0.2362	<=SB
19	HLA-B*27:07	LGPRMQLCTQL	LRMQLCTQL	0	1	2	0	0	LGPRMQLCTQL	F03	0.628929	55.4	0.4384	<=SB
27	HLA-B*39:24	TQLARFFPI	TQLARFFPI	0	0	0	0	0	TQLARFFPI	F03	0.692148	28	0.017	<=SB
20	HLA-B*42:01	GPRMQLCTQL	GPRMQLCTL	0	8	1	0	0	GPRMQLCTQL	F03	0.661541	38.9	0.1944	<=SB
33	HLA-B*42:01	FPITPPVWHIL	FPIPVWHIL	0	3	2	0	0	FPITPPVWHIL	F03	0.630946	54.2	0.2683	<=SB
11	HLA-B*42:01	VPPSPPLAL	VPPSPPLAL	0	0	0	0	0	VPPSPPLAL	F03	0.618809	61.8	0.2964	<=SB
3	HLA-B*42:01	HPQRKRRGV	HPQRKRRGV	0	0	0	0	0	HPQRKRRGV	F03	0.618262	62.2	0.2976	<=SB
32	HLA-C*18:01	FFPITPPVW	FFPITPPVW	0	0	0	0	0	FFPITPPVW	F03	0.162068	8658	0.2173	<=SB
33	HLA-B*51:05	FPITPPVWHI	FPIPPVWHI	0	3	1	0	0	FPITPPVWHI	F03	0.417548	545.7	0.016	<=SB
33	HLA-B*51:05	FPITPPVWHIL	FPIPVWHIL	0	3	2	0	0	FPITPPVWHIL	F03	0.278249	2463.1	0.1534	<=SB
33	HLA-B*51:05	FPITPPVW	FPI-TPPVW	0	0	0	3	1	FPITPPVW	F03	0.231976	4063.7	0.3259	<=SB
11	HLA-B*51:05	VPPSPPLAL	VPPSPPLAL	0	0	0	0	0	VPPSPPLAL	F03	0.216899	4783.7	0.4122	<=SB
27	HLA-B*15:09	TQLARFFPI	TQLARFFPI	0	0	0	0	0	TQLARFFPI	F03	0.308196	1781.4	0.1324	<=SB
23	HLA-B*18:03	MQLCTQLARF	MQLCTQLAF	0	8	1	0	0	MQLCTQLARF	F03	0.354118	1083.9	0.3903	<=SB
27	HLA-B*18:03	TQLARFFPI	TQLARFFPI	0	0	0	0	0	TQLARFFPI	F03	0.350098	1132.1	0.408	<=SB
17	HLA-C*15:04	LALGPRMQL	LALGPRMQL	0	0	0	0	0	LALGPRMQL	F03	0.525665	169.4	0.3098	<=SB
27	HLA-A*02:04	TQLARFFPI	TQLARFFPI	0	0	0	0	0	TQLARFFPI	F03	0.60955	68.3	0.1391	<=SB
17	HLA-C*15:06	LALGPRMQL	LALGPRMQL	0	0	0	0	0	LALGPRMQL	F03	0.591894	82.7	0.1389	<=SB
35	HLA-C*15:06	ITPPVWHIL	ITPPVWHIL	0	0	0	0	0	ITPPVWHIL	F03	0.500135	223.3	0.4161	<=SB
27	HLA-B*13:01	TQLARFFPI	TQLARFFPI	0	0	0	0	0	TQLARFFPI	F03	0.667849	36.4	0.0091	<=SB
23	HLA-B*13:01	MQLCTQLARF	MQLCTQLAF	0	8	1	0	0	MQLCTQLARF	F03	0.519524	181	0.1075	<=SB
23	HLA-B*13:01	MQLCTQLARFF	MQLCTQLAF	0	8	2	0	0	MQLCTQLARFF	F03	0.424083	508.4	0.3922	<=SB
22	HLA-A*74:03	RMQLCTQLAR	RMQLCTLAR	0	6	1	0	0	RMQLCTQLAR	F03	0.587622	86.6	0.0275	<=SB
27	HLA-A*02:11	TQLARFFPI	TQLARFFPI	0	0	0	0	0	TQLARFFPI	F03	0.837244	5.8	0.3221	<=SB
31	HLA-C*14:03	RFFPITPPV	RFFPITPPV	0	0	0	0	0	RFFPITPPV	F03	0.724361	19.7	0.0569	<=SB
31	HLA-A*24:07	RFFPITPPVW	RFFPITPVW	0	6	1	0	0	RFFPITPPVW	F03	0.530946	160	0.1691	<=SB
32	HLA-A*24:07	FFPITPPVW	FFPITPPVW	0	0	0	0	0	FFPITPPVW	F03	0.494948	236.2	0.2372	<=SB
27	HLA-A*24:07	TQLARFFPI	TQLARFFPI	0	0	0	0	0	TQLARFFPI	F03	0.456509	358	0.3504	<=SB
35	HLA-A*24:07	ITPPVWHIL	ITPPVWHIL	0	0	0	0	0	ITPPVWHIL	F03	0.446875	397.3	0.3785	<=SB
20	HLA-B*27:03	GPRMQLCTQL	GRMQLCTQL	0	1	1	0	0	GPRMQLCTQL	F03	0.39623	687.2	0.1028	<=SB
30	HLA-B*27:03	ARFFPITPPV	ARFFITPPV	0	4	1	0	0	ARFFPITPPV	F03	0.317455	1611.6	0.2882	<=SB
35	HLA-C*04:03	ITPPVWHIL	ITPPVWHIL	0	0	0	0	0	ITPPVWHIL	F03	0.245327	3517.1	0.3321	<=SB
27	HLA-B*07:10	TQLARFFPI	TQLARFFPI	0	0	0	0	0	TQLARFFPI	F03	0.382848	794.3	0.0551	<=SB
8	HLA-B*07:10	RRGVPPSPPL	RRVPPSPPL	0	2	1	0	0	RRGVPPSPPL	F03	0.298131	1986.4	0.2519	<=SB
20	HLA-B*07:10	GPRMQLCTQL	GPRMQLCTL	0	8	1	0	0	GPRMQLCTQL	F03	0.260285	2991.6	0.4696	<=SB
27	HLA-B*39:31	TQLARFFPI	TQLARFFPI	0	0	0	0	0	TQLARFFPI	F03	0.609845	68.1	0.0153	<=SB
27	HLA-A*02:20	TQLARFFPI	TQLARFFPI	0	0	0	0	0	TQLARFFPI	F03	0.689526	28.8	0.16	<=SB
33	HLA-B*39:10	FPITPPVWHIL	FPIPVWHIL	0	3	2	0	0	FPITPPVWHIL	F03	0.633004	53	0.0946	<=SB
11	HLA-B*39:10	VPPSPPLAL	VPPSPPLAL	0	0	0	0	0	VPPSPPLAL	F03	0.602562	73.7	0.1336	<=SB
20	HLA-B*27:09	GPRMQLCTQL	GRMQLCTQL	0	1	1	0	0	GPRMQLCTQL	F03	0.754028	14.3	0.0532	<=SB
30	HLA-B*27:09	ARFFPITPPV	ARFFITPPV	0	4	1	0	0	ARFFPITPPV	F03	0.674073	34	0.1847	<=SB
8	HLA-B*27:09	RRGVPPSPPL	RRVPPSPPL	0	2	1	0	0	RRGVPPSPPL	F03	0.662891	38.4	0.2075	<=SB
27	HLA-B*27:09	TQLARFFPI	TQLARFFPI	0	0	0	0	0	TQLARFFPI	F03	0.58399	90.1	0.4419	<=SB
19	HLA-B*27:09	LGPRMQLCTQL	LRMQLCTQL	0	1	2	0	0	LGPRMQLCTQL	F03	0.583623	90.5	0.4433	<=SB
30	HLA-B*27:14	ARFFPITPPV	ARFFITPPV	0	4	1	0	0	ARFFPITPPV	F03	0.499155	225.7	0.0912	<=SB
20	HLA-B*27:14	GPRMQLCTQL	GRMQLCTQL	0	1	1	0	0	GPRMQLCTQL	F03	0.449492	386.2	0.1782	<=SB
27	HLA-B*39:05	TQLARFFPI	TQLARFFPI	0	0	0	0	0	TQLARFFPI	F03	0.446081	400.7	0.098	<=SB
23	HLA-B*15:39	MQLCTQLARF	MQLCTQLAF	0	8	1	0	0	MQLCTQLARF	F03	0.790994	9.6	0.0306	<=SB
23	HLA-B*15:39	MQLCTQLARFF	MQLCTQLAF	0	8	2	0	0	MQLCTQLARFF	F03	0.656358	41.2	0.3112	<=SB
20	HLA-B*42:02	GPRMQLCTQL	GPRMQLCTL	0	8	1	0	0	GPRMQLCTQL	F03	0.479574	278.9	0.1671	<=SB
27	HLA-B*42:02	TQLARFFPI	TQLARFFPI	0	0	0	0	0	TQLARFFPI	F03	0.465233	325.7	0.1989	<=SB
3	HLA-B*42:02	HPQRKRRGV	HPQRKRRGV	0	0	0	0	0	HPQRKRRGV	F03	0.445224	404.5	0.2546	<=SB
33	HLA-B*42:02	FPITPPVWHIL	FPIPVWHIL	0	3	2	0	0	FPITPPVWHIL	F03	0.410973	585.9	0.3651	<=SB
27	HLA-B*08:09	TQLARFFPI	TQLARFFPI	0	0	0	0	0	TQLARFFPI	F03	0.55652	121.3	0.0185	<=SB
28	HLA-B*08:09	QLARFFPI	QLA-RFFPI	0	0	0	3	1	QLARFFPI	F03	0.418916	537.6	0.1541	<=SB
3	HLA-B*08:09	HPQRKRRGV	HPQRKRRGV	0	0	0	0	0	HPQRKRRGV	F03	0.408727	600.3	0.1801	<=SB
26	HLA-B*08:09	CTQLARFFPI	CQLARFFPI	0	1	1	0	0	CTQLARFFPI	F03	0.374062	873.5	0.2947	<=SB
31	HLA-B*58:02	RFFPITPPVW	RFFPITPVW	0	6	1	0	0	RFFPITPPVW	F03	0.244518	3548	0.2517	<=SB
33	HLA-B*67:01	FPITPPVWHIL	FPIPVWHIL	0	3	2	0	0	FPITPPVWHIL	F03	0.63289	53.1	0.1203	<=SB
11	HLA-B*67:01	VPPSPPLAL	VPPSPPLAL	0	0	0	0	0	VPPSPPLAL	F03	0.592761	82	0.1763	<=SB
33	HLA-B*67:01	FPITPPVWHI	FPIPPVWHI	0	3	1	0	0	FPITPPVWHI	F03	0.480035	277.5	0.4673	<=SB
17	HLA-C*15:11	LALGPRMQL	LALGPRMQL	0	0	0	0	0	LALGPRMQL	F03	0.499274	225.4	0.2179	<=SB
33	HLA-B*51:02	FPITPPVWHI	FPITPPVHI	0	7	1	0	0	FPITPPVWHI	F03	0.517321	185.4	0.0297	<=SB
33	HLA-B*51:02	FPITPPVWHIL	FPIPVWHIL	0	3	2	0	0	FPITPPVWHIL	F03	0.337683	1294.8	0.3083	<=SB
33	HLA-B*51:02	FPITPPVW	FPI-TPPVW	0	0	0	3	1	FPITPPVW	F03	0.295107	2052.4	0.4887	<=SB
31	HLA-A*32:04	RFFPITPPV	RFFPITPPV	0	0	0	0	0	RFFPITPPV	F03	0.458031	352.1	0.258	<=SB
27	HLA-A*32:04	TQLARFFPI	TQLARFFPI	0	0	0	0	0	TQLARFFPI	F03	0.43771	438.7	0.3372	<=SB
20	HLA-B*27:12	GPRMQLCTQL	GRMQLCTQL	0	1	1	0	0	GPRMQLCTQL	F03	0.673874	34.1	0.0499	<=SB
27	HLA-B*27:12	TQLARFFPI	TQLARFFPI	0	0	0	0	0	TQLARFFPI	F03	0.600764	75.2	0.1809	<=SB
8	HLA-B*27:12	RRGVPPSPPL	RRVPPSPPL	0	2	1	0	0	RRGVPPSPPL	F03	0.540831	143.8	0.3568	<=SB
30	HLA-B*27:12	ARFFPITPPV	ARFFITPPV	0	4	1	0	0	ARFFPITPPV	F03	0.535106	152.9	0.3768	<=SB
19	HLA-B*27:12	LGPRMQLCTQL	LRMQLCTQL	0	1	2	0	0	LGPRMQLCTQL	F03	0.534445	154	0.3791	<=SB
11	HLA-B*81:01	VPPSPPLAL	VPPSPPLAL	0	0	0	0	0	VPPSPPLAL	F03	0.433714	458.1	0.1683	<=SB
33	HLA-B*81:01	FPITPPVWHIL	FPIPVWHIL	0	3	2	0	0	FPITPPVWHIL	F03	0.416678	550.8	0.1947	<=SB
17	HLA-B*81:01	LALGPRMQL	LALGPRMQL	0	0	0	0	0	LALGPRMQL	F03	0.37517	863.1	0.2879	<=SB
20	HLA-B*81:01	GPRMQLCTQL	GPRMQLCTL	0	8	1	0	0	GPRMQLCTQL	F03	0.370411	908.7	0.3011	<=SB
14	HLA-B*81:01	SPPLALGPRM	SPPLALGPM	0	8	1	0	0	SPPLALGPRM	F03	0.313822	1676.2	0.4814	<=SB
20	HLA-B*07:09	GPRMQLCTQL	GPRMQLCTL	0	8	1	0	0	GPRMQLCTQL	F03	0.580344	93.7	0.1568	<=SB
14	HLA-B*07:09	SPPLALGPRM	SPLALGPRM	0	1	1	0	0	SPPLALGPRM	F03	0.486336	259.2	0.4012	<=SB
20	HLA-B*27:08	GPRMQLCTQL	GRMQLCTQL	0	1	1	0	0	GPRMQLCTQL	F03	0.665213	37.4	0.0668	<=SB
30	HLA-B*27:08	ARFFPITPPV	ARFFITPPV	0	4	1	0	0	ARFFPITPPV	F03	0.57131	103.4	0.226	<=SB
8	HLA-B*27:08	RRGVPPSPPL	RRVPPSPPL	0	2	1	0	0	RRGVPPSPPL	F03	0.568367	106.7	0.2326	<=SB
27	HLA-B*27:08	TQLARFFPI	TQLARFFPI	0	0	0	0	0	TQLARFFPI	F03	0.517296	185.4	0.3713	<=SB
19	HLA-B*27:08	LGPRMQLCTQL	LRMQLCTQL	0	1	2	0	0	LGPRMQLCTQL	F03	0.494674	236.9	0.4522	<=SB
20	HLA-B*27:10	GPRMQLCTQL	GRMQLCTQL	0	1	1	0	0	GPRMQLCTQL	F03	0.462258	336.4	0.1498	<=SB
8	HLA-B*27:10	RRGVPPSPPL	RRVPPSPPL	0	2	1	0	0	RRGVPPSPPL	F03	0.399076	666.4	0.314	<=SB
30	HLA-B*27:10	ARFFPITPPV	ARFFITPPV	0	4	1	0	0	ARFFPITPPV	F03	0.393921	704.6	0.3333	<=SB
33	HLA-B*35:12	FPITPPVWHIL	FPIPVWHIL	0	3	2	0	0	FPITPPVWHIL	F03	0.425526	500.5	0.1282	<=SB
11	HLA-B*35:12	VPPSPPLAL	VPPSPPLAL	0	0	0	0	0	VPPSPPLAL	F03	0.396827	682.8	0.1641	<=SB
33	HLA-B*35:12	FPITPPVWHI	FPIPPVWHI	0	3	1	0	0	FPITPPVWHI	F03	0.309603	1754.5	0.3765	<=SB
27	HLA-A*02:24	TQLARFFPI	TQLARFFPI	0	0	0	0	0	TQLARFFPI	F03	0.739981	16.7	0.2116	<=SB
33	HLA-B*35:17	FPITPPVWH	FPITPPVWH	0	0	0	0	0	FPITPPVWH	F03	0.51728	185.5	0.3882	<=SB
33	HLA-B*35:41	FPITPPVWH	FPITPPVWH	0	0	0	0	0	FPITPPVWH	F03	0.653524	42.5	0.3034	<=SB
35	HLA-C*17:03	ITPPVWHIL	ITPPVWHIL	0	0	0	0	0	ITPPVWHIL	F03	0.335726	1322.5	0.4004	<=SB
27	HLA-A*02:07	TQLARFFPI	TQLARFFPI	0	0	0	0	0	TQLARFFPI	F03	0.360298	1013.8	0.1938	<=SB
27	HLA-A*02:30	TQLARFFPI	TQLARFFPI	0	0	0	0	0	TQLARFFPI	F03	0.739981	16.7	0.2116	<=SB
33	HLA-B*78:01	FPITPPVWHIL	FPIPVWHIL	0	3	2	0	0	FPITPPVWHIL	F03	0.329511	1414.5	0.3399	<=SB
33	HLA-B*78:01	FPITPPVWHI	FPITPPVHI	0	7	1	0	0	FPITPPVWHI	F03	0.329024	1422	0.3416	<=SB
27	HLA-A*02:08	TQLARFFPI	TQLARFFPI	0	0	0	0	0	TQLARFFPI	F03	0.664081	37.9	0.1021	<=SB
33	HLA-B*54:01	FPITPPVWHI	FPIPPVWHI	0	3	1	0	0	FPITPPVWHI	F03	0.532928	156.6	0.208	<=SB
17	HLA-C*12:05	LALGPRMQL	LALGPRMQL	0	0	0	0	0	LALGPRMQL	F03	0.488252	253.9	0.4476	<=SB
35	HLA-C*12:05	ITPPVWHIL	ITPPVWHIL	0	0	0	0	0	ITPPVWHIL	F03	0.480878	275	0.4842	<=SB
27	HLA-A*02:35	TQLARFFPI	TQLARFFPI	0	0	0	0	0	TQLARFFPI	F03	0.679276	32.1	0.332	<=SB
23	HLA-B*15:02	MQLCTQLARF	MQLCTQLAF	0	8	1	0	0	MQLCTQLARF	F03	0.59279	81.9	0.1389	<=SB
33	HLA-B*55:02	FPITPPVWHI	FPIPPVWHI	0	3	1	0	0	FPITPPVWHI	F03	0.498657	226.9	0.3074	<=SB
31	HLA-C*07:19	RFFPITPPV	RFFPITPPV	0	0	0	0	0	RFFPITPPV	F03	0.415887	555.6	0.2939	<=SB
35	HLA-C*07:19	ITPPVWHIL	ITPPVWHIL	0	0	0	0	0	ITPPVWHIL	F03	0.394334	701.5	0.394	<=SB
31	HLA-C*07:27	RFFPITPPV	RFFPITPPV	0	0	0	0	0	RFFPITPPV	F03	0.357284	1047.4	0.3681	<=SB
33	HLA-B*35:04	FPITPPVWHIL	FPIPVWHIL	0	3	2	0	0	FPITPPVWHIL	F03	0.425526	500.5	0.1282	<=SB
11	HLA-B*35:04	VPPSPPLAL	VPPSPPLAL	0	0	0	0	0	VPPSPPLAL	F03	0.396827	682.8	0.1641	<=SB
33	HLA-B*35:04	FPITPPVWHI	FPIPPVWHI	0	3	1	0	0	FPITPPVWHI	F03	0.309603	1754.5	0.3765	<=SB
22	HLA-A*03:05	RMQLCTQLAR	RMLCTQLAR	0	2	1	0	0	RMQLCTQLAR	F03	0.553943	124.7	0.4398	<=SB
33	HLA-B*35:05	FPITPPVWH	FPITPPVWH	0	0	0	0	0	FPITPPVWH	F03	0.507708	205.7	0.4751	<=SB
23	HLA-B*15:33	MQLCTQLARF	MQLCTQLAF	0	8	1	0	0	MQLCTQLARF	F03	0.774547	11.5	0.0238	<=SB
23	HLA-B*15:33	MQLCTQLARFF	MQLCTQLAF	0	8	2	0	0	MQLCTQLARFF	F03	0.60186	74.3	0.398	<=SB
33	HLA-B*51:29	FPITPPVWHI	FPIPPVWHI	0	3	1	0	0	FPITPPVWHI	F03	0.421135	524.9	0.0376	<=SB
33	HLA-B*51:29	FPITPPVWHIL	FPIPVWHIL	0	3	2	0	0	FPITPPVWHIL	F03	0.268563	2735.3	0.3393	<=SB
33	HLA-B*51:29	FPITPPVW	FPI-TPPVW	0	0	0	3	1	FPITPPVW	F03	0.263228	2897.8	0.3635	<=SB
23	HLA-B*18:04	MQLCTQLARF	MQLCTQLAF	0	8	1	0	0	MQLCTQLARF	F03	0.611719	66.8	0.0579	<=SB
23	HLA-B*18:04	MQLCTQLARFF	MQLCTQLAF	0	8	2	0	0	MQLCTQLARFF	F03	0.476569	288.1	0.2969	<=SB
27	HLA-B*38:02	TQLARFFPI	TQLARFFPI	0	0	0	0	0	TQLARFFPI	F03	0.439406	430.7	0.0686	<=SB
23	HLA-B*38:02	MQLCTQLARF	MQLCTQLAF	0	8	1	0	0	MQLCTQLARF	F03	0.297912	1991.1	0.4491	<=SB
31	HLA-C*07:10	RFFPITPPV	RFFPITPPV	0	0	0	0	0	RFFPITPPV	F03	0.465121	326.1	0.1933	<=SB
27	HLA-B*14:03	TQLARFFPI	TQLARFFPI	0	0	0	0	0	TQLARFFPI	F03	0.437709	438.7	0.0186	<=SB
17	HLA-C*12:04	LALGPRMQL	LALGPRMQL	0	0	0	0	0	LALGPRMQL	F03	0.489671	250	0.4643	<=SB
35	HLA-C*12:04	ITPPVWHIL	ITPPVWHIL	0	0	0	0	0	ITPPVWHIL	F03	0.486516	258.7	0.479	<=SB
23	HLA-B*47:02	MQLCTQLARF	MQLCTQLAF	0	8	1	0	0	MQLCTQLARF	F03	0.550374	129.7	0.0732	<=SB
27	HLA-B*47:02	TQLARFFPI	TQLARFFPI	0	0	0	0	0	TQLARFFPI	F03	0.461094	340.6	0.2444	<=SB
23	HLA-B*47:02	MQLCTQLARFF	MQLCTQLAF	0	8	2	0	0	MQLCTQLARFF	F03	0.418113	542.3	0.3968	<=SB
23	HLA-B*15:12	MQLCTQLARF	MQLCTQLAF	0	8	1	0	0	MQLCTQLARF	F03	0.635755	51.5	0.0164	<=SB
23	HLA-B*15:12	MQLCTQLARFF	MQLCTQLAF	0	8	2	0	0	MQLCTQLARFF	F03	0.450808	380.7	0.3411	<=SB
17	HLA-C*15:09	LALGPRMQL	LALGPRMQL	0	0	0	0	0	LALGPRMQL	F03	0.525665	169.4	0.3098	<=SB
20	HLA-B*07:06	GPRMQLCTQL	GPRMQLTQL	0	6	1	0	0	GPRMQLCTQL	F03	0.687431	29.4	0.1196	<=SB
11	HLA-B*07:06	VPPSPPLAL	VPPSPPLAL	0	0	0	0	0	VPPSPPLAL	F03	0.614951	64.5	0.2411	<=SB
3	HLA-B*07:06	HPQRKRRGV	HPQRKRRGV	0	0	0	0	0	HPQRKRRGV	F03	0.585952	88.2	0.3166	<=SB
14	HLA-B*07:06	SPPLALGPRM	SPPLALGPM	0	8	1	0	0	SPPLALGPRM	F03	0.568124	107	0.3605	<=SB
27	HLA-A*02:27	TQLARFFPI	TQLARFFPI	0	0	0	0	0	TQLARFFPI	F03	0.691583	28.1	0.2967	<=SB
27	HLA-C*07:01	TRGSPLRLTL	TRSPLRLTL	0	2	1	0	0	TRGSPLRLTL	F04	0.394017	703.9	0.246	<=SB
10	HLA-C*07:01	KRASVSFWTL	KRASVSWTL	0	6	1	0	0	KRASVSFWTL	F04	0.340193	1260.1	0.4179	<=SB
24	HLA-B*07:02	GVRTRGSPL	GVRTRGSPL	0	0	0	0	0	GVRTRGSPL	F04	0.686011	29.9	0.1079	<=SB
7	HLA-B*08:01	SAKKRASV	SAKKRA-SV	0	0	0	6	1	SAKKRASV	F04	0.685395	30.1	0.0503	<=SB
24	HLA-B*08:01	GVRTRGSPL	GVRTRGSPL	0	0	0	0	0	GVRTRGSPL	F04	0.578413	95.7	0.1715	<=SB
7	HLA-B*08:01	SAKKRASVSF	SAKKRSVSF	0	5	1	0	0	SAKKRASVSF	F04	0.551405	128.2	0.2295	<=SB
23	HLA-B*08:01	TGVRTRGSPL	TVRTRGSPL	0	1	1	0	0	TGVRTRGSPL	F04	0.53569	152	0.2712	<=SB
25	HLA-B*08:01	VRTRGSPL	#NAME?	0	0	0	0	1	VRTRGSPL	F04	0.495427	234.9	0.4106	<=SB
27	HLA-C*06:02	TRGSPLRLTL	TRSPLRLTL	0	2	1	0	0	TRGSPLRLTL	F04	0.369848	914.3	0.2954	<=SB
11	HLA-C*03:04	RASVSFWTL	RASVSFWTL	0	0	0	0	0	RASVSFWTL	F04	0.587809	86.5	0.3298	<=SB
11	HLA-C*03:03	RASVSFWTL	RASVSFWTL	0	0	0	0	0	RASVSFWTL	F04	0.587809	86.5	0.3298	<=SB
11	HLA-C*08:02	RASVSFWTL	RASVSFWTL	0	0	0	0	0	RASVSFWTL	F04	0.233918	3979.2	0.4728	<=SB
10	HLA-B*27:05	KRASVSFWTL	KRASVFWTL	0	5	1	0	0	KRASVSFWTL	F04	0.738284	17	0.0197	<=SB
32	HLA-B*27:05	LRLTLWPPR	LRLTLWPPR	0	0	0	0	0	LRLTLWPPR	F04	0.673555	34.2	0.0796	<=SB
10	HLA-B*27:05	KRASVSFWTLL	KRVSFWTLL	0	2	2	0	0	KRASVSFWTLL	F04	0.666327	37	0.0958	<=SB
28	HLA-B*57:01	RGSPLRLTLW	RGSPLRLLW	0	7	1	0	0	RGSPLRLTLW	F04	0.684001	30.5	0.0776	<=SB
11	HLA-B*57:01	RASVSFWTL	RASVSFWTL	0	0	0	0	0	RASVSFWTL	F04	0.577948	96.2	0.2261	<=SB
7	HLA-B*57:01	SAKKRASVSFW	SARASVSFW	0	2	2	0	0	SAKKRASVSFW	F04	0.561793	114.6	0.2524	<=SB
11	HLA-B*57:01	RASVSFWTLL	RSVSFWTLL	0	1	1	0	0	RASVSFWTLL	F04	0.549283	131.2	0.2794	<=SB
29	HLA-B*57:01	GSPLRLTLW	GSPLRLTLW	0	0	0	0	0	GSPLRLTLW	F04	0.493439	240.1	0.4344	<=SB
10	HLA-B*57:01	KRASVSFWTL	KASVSFWTL	0	1	1	0	0	KRASVSFWTL	F04	0.486463	258.9	0.4583	<=SB
11	HLA-A*32:01	RASVSFWTL	RASVSFWTL	0	0	0	0	0	RASVSFWTL	F04	0.630583	54.4	0.0992	<=SB
11	HLA-C*01:02	RASVSFWTL	RASVSFWTL	0	0	0	0	0	RASVSFWTL	F04	0.263764	2881	0.2815	<=SB
28	HLA-C*01:02	RGSPLRLTL	RGSPLRLTL	0	0	0	0	0	RGSPLRLTL	F04	0.253398	3223	0.3372	<=SB
11	HLA-C*16:01	RASVSFWTL	RASVSFWTL	0	0	0	0	0	RASVSFWTL	F04	0.701018	25.4	0.0633	<=SB
28	HLA-C*16:01	RGSPLRLTL	RGSPLRLTL	0	0	0	0	0	RGSPLRLTL	F04	0.672696	34.5	0.0984	<=SB
26	HLA-C*16:01	RTRGSPLRL	RTRGSPLRL	0	0	0	0	0	RTRGSPLRL	F04	0.550461	129.5	0.4434	<=SB
27	HLA-B*14:02	TRGSPLRLTL	TRSPLRLTL	0	2	1	0	0	TRGSPLRLTL	F04	0.28832	2208.8	0.2826	<=SB
26	HLA-C*15:02	RTRGSPLRL	RTRGSPLRL	0	0	0	0	0	RTRGSPLRL	F04	0.567308	107.9	0.1049	<=SB
17	HLA-C*15:02	WTLLPTTGV	WTLLPTTGV	0	0	0	0	0	WTLLPTTGV	F04	0.535052	153	0.1641	<=SB
11	HLA-C*15:02	RASVSFWTL	RASVSFWTL	0	0	0	0	0	RASVSFWTL	F04	0.505777	210.1	0.2294	<=SB
12	HLA-C*15:02	ASVSFWTLL	ASVSFWTLL	0	0	0	0	0	ASVSFWTLL	F04	0.478964	280.8	0.304	<=SB
28	HLA-C*15:02	RGSPLRLTL	RGSPLRLTL	0	0	0	0	0	RGSPLRLTL	F04	0.451034	379.8	0.41	<=SB
11	HLA-C*15:02	RASVSFWTLL	RSVSFWTLL	0	1	1	0	0	RASVSFWTLL	F04	0.448142	391.9	0.4226	<=SB
10	HLA-B*38:01	KRASVSFWTL	KRASVSWTL	0	6	1	0	0	KRASVSFWTL	F04	0.331874	1378.8	0.273	<=SB
26	HLA-A*30:01	RTRGSPLRL	RTRGSPLRL	0	0	0	0	0	RTRGSPLRL	F04	0.735833	17.4	0.065	<=SB
26	HLA-A*30:01	RTRGSPLRLT	RTRSPLRLT	0	3	1	0	0	RTRGSPLRLT	F04	0.653129	42.7	0.2235	<=SB
26	HLA-A*30:01	RTRGSPLRLTL	RTRPLRLTL	0	3	2	0	0	RTRGSPLRLTL	F04	0.606381	70.7	0.3605	<=SB
27	HLA-B*14:01	TRGSPLRLTL	TRSPLRLTL	0	2	1	0	0	TRGSPLRLTL	F04	0.28832	2208.8	0.2826	<=SB
17	HLA-C*17:01	WTLLPTTGV	WTLLPTTGV	0	0	0	0	0	WTLLPTTGV	F04	0.340255	1259.3	0.3825	<=SB
17	HLA-A*68:02	WTLLPTTGV	WTLLPTTGV	0	0	0	0	0	WTLLPTTGV	F04	0.762382	13.1	0.0942	<=SB
16	HLA-A*68:02	FWTLLPTTGV	FTLLPTTGV	0	1	1	0	0	FWTLLPTTGV	F04	0.697735	26.3	0.2298	<=SB
28	HLA-B*58:01	RGSPLRLTLW	RGSPLLTLW	0	5	1	0	0	RGSPLRLTLW	F04	0.754086	14.3	0.0951	<=SB
11	HLA-B*58:01	RASVSFWTL	RASVSFWTL	0	0	0	0	0	RASVSFWTL	F04	0.701843	25.2	0.1689	<=SB
11	HLA-B*58:01	RASVSFWTLL	RASVSFWTL	0	8	1	0	0	RASVSFWTLL	F04	0.625201	57.7	0.3182	<=SB
10	HLA-B*58:01	KRASVSFWTL	KASVSFWTL	0	1	1	0	0	KRASVSFWTL	F04	0.580503	93.6	0.4555	<=SB
10	HLA-B*27:02	KRASVSFWTL	KRASVFWTL	0	5	1	0	0	KRASVSFWTL	F04	0.566753	108.6	0.0311	<=SB
10	HLA-B*27:02	KRASVSFWTLL	KRASVSFLL	0	7	2	0	0	KRASVSFWTLL	F04	0.435539	449.1	0.1741	<=SB
10	HLA-B*27:02	KRASVSFW	KRASVSF-W	0	0	0	7	1	KRASVSFW	F04	0.374305	871.2	0.3346	<=SB
26	HLA-B*15:17	RTRGSPLRL	RTRGSPLRL	0	0	0	0	0	RTRGSPLRL	F04	0.753663	14.4	0.2257	<=SB
12	HLA-B*15:17	ASVSFWTLL	ASVSFWTLL	0	0	0	0	0	ASVSFWTLL	F04	0.700769	25.5	0.4217	<=SB
11	HLA-B*15:17	RASVSFWTL	RASVSFWTL	0	0	0	0	0	RASVSFWTL	F04	0.692184	28	0.4628	<=SB
17	HLA-C*15:05	WTLLPTTGV	WTLLPTTGV	0	0	0	0	0	WTLLPTTGV	F04	0.478012	283.7	0.1812	<=SB
26	HLA-C*15:05	RTRGSPLRL	RTRGSPLRL	0	0	0	0	0	RTRGSPLRL	F04	0.468559	314.2	0.2023	<=SB
11	HLA-C*15:05	RASVSFWTL	RASVSFWTL	0	0	0	0	0	RASVSFWTL	F04	0.443609	411.6	0.2738	<=SB
12	HLA-C*15:05	ASVSFWTLL	ASVSFWTLL	0	0	0	0	0	ASVSFWTLL	F04	0.433381	459.8	0.3085	<=SB
24	HLA-B*07:05	GVRTRGSPL	GVRTRGSPL	0	0	0	0	0	GVRTRGSPL	F04	0.683042	30.9	0.1247	<=SB
11	HLA-C*16:02	RASVSFWTL	RASVSFWTL	0	0	0	0	0	RASVSFWTL	F04	0.557153	120.5	0.0798	<=SB
28	HLA-C*16:02	RGSPLRLTL	RGSPLRLTL	0	0	0	0	0	RGSPLRLTL	F04	0.543531	139.6	0.1044	<=SB
26	HLA-C*16:02	RTRGSPLRL	RTRGSPLRL	0	0	0	0	0	RTRGSPLRL	F04	0.500068	223.4	0.2119	<=SB
12	HLA-C*16:02	ASVSFWTLL	ASVSFWTLL	0	0	0	0	0	ASVSFWTLL	F04	0.468063	315.9	0.3152	<=SB
10	HLA-B*47:01	KRASVSFWTL	KRASVFWTL	0	5	1	0	0	KRASVSFWTL	F04	0.367105	941.8	0.4581	<=SB
11	HLA-C*03:02	RASVSFWTL	RASVSFWTL	0	0	0	0	0	RASVSFWTL	F04	0.581515	92.6	0.4247	<=SB
17	HLA-A*02:06	WTLLPTTGV	WTLLPTTGV	0	0	0	0	0	WTLLPTTGV	F04	0.668699	36	0.4604	<=SB
8	HLA-B*15:03	AKKRASVSF	AKKRASVSF	0	0	0	0	0	AKKRASVSF	F04	0.81202	7.6	0.098	<=SB
17	HLA-A*69:01	WTLLPTTGV	WTLLPTTGV	0	0	0	0	0	WTLLPTTGV	F04	0.767083	12.4	0.04	<=SB
16	HLA-A*69:01	FWTLLPTTGV	FTLLPTTGV	0	1	1	0	0	FWTLLPTTGV	F04	0.665858	37.2	0.1186	<=SB
17	HLA-A*34:02	WTLLPTTGVR	WTLLPTTGR	0	8	1	0	0	WTLLPTTGVR	F04	0.494996	236	0.4737	<=SB
11	HLA-C*16:04	RASVSFWTL	RASVSFWTL	0	0	0	0	0	RASVSFWTL	F04	0.570704	104.1	0.3119	<=SB
28	HLA-C*16:04	RGSPLRLTL	RGSPLRLTL	0	0	0	0	0	RGSPLRLTL	F04	0.532504	157.3	0.4382	<=SB
11	HLA-B*48:01	RASVSFWTL	RASVSFWTL	0	0	0	0	0	RASVSFWTL	F04	0.329913	1408.4	0.1506	<=SB
10	HLA-B*48:01	KRASVSFWTL	KRASVSWTL	0	6	1	0	0	KRASVSFWTL	F04	0.265249	2835.1	0.3236	<=SB
11	HLA-B*57:03	RASVSFWTL	RASVSFWTL	0	0	0	0	0	RASVSFWTL	F04	0.66025	39.5	0.0808	<=SB
28	HLA-B*57:03	RGSPLRLTLW	RGSPLLTLW	0	5	1	0	0	RGSPLRLTLW	F04	0.616477	63.4	0.1356	<=SB
11	HLA-B*57:03	RASVSFWTLL	RSVSFWTLL	0	1	1	0	0	RASVSFWTLL	F04	0.567145	108.1	0.2331	<=SB
29	HLA-B*57:03	GSPLRLTLW	GSPLRLTLW	0	0	0	0	0	GSPLRLTLW	F04	0.551708	127.8	0.2752	<=SB
12	HLA-B*57:03	ASVSFWTLL	ASVSFWTLL	0	0	0	0	0	ASVSFWTLL	F04	0.531091	159.7	0.3344	<=SB
11	HLA-B*15:16	RASVSFWTLL	RSVSFWTLL	0	1	1	0	0	RASVSFWTLL	F04	0.574715	99.6	0.3455	<=SB
11	HLA-B*15:16	RASVSFWTL	RASVSFWTL	0	0	0	0	0	RASVSFWTL	F04	0.57317	101.3	0.3532	<=SB
12	HLA-B*15:16	ASVSFWTLL	ASVSFWTLL	0	0	0	0	0	ASVSFWTLL	F04	0.547744	133.4	0.4832	<=SB
11	HLA-C*08:01	RASVSFWTL	RASVSFWTL	0	0	0	0	0	RASVSFWTL	F04	0.429801	477.9	0.1688	<=SB
11	HLA-C*08:03	RASVSFWTL	RASVSFWTL	0	0	0	0	0	RASVSFWTL	F04	0.429801	477.9	0.1688	<=SB
24	HLA-B*07:04	GVRTRGSPL	GVRTRGSPL	0	0	0	0	0	GVRTRGSPL	F04	0.7257	19.5	0.0376	<=SB
23	HLA-B*07:04	TGVRTRGSPL	TVRTRGSPL	0	1	1	0	0	TGVRTRGSPL	F04	0.569906	105	0.2301	<=SB
10	HLA-B*27:07	KRASVSFWTL	KRASVFWTL	0	5	1	0	0	KRASVSFWTL	F04	0.864596	4.3	0.0097	<=SB
10	HLA-B*27:07	KRASVSFWTLL	KRASVSFLL	0	7	2	0	0	KRASVSFWTLL	F04	0.799722	8.7	0.046	<=SB
27	HLA-B*27:07	TRGSPLRLTL	TRSPLRLTL	0	2	1	0	0	TRGSPLRLTL	F04	0.655345	41.6	0.3537	<=SB
9	HLA-B*27:07	KKRASVSFWTL	KRASVFWTL	1	5	1	0	0	KRASVSFWTL	F04	0.623223	58.9	0.4569	<=SB
10	HLA-B*27:07	KRASVSFWT	KRASVSFWT	0	0	0	0	0	KRASVSFWT	F04	0.6232	59	0.457	<=SB
27	HLA-B*39:24	TRGSPLRLTL	TRSPLRLTL	0	2	1	0	0	TRGSPLRLTL	F04	0.486605	258.5	0.286	<=SB
10	HLA-B*39:24	KRASVSFWTL	KRASVSFTL	0	7	1	0	0	KRASVSFWTL	F04	0.474738	293.9	0.3231	<=SB
24	HLA-B*42:01	GVRTRGSPL	GVRTRGSPL	0	0	0	0	0	GVRTRGSPL	F04	0.574032	100.4	0.4442	<=SB
11	HLA-B*57:02	RASVSFWTL	RASVSFWTL	0	0	0	0	0	RASVSFWTL	F04	0.541424	142.8	0.1023	<=SB
28	HLA-B*57:02	RGSPLRLTLW	RGSPLLTLW	0	5	1	0	0	RGSPLRLTLW	F04	0.532306	157.6	0.1154	<=SB
29	HLA-B*57:02	GSPLRLTLW	GSPLRLTLW	0	0	0	0	0	GSPLRLTLW	F04	0.479107	280.3	0.2039	<=SB
11	HLA-B*57:02	RASVSFWTLL	RASSFWTLL	0	3	1	0	0	RASVSFWTLL	F04	0.433459	459.4	0.3032	<=SB
12	HLA-B*57:02	ASVSFWTLL	ASVSFWTLL	0	0	0	0	0	ASVSFWTLL	F04	0.393505	707.8	0.4617	<=SB
26	HLA-C*15:04	RTRGSPLRL	RTRGSPLRL	0	0	0	0	0	RTRGSPLRL	F04	0.609784	68.2	0.0926	<=SB
17	HLA-C*15:04	WTLLPTTGV	WTLLPTTGV	0	0	0	0	0	WTLLPTTGV	F04	0.522202	175.9	0.322	<=SB
11	HLA-C*15:04	RASVSFWTL	RASVSFWTL	0	0	0	0	0	RASVSFWTL	F04	0.513897	192.4	0.3511	<=SB
12	HLA-C*15:04	ASVSFWTLL	ASVSFWTLL	0	0	0	0	0	ASVSFWTLL	F04	0.492635	242.2	0.4372	<=SB
17	HLA-C*15:06	WTLLPTTGV	WTLLPTTGV	0	0	0	0	0	WTLLPTTGV	F04	0.572357	102.2	0.1831	<=SB
26	HLA-C*15:06	RTRGSPLRL	RTRGSPLRL	0	0	0	0	0	RTRGSPLRL	F04	0.571013	103.7	0.1859	<=SB
11	HLA-C*15:06	RASVSFWTL	RASVSFWTL	0	0	0	0	0	RASVSFWTL	F04	0.532488	157.3	0.2907	<=SB
12	HLA-C*15:06	ASVSFWTLL	ASVSFWTLL	0	0	0	0	0	ASVSFWTLL	F04	0.520339	179.4	0.3351	<=SB
11	HLA-B*13:01	RASVSFWTL	RASVSFWTL	0	0	0	0	0	RASVSFWTL	F04	0.476641	287.9	0.1906	<=SB
12	HLA-B*13:01	ASVSFWTLL	ASVSFWTLL	0	0	0	0	0	ASVSFWTLL	F04	0.411573	582.1	0.4695	<=SB
10	HLA-B*27:03	KRASVSFWTL	KRASVFWTL	0	5	1	0	0	KRASVSFWTL	F04	0.47105	305.9	0.033	<=SB
32	HLA-B*27:03	LRLTLWPPR	LRLTLWPPR	0	0	0	0	0	LRLTLWPPR	F04	0.398131	673.2	0.0995	<=SB
10	HLA-B*27:03	KRASVSFWTLL	KRVSFWTLL	0	2	2	0	0	KRASVSFWTLL	F04	0.393041	711.3	0.1085	<=SB
24	HLA-B*07:10	GVRTRGSPL	GVRTRGSPL	0	0	0	0	0	GVRTRGSPL	F04	0.333556	1353.9	0.128	<=SB
27	HLA-B*07:10	TRGSPLRLTL	TRSPLRLTL	0	2	1	0	0	TRGSPLRLTL	F04	0.324595	1491.8	0.1489	<=SB
28	HLA-B*07:10	RGSPLRLTL	RGSPLRLTL	0	0	0	0	0	RGSPLRLTL	F04	0.292806	2104.2	0.2759	<=SB
10	HLA-B*07:10	KRASVSFWTL	KRASVSFTL	0	7	1	0	0	KRASVSFWTL	F04	0.264044	2872.3	0.4405	<=SB
10	HLA-B*39:31	KRASVSFWTL	KRASVSWTL	0	6	1	0	0	KRASVSFWTL	F04	0.354528	1079.1	0.4491	<=SB
27	HLA-B*39:31	TRGSPLRLTL	TRSPLRLTL	0	2	1	0	0	TRGSPLRLTL	F04	0.346454	1177.6	0.486	<=SB
10	HLA-B*27:09	KRASVSFWTL	KRASVFWTL	0	5	1	0	0	KRASVSFWTL	F04	0.824862	6.7	0.0124	<=SB
10	HLA-B*27:09	KRASVSFWTLL	KRASVSFLL	0	7	2	0	0	KRASVSFWTLL	F04	0.763694	12.9	0.0452	<=SB
10	HLA-B*27:09	KRASVSFWT	KRASVSFWT	0	0	0	0	0	KRASVSFWT	F04	0.578574	95.6	0.462	<=SB
27	HLA-B*27:09	TRGSPLRLTL	TRSPLRLTL	0	2	1	0	0	TRGSPLRLTL	F04	0.575657	98.6	0.4728	<=SB
10	HLA-B*27:14	KRASVSFWTL	KRASVFWTL	0	5	1	0	0	KRASVSFWTL	F04	0.530406	160.9	0.0545	<=SB
10	HLA-B*27:14	KRASVSFWTLL	KRVSFWTLL	0	2	2	0	0	KRASVSFWTLL	F04	0.452132	375.3	0.1716	<=SB
32	HLA-B*27:14	LRLTLWPPR	LRLTLWPPR	0	0	0	0	0	LRLTLWPPR	F04	0.450761	380.9	0.1751	<=SB
10	HLA-B*27:14	KRASVSFWT	KRASVSFWT	0	0	0	0	0	KRASVSFWT	F04	0.442741	415.5	0.1947	<=SB
24	HLA-B*42:02	GVRTRGSPL	GVRTRGSPL	0	0	0	0	0	GVRTRGSPL	F04	0.493844	239	0.1409	<=SB
7	HLA-B*08:09	SAKKRASV	SAKKRA-SV	0	0	0	6	1	SAKKRASV	F04	0.513525	193.2	0.0358	<=SB
7	HLA-B*08:09	SAKKRASVS	SAKKRASVS	0	0	0	0	0	SAKKRASVS	F04	0.355617	1066.4	0.3926	<=SB
24	HLA-B*08:09	GVRTRGSPL	GVRTRGSPL	0	0	0	0	0	GVRTRGSPL	F04	0.34818	1155.8	0.4406	<=SB
28	HLA-B*58:02	RGSPLRLTLW	RGSPLLTLW	0	5	1	0	0	RGSPLRLTLW	F04	0.386697	761.9	0.0436	<=SB
11	HLA-B*58:02	RASVSFWTL	RASVSFWTL	0	0	0	0	0	RASVSFWTL	F04	0.321028	1550.5	0.0965	<=SB
11	HLA-B*58:02	RASVSFWTLL	RSVSFWTLL	0	1	1	0	0	RASVSFWTLL	F04	0.267077	2779.6	0.1991	<=SB
10	HLA-B*58:02	KRASVSFWTL	KASVSFWTL	0	1	1	0	0	KRASVSFWTL	F04	0.218341	4709.7	0.3495	<=SB
29	HLA-B*58:02	GSPLRLTLW	GSPLRLTLW	0	0	0	0	0	GSPLRLTLW	F04	0.202482	5591.3	0.4262	<=SB
17	HLA-C*15:11	WTLLPTTGV	WTLLPTTGV	0	0	0	0	0	WTLLPTTGV	F04	0.486369	259.1	0.2583	<=SB
11	HLA-C*15:11	RASVSFWTL	RASVSFWTL	0	0	0	0	0	RASVSFWTL	F04	0.485283	262.2	0.2615	<=SB
12	HLA-C*15:11	ASVSFWTLL	ASVSFWTLL	0	0	0	0	0	ASVSFWTLL	F04	0.45288	372.3	0.3665	<=SB
26	HLA-C*15:11	RTRGSPLRL	RTRGSPLRL	0	0	0	0	0	RTRGSPLRL	F04	0.441693	420.2	0.406	<=SB
28	HLA-C*15:11	RGSPLRLTL	RGSPLRLTL	0	0	0	0	0	RGSPLRLTL	F04	0.430051	476.6	0.456	<=SB
26	HLA-A*32:04	RTRGSPLRL	RTRGSPLRL	0	0	0	0	0	RTRGSPLRL	F04	0.433726	458	0.3516	<=SB
10	HLA-B*27:12	KRASVSFWTL	KRASVFWTL	0	5	1	0	0	KRASVSFWTL	F04	0.694497	27.3	0.032	<=SB
10	HLA-B*27:12	KRASVSFWTLL	KRASFWTLL	0	3	2	0	0	KRASVSFWTLL	F04	0.591122	83.4	0.2035	<=SB
27	HLA-B*27:12	TRGSPLRLTL	TRSPLRLTL	0	2	1	0	0	TRGSPLRLTL	F04	0.539961	145.1	0.3598	<=SB
17	HLA-A*68:03	WTLLPTTGVR	WTLLPTTGR	0	8	1	0	0	WTLLPTTGVR	F04	0.565888	109.6	0.4956	<=SB
24	HLA-B*07:09	GVRTRGSPL	GVRTRGSPL	0	0	0	0	0	GVRTRGSPL	F04	0.580099	94	0.1572	<=SB
10	HLA-B*27:08	KRASVSFWTL	KRASVFWTL	0	5	1	0	0	KRASVSFWTL	F04	0.71854	21	0.0259	<=SB
10	HLA-B*27:08	KRASVSFWTLL	KRASVSFLL	0	7	2	0	0	KRASVSFWTLL	F04	0.610358	67.8	0.149	<=SB
27	HLA-B*27:08	TRGSPLRLTL	TRSPLRLTL	0	2	1	0	0	TRGSPLRLTL	F04	0.504064	214	0.4147	<=SB
10	HLA-B*27:08	KRASVSFWT	KRASVSFWT	0	0	0	0	0	KRASVSFWT	F04	0.499703	224.3	0.4321	<=SB
10	HLA-B*27:10	KRASVSFWTL	KRASVFWTL	0	5	1	0	0	KRASVSFWTL	F04	0.521997	176.2	0.0612	<=SB
32	HLA-B*27:10	LRLTLWPPR	LRLTLWPPR	0	0	0	0	0	LRLTLWPPR	F04	0.460745	341.9	0.1543	<=SB
10	HLA-B*27:10	KRASVSFWTLL	KRASFWTLL	0	3	2	0	0	KRASVSFWTLL	F04	0.436291	445.5	0.2146	<=SB
17	HLA-C*17:03	WTLLPTTGV	WTLLPTTGV	0	0	0	0	0	WTLLPTTGV	F04	0.340255	1259.3	0.3825	<=SB
27	HLA-C*06:17	TRGSPLRLTL	TRSPLRLTL	0	2	1	0	0	TRGSPLRLTL	F04	0.369848	914.3	0.2954	<=SB
27	HLA-C*07:18	TRGSPLRLTL	TRSPLRLTL	0	2	1	0	0	TRGSPLRLTL	F04	0.394017	703.9	0.246	<=SB
10	HLA-C*07:18	KRASVSFWTL	KRASVSWTL	0	6	1	0	0	KRASVSFWTL	F04	0.340193	1260.1	0.4179	<=SB
26	HLA-C*12:05	RTRGSPLRL	RTRGSPLRL	0	0	0	0	0	RTRGSPLRL	F04	0.507612	205.9	0.3574	<=SB
27	HLA-C*07:19	TRGSPLRLTL	TRSPLRLTL	0	2	1	0	0	TRGSPLRLTL	F04	0.395346	693.8	0.389	<=SB
27	HLA-C*07:27	TRGSPLRLTL	TRSPLRLTL	0	2	1	0	0	TRGSPLRLTL	F04	0.342814	1224.9	0.433	<=SB
10	HLA-B*38:02	KRASVSFWTL	KRASVSWTL	0	6	1	0	0	KRASVSFWTL	F04	0.301733	1910.4	0.4277	<=SB
27	HLA-B*14:03	TRGSPLRLTL	TRSPLRLTL	0	2	1	0	0	TRGSPLRLTL	F04	0.270682	2673.3	0.3574	<=SB
26	HLA-C*12:04	RTRGSPLRL	RTRGSPLRL	0	0	0	0	0	RTRGSPLRL	F04	0.496353	232.6	0.4331	<=SB
27	HLA-C*07:22	TRGSPLRLTL	TRSPLRLTL	0	2	1	0	0	TRGSPLRLTL	F04	0.298825	1971.5	0.248	<=SB
10	HLA-C*07:22	KRASVSFWTL	KRASVSWTL	0	6	1	0	0	KRASVSFWTL	F04	0.268471	2738	0.3694	<=SB
26	HLA-C*15:09	RTRGSPLRL	RTRGSPLRL	0	0	0	0	0	RTRGSPLRL	F04	0.609784	68.2	0.0926	<=SB
17	HLA-C*15:09	WTLLPTTGV	WTLLPTTGV	0	0	0	0	0	WTLLPTTGV	F04	0.522202	175.9	0.322	<=SB
11	HLA-C*15:09	RASVSFWTL	RASVSFWTL	0	0	0	0	0	RASVSFWTL	F04	0.513897	192.4	0.3511	<=SB
12	HLA-C*15:09	ASVSFWTLL	ASVSFWTLL	0	0	0	0	0	ASVSFWTLL	F04	0.492635	242.2	0.4372	<=SB
24	HLA-B*07:06	GVRTRGSPL	GVRTRGSPL	0	0	0	0	0	GVRTRGSPL	F04	0.683042	30.9	0.1247	<=SB
2	HLA-A*02:01	FHLYGSYPPA	FLYGSYPPA	0	1	1	0	0	FHLYGSYPPA	F05	0.77547	11.4	0.1354	<=SB
25	HLA-A*02:01	RLMAPVGSV	RLMAPVGSV	0	0	0	0	0	RLMAPVGSV	F05	0.739798	16.7	0.2123	<=SB
3	HLA-A*02:01	HLYGSYPPA	HLYGSYPPA	0	0	0	0	0	HLYGSYPPA	F05	0.715853	21.6	0.2961	<=SB
19	HLA-C*07:01	GRTPTTRLM	GRTPTTRLM	0	0	0	0	0	GRTPTTRLM	F05	0.550507	129.5	0.0512	<=SB
18	HLA-C*07:01	TGRTPTTRLM	TRTPTTRLM	0	1	1	0	0	TGRTPTTRLM	F05	0.331721	1381.1	0.4581	<=SB
19	HLA-C*07:02	GRTPTTRLM	GRTPTTRLM	0	0	0	0	0	GRTPTTRLM	F05	0.487789	255.2	0.1676	<=SB
71	HLA-B*07:02	RPACTCISM	RPACTCISM	0	0	0	0	0	RPACTCISM	F05	0.812091	7.6	0.0144	<=SB
16	HLA-B*07:02	RPTGRTPTTRL	RPRTPTTRL	0	2	2	0	0	RPTGRTPTTRL	F05	0.741967	16.3	0.0547	<=SB
43	HLA-B*07:02	SPASACTMPPL	SPASACTPL	0	7	2	0	0	SPASACTMPPL	F05	0.618752	61.9	0.2022	<=SB
55	HLA-B*07:02	HPQWAPHSA	HPQWAPHSA	0	0	0	0	0	HPQWAPHSA	F05	0.614964	64.5	0.2097	<=SB
16	HLA-B*07:02	RPTGRTPTT	RPTGRTPTT	0	0	0	0	0	RPTGRTPTT	F05	0.594102	80.8	0.2511	<=SB
28	HLA-B*07:02	APVGSVMSCSL	APVGSSCSL	0	5	2	0	0	APVGSVMSCSL	F05	0.549651	130.7	0.3577	<=SB
41	HLA-B*07:02	QPSPASACTM	QPSPASATM	0	7	1	0	0	QPSPASACTM	F05	0.546635	135	0.3652	<=SB
55	HLA-B*07:02	HPQWAPHSAGL	HPQWAPHSL	0	8	2	0	0	HPQWAPHSAGL	F05	0.546209	135.6	0.3663	<=SB
70	HLA-B*07:02	CRPACTCISM	RPACTCISM	1	0	0	0	0	RPACTCISM	F05	0.544784	137.7	0.3699	<=SB
8	HLA-B*07:02	YPPARQPSRPT	YPRQPSRPT	0	2	2	0	0	YPPARQPSRPT	F05	0.542343	141.4	0.3759	<=SB
66	HLA-B*07:02	SPGACRPAC	SPGACRPAC	0	0	0	0	0	SPGACRPAC	F05	0.521283	177.6	0.4366	<=SB
21	HLA-B*07:02	TPTTRLMAPV	TPTTRLMPV	0	7	1	0	0	TPTTRLMAPV	F05	0.519863	180.4	0.4411	<=SB
71	HLA-B*07:02	RPACTCISMT	RPACTCISM	0	0	0	0	0	RPACTCISM	F05	0.507487	206.2	0.4809	<=SB
26	HLA-C*04:01	LMAPVGSVM	LMAPVGSVM	0	0	0	0	0	LMAPVGSVM	F05	0.18489	6763.6	0.3831	<=SB
19	HLA-C*06:02	GRTPTTRLM	GRTPTTRLM	0	0	0	0	0	GRTPTTRLM	F05	0.527491	166.1	0.0614	<=SB
18	HLA-C*06:02	TGRTPTTRLM	TRTPTTRLM	0	1	1	0	0	TGRTPTTRLM	F05	0.347519	1164.1	0.3756	<=SB
26	HLA-C*05:01	LMAPVGSVM	LMAPVGSVM	0	0	0	0	0	LMAPVGSVM	F05	0.371099	902	0.3166	<=SB
26	HLA-C*03:04	LMAPVGSVM	LMAPVGSVM	0	0	0	0	0	LMAPVGSVM	F05	0.787108	10	0.0359	<=SB
45	HLA-C*03:04	ASACTMPPL	ASACTMPPL	0	0	0	0	0	ASACTMPPL	F05	0.651761	43.3	0.1888	<=SB
27	HLA-C*03:04	MAPVGSVM	MA-PVGSVM	0	0	0	2	1	MAPVGSVM	F05	0.529681	162.2	0.4907	<=SB
26	HLA-B*15:01	LMAPVGSVM	LMAPVGSVM	0	0	0	0	0	LMAPVGSVM	F05	0.832526	6.1	0.0087	<=SB
25	HLA-B*15:01	RLMAPVGSVM	RMAPVGSVM	0	1	1	0	0	RLMAPVGSVM	F05	0.774453	11.5	0.0238	<=SB
26	HLA-B*15:01	LMAPVGSVMS	LMAPVGSVM	0	0	0	0	0	LMAPVGSVM	F05	0.579918	94.2	0.4986	<=SB
71	HLA-B*35:01	RPACTCISM	RPACTCISM	0	0	0	0	0	RPACTCISM	F05	0.626797	56.7	0.2146	<=SB
26	HLA-B*35:01	LMAPVGSVM	LMAPVGSVM	0	0	0	0	0	LMAPVGSVM	F05	0.591959	82.7	0.2792	<=SB
26	HLA-C*03:03	LMAPVGSVM	LMAPVGSVM	0	0	0	0	0	LMAPVGSVM	F05	0.787108	10	0.0359	<=SB
45	HLA-C*03:03	ASACTMPPL	ASACTMPPL	0	0	0	0	0	ASACTMPPL	F05	0.651761	43.3	0.1888	<=SB
27	HLA-C*03:03	MAPVGSVM	MA-PVGSVM	0	0	0	2	1	MAPVGSVM	F05	0.529681	162.2	0.4907	<=SB
26	HLA-C*12:03	LMAPVGSVM	LMAPVGSVM	0	0	0	0	0	LMAPVGSVM	F05	0.712816	22.4	0.0817	<=SB
26	HLA-C*02:02	LMAPVGSVM	LMAPVGSVM	0	0	0	0	0	LMAPVGSVM	F05	0.586616	87.6	0.0326	<=SB
25	HLA-C*02:02	RLMAPVGSVM	RMAPVGSVM	0	1	1	0	0	RLMAPVGSVM	F05	0.40578	619.8	0.4519	<=SB
26	HLA-C*08:02	LMAPVGSVM	LMAPVGSVM	0	0	0	0	0	LMAPVGSVM	F05	0.38492	776.7	0.0885	<=SB
45	HLA-C*08:02	ASACTMPPL	ASACTMPPL	0	0	0	0	0	ASACTMPPL	F05	0.262232	2929.2	0.3377	<=SB
79	HLA-B*57:01	MTTISRATW	MTTISRATW	0	0	0	0	0	MTTISRATW	F05	0.833845	6	0.0082	<=SB
77	HLA-B*57:01	ISMTTISRATW	ISMTTRATW	0	5	2	0	0	ISMTTISRATW	F05	0.785868	10.1	0.0121	<=SB
78	HLA-B*57:01	SMTTISRATW	MTTISRATW	1	0	0	0	0	MTTISRATW	F05	0.718444	21	0.0462	<=SB
48	HLA-B*57:01	CTMPPLLHPQW	CTMPLHPQW	0	4	2	0	0	CTMPPLLHPQW	F05	0.69192	28	0.0723	<=SB
80	HLA-B*57:01	TTISRATW	TTI-SRATW	0	0	0	3	1	TTISRATW	F05	0.543158	140.2	0.2926	<=SB
25	HLA-A*32:01	RLMAPVGSV	RLMAPVGSV	0	0	0	0	0	RLMAPVGSV	F05	0.633458	52.8	0.0946	<=SB
79	HLA-A*32:01	MTTISRATW	MTTISRATW	0	0	0	0	0	MTTISRATW	F05	0.596876	78.4	0.1452	<=SB
25	HLA-A*32:01	RLMAPVGSVM	RLMAPVSVM	0	6	1	0	0	RLMAPVGSVM	F05	0.486631	258.4	0.4391	<=SB
78	HLA-A*32:01	SMTTISRATW	SMTTIRATW	0	5	1	0	0	SMTTISRATW	F05	0.478744	281.4	0.4718	<=SB
26	HLA-C*01:02	LMAPVGSVM	LMAPVGSVM	0	0	0	0	0	LMAPVGSVM	F05	0.353806	1087.5	0.0471	<=SB
45	HLA-C*01:02	ASACTMPPL	ASACTMPPL	0	0	0	0	0	ASACTMPPL	F05	0.259119	3029.5	0.3025	<=SB
26	HLA-C*16:01	LMAPVGSVM	LMAPVGSVM	0	0	0	0	0	LMAPVGSVM	F05	0.655155	41.7	0.1268	<=SB
45	HLA-C*16:01	ASACTMPPL	ASACTMPPL	0	0	0	0	0	ASACTMPPL	F05	0.603682	72.8	0.2535	<=SB
76	HLA-A*68:01	CISMTTISR	CISMTTISR	0	0	0	0	0	CISMTTISR	F05	0.692709	27.8	0.3436	<=SB
75	HLA-A*68:01	TCISMTTISR	TISMTTISR	0	1	1	0	0	TCISMTTISR	F05	0.658163	40.4	0.4641	<=SB
26	HLA-B*14:02	LMAPVGSVM	LMAPVGSVM	0	0	0	0	0	LMAPVGSVM	F05	0.267634	2762.9	0.3965	<=SB
45	HLA-C*15:02	ASACTMPPL	ASACTMPPL	0	0	0	0	0	ASACTMPPL	F05	0.489262	251.2	0.2729	<=SB
25	HLA-C*15:02	RLMAPVGSV	RLMAPVGSV	0	0	0	0	0	RLMAPVGSV	F05	0.451749	376.9	0.4069	<=SB
79	HLA-A*25:01	MTTISRATW	MTTISRATW	0	0	0	0	0	MTTISRATW	F05	0.269249	2715	0.2812	<=SB
55	HLA-B*55:01	HPQWAPHSA	HPQWAPHSA	0	0	0	0	0	HPQWAPHSA	F05	0.534112	154.6	0.0434	<=SB
71	HLA-B*55:01	RPACTCISM	RPACTCISM	0	0	0	0	0	RPACTCISM	F05	0.443981	409.9	0.1554	<=SB
16	HLA-B*55:01	RPTGRTPTT	RPTGRTPTT	0	0	0	0	0	RPTGRTPTT	F05	0.379309	825.3	0.3248	<=SB
54	HLA-B*55:01	LHPQWAPHSA	LPQWAPHSA	0	1	1	0	0	LHPQWAPHSA	F05	0.369171	921	0.3601	<=SB
21	HLA-B*55:01	TPTTRLMAPV	TPTTRLMPV	0	7	1	0	0	TPTTRLMAPV	F05	0.357838	1041.1	0.3995	<=SB
50	HLA-B*55:01	MPPLLHPQWA	MPLLHPQWA	0	1	1	0	0	MPPLLHPQWA	F05	0.343572	1214.9	0.4642	<=SB
27	HLA-B*55:01	MAPVGSVMSC	MPVGSVMSC	0	1	1	0	0	MAPVGSVMSC	F05	0.341778	1238.7	0.4723	<=SB
71	HLA-B*35:03	RPACTCISM	RPACTCISM	0	0	0	0	0	RPACTCISM	F05	0.429043	481.8	0.0829	<=SB
41	HLA-B*35:03	QPSPASACTM	QPSPASATM	0	7	1	0	0	QPSPASACTM	F05	0.323525	1509.2	0.2145	<=SB
55	HLA-B*35:03	HPQWAPHSA	HPQWAPHSA	0	0	0	0	0	HPQWAPHSA	F05	0.28445	2303.3	0.3215	<=SB
26	HLA-B*35:03	LMAPVGSVM	LMAPVGSVM	0	0	0	0	0	LMAPVGSVM	F05	0.277425	2485.2	0.3436	<=SB
70	HLA-B*35:03	CRPACTCISM	CPACTCISM	0	1	1	0	0	CRPACTCISM	F05	0.260015	3000.3	0.3983	<=SB
20	HLA-A*30:01	RTPTTRLMA	RTPTTRLMA	0	0	0	0	0	RTPTTRLMA	F05	0.587716	86.6	0.4348	<=SB
26	HLA-C*14:02	LMAPVGSVM	LMAPVGSVM	0	0	0	0	0	LMAPVGSVM	F05	0.671713	34.9	0.1261	<=SB
2	HLA-B*39:01	FHLYGSYPPA	FHLYGSYPA	0	7	1	0	0	FHLYGSYPPA	F05	0.482966	268.9	0.2892	<=SB
26	HLA-B*39:01	LMAPVGSVM	LMAPVGSVM	0	0	0	0	0	LMAPVGSVM	F05	0.434554	454	0.4401	<=SB
71	HLA-B*35:02	RPACTCISM	RPACTCISM	0	0	0	0	0	RPACTCISM	F05	0.452132	375.3	0.1026	<=SB
26	HLA-B*35:02	LMAPVGSVM	LMAPVGSVM	0	0	0	0	0	LMAPVGSVM	F05	0.365093	962.5	0.2212	<=SB
41	HLA-B*35:02	QPSPASACTM	QPSPASATM	0	7	1	0	0	QPSPASACTM	F05	0.346143	1181.6	0.2673	<=SB
55	HLA-B*35:02	HPQWAPHSA	HPQWAPHSA	0	0	0	0	0	HPQWAPHSA	F05	0.3332	1359.2	0.2967	<=SB
25	HLA-A*02:05	RLMAPVGSV	RLMAPVGSV	0	0	0	0	0	RLMAPVGSV	F05	0.638296	50.1	0.3292	<=SB
2	HLA-A*02:05	FHLYGSYPPA	FLYGSYPPA	0	1	1	0	0	FHLYGSYPPA	F05	0.601041	74.9	0.4841	<=SB
26	HLA-B*14:01	LMAPVGSVM	LMAPVGSVM	0	0	0	0	0	LMAPVGSVM	F05	0.267634	2762.9	0.3965	<=SB
26	HLA-C*12:02	LMAPVGSVM	LMAPVGSVM	0	0	0	0	0	LMAPVGSVM	F05	0.714301	22	0.019	<=SB
26	HLA-C*17:01	LMAPVGSVM	LMAPVGSVM	0	0	0	0	0	LMAPVGSVM	F05	0.472627	300.7	0.0797	<=SB
25	HLA-C*17:01	RLMAPVGSV	RLMAPVGSV	0	0	0	0	0	RLMAPVGSV	F05	0.369363	919.1	0.273	<=SB
21	HLA-A*68:02	TPTTRLMAPV	TTTRLMAPV	0	1	1	0	0	TPTTRLMAPV	F05	0.763207	13	0.0931	<=SB
23	HLA-A*68:02	TTRLMAPVGSV	TTMAPVGSV	0	2	2	0	0	TTRLMAPVGSV	F05	0.648957	44.6	0.383	<=SB
76	HLA-A*33:01	CISMTTISR	CISMTTISR	0	0	0	0	0	CISMTTISR	F05	0.510533	199.5	0.4753	<=SB
79	HLA-B*58:01	MTTISRATW	MTTISRATW	0	0	0	0	0	MTTISRATW	F05	0.863042	4.4	0.0105	<=SB
77	HLA-B*58:01	ISMTTISRATW	ISMTTIATW	0	6	2	0	0	ISMTTISRATW	F05	0.838565	5.7	0.0198	<=SB
48	HLA-B*58:01	CTMPPLLHPQW	CTMPLHPQW	0	4	2	0	0	CTMPPLLHPQW	F05	0.771076	11.9	0.0753	<=SB
78	HLA-B*58:01	SMTTISRATW	MTTISRATW	1	0	0	0	0	MTTISRATW	F05	0.718727	21	0.1378	<=SB
55	HLA-B*56:01	HPQWAPHSA	HPQWAPHSA	0	0	0	0	0	HPQWAPHSA	F05	0.606027	71	0.0469	<=SB
27	HLA-B*56:01	MAPVGSVMSC	MPVGSVMSC	0	1	1	0	0	MAPVGSVMSC	F05	0.480123	277.3	0.2177	<=SB
71	HLA-B*56:01	RPACTCISM	RPACTCISM	0	0	0	0	0	RPACTCISM	F05	0.467018	319.5	0.2456	<=SB
50	HLA-B*56:01	MPPLLHPQWA	MPLLHPQWA	0	1	1	0	0	MPPLLHPQWA	F05	0.444682	406.8	0.3078	<=SB
54	HLA-B*56:01	LHPQWAPHSA	LPQWAPHSA	0	1	1	0	0	LHPQWAPHSA	F05	0.432102	466.2	0.3419	<=SB
55	HLA-B*56:01	HPQWAPHSAG	HPWAPHSAG	0	2	1	0	0	HPQWAPHSAG	F05	0.411908	580	0.3967	<=SB
21	HLA-B*56:01	TPTTRLMAPV	TPTTLMAPV	0	4	1	0	0	TPTTRLMAPV	F05	0.411152	584.8	0.3988	<=SB
2	HLA-B*39:06	FHLYGSYPPA	FHLYGSYPA	0	7	1	0	0	FHLYGSYPPA	F05	0.618981	61.7	0.0194	<=SB
54	HLA-B*39:06	LHPQWAPHSA	LHQWAPHSA	0	2	1	0	0	LHPQWAPHSA	F05	0.348136	1156.4	0.4856	<=SB
71	HLA-B*35:08	RPACTCISM	RPACTCISM	0	0	0	0	0	RPACTCISM	F05	0.502756	217	0.1546	<=SB
26	HLA-B*35:08	LMAPVGSVM	LMAPVGSVM	0	0	0	0	0	LMAPVGSVM	F05	0.423825	509.8	0.2816	<=SB
41	HLA-B*35:08	QPSPASACTM	QPSPASATM	0	7	1	0	0	QPSPASACTM	F05	0.397202	680	0.3554	<=SB
79	HLA-B*15:17	MTTISRATW	MTTISRATW	0	0	0	0	0	MTTISRATW	F05	0.883536	3.5	0.0113	<=SB
77	HLA-B*15:17	ISMTTISRATW	ISMTTISTW	0	7	2	0	0	ISMTTISRATW	F05	0.782002	10.6	0.1456	<=SB
48	HLA-B*15:17	CTMPPLLHPQW	CTMPPHPQW	0	5	2	0	0	CTMPPLLHPQW	F05	0.710488	22.9	0.3796	<=SB
78	HLA-B*15:17	SMTTISRATW	MTTISRATW	1	0	0	0	0	MTTISRATW	F05	0.708157	23.5	0.3888	<=SB
45	HLA-C*15:05	ASACTMPPL	ASACTMPPL	0	0	0	0	0	ASACTMPPL	F05	0.449326	386.9	0.2547	<=SB
26	HLA-C*15:05	LMAPVGSVM	LMAPVGSVM	0	0	0	0	0	LMAPVGSVM	F05	0.40209	645	0.4268	<=SB
50	HLA-B*53:01	MPPLLHPQW	MPPLLHPQW	0	0	0	0	0	MPPLLHPQW	F05	0.702116	25.1	0.031	<=SB
79	HLA-B*53:01	MTTISRATW	MTTISRATW	0	0	0	0	0	MTTISRATW	F05	0.569279	105.7	0.1277	<=SB
76	HLA-A*33:03	CISMTTISR	CISMTTISR	0	0	0	0	0	CISMTTISR	F05	0.572911	101.6	0.3839	<=SB
3	HLA-A*33:03	HLYGSYPPAR	HLYGSYPPR	0	8	1	0	0	HLYGSYPPAR	F05	0.560941	115.6	0.4293	<=SB
71	HLA-B*07:05	RPACTCISM	RPACTCISM	0	0	0	0	0	RPACTCISM	F05	0.827384	6.5	0.0131	<=SB
16	HLA-B*07:05	RPTGRTPTTRL	RPRTPTTRL	0	2	2	0	0	RPTGRTPTTRL	F05	0.72005	20.7	0.0827	<=SB
55	HLA-B*07:05	HPQWAPHSA	HPQWAPHSA	0	0	0	0	0	HPQWAPHSA	F05	0.657117	40.9	0.1573	<=SB
43	HLA-B*07:05	SPASACTMPPL	SPASACTPL	0	7	2	0	0	SPASACTMPPL	F05	0.644326	46.9	0.182	<=SB
16	HLA-B*07:05	RPTGRTPTT	RPTGRTPTT	0	0	0	0	0	RPTGRTPTT	F05	0.628996	55.4	0.2106	<=SB
55	HLA-B*07:05	HPQWAPHSAGL	HPAPHSAGL	0	2	2	0	0	HPQWAPHSAGL	F05	0.577911	96.2	0.3364	<=SB
21	HLA-B*07:05	TPTTRLMAPV	TPTTRLMPV	0	7	1	0	0	TPTTRLMAPV	F05	0.566801	108.5	0.3638	<=SB
41	HLA-B*07:05	QPSPASACTM	QPSPASATM	0	7	1	0	0	QPSPASACTM	F05	0.564318	111.5	0.3699	<=SB
28	HLA-B*07:05	APVGSVMSCSL	APVGMSCSL	0	4	2	0	0	APVGSVMSCSL	F05	0.556261	121.7	0.3897	<=SB
70	HLA-B*07:05	CRPACTCISM	RPACTCISM	1	0	0	0	0	RPACTCISM	F05	0.550549	129.4	0.405	<=SB
8	HLA-B*07:05	YPPARQPSRPT	YPRQPSRPT	0	2	2	0	0	YPPARQPSRPT	F05	0.546947	134.5	0.4165	<=SB
66	HLA-B*07:05	SPGACRPAC	SPGACRPAC	0	0	0	0	0	SPGACRPAC	F05	0.536016	151.4	0.4517	<=SB
43	HLA-B*07:05	SPASACTM	SPA-SACTM	0	0	0	3	1	SPASACTM	F05	0.526506	167.9	0.4823	<=SB
26	HLA-C*16:02	LMAPVGSVM	LMAPVGSVM	0	0	0	0	0	LMAPVGSVM	F05	0.471967	302.8	0.2987	<=SB
26	HLA-B*15:18	LMAPVGSVM	LMAPVGSVM	0	0	0	0	0	LMAPVGSVM	F05	0.558016	119.4	0.0251	<=SB
26	HLA-C*03:02	LMAPVGSVM	LMAPVGSVM	0	0	0	0	0	LMAPVGSVM	F05	0.810372	7.8	0.0186	<=SB
45	HLA-C*03:02	ASACTMPPL	ASACTMPPL	0	0	0	0	0	ASACTMPPL	F05	0.598702	76.9	0.3675	<=SB
2	HLA-A*02:06	FHLYGSYPPA	FLYGSYPPA	0	1	1	0	0	FHLYGSYPPA	F05	0.741657	16.4	0.2067	<=SB
25	HLA-A*02:06	RLMAPVGSV	RLMAPVGSV	0	0	0	0	0	RLMAPVGSV	F05	0.72168	20.3	0.2574	<=SB
3	HLA-A*02:06	HLYGSYPPA	HLYGSYPPA	0	0	0	0	0	HLYGSYPPA	F05	0.718636	21	0.2669	<=SB
26	HLA-B*15:03	LMAPVGSVM	LMAPVGSVM	0	0	0	0	0	LMAPVGSVM	F05	0.88765	3.4	0.0166	<=SB
25	HLA-B*15:03	RLMAPVGSVM	RMAPVGSVM	0	1	1	0	0	RLMAPVGSVM	F05	0.788337	9.9	0.152	<=SB
21	HLA-A*69:01	TPTTRLMAPV	TTTRLMAPV	0	1	1	0	0	TPTTRLMAPV	F05	0.596328	78.9	0.2624	<=SB
23	HLA-A*69:01	TTRLMAPVGSV	TTMAPVGSV	0	2	2	0	0	TTRLMAPVGSV	F05	0.557708	119.8	0.3876	<=SB
50	HLA-B*51:08	MPPLLHPQW	MPPLLHPQW	0	0	0	0	0	MPPLLHPQW	F05	0.312567	1699.1	0.155	<=SB
3	HLA-A*34:02	HLYGSYPPAR	HLYGSYPPR	0	8	1	0	0	HLYGSYPPAR	F05	0.531507	159	0.3137	<=SB
25	HLA-A*02:02	RLMAPVGSV	RLMAPVGSV	0	0	0	0	0	RLMAPVGSV	F05	0.755686	14.1	0.3241	<=SB
2	HLA-A*02:02	FHLYGSYPPA	FLYGSYPPA	0	1	1	0	0	FHLYGSYPPA	F05	0.747185	15.4	0.361	<=SB
26	HLA-C*16:04	LMAPVGSVM	LMAPVGSVM	0	0	0	0	0	LMAPVGSVM	F05	0.620778	60.5	0.1617	<=SB
26	HLA-B*48:01	LMAPVGSVM	LMAPVGSVM	0	0	0	0	0	LMAPVGSVM	F05	0.303278	1878.8	0.2134	<=SB
25	HLA-B*48:01	RLMAPVGSVM	RMAPVGSVM	0	1	1	0	0	RLMAPVGSVM	F05	0.300622	1933.6	0.2186	<=SB
25	HLA-B*48:01	RLMAPVGSV	RLMAPVGSV	0	0	0	0	0	RLMAPVGSV	F05	0.253467	3220.6	0.3815	<=SB
79	HLA-B*57:03	MTTISRATW	MTTISRATW	0	0	0	0	0	MTTISRATW	F05	0.79922	8.8	0.0087	<=SB
77	HLA-B*57:03	ISMTTISRATW	ISMTTIATW	0	6	2	0	0	ISMTTISRATW	F05	0.745762	15.7	0.0186	<=SB
48	HLA-B*57:03	CTMPPLLHPQW	CTMPLHPQW	0	4	2	0	0	CTMPPLLHPQW	F05	0.630211	54.7	0.1161	<=SB
78	HLA-B*57:03	SMTTISRATW	STTISRATW	0	1	1	0	0	SMTTISRATW	F05	0.620435	60.8	0.1299	<=SB
80	HLA-B*57:03	TTISRATW	TTIS-RATW	0	0	0	4	1	TTISRATW	F05	0.530989	159.9	0.3347	<=SB
79	HLA-B*15:16	MTTISRATW	MTTISRATW	0	0	0	0	0	MTTISRATW	F05	0.734571	17.7	0.0191	<=SB
77	HLA-B*15:16	ISMTTISRATW	ISMTTISTW	0	7	2	0	0	ISMTTISRATW	F05	0.653885	42.3	0.1108	<=SB
48	HLA-B*15:16	CTMPPLLHPQW	CTMPPLLHW	0	8	2	0	0	CTMPPLLHPQW	F05	0.600359	75.5	0.2469	<=SB
74	HLA-B*15:16	CTCISMTTI	CTCISMTTI	0	0	0	0	0	CTCISMTTI	F05	0.551402	128.2	0.4641	<=SB
26	HLA-B*15:07	LMAPVGSVM	LMAPVGSVM	0	0	0	0	0	LMAPVGSVM	F05	0.753679	14.4	0.0093	<=SB
25	HLA-B*15:07	RLMAPVGSVM	RMAPVGSVM	0	1	1	0	0	RLMAPVGSVM	F05	0.726407	19.3	0.0151	<=SB
25	HLA-A*02:17	RLMAPVGSV	RLMAPVGSV	0	0	0	0	0	RLMAPVGSV	F05	0.465195	325.9	0.3059	<=SB
50	HLA-B*51:09	MPPLLHPQW	MPPLLHPQW	0	0	0	0	0	MPPLLHPQW	F05	0.302498	1894.7	0.2205	<=SB
26	HLA-C*08:01	LMAPVGSVM	LMAPVGSVM	0	0	0	0	0	LMAPVGSVM	F05	0.469286	311.8	0.1106	<=SB
45	HLA-C*08:01	ASACTMPPL	ASACTMPPL	0	0	0	0	0	ASACTMPPL	F05	0.370809	904.8	0.2997	<=SB
2	HLA-B*73:01	FHLYGSYPPA	FHLYGSYPA	0	7	1	0	0	FHLYGSYPPA	F05	0.404245	630.1	0.0395	<=SB
3	HLA-B*73:01	HLYGSYPPA	HLYGSYPPA	0	0	0	0	0	HLYGSYPPA	F05	0.238195	3799.3	0.409	<=SB
24	HLA-B*73:01	TRLMAPVGSV	TRLMAPVSV	0	7	1	0	0	TRLMAPVGSV	F05	0.225344	4366	0.4895	<=SB
26	HLA-C*08:03	LMAPVGSVM	LMAPVGSVM	0	0	0	0	0	LMAPVGSVM	F05	0.469286	311.8	0.1106	<=SB
45	HLA-C*08:03	ASACTMPPL	ASACTMPPL	0	0	0	0	0	ASACTMPPL	F05	0.370809	904.8	0.2997	<=SB
26	HLA-B*15:24	LMAPVGSVM	LMAPVGSVM	0	0	0	0	0	LMAPVGSVM	F05	0.509208	202.4	0.0716	<=SB
78	HLA-B*15:24	SMTTISRATW	SMTTISATW	0	6	1	0	0	SMTTISRATW	F05	0.505182	211.4	0.0782	<=SB
25	HLA-B*15:24	RLMAPVGSVM	RMAPVGSVM	0	1	1	0	0	RLMAPVGSVM	F05	0.477704	284.6	0.1367	<=SB
79	HLA-B*15:24	MTTISRATW	MTTISRATW	0	0	0	0	0	MTTISRATW	F05	0.460252	343.8	0.1895	<=SB
77	HLA-B*15:24	ISMTTISRATW	ISMTTISTW	0	7	2	0	0	ISMTTISRATW	F05	0.419773	532.7	0.3642	<=SB
26	HLA-B*15:10	LMAPVGSVM	LMAPVGSVM	0	0	0	0	0	LMAPVGSVM	F05	0.32051	1559.2	0.0997	<=SB
2	HLA-B*15:10	FHLYGSYPPA	FHLYGSYPA	0	7	1	0	0	FHLYGSYPPA	F05	0.253947	3203.9	0.2504	<=SB
71	HLA-B*15:10	RPACTCISM	RPACTCISM	0	0	0	0	0	RPACTCISM	F05	0.214506	4909.2	0.4473	<=SB
3	HLA-A*74:01	HLYGSYPPAR	HLYSYPPAR	0	3	1	0	0	HLYGSYPPAR	F05	0.441035	423.2	0.1973	<=SB
76	HLA-A*74:01	CISMTTISR	CISMTTISR	0	0	0	0	0	CISMTTISR	F05	0.382865	794.1	0.3925	<=SB
71	HLA-B*07:04	RPACTCISM	RPACTCISM	0	0	0	0	0	RPACTCISM	F05	0.755878	14	0.0225	<=SB
16	HLA-B*07:04	RPTGRTPTTRL	RPRTPTTRL	0	2	2	0	0	RPTGRTPTTRL	F05	0.724807	19.6	0.0381	<=SB
55	HLA-B*07:04	HPQWAPHSA	HPQWAPHSA	0	0	0	0	0	HPQWAPHSA	F05	0.52183	176.6	0.3402	<=SB
16	HLA-B*07:04	RPTGRTPTT	RPTGRTPTT	0	0	0	0	0	RPTGRTPTT	F05	0.507073	207.1	0.3812	<=SB
43	HLA-B*07:04	SPASACTMPPL	SPASACTPL	0	7	2	0	0	SPASACTMPPL	F05	0.50104	221.1	0.3979	<=SB
21	HLA-B*07:04	TPTTRLMAPV	TPTTRLMAV	0	8	1	0	0	TPTTRLMAPV	F05	0.495768	234.1	0.418	<=SB
55	HLA-B*07:04	HPQWAPHSAGL	HPAPHSAGL	0	2	2	0	0	HPQWAPHSAGL	F05	0.481432	273.4	0.4751	<=SB
2	HLA-B*39:24	FHLYGSYPPA	FHLYGSYPA	0	7	1	0	0	FHLYGSYPPA	F05	0.508343	204.3	0.231	<=SB
71	HLA-B*42:01	RPACTCISM	RPACTCISM	0	0	0	0	0	RPACTCISM	F05	0.826247	6.6	0.0138	<=SB
55	HLA-B*42:01	HPQWAPHSA	HPQWAPHSA	0	0	0	0	0	HPQWAPHSA	F05	0.653012	42.7	0.2142	<=SB
55	HLA-B*42:01	HPQWAPHSAGL	HPQWAPHSL	0	8	2	0	0	HPQWAPHSAGL	F05	0.607931	69.6	0.3307	<=SB
21	HLA-B*42:01	TPTTRLMAPV	TPTTRLMAV	0	8	1	0	0	TPTTRLMAPV	F05	0.604658	72.1	0.3415	<=SB
16	HLA-B*42:01	RPTGRTPTTRL	RPTGRTPTL	0	8	2	0	0	RPTGRTPTTRL	F05	0.59848	77	0.3619	<=SB
43	HLA-B*42:01	SPASACTMPPL	SPASACTPL	0	7	2	0	0	SPASACTMPPL	F05	0.587667	86.6	0.3976	<=SB
79	HLA-B*57:02	MTTISRATW	MTTISRATW	0	0	0	0	0	MTTISRATW	F05	0.754907	14.2	0.0082	<=SB
77	HLA-B*57:02	ISMTTISRATW	ISMTTISTW	0	7	2	0	0	ISMTTISRATW	F05	0.648884	44.7	0.0263	<=SB
78	HLA-B*57:02	SMTTISRATW	STTISRATW	0	1	1	0	0	SMTTISRATW	F05	0.546287	135.5	0.0961	<=SB
48	HLA-B*57:02	CTMPPLLHPQW	CTMPPHPQW	0	5	2	0	0	CTMPPLLHPQW	F05	0.529279	162.9	0.1198	<=SB
80	HLA-B*57:02	TTISRATW	TTISR-ATW	0	0	0	5	1	TTISRATW	F05	0.435202	450.8	0.2978	<=SB
50	HLA-B*51:05	MPPLLHPQW	MPPLLHPQW	0	0	0	0	0	MPPLLHPQW	F05	0.273881	2582.3	0.1649	<=SB
26	HLA-B*15:09	LMAPVGSVM	LMAPVGSVM	0	0	0	0	0	LMAPVGSVM	F05	0.302303	1898.7	0.146	<=SB
2	HLA-B*15:09	FHLYGSYPPA	FHLYGSYPA	0	7	1	0	0	FHLYGSYPPA	F05	0.27384	2583.5	0.2148	<=SB
26	HLA-C*15:04	LMAPVGSVM	LMAPVGSVM	0	0	0	0	0	LMAPVGSVM	F05	0.580843	93.2	0.1486	<=SB
2	HLA-A*02:04	FHLYGSYPPA	FLYGSYPPA	0	1	1	0	0	FHLYGSYPPA	F05	0.605079	71.7	0.1458	<=SB
25	HLA-A*02:04	RLMAPVGSV	RLMAPVGSV	0	0	0	0	0	RLMAPVGSV	F05	0.589722	84.7	0.1784	<=SB
3	HLA-A*02:04	HLYGSYPPA	HLYGSYPPA	0	0	0	0	0	HLYGSYPPA	F05	0.551318	128.3	0.2728	<=SB
26	HLA-C*15:06	LMAPVGSVM	LMAPVGSVM	0	0	0	0	0	LMAPVGSVM	F05	0.548723	132	0.2421	<=SB
45	HLA-C*15:06	ASACTMPPL	ASACTMPPL	0	0	0	0	0	ASACTMPPL	F05	0.536225	151.1	0.2793	<=SB
25	HLA-C*15:06	RLMAPVGSV	RLMAPVGSV	0	0	0	0	0	RLMAPVGSV	F05	0.492113	243.5	0.4539	<=SB
26	HLA-B*15:08	LMAPVGSVM	LMAPVGSVM	0	0	0	0	0	LMAPVGSVM	F05	0.551339	128.3	0.0291	<=SB
71	HLA-B*15:08	RPACTCISM	RPACTCISM	0	0	0	0	0	RPACTCISM	F05	0.364523	968.5	0.3703	<=SB
26	HLA-B*46:01	LMAPVGSVM	LMAPVGSVM	0	0	0	0	0	LMAPVGSVM	F05	0.439196	431.7	0.0096	<=SB
25	HLA-B*46:01	RLMAPVGSVM	RMAPVGSVM	0	1	1	0	0	RLMAPVGSVM	F05	0.204639	5462.3	0.2819	<=SB
45	HLA-B*46:01	ASACTMPPL	ASACTMPPL	0	0	0	0	0	ASACTMPPL	F05	0.195053	6059.3	0.3397	<=SB
79	HLA-B*46:01	MTTISRATW	MTTISRATW	0	0	0	0	0	MTTISRATW	F05	0.17898	7210.2	0.4539	<=SB
3	HLA-A*74:03	HLYGSYPPAR	HLYSYPPAR	0	3	1	0	0	HLYGSYPPAR	F05	0.441035	423.2	0.1973	<=SB
76	HLA-A*74:03	CISMTTISR	CISMTTISR	0	0	0	0	0	CISMTTISR	F05	0.382865	794.1	0.3925	<=SB
25	HLA-A*02:11	RLMAPVGSV	RLMAPVGSV	0	0	0	0	0	RLMAPVGSV	F05	0.914786	2.5	0.0583	<=SB
2	HLA-A*02:11	FHLYGSYPPA	FLYGSYPPA	0	1	1	0	0	FHLYGSYPPA	F05	0.878205	3.7	0.1608	<=SB
3	HLA-A*02:11	HLYGSYPPA	HLYGSYPPA	0	0	0	0	0	HLYGSYPPA	F05	0.870439	4.1	0.1837	<=SB
26	HLA-C*14:03	LMAPVGSVM	LMAPVGSVM	0	0	0	0	0	LMAPVGSVM	F05	0.671713	34.9	0.1261	<=SB
79	HLA-A*25:02	MTTISRATW	MTTISRATW	0	0	0	0	0	MTTISRATW	F05	0.310934	1729.4	0.1533	<=SB
26	HLA-C*04:03	LMAPVGSVM	LMAPVGSVM	0	0	0	0	0	LMAPVGSVM	F05	0.283378	2330.2	0.2117	<=SB
71	HLA-B*07:10	RPACTCISM	RPACTCISM	0	0	0	0	0	RPACTCISM	F05	0.436185	446	0.0228	<=SB
25	HLA-B*07:10	RLMAPVGSVM	RMAPVGSVM	0	1	1	0	0	RLMAPVGSVM	F05	0.368529	927.4	0.069	<=SB
26	HLA-B*07:10	LMAPVGSVM	LMAPVGSVM	0	0	0	0	0	LMAPVGSVM	F05	0.347417	1165.4	0.1012	<=SB
25	HLA-B*07:10	RLMAPVGSV	RLMAPVGSV	0	0	0	0	0	RLMAPVGSV	F05	0.302781	1888.9	0.2303	<=SB
55	HLA-B*07:10	HPQWAPHSA	HPQWAPHSA	0	0	0	0	0	HPQWAPHSA	F05	0.285763	2270.8	0.3094	<=SB
2	HLA-B*39:31	FHLYGSYPPA	FHLYGSYPA	0	7	1	0	0	FHLYGSYPPA	F05	0.356315	1058.4	0.4409	<=SB
25	HLA-A*02:20	RLMAPVGSV	RLMAPVGSV	0	0	0	0	0	RLMAPVGSV	F05	0.703637	24.7	0.1357	<=SB
2	HLA-A*02:20	FHLYGSYPPA	FLYGSYPPA	0	1	1	0	0	FHLYGSYPPA	F05	0.669404	35.8	0.2069	<=SB
3	HLA-A*02:20	HLYGSYPPA	HLYGSYPPA	0	0	0	0	0	HLYGSYPPA	F05	0.617552	62.7	0.3825	<=SB
71	HLA-B*39:10	RPACTCISM	RPACTCISM	0	0	0	0	0	RPACTCISM	F05	0.734413	17.7	0.0232	<=SB
55	HLA-B*39:10	HPQWAPHSA	HPQWAPHSA	0	0	0	0	0	HPQWAPHSA	F05	0.623243	58.9	0.1062	<=SB
55	HLA-B*39:10	HPQWAPHSAGL	HPQWAPHSL	0	8	2	0	0	HPQWAPHSAGL	F05	0.527574	165.9	0.2759	<=SB
43	HLA-B*39:10	SPASACTMPPL	SPASACTPL	0	7	2	0	0	SPASACTMPPL	F05	0.514922	190.3	0.3199	<=SB
26	HLA-B*39:10	LMAPVGSVM	LMAPVGSVM	0	0	0	0	0	LMAPVGSVM	F05	0.5079	205.3	0.347	<=SB
41	HLA-B*39:10	QPSPASACTM	QPSPASATM	0	7	1	0	0	QPSPASACTM	F05	0.502955	216.6	0.366	<=SB
25	HLA-A*02:22	RLMAPVGSV	RLMAPVGSV	0	0	0	0	0	RLMAPVGSV	F05	0.807861	8	0.2329	<=SB
2	HLA-A*02:22	FHLYGSYPPA	FLYGSYPPA	0	1	1	0	0	FHLYGSYPPA	F05	0.803588	8.4	0.2507	<=SB
3	HLA-A*02:22	HLYGSYPPA	HLYGSYPPA	0	0	0	0	0	HLYGSYPPA	F05	0.755706	14.1	0.4898	<=SB
76	HLA-A*33:05	CISMTTISR	CISMTTISR	0	0	0	0	0	CISMTTISR	F05	0.510533	199.5	0.4753	<=SB
2	HLA-B*39:05	FHLYGSYPPA	FHLYGSYPA	0	7	1	0	0	FHLYGSYPPA	F05	0.37401	874	0.2102	<=SB
26	HLA-B*15:39	LMAPVGSVM	LMAPVGSVM	0	0	0	0	0	LMAPVGSVM	F05	0.859069	4.6	0.0086	<=SB
25	HLA-B*15:39	RLMAPVGSVM	RMAPVGSVM	0	1	1	0	0	RLMAPVGSVM	F05	0.792787	9.4	0.0294	<=SB
71	HLA-B*42:02	RPACTCISM	RPACTCISM	0	0	0	0	0	RPACTCISM	F05	0.619512	61.4	0.0276	<=SB
55	HLA-B*42:02	HPQWAPHSA	HPQWAPHSA	0	0	0	0	0	HPQWAPHSA	F05	0.46271	334.7	0.2055	<=SB
21	HLA-B*42:02	TPTTRLMAPV	TPTTRLMAV	0	8	1	0	0	TPTTRLMAPV	F05	0.40038	657	0.399	<=SB
21	HLA-B*08:09	TPTTRLMAPV	TPTTRLMPV	0	7	1	0	0	TPTTRLMAPV	F05	0.347659	1162.3	0.4441	<=SB
79	HLA-B*58:02	MTTISRATW	MTTISRATW	0	0	0	0	0	MTTISRATW	F05	0.470993	306	0.0155	<=SB
77	HLA-B*58:02	ISMTTISRATW	ISMTTIATW	0	6	2	0	0	ISMTTISRATW	F05	0.419973	531.5	0.033	<=SB
48	HLA-B*58:02	CTMPPLLHPQW	CTMPLHPQW	0	4	2	0	0	CTMPPLLHPQW	F05	0.349768	1136.1	0.0707	<=SB
78	HLA-B*58:02	SMTTISRATW	MTTISRATW	1	0	0	0	0	MTTISRATW	F05	0.284825	2294	0.1569	<=SB
71	HLA-B*67:01	RPACTCISM	RPACTCISM	0	0	0	0	0	RPACTCISM	F05	0.76992	12.1	0.0176	<=SB
55	HLA-B*67:01	HPQWAPHSA	HPQWAPHSA	0	0	0	0	0	HPQWAPHSA	F05	0.644562	46.8	0.103	<=SB
41	HLA-B*67:01	QPSPASACTM	QPSPASATM	0	7	1	0	0	QPSPASACTM	F05	0.55173	127.8	0.2584	<=SB
43	HLA-B*67:01	SPASACTMPPL	SPASTMPPL	0	4	2	0	0	SPASACTMPPL	F05	0.524502	171.5	0.3229	<=SB
55	HLA-B*67:01	HPQWAPHSAGL	HPQWAPHSL	0	8	2	0	0	HPQWAPHSAGL	F05	0.511858	196.7	0.3616	<=SB
21	HLA-B*67:01	TPTTRLMAPV	TPTTLMAPV	0	4	1	0	0	TPTTRLMAPV	F05	0.471119	305.6	0.4984	<=SB
26	HLA-C*15:11	LMAPVGSVM	LMAPVGSVM	0	0	0	0	0	LMAPVGSVM	F05	0.499515	224.8	0.2171	<=SB
25	HLA-C*15:11	RLMAPVGSV	RLMAPVGSV	0	0	0	0	0	RLMAPVGSV	F05	0.449335	386.9	0.3786	<=SB
45	HLA-C*15:11	ASACTMPPL	ASACTMPPL	0	0	0	0	0	ASACTMPPL	F05	0.446143	400.5	0.3896	<=SB
25	HLA-A*32:04	RLMAPVGSV	RLMAPVGSV	0	0	0	0	0	RLMAPVGSV	F05	0.584905	89.2	0.0453	<=SB
25	HLA-A*32:04	RLMAPVGSVM	RLMAPVGSM	0	8	1	0	0	RLMAPVGSVM	F05	0.53374	155.2	0.0989	<=SB
70	HLA-B*27:12	CRPACTCISM	CRACTCISM	0	2	1	0	0	CRPACTCISM	F05	0.509858	201	0.4869	<=SB
76	HLA-A*68:03	CISMTTISR	CISMTTISR	0	0	0	0	0	CISMTTISR	F05	0.626587	56.8	0.3011	<=SB
71	HLA-B*81:01	RPACTCISM	RPACTCISM	0	0	0	0	0	RPACTCISM	F05	0.648959	44.6	0.0155	<=SB
55	HLA-B*81:01	HPQWAPHSA	HPQWAPHSA	0	0	0	0	0	HPQWAPHSA	F05	0.401546	648.8	0.2239	<=SB
55	HLA-B*81:01	HPQWAPHSAGL	HPAPHSAGL	0	2	2	0	0	HPQWAPHSAGL	F05	0.393905	704.7	0.2397	<=SB
43	HLA-B*81:01	SPASACTMPPL	SPASAMPPL	0	5	2	0	0	SPASACTMPPL	F05	0.38835	748.4	0.2515	<=SB
41	HLA-B*81:01	QPSPASACTM	QPSPASATM	0	7	1	0	0	QPSPASACTM	F05	0.369403	918.7	0.3037	<=SB
21	HLA-B*81:01	TPTTRLMAPV	TPTTLMAPV	0	4	1	0	0	TPTTRLMAPV	F05	0.336115	1317	0.3909	<=SB
26	HLA-B*81:01	LMAPVGSVM	LMAPVGSVM	0	0	0	0	0	LMAPVGSVM	F05	0.316335	1631.3	0.4705	<=SB
28	HLA-B*81:01	APVGSVMSCSL	APVGMSCSL	0	4	2	0	0	APVGSVMSCSL	F05	0.312832	1694.3	0.4857	<=SB
16	HLA-B*81:01	RPTGRTPTTRL	RPTGRTPTL	0	8	2	0	0	RPTGRTPTTRL	F05	0.312324	1703.6	0.4879	<=SB
71	HLA-B*07:09	RPACTCISM	RPACTCISM	0	0	0	0	0	RPACTCISM	F05	0.787085	10	0.0093	<=SB
16	HLA-B*07:09	RPTGRTPTTRL	RPRTPTTRL	0	2	2	0	0	RPTGRTPTTRL	F05	0.573428	101	0.1666	<=SB
55	HLA-B*07:09	HPQWAPHSA	HPQWAPHSA	0	0	0	0	0	HPQWAPHSA	F05	0.554495	124	0.2076	<=SB
70	HLA-B*07:09	CRPACTCISM	RPACTCISM	1	0	0	0	0	RPACTCISM	F05	0.54859	132.2	0.2214	<=SB
16	HLA-B*07:09	RPTGRTPTT	RPTGRTPTT	0	0	0	0	0	RPTGRTPTT	F05	0.531764	158.6	0.2607	<=SB
25	HLA-B*07:09	RLMAPVGSVM	RLMAPGSVM	0	5	1	0	0	RLMAPVGSVM	F05	0.526272	168.3	0.2735	<=SB
26	HLA-B*07:09	LMAPVGSVM	LMAPVGSVM	0	0	0	0	0	LMAPVGSVM	F05	0.503828	214.5	0.339	<=SB
71	HLA-B*07:09	RPACTCISMT	RPACTCISM	0	0	0	0	0	RPACTCISM	F05	0.500534	222.3	0.3507	<=SB
41	HLA-B*07:09	QPSPASACTM	QPSPASATM	0	7	1	0	0	QPSPASACTM	F05	0.48488	263.4	0.408	<=SB
71	HLA-B*35:12	RPACTCISM	RPACTCISM	0	0	0	0	0	RPACTCISM	F05	0.452132	375.3	0.1026	<=SB
26	HLA-B*35:12	LMAPVGSVM	LMAPVGSVM	0	0	0	0	0	LMAPVGSVM	F05	0.365093	962.5	0.2212	<=SB
41	HLA-B*35:12	QPSPASACTM	QPSPASATM	0	7	1	0	0	QPSPASACTM	F05	0.346143	1181.6	0.2673	<=SB
55	HLA-B*35:12	HPQWAPHSA	HPQWAPHSA	0	0	0	0	0	HPQWAPHSA	F05	0.3332	1359.2	0.2967	<=SB
2	HLA-A*02:24	FHLYGSYPPA	FLYGSYPPA	0	1	1	0	0	FHLYGSYPPA	F05	0.77547	11.4	0.1354	<=SB
25	HLA-A*02:24	RLMAPVGSV	RLMAPVGSV	0	0	0	0	0	RLMAPVGSV	F05	0.739798	16.7	0.2123	<=SB
3	HLA-A*02:24	HLYGSYPPA	HLYGSYPPA	0	0	0	0	0	HLYGSYPPA	F05	0.715853	21.6	0.2961	<=SB
71	HLA-B*35:17	RPACTCISM	RPACTCISM	0	0	0	0	0	RPACTCISM	F05	0.626504	56.9	0.1345	<=SB
26	HLA-B*35:17	LMAPVGSVM	LMAPVGSVM	0	0	0	0	0	LMAPVGSVM	F05	0.558196	119.1	0.2791	<=SB
71	HLA-B*35:41	RPACTCISM	RPACTCISM	0	0	0	0	0	RPACTCISM	F05	0.69413	27.4	0.2178	<=SB
26	HLA-B*35:41	LMAPVGSVM	LMAPVGSVM	0	0	0	0	0	LMAPVGSVM	F05	0.69306	27.7	0.2201	<=SB
76	HLA-A*34:01	CISMTTISR	CISMTTISR	0	0	0	0	0	CISMTTISR	F05	0.423926	509.3	0.4088	<=SB
26	HLA-C*17:03	LMAPVGSVM	LMAPVGSVM	0	0	0	0	0	LMAPVGSVM	F05	0.472627	300.7	0.0797	<=SB
25	HLA-C*17:03	RLMAPVGSV	RLMAPVGSV	0	0	0	0	0	RLMAPVGSV	F05	0.369363	919.1	0.273	<=SB
26	HLA-A*26:07	LMAPVGSVM	LMAPVGSVM	0	0	0	0	0	LMAPVGSVM	F05	0.508516	203.9	0.2243	<=SB
2	HLA-A*02:07	FHLYGSYPPA	FLYGSYPPA	0	1	1	0	0	FHLYGSYPPA	F05	0.316575	1627	0.3232	<=SB
25	HLA-A*02:07	RLMAPVGSV	RLMAPVGSV	0	0	0	0	0	RLMAPVGSV	F05	0.297421	2001.7	0.3927	<=SB
2	HLA-A*02:30	FHLYGSYPPA	FLYGSYPPA	0	1	1	0	0	FHLYGSYPPA	F05	0.77547	11.4	0.1354	<=SB
25	HLA-A*02:30	RLMAPVGSV	RLMAPVGSV	0	0	0	0	0	RLMAPVGSV	F05	0.739798	16.7	0.2123	<=SB
3	HLA-A*02:30	HLYGSYPPA	HLYGSYPPA	0	0	0	0	0	HLYGSYPPA	F05	0.715853	21.6	0.2961	<=SB
26	HLA-C*02:10	LMAPVGSVM	LMAPVGSVM	0	0	0	0	0	LMAPVGSVM	F05	0.586616	87.6	0.0326	<=SB
25	HLA-C*02:10	RLMAPVGSVM	RMAPVGSVM	0	1	1	0	0	RLMAPVGSVM	F05	0.40578	619.8	0.4519	<=SB
55	HLA-B*78:01	HPQWAPHSA	HPQWAPHSA	0	0	0	0	0	HPQWAPHSA	F05	0.426916	493.1	0.0978	<=SB
21	HLA-B*78:01	TPTTRLMAPV	TPTTRLMAV	0	8	1	0	0	TPTTRLMAPV	F05	0.328555	1429.2	0.3433	<=SB
71	HLA-B*78:01	RPACTCISM	RPACTCISM	0	0	0	0	0	RPACTCISM	F05	0.321859	1536.6	0.3676	<=SB
25	HLA-A*02:08	RLMAPVGSV	RLMAPVGSV	0	0	0	0	0	RLMAPVGSV	F05	0.590268	84.2	0.3052	<=SB
45	HLA-A*02:08	ASACTMPPL	ASACTMPPL	0	0	0	0	0	ASACTMPPL	F05	0.559187	117.9	0.4488	<=SB
19	HLA-C*06:17	GRTPTTRLM	GRTPTTRLM	0	0	0	0	0	GRTPTTRLM	F05	0.527491	166.1	0.0614	<=SB
18	HLA-C*06:17	TGRTPTTRLM	TRTPTTRLM	0	1	1	0	0	TGRTPTTRLM	F05	0.347519	1164.1	0.3756	<=SB
19	HLA-C*07:18	GRTPTTRLM	GRTPTTRLM	0	0	0	0	0	GRTPTTRLM	F05	0.550507	129.5	0.0512	<=SB
18	HLA-C*07:18	TGRTPTTRLM	TRTPTTRLM	0	1	1	0	0	TGRTPTTRLM	F05	0.331721	1381.1	0.4581	<=SB
55	HLA-B*54:01	HPQWAPHSA	HPQWAPHSA	0	0	0	0	0	HPQWAPHSA	F05	0.619578	61.3	0.0921	<=SB
50	HLA-B*54:01	MPPLLHPQWA	MPLLHPQWA	0	1	1	0	0	MPPLLHPQWA	F05	0.519782	180.5	0.2255	<=SB
54	HLA-B*54:01	LHPQWAPHSA	LPQWAPHSA	0	1	1	0	0	LHPQWAPHSA	F05	0.514952	190.2	0.2319	<=SB
27	HLA-B*54:01	MAPVGSVMSC	MPVGSVMSC	0	1	1	0	0	MAPVGSVMSC	F05	0.501263	220.6	0.2501	<=SB
21	HLA-B*54:01	TPTTRLMAPV	TPTTLMAPV	0	4	1	0	0	TPTTRLMAPV	F05	0.435592	448.9	0.4093	<=SB
26	HLA-C*12:05	LMAPVGSVM	LMAPVGSVM	0	0	0	0	0	LMAPVGSVM	F05	0.593418	81.4	0.1214	<=SB
25	HLA-A*02:35	RLMAPVGSV	RLMAPVGSV	0	0	0	0	0	RLMAPVGSV	F05	0.795085	9.2	0.0721	<=SB
2	HLA-A*02:35	FHLYGSYPPA	FLYGSYPPA	0	1	1	0	0	FHLYGSYPPA	F05	0.751812	14.7	0.1334	<=SB
3	HLA-A*02:35	HLYGSYPPA	HLYGSYPPA	0	0	0	0	0	HLYGSYPPA	F05	0.734513	17.7	0.167	<=SB
26	HLA-B*15:02	LMAPVGSVM	LMAPVGSVM	0	0	0	0	0	LMAPVGSVM	F05	0.778687	11	0.0093	<=SB
25	HLA-B*15:02	RLMAPVGSVM	RMAPVGSVM	0	1	1	0	0	RLMAPVGSVM	F05	0.540886	143.7	0.2443	<=SB
26	HLA-C*02:09	LMAPVGSVM	LMAPVGSVM	0	0	0	0	0	LMAPVGSVM	F05	0.586616	87.6	0.0326	<=SB
25	HLA-C*02:09	RLMAPVGSVM	RMAPVGSVM	0	1	1	0	0	RLMAPVGSVM	F05	0.40578	619.8	0.4519	<=SB
55	HLA-B*55:02	HPQWAPHSA	HPQWAPHSA	0	0	0	0	0	HPQWAPHSA	F05	0.661374	39	0.0468	<=SB
54	HLA-B*55:02	LHPQWAPHSA	LPQWAPHSA	0	1	1	0	0	LHPQWAPHSA	F05	0.535019	153.1	0.2307	<=SB
50	HLA-B*55:02	MPPLLHPQWA	MPLLHPQWA	0	1	1	0	0	MPPLLHPQWA	F05	0.515774	188.5	0.2689	<=SB
27	HLA-B*55:02	MAPVGSVMSC	MPVGSVMSC	0	1	1	0	0	MAPVGSVMSC	F05	0.506129	209.3	0.2896	<=SB
71	HLA-B*55:02	RPACTCISM	RPACTCISM	0	0	0	0	0	RPACTCISM	F05	0.48538	261.9	0.3445	<=SB
21	HLA-B*55:02	TPTTRLMAPV	TPTTLMAPV	0	4	1	0	0	TPTTRLMAPV	F05	0.469934	309.6	0.3877	<=SB
55	HLA-B*55:02	HPQWAPHSAG	HPWAPHSAG	0	2	1	0	0	HPQWAPHSAG	F05	0.450269	383	0.4547	<=SB
19	HLA-C*07:19	GRTPTTRLM	GRTPTTRLM	0	0	0	0	0	GRTPTTRLM	F05	0.526157	168.5	0.0842	<=SB
25	HLA-A*02:03	RLMAPVGSV	RLMAPVGSV	0	0	0	0	0	RLMAPVGSV	F05	0.874154	3.9	0.0248	<=SB
2	HLA-A*02:03	FHLYGSYPPA	FLYGSYPPA	0	1	1	0	0	FHLYGSYPPA	F05	0.839189	5.7	0.0791	<=SB
3	HLA-A*02:03	HLYGSYPPA	HLYGSYPPA	0	0	0	0	0	HLYGSYPPA	F05	0.793965	9.3	0.1831	<=SB
24	HLA-A*02:03	TRLMAPVGSV	TLMAPVGSV	0	1	1	0	0	TRLMAPVGSV	F05	0.786524	10.1	0.2093	<=SB
19	HLA-C*07:27	GRTPTTRLM	GRTPTTRLM	0	0	0	0	0	GRTPTTRLM	F05	0.509033	202.8	0.0782	<=SB
71	HLA-B*35:04	RPACTCISM	RPACTCISM	0	0	0	0	0	RPACTCISM	F05	0.452132	375.3	0.1026	<=SB
26	HLA-B*35:04	LMAPVGSVM	LMAPVGSVM	0	0	0	0	0	LMAPVGSVM	F05	0.365093	962.5	0.2212	<=SB
41	HLA-B*35:04	QPSPASACTM	QPSPASATM	0	7	1	0	0	QPSPASACTM	F05	0.346143	1181.6	0.2673	<=SB
55	HLA-B*35:04	HPQWAPHSA	HPQWAPHSA	0	0	0	0	0	HPQWAPHSA	F05	0.3332	1359.2	0.2967	<=SB
71	HLA-B*35:05	RPACTCISM	RPACTCISM	0	0	0	0	0	RPACTCISM	F05	0.650917	43.7	0.1191	<=SB
26	HLA-B*35:05	LMAPVGSVM	LMAPVGSVM	0	0	0	0	0	LMAPVGSVM	F05	0.584731	89.4	0.2464	<=SB
26	HLA-B*15:33	LMAPVGSVM	LMAPVGSVM	0	0	0	0	0	LMAPVGSVM	F05	0.832526	6.1	0.0087	<=SB
25	HLA-B*15:33	RLMAPVGSVM	RMAPVGSVM	0	1	1	0	0	RLMAPVGSVM	F05	0.774453	11.5	0.0238	<=SB
26	HLA-B*15:33	LMAPVGSVMS	LMAPVGSVM	0	0	0	0	0	LMAPVGSVM	F05	0.579918	94.2	0.4986	<=SB
50	HLA-B*51:29	MPPLLHPQW	MPPLLHPQW	0	0	0	0	0	MPPLLHPQW	F05	0.251234	3299.4	0.4216	<=SB
26	HLA-B*18:04	LMAPVGSVM	LMAPVGSVM	0	0	0	0	0	LMAPVGSVM	F05	0.45775	353.2	0.3732	<=SB
19	HLA-C*07:10	GRTPTTRLM	GRTPTTRLM	0	0	0	0	0	GRTPTTRLM	F05	0.458321	351	0.2086	<=SB
26	HLA-B*14:03	LMAPVGSVM	LMAPVGSVM	0	0	0	0	0	LMAPVGSVM	F05	0.29384	2080.8	0.2294	<=SB
71	HLA-B*14:03	RPACTCISM	RPACTCISM	0	0	0	0	0	RPACTCISM	F05	0.28351	2326.8	0.2809	<=SB
26	HLA-C*12:04	LMAPVGSVM	LMAPVGSVM	0	0	0	0	0	LMAPVGSVM	F05	0.587049	87.2	0.1494	<=SB
26	HLA-B*15:12	LMAPVGSVM	LMAPVGSVM	0	0	0	0	0	LMAPVGSVM	F05	0.647053	45.5	0.013	<=SB
25	HLA-B*15:12	RLMAPVGSVM	RMAPVGSVM	0	1	1	0	0	RLMAPVGSVM	F05	0.580631	93.5	0.0543	<=SB
19	HLA-C*07:22	GRTPTTRLM	GRTPTTRLM	0	0	0	0	0	GRTPTTRLM	F05	0.399165	665.7	0.0644	<=SB
18	HLA-C*07:22	TGRTPTTRLM	TRTPTTRLM	0	1	1	0	0	TGRTPTTRLM	F05	0.251039	3306.3	0.4711	<=SB
19	HLA-C*12:16	GRTPTTRLM	GRTPTTRLM	0	0	0	0	0	GRTPTTRLM	F05	0.353837	1087.2	0.1177	<=SB
26	HLA-C*12:16	LMAPVGSVM	LMAPVGSVM	0	0	0	0	0	LMAPVGSVM	F05	0.317833	1605	0.1949	<=SB
26	HLA-C*15:09	LMAPVGSVM	LMAPVGSVM	0	0	0	0	0	LMAPVGSVM	F05	0.580843	93.2	0.1486	<=SB
71	HLA-B*07:06	RPACTCISM	RPACTCISM	0	0	0	0	0	RPACTCISM	F05	0.827384	6.5	0.0131	<=SB
16	HLA-B*07:06	RPTGRTPTTRL	RPRTPTTRL	0	2	2	0	0	RPTGRTPTTRL	F05	0.72005	20.7	0.0827	<=SB
55	HLA-B*07:06	HPQWAPHSA	HPQWAPHSA	0	0	0	0	0	HPQWAPHSA	F05	0.657117	40.9	0.1573	<=SB
43	HLA-B*07:06	SPASACTMPPL	SPASACTPL	0	7	2	0	0	SPASACTMPPL	F05	0.644326	46.9	0.182	<=SB
16	HLA-B*07:06	RPTGRTPTT	RPTGRTPTT	0	0	0	0	0	RPTGRTPTT	F05	0.628996	55.4	0.2106	<=SB
55	HLA-B*07:06	HPQWAPHSAGL	HPAPHSAGL	0	2	2	0	0	HPQWAPHSAGL	F05	0.577911	96.2	0.3364	<=SB
21	HLA-B*07:06	TPTTRLMAPV	TPTTRLMPV	0	7	1	0	0	TPTTRLMAPV	F05	0.566801	108.5	0.3638	<=SB
41	HLA-B*07:06	QPSPASACTM	QPSPASATM	0	7	1	0	0	QPSPASACTM	F05	0.564318	111.5	0.3699	<=SB
28	HLA-B*07:06	APVGSVMSCSL	APVGMSCSL	0	4	2	0	0	APVGSVMSCSL	F05	0.556261	121.7	0.3897	<=SB
70	HLA-B*07:06	CRPACTCISM	RPACTCISM	1	0	0	0	0	RPACTCISM	F05	0.550549	129.4	0.405	<=SB
8	HLA-B*07:06	YPPARQPSRPT	YPRQPSRPT	0	2	2	0	0	YPPARQPSRPT	F05	0.546947	134.5	0.4165	<=SB
66	HLA-B*07:06	SPGACRPAC	SPGACRPAC	0	0	0	0	0	SPGACRPAC	F05	0.536016	151.4	0.4517	<=SB
43	HLA-B*07:06	SPASACTM	SPA-SACTM	0	0	0	3	1	SPASACTM	F05	0.526506	167.9	0.4823	<=SB
25	HLA-A*02:27	RLMAPVGSV	RLMAPVGSV	0	0	0	0	0	RLMAPVGSV	F05	0.831354	6.2	0.0381	<=SB
2	HLA-A*02:27	FHLYGSYPPA	FLYGSYPPA	0	1	1	0	0	FHLYGSYPPA	F05	0.755003	14.2	0.1381	<=SB
3	HLA-A*02:27	HLYGSYPPA	HLYGSYPPA	0	0	0	0	0	HLYGSYPPA	F05	0.71291	22.3	0.249	<=SB
19	HLA-A*02:01	ALAPQAWWPA	ALAPAWWPA	0	4	1	0	0	ALAPQAWWPA	F06	0.687312	29.5	0.3955	<=SB
26	HLA-B*07:02	WPARRGPL	WPA-RRGPL	0	0	0	3	1	WPARRGPL	F06	0.746982	15.4	0.0505	<=SB
26	HLA-B*07:02	WPARRGPLTSA	WPRGPLTSA	0	2	2	0	0	WPARRGPLTSA	F06	0.580434	93.7	0.2825	<=SB
36	HLA-B*07:02	APSAQQSL	APS-AQQSL	0	0	0	3	1	APSAQQSL	F06	0.534412	154.1	0.3957	<=SB
26	HLA-B*08:01	WPARRGPL	WPARRG-PL	0	0	0	6	1	WPARRGPL	F06	0.725849	19.4	0.0324	<=SB
3	HLA-C*03:04	HSASNGTPL	HSASNGTPL	0	0	0	0	0	HSASNGTPL	F06	0.796031	9.1	0.0331	<=SB
12	HLA-C*03:04	QAHPQVPAL	QAHPQVPAL	0	0	0	0	0	QAHPQVPAL	F06	0.722316	20.2	0.0862	<=SB
36	HLA-A*11:01	APSAQQSLTK	ASAQQSLTK	0	1	1	0	0	APSAQQSLTK	F06	0.591059	83.5	0.4886	<=SB
17	HLA-B*35:01	VPALAPQAW	VPALAPQAW	0	0	0	0	0	VPALAPQAW	F06	0.516222	187.6	0.4731	<=SB
3	HLA-C*03:03	HSASNGTPL	HSASNGTPL	0	0	0	0	0	HSASNGTPL	F06	0.796031	9.1	0.0331	<=SB
12	HLA-C*03:03	QAHPQVPAL	QAHPQVPAL	0	0	0	0	0	QAHPQVPAL	F06	0.722316	20.2	0.0862	<=SB
12	HLA-C*12:03	QAHPQVPAL	QAHPQVPAL	0	0	0	0	0	QAHPQVPAL	F06	0.66813	36.3	0.1534	<=SB
3	HLA-C*12:03	HSASNGTPL	HSASNGTPL	0	0	0	0	0	HSASNGTPL	F06	0.629294	55.2	0.2481	<=SB
9	HLA-B*51:01	TPLQAHPQV	TPLQAHPQV	0	0	0	0	0	TPLQAHPQV	F06	0.391788	721.1	0.1219	<=SB
3	HLA-C*02:02	HSASNGTPL	HSASNGTPL	0	0	0	0	0	HSASNGTPL	F06	0.43585	447.6	0.3017	<=SB
3	HLA-C*08:02	HSASNGTPL	HSASNGTPL	0	0	0	0	0	HSASNGTPL	F06	0.345185	1193.9	0.1254	<=SB
17	HLA-B*57:01	VPALAPQAWW	VALAPQAWW	0	1	1	0	0	VPALAPQAWW	F06	0.641024	48.6	0.1332	<=SB
3	HLA-C*01:02	HSASNGTPL	HSASNGTPL	0	0	0	0	0	HSASNGTPL	F06	0.321171	1548.1	0.0994	<=SB
35	HLA-C*01:02	SAPSAQQSL	SAPSAQQSL	0	0	0	0	0	SAPSAQQSL	F06	0.308915	1767.6	0.1249	<=SB
12	HLA-C*01:02	QAHPQVPAL	QAHPQVPAL	0	0	0	0	0	QAHPQVPAL	F06	0.231898	4067.1	0.4825	<=SB
12	HLA-C*16:01	QAHPQVPAL	QAHPQVPAL	0	0	0	0	0	QAHPQVPAL	F06	0.675623	33.4	0.0956	<=SB
3	HLA-C*16:01	HSASNGTPL	HSASNGTPL	0	0	0	0	0	HSASNGTPL	F06	0.674334	33.9	0.0968	<=SB
26	HLA-B*14:02	WPARRGPL	WPARRG-PL	0	0	0	6	1	WPARRGPL	F06	0.2706	2675.6	0.3797	<=SB
12	HLA-B*14:02	QAHPQVPAL	QAHPQVPAL	0	0	0	0	0	QAHPQVPAL	F06	0.263547	2887.8	0.4251	<=SB
3	HLA-C*15:02	HSASNGTPL	HSASNGTPL	0	0	0	0	0	HSASNGTPL	F06	0.444602	407.2	0.4381	<=SB
2	HLA-B*38:01	LHSASNGTPL	LHSASNTPL	0	6	1	0	0	LHSASNGTPL	F06	0.360587	1010.6	0.193	<=SB
26	HLA-B*55:01	WPARRGPLTSA	WPRGPLTSA	0	2	2	0	0	WPARRGPLTSA	F06	0.448065	392.2	0.1477	<=SB
26	HLA-B*55:01	WPARRGPLT	WPARRGPLT	0	0	0	0	0	WPARRGPLT	F06	0.407894	605.7	0.2375	<=SB
31	HLA-B*55:01	GPLTSAPSA	GPLTSAPSA	0	0	0	0	0	GPLTSAPSA	F06	0.376774	848.2	0.3336	<=SB
9	HLA-B*55:01	TPLQAHPQV	TPLQAHPQV	0	0	0	0	0	TPLQAHPQV	F06	0.376733	848.6	0.3338	<=SB
30	HLA-B*55:01	RGPLTSAPSA	RPLTSAPSA	0	1	1	0	0	RGPLTSAPSA	F06	0.365627	957	0.3724	<=SB
12	HLA-B*35:03	QAHPQVPAL	QAHPQVPAL	0	0	0	0	0	QAHPQVPAL	F06	0.288034	2215.7	0.3103	<=SB
3	HLA-B*35:03	HSASNGTPL	HSASNGTPL	0	0	0	0	0	HSASNGTPL	F06	0.270472	2679.4	0.3655	<=SB
9	HLA-B*35:03	TPLQAHPQV	TPLQAHPQV	0	0	0	0	0	TPLQAHPQV	F06	0.263504	2889.2	0.3874	<=SB
3	HLA-C*14:02	HSASNGTPL	HSASNGTPL	0	0	0	0	0	HSASNGTPL	F06	0.538049	148.1	0.4701	<=SB
2	HLA-B*39:01	LHSASNGTPL	LHSASNTPL	0	6	1	0	0	LHSASNGTPL	F06	0.572115	102.5	0.1108	<=SB
3	HLA-B*39:01	HSASNGTPL	HSASNGTPL	0	0	0	0	0	HSASNGTPL	F06	0.439783	429	0.4214	<=SB
12	HLA-B*35:02	QAHPQVPAL	QAHPQVPAL	0	0	0	0	0	QAHPQVPAL	F06	0.348137	1156.3	0.2628	<=SB
3	HLA-B*35:02	HSASNGTPL	HSASNGTPL	0	0	0	0	0	HSASNGTPL	F06	0.329849	1409.4	0.3066	<=SB
9	HLA-B*35:02	TPLQAHPQV	TPLQAHPQV	0	0	0	0	0	TPLQAHPQV	F06	0.300902	1927.7	0.4085	<=SB
19	HLA-A*02:05	ALAPQAWWPA	ALAPAWWPA	0	4	1	0	0	ALAPQAWWPA	F06	0.60695	70.3	0.4525	<=SB
26	HLA-B*14:01	WPARRGPL	WPARRG-PL	0	0	0	6	1	WPARRGPL	F06	0.2706	2675.6	0.3797	<=SB
12	HLA-B*14:01	QAHPQVPAL	QAHPQVPAL	0	0	0	0	0	QAHPQVPAL	F06	0.263547	2887.8	0.4251	<=SB
3	HLA-C*12:02	HSASNGTPL	HSASNGTPL	0	0	0	0	0	HSASNGTPL	F06	0.560913	115.7	0.1433	<=SB
12	HLA-C*12:02	QAHPQVPAL	QAHPQVPAL	0	0	0	0	0	QAHPQVPAL	F06	0.503065	216.3	0.3117	<=SB
3	HLA-C*17:01	HSASNGTPL	HSASNGTPL	0	0	0	0	0	HSASNGTPL	F06	0.320785	1554.6	0.4737	<=SB
17	HLA-B*58:01	VPALAPQAWW	VALAPQAWW	0	1	1	0	0	VPALAPQAWW	F06	0.725492	19.5	0.1253	<=SB
9	HLA-B*56:01	TPLQAHPQV	TPLQAHPQV	0	0	0	0	0	TPLQAHPQV	F06	0.41746	546.2	0.3817	<=SB
26	HLA-B*56:01	WPARRGPLT	WPARRGPLT	0	0	0	0	0	WPARRGPLT	F06	0.409724	593.9	0.4041	<=SB
26	HLA-B*56:01	WPARRGPLTSA	WPAGPLTSA	0	3	2	0	0	WPARRGPLTSA	F06	0.406523	614.8	0.4174	<=SB
2	HLA-B*39:06	LHSASNGTPL	LHSASNTPL	0	6	1	0	0	LHSASNGTPL	F06	0.515808	188.5	0.0857	<=SB
17	HLA-B*35:08	VPALAPQAW	VPALAPQAW	0	0	0	0	0	VPALAPQAW	F06	0.453056	371.6	0.226	<=SB
3	HLA-C*15:05	HSASNGTPL	HSASNGTPL	0	0	0	0	0	HSASNGTPL	F06	0.422332	518.1	0.3474	<=SB
17	HLA-B*53:01	VPALAPQAW	VPALAPQAW	0	0	0	0	0	VPALAPQAW	F06	0.702762	24.9	0.0308	<=SB
17	HLA-B*53:01	VPALAPQAWW	VPALAPQAW	0	8	1	0	0	VPALAPQAWW	F06	0.597667	77.7	0.1	<=SB
16	HLA-B*53:01	QVPALAPQAW	QPALAPQAW	0	1	1	0	0	QVPALAPQAW	F06	0.463541	331.7	0.3511	<=SB
26	HLA-B*07:05	WPARRGPL	WPA-RRGPL	0	0	0	3	1	WPARRGPL	F06	0.762279	13.1	0.0468	<=SB
26	HLA-B*07:05	WPARRGPLTSA	WPRGPLTSA	0	2	2	0	0	WPARRGPLTSA	F06	0.603561	72.9	0.27	<=SB
36	HLA-B*07:05	APSAQQSL	APS-AQQSL	0	0	0	3	1	APSAQQSL	F06	0.553905	124.8	0.3955	<=SB
9	HLA-B*07:05	TPLQAHPQV	TPLQAHPQV	0	0	0	0	0	TPLQAHPQV	F06	0.52468	171.2	0.4881	<=SB
12	HLA-C*16:02	QAHPQVPAL	QAHPQVPAL	0	0	0	0	0	QAHPQVPAL	F06	0.445855	401.7	0.4142	<=SB
2	HLA-B*15:18	LHSASNGTPL	LHSASGTPL	0	5	1	0	0	LHSASNGTPL	F06	0.394252	702.1	0.2369	<=SB
3	HLA-B*15:18	HSASNGTPL	HSASNGTPL	0	0	0	0	0	HSASNGTPL	F06	0.334174	1344.9	0.4572	<=SB
3	HLA-C*03:02	HSASNGTPL	HSASNGTPL	0	0	0	0	0	HSASNGTPL	F06	0.733536	17.9	0.0733	<=SB
12	HLA-C*03:02	QAHPQVPAL	QAHPQVPAL	0	0	0	0	0	QAHPQVPAL	F06	0.644921	46.6	0.2273	<=SB
19	HLA-A*02:06	ALAPQAWWPA	ALAPAWWPA	0	4	1	0	0	ALAPQAWWPA	F06	0.693851	27.5	0.3521	<=SB
9	HLA-B*51:08	TPLQAHPQV	TPLQAHPQV	0	0	0	0	0	TPLQAHPQV	F06	0.299603	1955	0.1878	<=SB
12	HLA-C*16:04	QAHPQVPAL	QAHPQVPAL	0	0	0	0	0	QAHPQVPAL	F06	0.638653	49.9	0.1303	<=SB
3	HLA-C*16:04	HSASNGTPL	HSASNGTPL	0	0	0	0	0	HSASNGTPL	F06	0.610258	67.8	0.1853	<=SB
11	HLA-B*48:01	LQAHPQVPAL	LQAHPQVAL	0	7	1	0	0	LQAHPQVPAL	F06	0.363601	978.2	0.0929	<=SB
17	HLA-B*57:03	VPALAPQAWW	VALAPQAWW	0	1	1	0	0	VPALAPQAWW	F06	0.62876	55.5	0.1181	<=SB
18	HLA-B*57:03	PALAPQAWW	PALAPQAWW	0	0	0	0	0	PALAPQAWW	F06	0.508118	204.8	0.3996	<=SB
9	HLA-B*51:09	TPLQAHPQV	TPLQAHPQV	0	0	0	0	0	TPLQAHPQV	F06	0.319415	1577.8	0.175	<=SB
3	HLA-C*08:01	HSASNGTPL	HSASNGTPL	0	0	0	0	0	HSASNGTPL	F06	0.468105	315.8	0.1122	<=SB
12	HLA-C*08:01	QAHPQVPAL	QAHPQVPAL	0	0	0	0	0	QAHPQVPAL	F06	0.345054	1195.6	0.4	<=SB
3	HLA-C*08:03	HSASNGTPL	HSASNGTPL	0	0	0	0	0	HSASNGTPL	F06	0.468105	315.8	0.1122	<=SB
12	HLA-C*08:03	QAHPQVPAL	QAHPQVPAL	0	0	0	0	0	QAHPQVPAL	F06	0.345054	1195.6	0.4	<=SB
2	HLA-B*15:10	LHSASNGTPL	LHASNGTPL	0	2	1	0	0	LHSASNGTPL	F06	0.446044	400.9	0.0228	<=SB
3	HLA-B*15:10	HSASNGTPL	HSASNGTPL	0	0	0	0	0	HSASNGTPL	F06	0.283769	2320.3	0.1698	<=SB
12	HLA-B*15:10	QAHPQVPAL	QAHPQVPAL	0	0	0	0	0	QAHPQVPAL	F06	0.210644	5118.7	0.4709	<=SB
26	HLA-B*07:04	WPARRGPL	WPA-RRGPL	0	0	0	3	1	WPARRGPL	F06	0.724753	19.7	0.0381	<=SB
26	HLA-B*07:04	WPARRGPLTSA	WPRGPLTSA	0	2	2	0	0	WPARRGPLTSA	F06	0.516338	187.4	0.3555	<=SB
2	HLA-B*39:24	LHSASNGTPL	LHSASNTPL	0	6	1	0	0	LHSASNGTPL	F06	0.565468	110.1	0.1169	<=SB
26	HLA-B*42:01	WPARRGPL	WPARRG-PL	0	0	0	6	1	WPARRGPL	F06	0.736418	17.3	0.0739	<=SB
9	HLA-B*42:01	TPLQAHPQV	TPLQAHPQV	0	0	0	0	0	TPLQAHPQV	F06	0.620762	60.5	0.2918	<=SB
17	HLA-B*57:02	VPALAPQAWW	VALAPQAWW	0	1	1	0	0	VPALAPQAWW	F06	0.51496	190.2	0.1397	<=SB
18	HLA-B*57:02	PALAPQAWW	PALAPQAWW	0	0	0	0	0	PALAPQAWW	F06	0.43766	439	0.2919	<=SB
16	HLA-B*57:02	QVPALAPQAW	QVPALAPQW	0	8	1	0	0	QVPALAPQAW	F06	0.387578	754.7	0.4864	<=SB
9	HLA-B*51:05	TPLQAHPQV	TPLQAHPQV	0	0	0	0	0	TPLQAHPQV	F06	0.259109	3029.9	0.2177	<=SB
17	HLA-B*51:05	VPALAPQAW	VPALAPQAW	0	0	0	0	0	VPALAPQAW	F06	0.203291	5542.6	0.4858	<=SB
2	HLA-B*15:09	LHSASNGTPL	LHASNGTPL	0	2	1	0	0	LHSASNGTPL	F06	0.458807	349.2	0.0262	<=SB
3	HLA-B*15:09	HSASNGTPL	HSASNGTPL	0	0	0	0	0	HSASNGTPL	F06	0.2866	2250.3	0.1835	<=SB
12	HLA-B*15:09	QAHPQVPAL	QAHPQVPAL	0	0	0	0	0	QAHPQVPAL	F06	0.214236	4923.6	0.4614	<=SB
3	HLA-C*15:04	HSASNGTPL	HSASNGTPL	0	0	0	0	0	HSASNGTPL	F06	0.498142	228.1	0.4093	<=SB
19	HLA-A*02:04	ALAPQAWWPA	ALAPAWWPA	0	4	1	0	0	ALAPQAWWPA	F06	0.492136	243.5	0.4562	<=SB
3	HLA-C*15:06	HSASNGTPL	HSASNGTPL	0	0	0	0	0	HSASNGTPL	F06	0.538865	146.8	0.2712	<=SB
12	HLA-C*15:06	QAHPQVPAL	QAHPQVPAL	0	0	0	0	0	QAHPQVPAL	F06	0.484631	264.1	0.4892	<=SB
3	HLA-B*15:08	HSASNGTPL	HSASNGTPL	0	0	0	0	0	HSASNGTPL	F06	0.373225	881.4	0.3351	<=SB
3	HLA-B*46:01	HSASNGTPL	HSASNGTPL	0	0	0	0	0	HSASNGTPL	F06	0.290527	2156.7	0.0832	<=SB
19	HLA-A*02:11	ALAPQAWWPA	ALAPAWWPA	0	4	1	0	0	ALAPQAWWPA	F06	0.848458	5.2	0.2653	<=SB
3	HLA-C*14:03	HSASNGTPL	HSASNGTPL	0	0	0	0	0	HSASNGTPL	F06	0.538049	148.1	0.4701	<=SB
3	HLA-B*07:10	HSASNGTPL	HSASNGTPL	0	0	0	0	0	HSASNGTPL	F06	0.35716	1048.8	0.0826	<=SB
2	HLA-B*07:10	LHSASNGTPL	LHASNGTPL	0	2	1	0	0	LHSASNGTPL	F06	0.343876	1210.9	0.1079	<=SB
26	HLA-B*07:10	WPARRGPL	WPA-RRGPL	0	0	0	3	1	WPARRGPL	F06	0.342093	1234.5	0.1113	<=SB
11	HLA-B*07:10	LQAHPQVPAL	LQAHPQVAL	0	7	1	0	0	LQAHPQVPAL	F06	0.258573	3047.5	0.4828	<=SB
2	HLA-B*39:31	LHSASNGTPL	LHSASGTPL	0	5	1	0	0	LHSASNGTPL	F06	0.357778	1041.8	0.4342	<=SB
19	HLA-A*02:20	ALAPQAWWPA	ALAPAWWPA	0	4	1	0	0	ALAPQAWWPA	F06	0.613053	65.8	0.399	<=SB
26	HLA-B*39:10	WPARRGPL	WPARRG-PL	0	0	0	6	1	WPARRGPL	F06	0.591379	83.2	0.1493	<=SB
9	HLA-B*39:10	TPLQAHPQV	TPLQAHPQV	0	0	0	0	0	TPLQAHPQV	F06	0.487668	255.5	0.424	<=SB
3	HLA-B*39:10	HSASNGTPL	HSASNGTPL	0	0	0	0	0	HSASNGTPL	F06	0.476798	287.4	0.4644	<=SB
12	HLA-B*39:10	QAHPQVPAL	QAHPQVPAL	0	0	0	0	0	QAHPQVPAL	F06	0.469414	311.3	0.4919	<=SB
19	HLA-A*02:22	ALAPQAWWPA	ALAPAWWPA	0	4	1	0	0	ALAPQAWWPA	F06	0.775743	11.3	0.3817	<=SB
2	HLA-B*39:05	LHSASNGTPL	LHSASNTPL	0	6	1	0	0	LHSASNGTPL	F06	0.493141	240.8	0.0589	<=SB
26	HLA-B*42:02	WPARRGPL	WPARRG-PL	0	0	0	6	1	WPARRGPL	F06	0.579648	94.5	0.0488	<=SB
9	HLA-B*42:02	TPLQAHPQV	TPLQAHPQV	0	0	0	0	0	TPLQAHPQV	F06	0.400939	653.1	0.3972	<=SB
26	HLA-B*08:09	WPARRGPL	WPARRG-PL	0	0	0	6	1	WPARRGPL	F06	0.531578	158.9	0.0257	<=SB
26	HLA-B*08:09	WPARRGPLTSA	WPARRLTSA	0	5	2	0	0	WPARRGPLTSA	F06	0.385046	775.6	0.2532	<=SB
17	HLA-B*58:02	VPALAPQAWW	VALAPQAWW	0	1	1	0	0	VPALAPQAWW	F06	0.28069	2398.9	0.1684	<=SB
9	HLA-B*67:01	TPLQAHPQV	TPLQAHPQV	0	0	0	0	0	TPLQAHPQV	F06	0.566317	109.1	0.2254	<=SB
26	HLA-B*67:01	WPARRGPL	WPARRG-PL	0	0	0	6	1	WPARRGPL	F06	0.551746	127.7	0.2584	<=SB
3	HLA-C*15:11	HSASNGTPL	HSASNGTPL	0	0	0	0	0	HSASNGTPL	F06	0.430176	476	0.4555	<=SB
9	HLA-B*51:02	TPLQAHPQV	TPLQAHPQV	0	0	0	0	0	TPLQAHPQV	F06	0.426366	496	0.1084	<=SB
26	HLA-B*81:01	WPARRGPL	WPARRG-PL	0	0	0	6	1	WPARRGPL	F06	0.461584	338.8	0.1299	<=SB
9	HLA-B*81:01	TPLQAHPQV	TPLQAHPQV	0	0	0	0	0	TPLQAHPQV	F06	0.38058	814	0.273	<=SB
12	HLA-B*81:01	QAHPQVPAL	QAHPQVPAL	0	0	0	0	0	QAHPQVPAL	F06	0.317924	1603.4	0.4637	<=SB
26	HLA-B*07:09	WPARRGPL	WPA-RRGPL	0	0	0	3	1	WPARRGPL	F06	0.540322	144.5	0.2407	<=SB
26	HLA-B*07:09	WPARRGPLTSA	WPRGPLTSA	0	2	2	0	0	WPARRGPLTSA	F06	0.492188	243.3	0.3802	<=SB
12	HLA-B*35:12	QAHPQVPAL	QAHPQVPAL	0	0	0	0	0	QAHPQVPAL	F06	0.348137	1156.3	0.2628	<=SB
3	HLA-B*35:12	HSASNGTPL	HSASNGTPL	0	0	0	0	0	HSASNGTPL	F06	0.329849	1409.4	0.3066	<=SB
9	HLA-B*35:12	TPLQAHPQV	TPLQAHPQV	0	0	0	0	0	TPLQAHPQV	F06	0.300902	1927.7	0.4085	<=SB
19	HLA-A*02:24	ALAPQAWWPA	ALAPAWWPA	0	4	1	0	0	ALAPQAWWPA	F06	0.687312	29.5	0.3955	<=SB
3	HLA-C*17:03	HSASNGTPL	HSASNGTPL	0	0	0	0	0	HSASNGTPL	F06	0.320785	1554.6	0.4737	<=SB
19	HLA-A*02:30	ALAPQAWWPA	ALAPAWWPA	0	4	1	0	0	ALAPQAWWPA	F06	0.687312	29.5	0.3955	<=SB
3	HLA-C*02:10	HSASNGTPL	HSASNGTPL	0	0	0	0	0	HSASNGTPL	F06	0.43585	447.6	0.3017	<=SB
26	HLA-B*78:01	WPARRGPLT	WPARRGPLT	0	0	0	0	0	WPARRGPLT	F06	0.352608	1101.7	0.257	<=SB
9	HLA-B*78:01	TPLQAHPQV	TPLQAHPQV	0	0	0	0	0	TPLQAHPQV	F06	0.348111	1156.7	0.273	<=SB
26	HLA-B*78:01	WPARRGPL	WPARRG-PL	0	0	0	6	1	WPARRGPL	F06	0.333661	1352.4	0.3248	<=SB
26	HLA-B*78:01	WPARRGPLTSA	WPARRLTSA	0	5	2	0	0	WPARRGPLTSA	F06	0.318558	1592.5	0.3795	<=SB
26	HLA-B*54:01	WPARRGPLTSA	WPAGPLTSA	0	3	2	0	0	WPARRGPLTSA	F06	0.436821	443	0.4054	<=SB
26	HLA-B*54:01	WPARRGPLT	WPARRGPLT	0	0	0	0	0	WPARRGPLT	F06	0.41771	544.7	0.4654	<=SB
9	HLA-B*54:01	TPLQAHPQV	TPLQAHPQV	0	0	0	0	0	TPLQAHPQV	F06	0.410898	586.4	0.4868	<=SB
12	HLA-C*12:05	QAHPQVPAL	QAHPQVPAL	0	0	0	0	0	QAHPQVPAL	F06	0.505543	210.6	0.3664	<=SB
19	HLA-A*02:35	ALAPQAWWPA	ALAPAWWPA	0	4	1	0	0	ALAPQAWWPA	F06	0.668576	36.1	0.3745	<=SB
3	HLA-C*02:09	HSASNGTPL	HSASNGTPL	0	0	0	0	0	HSASNGTPL	F06	0.43585	447.6	0.3017	<=SB
26	HLA-B*55:02	WPARRGPLTSA	WPRGPLTSA	0	2	2	0	0	WPARRGPLTSA	F06	0.484588	264.2	0.3467	<=SB
26	HLA-B*55:02	WPARRGPLT	WPARRGPLT	0	0	0	0	0	WPARRGPLT	F06	0.474077	296	0.3761	<=SB
9	HLA-B*55:02	TPLQAHPQV	TPLQAHPQV	0	0	0	0	0	TPLQAHPQV	F06	0.461653	338.6	0.414	<=SB
31	HLA-B*55:02	GPLTSAPSA	GPLTSAPSA	0	0	0	0	0	GPLTSAPSA	F06	0.438492	435	0.4969	<=SB
12	HLA-B*35:04	QAHPQVPAL	QAHPQVPAL	0	0	0	0	0	QAHPQVPAL	F06	0.348137	1156.3	0.2628	<=SB
3	HLA-B*35:04	HSASNGTPL	HSASNGTPL	0	0	0	0	0	HSASNGTPL	F06	0.329849	1409.4	0.3066	<=SB
9	HLA-B*35:04	TPLQAHPQV	TPLQAHPQV	0	0	0	0	0	TPLQAHPQV	F06	0.300902	1927.7	0.4085	<=SB
9	HLA-B*51:29	TPLQAHPQV	TPLQAHPQV	0	0	0	0	0	TPLQAHPQV	F06	0.3383	1286.2	0.1375	<=SB
2	HLA-B*38:02	LHSASNGTPL	LHSASNTPL	0	6	1	0	0	LHSASNGTPL	F06	0.361981	995.5	0.1933	<=SB
26	HLA-B*14:03	WPARRGPL	WPARRG-PL	0	0	0	6	1	WPARRGPL	F06	0.341419	1243.5	0.0901	<=SB
3	HLA-B*14:03	HSASNGTPL	HSASNGTPL	0	0	0	0	0	HSASNGTPL	F06	0.28502	2289.1	0.2726	<=SB
12	HLA-B*14:03	QAHPQVPAL	QAHPQVPAL	0	0	0	0	0	QAHPQVPAL	F06	0.266931	2784	0.3804	<=SB
12	HLA-C*12:04	QAHPQVPAL	QAHPQVPAL	0	0	0	0	0	QAHPQVPAL	F06	0.50199	218.8	0.4068	<=SB
3	HLA-C*15:09	HSASNGTPL	HSASNGTPL	0	0	0	0	0	HSASNGTPL	F06	0.498142	228.1	0.4093	<=SB
26	HLA-B*07:06	WPARRGPL	WPA-RRGPL	0	0	0	3	1	WPARRGPL	F06	0.762279	13.1	0.0468	<=SB
26	HLA-B*07:06	WPARRGPLTSA	WPRGPLTSA	0	2	2	0	0	WPARRGPLTSA	F06	0.603561	72.9	0.27	<=SB
36	HLA-B*07:06	APSAQQSL	APS-AQQSL	0	0	0	3	1	APSAQQSL	F06	0.553905	124.8	0.3955	<=SB
9	HLA-B*07:06	TPLQAHPQV	TPLQAHPQV	0	0	0	0	0	TPLQAHPQV	F06	0.52468	171.2	0.4881	<=SB
36	HLA-A*11:02	APSAQQSLTK	ASAQQSLTK	0	1	1	0	0	APSAQQSLTK	F06	0.591059	83.5	0.4886	<=SB
36	HLA-A*11:12	APSAQQSLTK	ASAQQSLTK	0	1	1	0	0	APSAQQSLTK	F06	0.591059	83.5	0.4886	<=SB
19	HLA-A*02:27	ALAPQAWWPA	ALAPAWWPA	0	4	1	0	0	ALAPQAWWPA	F06	0.685231	30.1	0.3173	<=SB
32	HLA-B*07:02	APSQVWTAA	APSQVWTAA	0	0	0	0	0	APSQVWTAA	F07	0.703998	24.6	0.089	<=SB
32	HLA-B*07:02	APSQVWTAATL	APSQVWTAL	0	8	2	0	0	APSQVWTAATL	F07	0.642837	47.7	0.1669	<=SB
16	HLA-B*07:02	GPCASLLSTL	GPASLLSTL	0	2	1	0	0	GPCASLLSTL	F07	0.604582	72.1	0.2303	<=SB
14	HLA-B*07:02	LPGPCASLL	LPGPCASLL	0	0	0	0	0	LPGPCASLL	F07	0.554126	124.5	0.3466	<=SB
43	HLA-B*07:02	RCPAVPAAAC	RPAVPAAAC	0	1	1	0	0	RCPAVPAAAC	F07	0.502382	217.9	0.4972	<=SB
6	HLA-C*05:01	LGDTPQPSL	LGDTPQPSL	0	0	0	0	0	LGDTPQPSL	F07	0.467698	317.2	0.1361	<=SB
34	HLA-C*03:04	SQVWTAATL	SQVWTAATL	0	0	0	0	0	SQVWTAATL	F07	0.529519	162.5	0.4911	<=SB
34	HLA-B*15:01	SQVWTAATL	SQVWTAATL	0	0	0	0	0	SQVWTAATL	F07	0.589177	85.2	0.456	<=SB
34	HLA-C*03:03	SQVWTAATL	SQVWTAATL	0	0	0	0	0	SQVWTAATL	F07	0.529519	162.5	0.4911	<=SB
14	HLA-B*51:01	LPGPCASLL	LPGPCASLL	0	0	0	0	0	LPGPCASLL	F07	0.297609	1997.6	0.3501	<=SB
6	HLA-C*08:02	LGDTPQPSL	LGDTPQPSL	0	0	0	0	0	LGDTPQPSL	F07	0.354918	1074.5	0.1167	<=SB
13	HLA-C*01:02	SLPGPCASL	SLPGPCASL	0	0	0	0	0	SLPGPCASL	F07	0.371228	900.7	0.0357	<=SB
35	HLA-A*68:01	QVWTAATLR	QVWTAATLR	0	0	0	0	0	QVWTAATLR	F07	0.735298	17.5	0.2173	<=SB
34	HLA-A*68:01	SQVWTAATLR	SVWTAATLR	0	1	1	0	0	SQVWTAATLR	F07	0.661058	39.1	0.4529	<=SB
34	HLA-B*14:02	SQVWTAATL	SQVWTAATL	0	0	0	0	0	SQVWTAATL	F07	0.27476	2557.9	0.3561	<=SB
35	HLA-A*31:01	QVWTAATLR	QVWTAATLR	0	0	0	0	0	QVWTAATLR	F07	0.663031	38.3	0.313	<=SB
34	HLA-B*38:01	SQVWTAATL	SQVWTAATL	0	0	0	0	0	SQVWTAATL	F07	0.399862	660.7	0.1248	<=SB
32	HLA-B*55:01	APSQVWTAA	APSQVWTAA	0	0	0	0	0	APSQVWTAA	F07	0.572399	102.2	0.0275	<=SB
44	HLA-B*55:01	CPAVPAAAC	CPAVPAAAC	0	0	0	0	0	CPAVPAAAC	F07	0.391258	725.2	0.2849	<=SB
38	HLA-B*55:01	TAATLRCPA	TAATLRCPA	0	0	0	0	0	TAATLRCPA	F07	0.381553	805.5	0.317	<=SB
14	HLA-B*35:03	LPGPCASLL	LPGPCASLL	0	0	0	0	0	LPGPCASLL	F07	0.414804	562.1	0.0947	<=SB
44	HLA-B*35:03	CPAVPAAAC	CPAVPAAAC	0	0	0	0	0	CPAVPAAAC	F07	0.249115	3375.9	0.4551	<=SB
40	HLA-A*30:01	ATLRCPAVPA	ATRCPAVPA	0	2	1	0	0	ATLRCPAVPA	F07	0.681598	31.3	0.1581	<=SB
34	HLA-B*39:01	SQVWTAATL	SQVWTAATL	0	0	0	0	0	SQVWTAATL	F07	0.660892	39.2	0.0349	<=SB
14	HLA-B*35:02	LPGPCASLL	LPGPCASLL	0	0	0	0	0	LPGPCASLL	F07	0.437473	439.8	0.1161	<=SB
44	HLA-B*35:02	CPAVPAAAC	CPAVPAAAC	0	0	0	0	0	CPAVPAAAC	F07	0.283057	2338.3	0.4892	<=SB
34	HLA-B*14:01	SQVWTAATL	SQVWTAATL	0	0	0	0	0	SQVWTAATL	F07	0.27476	2557.9	0.3561	<=SB
37	HLA-A*68:02	WTAATLRCPA	WTAATLCPA	0	6	1	0	0	WTAATLRCPA	F07	0.644834	46.7	0.3962	<=SB
35	HLA-A*33:01	QVWTAATLR	QVWTAATLR	0	0	0	0	0	QVWTAATLR	F07	0.602356	73.9	0.2063	<=SB
32	HLA-B*56:01	APSQVWTAA	APSQVWTAA	0	0	0	0	0	APSQVWTAA	F07	0.600986	75	0.0501	<=SB
44	HLA-B*56:01	CPAVPAAAC	CPAVPAAAC	0	0	0	0	0	CPAVPAAAC	F07	0.515074	190	0.1504	<=SB
38	HLA-B*56:01	TAATLRCPA	TAATLRCPA	0	0	0	0	0	TAATLRCPA	F07	0.441145	422.7	0.3174	<=SB
44	HLA-B*56:01	CPAVPAAA	CPA-VPAAA	0	0	0	3	1	CPAVPAAA	F07	0.424708	505	0.362	<=SB
31	HLA-B*56:01	QAPSQVWTAA	QPSQVWTAA	0	1	1	0	0	QAPSQVWTAA	F07	0.423994	508.9	0.3639	<=SB
34	HLA-B*39:06	SQVWTAATL	SQVWTAATL	0	0	0	0	0	SQVWTAATL	F07	0.40769	607.1	0.2728	<=SB
14	HLA-B*35:08	LPGPCASLL	LPGPCASLL	0	0	0	0	0	LPGPCASLL	F07	0.373767	876.3	0.4319	<=SB
14	HLA-B*53:01	LPGPCASLL	LPGPCASLL	0	0	0	0	0	LPGPCASLL	F07	0.513009	194.2	0.2217	<=SB
35	HLA-A*33:03	QVWTAATLR	QVWTAATLR	0	0	0	0	0	QVWTAATLR	F07	0.669086	35.9	0.1246	<=SB
34	HLA-A*33:03	SQVWTAATLR	SVWTAATLR	0	1	1	0	0	SQVWTAATLR	F07	0.563599	112.4	0.4181	<=SB
32	HLA-B*07:05	APSQVWTAA	APSQVWTAA	0	0	0	0	0	APSQVWTAA	F07	0.743154	16.1	0.0618	<=SB
32	HLA-B*07:05	APSQVWTAATL	APSQVWTAL	0	8	2	0	0	APSQVWTAATL	F07	0.657957	40.5	0.1556	<=SB
16	HLA-B*07:05	GPCASLLSTL	GPASLLSTL	0	2	1	0	0	GPCASLLSTL	F07	0.624623	58.1	0.2201	<=SB
14	HLA-B*07:05	LPGPCASLL	LPGPCASLL	0	0	0	0	0	LPGPCASLL	F07	0.607977	69.5	0.2579	<=SB
43	HLA-B*07:05	RCPAVPAAAC	RPAVPAAAC	0	1	1	0	0	RCPAVPAAAC	F07	0.525018	170.6	0.487	<=SB
34	HLA-B*47:01	SQVWTAATL	SQVWTAATL	0	0	0	0	0	SQVWTAATL	F07	0.395883	689.8	0.3006	<=SB
34	HLA-B*15:18	SQVWTAATL	SQVWTAATL	0	0	0	0	0	SQVWTAATL	F07	0.411156	584.7	0.1946	<=SB
34	HLA-B*15:03	SQVWTAATL	SQVWTAATL	0	0	0	0	0	SQVWTAATL	F07	0.787294	10	0.1545	<=SB
14	HLA-B*51:08	LPGPCASLL	LPGPCASLL	0	0	0	0	0	LPGPCASLL	F07	0.310561	1736.4	0.1592	<=SB
35	HLA-A*34:02	QVWTAATLR	QVWTAATLR	0	0	0	0	0	QVWTAATLR	F07	0.519591	180.9	0.3596	<=SB
34	HLA-A*34:02	SQVWTAATLR	SVWTAATLR	0	1	1	0	0	SQVWTAATLR	F07	0.498467	227.3	0.4556	<=SB
34	HLA-B*48:01	SQVWTAATL	SQVWTAATL	0	0	0	0	0	SQVWTAATL	F07	0.521599	177	0.0141	<=SB
33	HLA-B*48:01	PSQVWTAATL	SQVWTAATL	1	0	0	0	0	SQVWTAATL	F07	0.240135	3720.3	0.4556	<=SB
32	HLA-B*48:01	APSQVWTAATL	AQVWTAATL	0	1	2	0	0	APSQVWTAATL	F07	0.239095	3762.4	0.4616	<=SB
14	HLA-B*51:09	LPGPCASLL	LPGPCASLL	0	0	0	0	0	LPGPCASLL	F07	0.300308	1940.1	0.2269	<=SB
6	HLA-C*08:01	LGDTPQPSL	LGDTPQPSL	0	0	0	0	0	LGDTPQPSL	F07	0.340911	1250.4	0.4208	<=SB
42	HLA-B*73:01	LRCPAVPAA	LRCPAVPAA	0	0	0	0	0	LRCPAVPAA	F07	0.273997	2579.1	0.2449	<=SB
6	HLA-C*08:03	LGDTPQPSL	LGDTPQPSL	0	0	0	0	0	LGDTPQPSL	F07	0.340911	1250.4	0.4208	<=SB
34	HLA-B*15:24	SQVWTAATL	SQVWTAATL	0	0	0	0	0	SQVWTAATL	F07	0.423224	513.2	0.3461	<=SB
34	HLA-B*15:10	SQVWTAATL	SQVWTAATL	0	0	0	0	0	SQVWTAATL	F07	0.412386	577	0.0358	<=SB
35	HLA-A*74:01	QVWTAATLR	QVWTAATLR	0	0	0	0	0	QVWTAATLR	F07	0.389328	740.5	0.3692	<=SB
34	HLA-A*74:01	SQVWTAATLR	SVWTAATLR	0	1	1	0	0	SQVWTAATLR	F07	0.384864	777.2	0.3853	<=SB
32	HLA-B*07:04	APSQVWTAA	APSQVWTAA	0	0	0	0	0	APSQVWTAA	F07	0.593059	81.7	0.1905	<=SB
32	HLA-B*07:04	APSQVWTAATL	APSQVWTAL	0	8	2	0	0	APSQVWTAATL	F07	0.531448	159.1	0.3135	<=SB
16	HLA-B*07:04	GPCASLLSTL	GPASLLSTL	0	2	1	0	0	GPCASLLSTL	F07	0.519885	180.3	0.3456	<=SB
34	HLA-B*39:24	SQVWTAATL	SQVWTAATL	0	0	0	0	0	SQVWTAATL	F07	0.585859	88.3	0.0892	<=SB
32	HLA-B*42:01	APSQVWTAA	APSQVWTAA	0	0	0	0	0	APSQVWTAA	F07	0.690623	28.4	0.1414	<=SB
14	HLA-B*42:01	LPGPCASLL	LPGPCASLL	0	0	0	0	0	LPGPCASLL	F07	0.676389	33.2	0.167	<=SB
32	HLA-B*42:01	APSQVWTAATL	APSQVWTAL	0	8	2	0	0	APSQVWTAATL	F07	0.586403	87.8	0.4018	<=SB
16	HLA-B*42:01	GPCASLLSTL	GPASLLSTL	0	2	1	0	0	GPCASLLSTL	F07	0.559169	117.9	0.4952	<=SB
14	HLA-B*51:05	LPGPCASLL	LPGPCASLL	0	0	0	0	0	LPGPCASLL	F07	0.3514	1116.2	0.0461	<=SB
34	HLA-B*15:09	SQVWTAATL	SQVWTAATL	0	0	0	0	0	SQVWTAATL	F07	0.419044	536.9	0.0388	<=SB
34	HLA-B*13:01	SQVWTAATL	SQVWTAATL	0	0	0	0	0	SQVWTAATL	F07	0.55625	121.7	0.0543	<=SB
35	HLA-A*74:03	QVWTAATLR	QVWTAATLR	0	0	0	0	0	QVWTAATLR	F07	0.389328	740.5	0.3692	<=SB
34	HLA-A*74:03	SQVWTAATLR	SVWTAATLR	0	1	1	0	0	SQVWTAATLR	F07	0.384864	777.2	0.3853	<=SB
6	HLA-C*04:03	LGDTPQPSL	LGDTPQPSL	0	0	0	0	0	LGDTPQPSL	F07	0.289901	2171.4	0.1966	<=SB
34	HLA-B*07:10	SQVWTAATL	SQVWTAATL	0	0	0	0	0	SQVWTAATL	F07	0.364301	970.8	0.0738	<=SB
32	HLA-B*07:10	APSQVWTAA	APSQVWTAA	0	0	0	0	0	APSQVWTAA	F07	0.300854	1928.7	0.2393	<=SB
34	HLA-B*39:31	SQVWTAATL	SQVWTAATL	0	0	0	0	0	SQVWTAATL	F07	0.52823	164.8	0.0573	<=SB
14	HLA-B*39:10	LPGPCASLL	LPGPCASLL	0	0	0	0	0	LPGPCASLL	F07	0.628428	55.7	0.0995	<=SB
32	HLA-B*39:10	APSQVWTAA	APSQVWTAA	0	0	0	0	0	APSQVWTAA	F07	0.566905	108.4	0.1833	<=SB
44	HLA-B*39:10	CPAVPAAAC	CPAVPAAAC	0	0	0	0	0	CPAVPAAAC	F07	0.493554	239.8	0.4022	<=SB
35	HLA-A*33:05	QVWTAATLR	QVWTAATLR	0	0	0	0	0	QVWTAATLR	F07	0.602356	73.9	0.2063	<=SB
34	HLA-B*39:05	SQVWTAATL	SQVWTAATL	0	0	0	0	0	SQVWTAATL	F07	0.529124	163.2	0.04	<=SB
34	HLA-B*15:39	SQVWTAATL	SQVWTAATL	0	0	0	0	0	SQVWTAATL	F07	0.627433	56.3	0.4256	<=SB
32	HLA-B*42:02	APSQVWTAA	APSQVWTAA	0	0	0	0	0	APSQVWTAA	F07	0.490819	247	0.1446	<=SB
14	HLA-B*42:02	LPGPCASLL	LPGPCASLL	0	0	0	0	0	LPGPCASLL	F07	0.391933	719.9	0.4332	<=SB
32	HLA-B*67:01	APSQVWTAA	APSQVWTAA	0	0	0	0	0	APSQVWTAA	F07	0.647128	45.5	0.0996	<=SB
14	HLA-B*67:01	LPGPCASLL	LPGPCASLL	0	0	0	0	0	LPGPCASLL	F07	0.64531	46.4	0.1019	<=SB
44	HLA-B*67:01	CPAVPAAAC	CPAVPAAAC	0	0	0	0	0	CPAVPAAAC	F07	0.502882	216.7	0.389	<=SB
32	HLA-B*67:01	APSQVWTAATL	APSQVWTAL	0	8	2	0	0	APSQVWTAATL	F07	0.487688	255.5	0.4405	<=SB
16	HLA-B*67:01	GPCASLLSTL	GPASLLSTL	0	2	1	0	0	GPCASLLSTL	F07	0.472865	299.9	0.4923	<=SB
14	HLA-B*51:02	LPGPCASLL	LPGPCASLL	0	0	0	0	0	LPGPCASLL	F07	0.37827	834.6	0.1947	<=SB
35	HLA-A*68:03	QVWTAATLR	QVWTAATLR	0	0	0	0	0	QVWTAATLR	F07	0.650805	43.7	0.2349	<=SB
34	HLA-A*68:03	SQVWTAATLR	SVWTAATLR	0	1	1	0	0	SQVWTAATLR	F07	0.574713	99.6	0.4675	<=SB
14	HLA-B*81:01	LPGPCASLL	LPGPCASLL	0	0	0	0	0	LPGPCASLL	F07	0.479001	280.6	0.1112	<=SB
32	HLA-B*81:01	APSQVWTAA	APSQVWTAA	0	0	0	0	0	APSQVWTAA	F07	0.435096	451.3	0.1659	<=SB
16	HLA-B*81:01	GPCASLLSTL	GPASLLSTL	0	2	1	0	0	GPCASLLSTL	F07	0.388164	749.9	0.252	<=SB
32	HLA-B*81:01	APSQVWTAATL	APSQVWTAL	0	8	2	0	0	APSQVWTAATL	F07	0.362716	987.6	0.3212	<=SB
4	HLA-B*81:01	HPLGDTPQPSL	HPLGPQPSL	0	4	2	0	0	HPLGDTPQPSL	F07	0.320871	1553.1	0.4509	<=SB
32	HLA-B*07:09	APSQVWTAA	APSQVWTAA	0	0	0	0	0	APSQVWTAA	F07	0.655896	41.4	0.0633	<=SB
16	HLA-B*07:09	GPCASLLSTL	GPASLLSTL	0	2	1	0	0	GPCASLLSTL	F07	0.480616	275.8	0.428	<=SB
32	HLA-B*07:09	APSQVWTAATL	APSQVWTAL	0	8	2	0	0	APSQVWTAATL	F07	0.471794	303.4	0.4692	<=SB
14	HLA-B*35:12	LPGPCASLL	LPGPCASLL	0	0	0	0	0	LPGPCASLL	F07	0.437473	439.8	0.1161	<=SB
44	HLA-B*35:12	CPAVPAAAC	CPAVPAAAC	0	0	0	0	0	CPAVPAAAC	F07	0.283057	2338.3	0.4892	<=SB
13	HLA-A*02:07	SLPGPCASL	SLPGPCASL	0	0	0	0	0	SLPGPCASL	F07	0.313437	1683.2	0.3346	<=SB
44	HLA-B*78:01	CPAVPAAAC	CPAVPAAAC	0	0	0	0	0	CPAVPAAAC	F07	0.346242	1180.3	0.2796	<=SB
32	HLA-B*78:01	APSQVWTAA	APSQVWTAA	0	0	0	0	0	APSQVWTAA	F07	0.335534	1325.3	0.3181	<=SB
44	HLA-B*78:01	CPAVPAAA	CPA-VPAAA	0	0	0	3	1	CPAVPAAA	F07	0.326545	1460.6	0.3506	<=SB
14	HLA-B*78:01	LPGPCASLL	LPGPCASLL	0	0	0	0	0	LPGPCASLL	F07	0.306354	1817.3	0.4424	<=SB
37	HLA-A*02:08	WTAATLRCPA	WTAATLCPA	0	6	1	0	0	WTAATLRCPA	F07	0.589028	85.3	0.3107	<=SB
32	HLA-B*54:01	APSQVWTAA	APSQVWTAA	0	0	0	0	0	APSQVWTAA	F07	0.595746	79.4	0.1245	<=SB
44	HLA-B*54:01	CPAVPAAAC	CPAVPAAAC	0	0	0	0	0	CPAVPAAAC	F07	0.53952	145.8	0.1992	<=SB
44	HLA-B*54:01	CPAVPAAA	CPA-VPAAA	0	0	0	3	1	CPAVPAAA	F07	0.523912	172.6	0.22	<=SB
31	HLA-B*54:01	QAPSQVWTAA	QPSQVWTAA	0	1	1	0	0	QAPSQVWTAA	F07	0.434744	453	0.412	<=SB
38	HLA-B*54:01	TAATLRCPA	TAATLRCPA	0	0	0	0	0	TAATLRCPA	F07	0.416552	551.6	0.4691	<=SB
32	HLA-B*55:02	APSQVWTAA	APSQVWTAA	0	0	0	0	0	APSQVWTAA	F07	0.67569	33.4	0.0388	<=SB
44	HLA-B*55:02	CPAVPAAAC	CPAVPAAAC	0	0	0	0	0	CPAVPAAAC	F07	0.561731	114.7	0.1794	<=SB
31	HLA-B*55:02	QAPSQVWTAA	QPSQVWTAA	0	1	1	0	0	QAPSQVWTAA	F07	0.50408	214	0.294	<=SB
44	HLA-B*55:02	CPAVPAAA	CPA-VPAAA	0	0	0	3	1	CPAVPAAA	F07	0.500407	222.6	0.3025	<=SB
38	HLA-B*55:02	TAATLRCPA	TAATLRCPA	0	0	0	0	0	TAATLRCPA	F07	0.467661	317.3	0.3941	<=SB
14	HLA-B*35:04	LPGPCASLL	LPGPCASLL	0	0	0	0	0	LPGPCASLL	F07	0.437473	439.8	0.1161	<=SB
44	HLA-B*35:04	CPAVPAAAC	CPAVPAAAC	0	0	0	0	0	CPAVPAAAC	F07	0.283057	2338.3	0.4892	<=SB
34	HLA-B*15:33	SQVWTAATL	SQVWTAATL	0	0	0	0	0	SQVWTAATL	F07	0.589177	85.2	0.456	<=SB
14	HLA-B*51:29	LPGPCASLL	LPGPCASLL	0	0	0	0	0	LPGPCASLL	F07	0.346244	1180.3	0.1213	<=SB
34	HLA-B*38:02	SQVWTAATL	SQVWTAATL	0	0	0	0	0	SQVWTAATL	F07	0.429265	480.7	0.0822	<=SB
34	HLA-B*14:03	SQVWTAATL	SQVWTAATL	0	0	0	0	0	SQVWTAATL	F07	0.272666	2616.5	0.3452	<=SB
34	HLA-B*47:02	SQVWTAATL	SQVWTAATL	0	0	0	0	0	SQVWTAATL	F07	0.487565	255.8	0.1775	<=SB
34	HLA-B*15:12	SQVWTAATL	SQVWTAATL	0	0	0	0	0	SQVWTAATL	F07	0.424323	507.1	0.4673	<=SB
32	HLA-B*07:06	APSQVWTAA	APSQVWTAA	0	0	0	0	0	APSQVWTAA	F07	0.743154	16.1	0.0618	<=SB
32	HLA-B*07:06	APSQVWTAATL	APSQVWTAL	0	8	2	0	0	APSQVWTAATL	F07	0.657957	40.5	0.1556	<=SB
16	HLA-B*07:06	GPCASLLSTL	GPASLLSTL	0	2	1	0	0	GPCASLLSTL	F07	0.624623	58.1	0.2201	<=SB
14	HLA-B*07:06	LPGPCASLL	LPGPCASLL	0	0	0	0	0	LPGPCASLL	F07	0.607977	69.5	0.2579	<=SB
43	HLA-B*07:06	RCPAVPAAAC	RPAVPAAAC	0	1	1	0	0	RCPAVPAAAC	F07	0.525018	170.6	0.487	<=SB
6	HLA-B*08:01	VVHKKRGL	VVHKKR-GL	0	0	0	6	1	VVHKKRGL	F08	0.488276	253.8	0.4387	<=SB
13	HLA-A*03:01	QLKWTPHILK	QLKWPHILK	0	4	1	0	0	QLKWTPHILK	F09	0.668442	36.1	0.1277	<=SB
8	HLA-B*44:02	SEKNQQLKW	SEKNQQLKW	0	0	0	0	0	SEKNQQLKW	F09	0.69928	25.9	0.0236	<=SB
7	HLA-B*44:02	VSEKNQQLKW	VEKNQQLKW	0	1	1	0	0	VSEKNQQLKW	F09	0.473184	298.9	0.3096	<=SB
8	HLA-B*44:03	SEKNQQLKW	SEKNQQLKW	0	0	0	0	0	SEKNQQLKW	F09	0.614323	64.9	0.0745	<=SB
7	HLA-B*57:01	VSEKNQQLKW	VSKNQQLKW	0	2	1	0	0	VSEKNQQLKW	F09	0.619979	61.1	0.1612	<=SB
12	HLA-A*32:01	QQLKWTPHI	QQLKWTPHI	0	0	0	0	0	QQLKWTPHI	F09	0.506359	208.7	0.3658	<=SB
12	HLA-B*13:02	QQLKWTPHI	QQLKWTPHI	0	0	0	0	0	QQLKWTPHI	F09	0.497661	229.3	0.0132	<=SB
17	HLA-B*55:01	TPHILKSAS	TPHILKSAS	0	0	0	0	0	TPHILKSAS	F09	0.342813	1224.9	0.4676	<=SB
12	HLA-B*49:01	QQLKWTPHI	QQLKWTPHI	0	0	0	0	0	QQLKWTPHI	F09	0.387438	755.8	0.2883	<=SB
12	HLA-B*37:01	QQLKWTPHI	QQLKWTPHI	0	0	0	0	0	QQLKWTPHI	F09	0.316078	1635.8	0.4422	<=SB
12	HLA-B*52:01	QQLKWTPHI	QQLKWTPHI	0	0	0	0	0	QQLKWTPHI	F09	0.4214	523.4	0.0107	<=SB
6	HLA-C*17:01	IVSEKNQQL	IVSEKNQQL	0	0	0	0	0	IVSEKNQQL	F09	0.338538	1282.9	0.3892	<=SB
7	HLA-B*58:01	VSEKNQQLKW	VSEKNQQLW	0	8	1	0	0	VSEKNQQLKW	F09	0.598118	77.3	0.3969	<=SB
6	HLA-C*16:02	IVSEKNQQL	IVSEKNQQL	0	0	0	0	0	IVSEKNQQL	F09	0.45175	376.9	0.3857	<=SB
12	HLA-B*47:01	QQLKWTPHI	QQLKWTPHI	0	0	0	0	0	QQLKWTPHI	F09	0.380612	813.7	0.381	<=SB
13	HLA-A*03:02	QLKWTPHILK	QLWTPHILK	0	2	1	0	0	QLKWTPHILK	F09	0.655062	41.8	0.1019	<=SB
12	HLA-A*02:06	QQLKWTPHI	QQLKWTPHI	0	0	0	0	0	QQLKWTPHI	F09	0.746239	15.6	0.1944	<=SB
12	HLA-B*48:01	QQLKWTPHIL	QQLKWTPIL	0	7	1	0	0	QQLKWTPHIL	F09	0.327834	1440.4	0.1552	<=SB
12	HLA-B*48:01	QQLKWTPHI	QQLKWTPHI	0	0	0	0	0	QQLKWTPHI	F09	0.302147	1901.9	0.2156	<=SB
7	HLA-B*57:03	VSEKNQQLKW	VSEKNQQLW	0	8	1	0	0	VSEKNQQLKW	F09	0.489376	250.8	0.4723	<=SB
8	HLA-B*44:04	SEKNQQLKW	SEKNQQLKW	0	0	0	0	0	SEKNQQLKW	F09	0.562091	114.2	0.0385	<=SB
12	HLA-B*51:07	QQLKWTPHI	QQLKWTPHI	0	0	0	0	0	QQLKWTPHI	F09	0.232556	4038.3	0.1446	<=SB
13	HLA-A*74:01	QLKWTPHILK	QLWTPHILK	0	2	1	0	0	QLKWTPHILK	F09	0.431418	469.6	0.2235	<=SB
7	HLA-B*57:02	VSEKNQQLKW	VSEKNQQLW	0	8	1	0	0	VSEKNQQLKW	F09	0.474558	294.5	0.2127	<=SB
12	HLA-B*13:01	QQLKWTPHI	QQLKWTPHI	0	0	0	0	0	QQLKWTPHI	F09	0.630648	54.4	0.0114	<=SB
12	HLA-B*13:01	QQLKWTPHIL	QQLKWTHIL	0	6	1	0	0	QQLKWTPHIL	F09	0.501565	219.9	0.1357	<=SB
13	HLA-A*74:03	QLKWTPHILK	QLWTPHILK	0	2	1	0	0	QLKWTPHILK	F09	0.431418	469.6	0.2235	<=SB
7	HLA-B*58:02	VSEKNQQLKW	VSKNQQLKW	0	2	1	0	0	VSEKNQQLKW	F09	0.232405	4044.9	0.2936	<=SB
12	HLA-A*32:04	QQLKWTPHI	QQLKWTPHI	0	0	0	0	0	QQLKWTPHI	F09	0.40343	635.7	0.4878	<=SB
8	HLA-B*44:09	SEKNQQLKW	SEKNQQLKW	0	0	0	0	0	SEKNQQLKW	F09	0.467502	317.8	0.4052	<=SB
6	HLA-C*17:03	IVSEKNQQL	IVSEKNQQL	0	0	0	0	0	IVSEKNQQL	F09	0.338538	1282.9	0.3892	<=SB
8	HLA-B*44:27	SEKNQQLKW	SEKNQQLKW	0	0	0	0	0	SEKNQQLKW	F09	0.69928	25.9	0.0236	<=SB
7	HLA-B*44:27	VSEKNQQLKW	VEKNQQLKW	0	1	1	0	0	VSEKNQQLKW	F09	0.473184	298.9	0.3096	<=SB
8	HLA-B*44:29	SEKNQQLKW	SEKNQQLKW	0	0	0	0	0	SEKNQQLKW	F09	0.653393	42.5	0.088	<=SB
13	HLA-A*03:05	QLKWTPHILK	QLKWPHILK	0	4	1	0	0	QLKWTPHILK	F09	0.668442	36.1	0.1277	<=SB
12	HLA-A*02:01	YMEMHYGHQA	YMMHYGHQA	0	2	1	0	0	YMEMHYGHQA	F10	0.676876	33	0.4396	<=SB
2	HLA-A*01:01	SSDIDEYKKTY	SSDIDEYTY	0	7	2	0	0	SSDIDEYKKTY	F10	0.485538	261.5	0.1899	<=SB
58	HLA-C*07:01	LRVQSVLLL	LRVQSVLLL	0	0	0	0	0	LRVQSVLLL	F10	0.614464	64.8	0.0202	<=SB
58	HLA-C*07:02	LRVQSVLLL	LRVQSVLLL	0	0	0	0	0	LRVQSVLLL	F10	0.586586	87.6	0.0471	<=SB
7	HLA-C*07:02	EYKKTYMEM	EYKKTYMEM	0	0	0	0	0	EYKKTYMEM	F10	0.405814	619.5	0.408	<=SB
56	HLA-B*07:02	TPLRVQSVL	TPLRVQSVL	0	0	0	0	0	TPLRVQSVL	F10	0.729297	18.7	0.0649	<=SB
21	HLA-B*07:02	APQVAMLPKL	APQVAMLPL	0	8	1	0	0	APQVAMLPKL	F10	0.707136	23.8	0.0853	<=SB
56	HLA-B*07:02	TPLRVQSVLL	TPRVQSVLL	0	2	1	0	0	TPLRVQSVLL	F10	0.635638	51.5	0.1779	<=SB
27	HLA-B*07:02	LPKLLCRQML	LPKLCRQML	0	3	1	0	0	LPKLLCRQML	F10	0.621413	60.1	0.1978	<=SB
55	HLA-B*07:02	VTPLRVQSVL	VPLRVQSVL	0	1	1	0	0	VTPLRVQSVL	F10	0.594281	80.6	0.2507	<=SB
27	HLA-B*07:02	LPKLLCRQM	LPKLLCRQM	0	0	0	0	0	LPKLLCRQM	F10	0.570383	104.4	0.3061	<=SB
21	HLA-B*07:02	APQVAMLPKLL	APQVAMLPL	0	8	2	0	0	APQVAMLPKLL	F10	0.527082	166.8	0.418	<=SB
27	HLA-B*08:01	LPKLLCRQML	LPKLLRQML	0	5	1	0	0	LPKLLCRQML	F10	0.478941	280.8	0.4753	<=SB
27	HLA-B*08:01	LPKLLCRQM	LPKLLCRQM	0	0	0	0	0	LPKLLCRQM	F10	0.477924	283.9	0.4793	<=SB
58	HLA-C*06:02	LRVQSVLLL	LRVQSVLLL	0	0	0	0	0	LRVQSVLLL	F10	0.610867	67.4	0.023	<=SB
13	HLA-B*44:02	MEMHYGHQA	MEMHYGHQA	0	0	0	0	0	MEMHYGHQA	F10	0.53968	145.6	0.1736	<=SB
34	HLA-C*03:04	QMLPTLSTL	QMLPTLSTL	0	0	0	0	0	QMLPTLSTL	F10	0.554822	123.6	0.4143	<=SB
33	HLA-B*15:01	RQMLPTLSTL	RQMLTLSTL	0	4	1	0	0	RQMLPTLSTL	F10	0.677956	32.6	0.1512	<=SB
34	HLA-C*03:03	QMLPTLSTL	QMLPTLSTL	0	0	0	0	0	QMLPTLSTL	F10	0.554822	123.6	0.4143	<=SB
51	HLA-B*51:01	CPPPVTPLRV	CPPPVTPLV	0	8	1	0	0	CPPPVTPLRV	F10	0.302003	1904.9	0.3314	<=SB
13	HLA-B*44:03	MEMHYGHQA	MEMHYGHQA	0	0	0	0	0	MEMHYGHQA	F10	0.538358	147.7	0.1706	<=SB
6	HLA-B*18:01	DEYKKTYMEM	DEYKTYMEM	0	3	1	0	0	DEYKKTYMEM	F10	0.549841	130.4	0.0893	<=SB
13	HLA-B*18:01	MEMHYGHQA	MEMHYGHQA	0	0	0	0	0	MEMHYGHQA	F10	0.530514	160.7	0.0996	<=SB
6	HLA-B*18:01	DEYKKTYM	DEYKKTY-M	0	0	0	7	1	DEYKKTYM	F10	0.37738	842.7	0.4544	<=SB
6	HLA-B*18:01	DEYKKTYME	DEYKKTYME	0	0	0	0	0	DEYKKTYME	F10	0.374893	865.7	0.4643	<=SB
19	HLA-C*02:02	HQAPQVAML	HQAPQVAML	0	0	0	0	0	HQAPQVAML	F10	0.42145	523.1	0.3712	<=SB
58	HLA-B*27:05	LRVQSVLLL	LRVQSVLLL	0	0	0	0	0	LRVQSVLLL	F10	0.637094	50.7	0.1586	<=SB
33	HLA-B*27:05	RQMLPTLSTL	RQMLPTLSL	0	8	1	0	0	RQMLPTLSTL	F10	0.535982	151.5	0.4944	<=SB
33	HLA-A*32:01	RQMLPTLSTL	RMLPTLSTL	0	1	1	0	0	RQMLPTLSTL	F10	0.599977	75.8	0.1403	<=SB
34	HLA-A*32:01	QMLPTLSTL	QMLPTLSTL	0	0	0	0	0	QMLPTLSTL	F10	0.562489	113.7	0.1941	<=SB
34	HLA-C*01:02	QMLPTLSTL	QMLPTLSTL	0	0	0	0	0	QMLPTLSTL	F10	0.250987	3308.2	0.3518	<=SB
35	HLA-C*01:02	MLPTLSTL	MLP-TLSTL	0	0	0	3	1	MLPTLSTL	F10	0.234618	3949.2	0.4624	<=SB
15	HLA-B*14:02	MHYGHQAPQV	MHYGHQAPV	0	8	1	0	0	MHYGHQAPQV	F10	0.291723	2129	0.2665	<=SB
19	HLA-B*14:02	HQAPQVAML	HQAPQVAML	0	0	0	0	0	HQAPQVAML	F10	0.282906	2342.1	0.3099	<=SB
58	HLA-B*14:02	LRVQSVLLL	LRVQSVLLL	0	0	0	0	0	LRVQSVLLL	F10	0.273813	2584.2	0.3615	<=SB
17	HLA-B*14:02	YGHQAPQVAM	YHQAPQVAM	0	1	1	0	0	YGHQAPQVAM	F10	0.254899	3171.1	0.4877	<=SB
25	HLA-A*31:01	AMLPKLLCR	AMLPKLLCR	0	0	0	0	0	AMLPKLLCR	F10	0.71433	22	0.1606	<=SB
60	HLA-B*13:02	VQSVLLLGV	VQSVLLLGV	0	0	0	0	0	VQSVLLLGV	F10	0.394318	701.6	0.1579	<=SB
33	HLA-B*13:02	RQMLPTLSTL	RQMLPTLTL	0	7	1	0	0	RQMLPTLSTL	F10	0.38944	739.6	0.1705	<=SB
59	HLA-B*13:02	RVQSVLLLGV	RQSVLLLGV	0	1	1	0	0	RVQSVLLLGV	F10	0.344815	1198.7	0.3468	<=SB
17	HLA-B*38:01	YGHQAPQVAM	YHQAPQVAM	0	1	1	0	0	YGHQAPQVAM	F10	0.421234	524.3	0.0904	<=SB
58	HLA-B*38:01	LRVQSVLLL	LRVQSVLLL	0	0	0	0	0	LRVQSVLLL	F10	0.384037	784.1	0.1544	<=SB
19	HLA-B*38:01	HQAPQVAML	HQAPQVAML	0	0	0	0	0	HQAPQVAML	F10	0.357536	1044.5	0.1992	<=SB
18	HLA-B*38:01	GHQAPQVAM	GHQAPQVAM	0	0	0	0	0	GHQAPQVAM	F10	0.346889	1172.1	0.2289	<=SB
15	HLA-B*38:01	MHYGHQAPQV	MHYGHQAPV	0	8	1	0	0	MHYGHQAPQV	F10	0.293218	2094.8	0.4458	<=SB
33	HLA-B*38:01	RQMLPTLSTL	RQMLPTLTL	0	7	1	0	0	RQMLPTLSTL	F10	0.283401	2329.6	0.4959	<=SB
56	HLA-B*55:01	TPLRVQSVL	TPLRVQSVL	0	0	0	0	0	TPLRVQSVL	F10	0.342585	1227.9	0.4686	<=SB
56	HLA-B*35:03	TPLRVQSVL	TPLRVQSVL	0	0	0	0	0	TPLRVQSVL	F10	0.410351	589.9	0.0978	<=SB
13	HLA-B*49:01	MEMHYGHQA	MEMHYGHQA	0	0	0	0	0	MEMHYGHQA	F10	0.470669	307.1	0.1155	<=SB
58	HLA-C*07:04	LRVQSVLLL	LRVQSVLLL	0	0	0	0	0	LRVQSVLLL	F10	0.252948	3238.7	0.1302	<=SB
33	HLA-B*37:01	RQMLPTLSTL	RQMLPTLSL	0	8	1	0	0	RQMLPTLSTL	F10	0.389831	736.5	0.1439	<=SB
13	HLA-B*37:01	MEMHYGHQA	MEMHYGHQA	0	0	0	0	0	MEMHYGHQA	F10	0.33653	1311.1	0.3388	<=SB
13	HLA-B*40:02	MEMHYGHQA	MEMHYGHQA	0	0	0	0	0	MEMHYGHQA	F10	0.63189	53.7	0.2282	<=SB
33	HLA-B*40:02	RQMLPTLSTL	RQMLTLSTL	0	4	1	0	0	RQMLPTLSTL	F10	0.568662	106.4	0.4156	<=SB
10	HLA-A*30:01	KTYMEMHYG	KTYMEMHYG	0	0	0	0	0	KTYMEMHYG	F10	0.607372	70	0.3571	<=SB
7	HLA-C*14:02	EYKKTYMEM	EYKKTYMEM	0	0	0	0	0	EYKKTYMEM	F10	0.577743	96.4	0.3261	<=SB
17	HLA-B*39:01	YGHQAPQVAM	YHQAPQVAM	0	1	1	0	0	YGHQAPQVAM	F10	0.657303	40.8	0.0373	<=SB
19	HLA-B*39:01	HQAPQVAML	HQAPQVAML	0	0	0	0	0	HQAPQVAML	F10	0.656703	41	0.0377	<=SB
18	HLA-B*39:01	GHQAPQVAM	GHQAPQVAM	0	0	0	0	0	GHQAPQVAM	F10	0.548173	132.8	0.1382	<=SB
58	HLA-B*39:01	LRVQSVLLL	LRVQSVLLL	0	0	0	0	0	LRVQSVLLL	F10	0.544314	138.4	0.1426	<=SB
16	HLA-B*39:01	HYGHQAPQVAM	HHQAPQVAM	0	1	2	0	0	HYGHQAPQVAM	F10	0.472448	301.3	0.3205	<=SB
15	HLA-B*39:01	MHYGHQAPQV	MHYGHQAPV	0	8	1	0	0	MHYGHQAPQV	F10	0.45616	359.3	0.3691	<=SB
13	HLA-B*50:01	MEMHYGHQA	MEMHYGHQA	0	0	0	0	0	MEMHYGHQA	F10	0.735841	17.4	0.0084	<=SB
12	HLA-B*50:01	YMEMHYGHQA	YEMHYGHQA	0	1	1	0	0	YMEMHYGHQA	F10	0.566211	109.2	0.0834	<=SB
13	HLA-B*50:01	MEMHYGHQAP	MEMHYGHAP	0	7	1	0	0	MEMHYGHQAP	F10	0.450421	382.3	0.2706	<=SB
33	HLA-B*50:01	RQMLPTLST	RQMLPTLST	0	0	0	0	0	RQMLPTLST	F10	0.440832	424.1	0.2955	<=SB
56	HLA-B*35:02	TPLRVQSVL	TPLRVQSVL	0	0	0	0	0	TPLRVQSVL	F10	0.440621	425.1	0.1132	<=SB
19	HLA-A*02:05	HQAPQVAML	HQAPQVAML	0	0	0	0	0	HQAPQVAML	F10	0.660754	39.3	0.26	<=SB
60	HLA-A*02:05	VQSVLLLGV	VQSVLLLGV	0	0	0	0	0	VQSVLLLGV	F10	0.638972	49.7	0.327	<=SB
15	HLA-B*14:01	MHYGHQAPQV	MHYGHQAPV	0	8	1	0	0	MHYGHQAPQV	F10	0.291723	2129	0.2665	<=SB
19	HLA-B*14:01	HQAPQVAML	HQAPQVAML	0	0	0	0	0	HQAPQVAML	F10	0.282906	2342.1	0.3099	<=SB
58	HLA-B*14:01	LRVQSVLLL	LRVQSVLLL	0	0	0	0	0	LRVQSVLLL	F10	0.273813	2584.2	0.3615	<=SB
17	HLA-B*14:01	YGHQAPQVAM	YHQAPQVAM	0	1	1	0	0	YGHQAPQVAM	F10	0.254899	3171.1	0.4877	<=SB
33	HLA-B*52:01	RQMLPTLSTL	RQMLPTLTL	0	7	1	0	0	RQMLPTLSTL	F10	0.289263	2186.4	0.1707	<=SB
60	HLA-B*52:01	VQSVLLLGV	VQSVLLLGV	0	0	0	0	0	VQSVLLLGV	F10	0.243526	3586.3	0.3847	<=SB
19	HLA-C*12:02	HQAPQVAML	HQAPQVAML	0	0	0	0	0	HQAPQVAML	F10	0.477272	285.9	0.4149	<=SB
10	HLA-A*30:02	KTYMEMHY	KTY-MEMHY	0	0	0	3	1	KTYMEMHY	F10	0.550238	129.8	0.3304	<=SB
46	HLA-B*56:01	HPQGPCPPPV	HPQPCPPPV	0	3	1	0	0	HPQGPCPPPV	F10	0.392718	713.8	0.475	<=SB
15	HLA-B*39:06	MHYGHQAPQV	MHYGHQAPV	0	8	1	0	0	MHYGHQAPQV	F10	0.548049	133	0.055	<=SB
17	HLA-B*39:06	YGHQAPQVAM	YHQAPQVAM	0	1	1	0	0	YGHQAPQVAM	F10	0.545426	136.8	0.0565	<=SB
15	HLA-B*39:06	MHYGHQAPQVA	MHYGAPQVA	0	4	2	0	0	MHYGHQAPQVA	F10	0.479312	279.7	0.1244	<=SB
18	HLA-B*39:06	GHQAPQVAM	GHQAPQVAM	0	0	0	0	0	GHQAPQVAM	F10	0.402067	645.2	0.2915	<=SB
19	HLA-B*39:06	HQAPQVAML	HQAPQVAML	0	0	0	0	0	HQAPQVAML	F10	0.391387	724.2	0.3243	<=SB
58	HLA-B*39:06	LRVQSVLLL	LRVQSVLLL	0	0	0	0	0	LRVQSVLLL	F10	0.389277	740.9	0.3307	<=SB
16	HLA-B*39:06	HYGHQAPQVAM	HHQAPQVAM	0	1	2	0	0	HYGHQAPQVAM	F10	0.374388	870.4	0.3753	<=SB
13	HLA-B*45:01	MEMHYGHQA	MEMHYGHQA	0	0	0	0	0	MEMHYGHQA	F10	0.784617	10.3	0.0078	<=SB
12	HLA-B*45:01	YMEMHYGHQA	YEMHYGHQA	0	1	1	0	0	YMEMHYGHQA	F10	0.598511	77	0.084	<=SB
13	HLA-B*45:01	MEMHYGHQAP	MEMHYGHAP	0	7	1	0	0	MEMHYGHQAP	F10	0.565452	110.1	0.1203	<=SB
11	HLA-B*45:01	TYMEMHYGHQA	TEMHYGHQA	0	1	2	0	0	TYMEMHYGHQA	F10	0.462222	336.5	0.3236	<=SB
13	HLA-B*41:02	MEMHYGHQA	MEMHYGHQA	0	0	0	0	0	MEMHYGHQA	F10	0.667714	36.4	0.1137	<=SB
33	HLA-B*41:02	RQMLPTLSTL	RQMLTLSTL	0	4	1	0	0	RQMLPTLSTL	F10	0.546372	135.4	0.4886	<=SB
13	HLA-B*41:01	MEMHYGHQA	MEMHYGHQA	0	0	0	0	0	MEMHYGHQA	F10	0.706035	24.1	0.0096	<=SB
12	HLA-B*41:01	YMEMHYGHQA	YEMHYGHQA	0	1	1	0	0	YMEMHYGHQA	F10	0.543114	140.2	0.1968	<=SB
58	HLA-B*27:02	LRVQSVLLL	LRVQSVLLL	0	0	0	0	0	LRVQSVLLL	F10	0.482206	271.1	0.0989	<=SB
10	HLA-B*15:17	KTYMEMHY	KTYME-MHY	0	0	0	5	1	KTYMEMHY	F10	0.724177	19.8	0.3256	<=SB
13	HLA-B*44:05	MEMHYGHQA	MEMHYGHQA	0	0	0	0	0	MEMHYGHQA	F10	0.39829	672.1	0.1656	<=SB
56	HLA-B*07:05	TPLRVQSVL	TPLRVQSVL	0	0	0	0	0	TPLRVQSVL	F10	0.759237	13.5	0.0491	<=SB
21	HLA-B*07:05	APQVAMLPKL	APQVAMLPL	0	8	1	0	0	APQVAMLPKL	F10	0.72247	20.1	0.0809	<=SB
56	HLA-B*07:05	TPLRVQSVLL	TPLRVQSVL	0	8	1	0	0	TPLRVQSVLL	F10	0.658713	40.2	0.154	<=SB
27	HLA-B*07:05	LPKLLCRQML	LPKLCRQML	0	3	1	0	0	LPKLLCRQML	F10	0.624376	58.2	0.2206	<=SB
55	HLA-B*07:05	VTPLRVQSVL	VPLRVQSVL	0	1	1	0	0	VTPLRVQSVL	F10	0.622476	59.4	0.2247	<=SB
27	HLA-B*07:05	LPKLLCRQM	LPKLLCRQM	0	0	0	0	0	LPKLLCRQM	F10	0.584557	89.6	0.32	<=SB
21	HLA-B*07:05	APQVAMLPKLL	APQVAMLPL	0	8	2	0	0	APQVAMLPKLL	F10	0.541707	142.4	0.4334	<=SB
46	HLA-B*07:05	HPQGPCPPPV	HPQGPPPPV	0	5	1	0	0	HPQGPCPPPV	F10	0.529952	161.7	0.4712	<=SB
33	HLA-B*47:01	RQMLPTLSTL	RQMLPTLSL	0	8	1	0	0	RQMLPTLSTL	F10	0.516818	186.4	0.0379	<=SB
33	HLA-B*47:01	RQMLPTLST	RQMLPTLST	0	0	0	0	0	RQMLPTLST	F10	0.395365	693.7	0.3033	<=SB
13	HLA-B*47:01	MEMHYGHQA	MEMHYGHQA	0	0	0	0	0	MEMHYGHQA	F10	0.375084	863.9	0.4113	<=SB
19	HLA-B*47:01	HQAPQVAML	HQAPQVAML	0	0	0	0	0	HQAPQVAML	F10	0.360898	1007.2	0.4946	<=SB
25	HLA-A*03:02	AMLPKLLCR	AMLPKLLCR	0	0	0	0	0	AMLPKLLCR	F10	0.582259	91.8	0.2696	<=SB
17	HLA-B*15:18	YGHQAPQVAM	YHQAPQVAM	0	1	1	0	0	YGHQAPQVAM	F10	0.459264	347.5	0.113	<=SB
15	HLA-B*15:18	MHYGHQAPQ	MHYGHQAPQ	0	0	0	0	0	MHYGHQAPQ	F10	0.42687	493.3	0.1632	<=SB
18	HLA-B*15:18	GHQAPQVAM	GHQAPQVAM	0	0	0	0	0	GHQAPQVAM	F10	0.384368	781.3	0.2667	<=SB
19	HLA-B*15:18	HQAPQVAML	HQAPQVAML	0	0	0	0	0	HQAPQVAML	F10	0.382854	794.2	0.272	<=SB
19	HLA-B*15:18	HQAPQVAM	HQAPQ-VAM	0	0	0	5	1	HQAPQVAM	F10	0.344598	1201.5	0.4138	<=SB
58	HLA-B*15:18	LRVQSVLLL	LRVQSVLLL	0	0	0	0	0	LRVQSVLLL	F10	0.340483	1256.2	0.4309	<=SB
34	HLA-C*03:02	QMLPTLSTL	QMLPTLSTL	0	0	0	0	0	QMLPTLSTL	F10	0.563024	113.1	0.4904	<=SB
60	HLA-A*02:06	VQSVLLLGV	VQSVLLLGV	0	0	0	0	0	VQSVLLLGV	F10	0.727866	19	0.2406	<=SB
33	HLA-B*15:03	RQMLPTLSTL	RQMLPTLSL	0	8	1	0	0	RQMLPTLSTL	F10	0.816062	7.3	0.0904	<=SB
33	HLA-B*15:03	RQMLPTLST	RQMLPTLST	0	0	0	0	0	RQMLPTLST	F10	0.727079	19.2	0.3466	<=SB
19	HLA-B*15:03	HQAPQVAML	HQAPQVAML	0	0	0	0	0	HQAPQVAML	F10	0.722738	20.1	0.3633	<=SB
9	HLA-B*15:03	KKTYMEMHY	KKTYMEMHY	0	0	0	0	0	KKTYMEMHY	F10	0.692973	27.7	0.4935	<=SB
51	HLA-B*51:08	CPPPVTPLRV	CPPPVTPLV	0	8	1	0	0	CPPPVTPLRV	F10	0.280114	2413.9	0.2497	<=SB
33	HLA-B*48:01	RQMLPTLSTL	RQMLPTLSL	0	8	1	0	0	RQMLPTLSTL	F10	0.639006	49.7	0.0082	<=SB
19	HLA-B*48:01	HQAPQVAML	HQAPQVAML	0	0	0	0	0	HQAPQVAML	F10	0.445961	401.2	0.0372	<=SB
33	HLA-B*48:01	RQMLPTLST	RQMLPTLST	0	0	0	0	0	RQMLPTLST	F10	0.33844	1284.3	0.1337	<=SB
32	HLA-B*48:01	CRQMLPTLSTL	RQMLPTLTL	1	7	1	0	0	RQMLPTLSTL	F10	0.338272	1286.6	0.134	<=SB
33	HLA-B*48:01	RQMLPTLSTLQ	RQMLPTLTL	0	7	1	0	0	RQMLPTLSTL	F10	0.305091	1842.3	0.2098	<=SB
34	HLA-B*48:01	QMLPTLSTL	QMLPTLSTL	0	0	0	0	0	QMLPTLSTL	F10	0.2876	2226.1	0.2445	<=SB
21	HLA-B*48:01	APQVAMLPKL	AQVAMLPKL	0	1	1	0	0	APQVAMLPKL	F10	0.24734	3441.3	0.4138	<=SB
18	HLA-B*48:01	GHQAPQVAML	GQAPQVAML	0	1	1	0	0	GHQAPQVAML	F10	0.236449	3871.7	0.477	<=SB
13	HLA-B*44:04	MEMHYGHQA	MEMHYGHQA	0	0	0	0	0	MEMHYGHQA	F10	0.409467	595.5	0.2433	<=SB
33	HLA-B*15:07	RQMLPTLSTL	RQMLTLSTL	0	4	1	0	0	RQMLPTLSTL	F10	0.645124	46.5	0.0861	<=SB
34	HLA-A*02:17	QMLPTLSTL	QMLPTLSTL	0	0	0	0	0	QMLPTLSTL	F10	0.451948	376.1	0.3496	<=SB
29	HLA-A*02:17	KLLCRQMLPTL	KLLCMLPTL	0	4	2	0	0	KLLCRQMLPTL	F10	0.42064	527.7	0.468	<=SB
51	HLA-B*51:09	CPPPVTPLRV	CPPPVTPLV	0	8	1	0	0	CPPPVTPLRV	F10	0.294767	2060	0.2431	<=SB
13	HLA-B*73:01	MEMHYGHQA	MEMHYGHQA	0	0	0	0	0	MEMHYGHQA	F10	0.328568	1429	0.1054	<=SB
15	HLA-B*73:01	MHYGHQAPQV	MHYGHQAPV	0	8	1	0	0	MHYGHQAPQV	F10	0.252845	3242.3	0.3432	<=SB
13	HLA-B*50:02	MEMHYGHQA	MEMHYGHQA	0	0	0	0	0	MEMHYGHQA	F10	0.708225	23.5	0.008	<=SB
12	HLA-B*50:02	YMEMHYGHQA	YEMHYGHQA	0	1	1	0	0	YMEMHYGHQA	F10	0.502853	216.8	0.0754	<=SB
13	HLA-B*50:02	MEMHYGHQAP	MEMHYGHAP	0	7	1	0	0	MEMHYGHQAP	F10	0.421204	524.5	0.1777	<=SB
13	HLA-B*40:06	MEMHYGHQA	MEMHYGHQA	0	0	0	0	0	MEMHYGHQA	F10	0.58563	88.5	0.0408	<=SB
12	HLA-B*40:06	YMEMHYGHQA	YEMHYGHQA	0	1	1	0	0	YMEMHYGHQA	F10	0.426229	496.7	0.3562	<=SB
33	HLA-B*15:24	RQMLPTLSTL	RQMLTLSTL	0	4	1	0	0	RQMLPTLSTL	F10	0.539919	145.2	0.0373	<=SB
17	HLA-B*15:10	YGHQAPQVAM	YHQAPQVAM	0	1	1	0	0	YGHQAPQVAM	F10	0.46609	322.7	0.019	<=SB
18	HLA-B*15:10	GHQAPQVAM	GHQAPQVAM	0	0	0	0	0	GHQAPQVAM	F10	0.396943	681.9	0.0435	<=SB
19	HLA-B*15:10	HQAPQVAML	HQAPQVAML	0	0	0	0	0	HQAPQVAML	F10	0.354346	1081.2	0.0662	<=SB
16	HLA-B*15:10	HYGHQAPQVAM	HHQAPQVAM	0	1	2	0	0	HYGHQAPQVAM	F10	0.304112	1861.9	0.1254	<=SB
15	HLA-B*15:10	MHYGHQAPQV	MHYGHQAPV	0	8	1	0	0	MHYGHQAPQV	F10	0.297421	2001.7	0.1385	<=SB
19	HLA-B*15:10	HQAPQVAM	HQAP-QVAM	0	0	0	4	1	HQAPQVAM	F10	0.272528	2620.4	0.2006	<=SB
58	HLA-B*15:10	LRVQSVLLL	LRVQSVLLL	0	0	0	0	0	LRVQSVLLL	F10	0.228495	4219.7	0.3656	<=SB
15	HLA-B*15:10	MHYGHQAPQ	MHYGHQAPQ	0	0	0	0	0	MHYGHQAPQ	F10	0.22845	4221.7	0.3658	<=SB
15	HLA-B*15:10	MHYGHQAPQVA	MHYGHQAVA	0	7	2	0	0	MHYGHQAPQVA	F10	0.205971	5384.2	0.4995	<=SB
25	HLA-A*74:01	AMLPKLLCR	AMLPKLLCR	0	0	0	0	0	AMLPKLLCR	F10	0.486775	258	0.1171	<=SB
24	HLA-A*74:01	VAMLPKLLCR	VMLPKLLCR	0	1	1	0	0	VAMLPKLLCR	F10	0.368066	932	0.4641	<=SB
56	HLA-B*07:04	TPLRVQSVL	TPLRVQSVL	0	0	0	0	0	TPLRVQSVL	F10	0.669904	35.6	0.0875	<=SB
27	HLA-B*07:04	LPKLLCRQML	LPKLLRQML	0	5	1	0	0	LPKLLCRQML	F10	0.650615	43.8	0.1058	<=SB
21	HLA-B*07:04	APQVAMLPKL	APQVAMLPL	0	8	1	0	0	APQVAMLPKL	F10	0.634073	52.4	0.1293	<=SB
56	HLA-B*07:04	TPLRVQSVLL	TPRVQSVLL	0	2	1	0	0	TPLRVQSVLL	F10	0.608387	69.2	0.1708	<=SB
27	HLA-B*07:04	LPKLLCRQM	LPKLLCRQM	0	0	0	0	0	LPKLLCRQM	F10	0.602647	73.6	0.1783	<=SB
55	HLA-B*07:04	VTPLRVQSVL	VPLRVQSVL	0	1	1	0	0	VTPLRVQSVL	F10	0.535298	152.6	0.3028	<=SB
26	HLA-B*07:04	MLPKLLCRQM	MPKLLCRQM	0	1	1	0	0	MLPKLLCRQM	F10	0.490503	247.8	0.439	<=SB
58	HLA-B*27:07	LRVQSVLLL	LRVQSVLLL	0	0	0	0	0	LRVQSVLLL	F10	0.773896	11.5	0.0749	<=SB
33	HLA-B*27:07	RQMLPTLSTL	RQMLPTLSL	0	8	1	0	0	RQMLPTLSTL	F10	0.708307	23.5	0.2081	<=SB
17	HLA-B*39:24	YGHQAPQVAM	YHQAPQVAM	0	1	1	0	0	YGHQAPQVAM	F10	0.606589	70.6	0.0675	<=SB
19	HLA-B*39:24	HQAPQVAML	HQAPQVAML	0	0	0	0	0	HQAPQVAML	F10	0.588784	85.6	0.0859	<=SB
58	HLA-B*39:24	LRVQSVLLL	LRVQSVLLL	0	0	0	0	0	LRVQSVLLL	F10	0.569704	105.2	0.1113	<=SB
18	HLA-B*39:24	GHQAPQVAM	GHQAPQVAM	0	0	0	0	0	GHQAPQVAM	F10	0.495681	234.3	0.2631	<=SB
15	HLA-B*39:24	MHYGHQAPQV	MHYGHQAPV	0	8	1	0	0	MHYGHQAPQV	F10	0.492772	241.8	0.2704	<=SB
16	HLA-B*39:24	HYGHQAPQVAM	HHQAPQVAM	0	1	2	0	0	HYGHQAPQVAM	F10	0.446742	397.9	0.433	<=SB
33	HLA-B*39:24	RQMLPTLSTL	RQMLPTLSL	0	8	1	0	0	RQMLPTLSTL	F10	0.441613	420.6	0.4572	<=SB
56	HLA-B*42:01	TPLRVQSVL	TPLRVQSVL	0	0	0	0	0	TPLRVQSVL	F10	0.775799	11.3	0.0379	<=SB
27	HLA-B*42:01	LPKLLCRQM	LPKLLCRQM	0	0	0	0	0	LPKLLCRQM	F10	0.730417	18.5	0.0799	<=SB
27	HLA-B*42:01	LPKLLCRQML	LPKLLRQML	0	5	1	0	0	LPKLLCRQML	F10	0.72256	20.1	0.0941	<=SB
56	HLA-B*42:01	TPLRVQSVLL	TPRVQSVLL	0	2	1	0	0	TPLRVQSVLL	F10	0.684068	30.5	0.154	<=SB
21	HLA-B*42:01	APQVAMLPKL	APQVAMLPL	0	8	1	0	0	APQVAMLPKL	F10	0.676706	33	0.1664	<=SB
55	HLA-B*42:01	VTPLRVQSVL	VPLRVQSVL	0	1	1	0	0	VTPLRVQSVL	F10	0.6184	62.1	0.2973	<=SB
26	HLA-B*42:01	MLPKLLCRQM	MPKLLCRQM	0	1	1	0	0	MLPKLLCRQM	F10	0.615501	64.1	0.3057	<=SB
51	HLA-B*51:05	CPPPVTPLRV	CPPPVTPLV	0	8	1	0	0	CPPPVTPLRV	F10	0.261049	2966.9	0.2107	<=SB
56	HLA-B*51:05	TPLRVQSVL	TPLRVQSVL	0	0	0	0	0	TPLRVQSVL	F10	0.210232	5141.6	0.4483	<=SB
51	HLA-B*51:05	CPPPVTPL	CPPPVT-PL	0	0	0	6	1	CPPPVTPL	F10	0.20675	5339	0.4671	<=SB
17	HLA-B*15:09	YGHQAPQVAM	YHQAPQVAM	0	1	1	0	0	YGHQAPQVAM	F10	0.484566	264.2	0.0187	<=SB
18	HLA-B*15:09	GHQAPQVAM	GHQAPQVAM	0	0	0	0	0	GHQAPQVAM	F10	0.407107	610.9	0.0466	<=SB
19	HLA-B*15:09	HQAPQVAML	HQAPQVAML	0	0	0	0	0	HQAPQVAML	F10	0.369196	920.7	0.0663	<=SB
16	HLA-B*15:09	HYGHQAPQVAM	HHQAPQVAM	0	1	2	0	0	HYGHQAPQVAM	F10	0.315701	1642.5	0.1205	<=SB
15	HLA-B*15:09	MHYGHQAPQV	MHYGHQAPV	0	8	1	0	0	MHYGHQAPQV	F10	0.310171	1743.8	0.1278	<=SB
19	HLA-B*15:09	HQAPQVAM	HQAP-QVAM	0	0	0	4	1	HQAPQVAM	F10	0.280783	2396.5	0.1957	<=SB
15	HLA-B*15:09	MHYGHQAPQ	MHYGHQAPQ	0	0	0	0	0	MHYGHQAPQ	F10	0.241521	3665	0.3242	<=SB
15	HLA-B*15:09	MHYGHQAPQVA	MHYGHQAVA	0	7	2	0	0	MHYGHQAPQVA	F10	0.21962	4645	0.4303	<=SB
58	HLA-B*15:09	LRVQSVLLL	LRVQSVLLL	0	0	0	0	0	LRVQSVLLL	F10	0.217899	4732.3	0.4402	<=SB
18	HLA-B*15:09	GHQAPQVAML	GHQAPQVAL	0	8	1	0	0	GHQAPQVAML	F10	0.210271	5139.4	0.4844	<=SB
13	HLA-B*18:03	MEMHYGHQA	MEMHYGHQA	0	0	0	0	0	MEMHYGHQA	F10	0.535451	152.4	0.0418	<=SB
6	HLA-B*18:03	DEYKKTYMEM	DEYKTYMEM	0	3	1	0	0	DEYKKTYMEM	F10	0.508302	204.4	0.0596	<=SB
6	HLA-B*18:03	DEYKKTYME	DEYKKTYME	0	0	0	0	0	DEYKKTYME	F10	0.372214	891.1	0.3127	<=SB
6	HLA-B*18:03	DEYKKTYM	DEYKKTY-M	0	0	0	7	1	DEYKKTYM	F10	0.353574	1090.3	0.3926	<=SB
33	HLA-B*13:01	RQMLPTLSTL	RQMLPTLTL	0	7	1	0	0	RQMLPTLSTL	F10	0.6035	73	0.0199	<=SB
19	HLA-B*13:01	HQAPQVAML	HQAPQVAML	0	0	0	0	0	HQAPQVAML	F10	0.472729	300.4	0.1998	<=SB
60	HLA-B*13:01	VQSVLLLGV	VQSVLLLGV	0	0	0	0	0	VQSVLLLGV	F10	0.438345	435.7	0.3256	<=SB
25	HLA-A*74:03	AMLPKLLCR	AMLPKLLCR	0	0	0	0	0	AMLPKLLCR	F10	0.486775	258	0.1171	<=SB
24	HLA-A*74:03	VAMLPKLLCR	VMLPKLLCR	0	1	1	0	0	VAMLPKLLCR	F10	0.368066	932	0.4641	<=SB
12	HLA-A*02:11	YMEMHYGHQA	YMMHYGHQA	0	2	1	0	0	YMEMHYGHQA	F10	0.84987	5.1	0.2576	<=SB
7	HLA-C*14:03	EYKKTYMEM	EYKKTYMEM	0	0	0	0	0	EYKKTYMEM	F10	0.577743	96.4	0.3261	<=SB
2	HLA-A*01:03	SSDIDEYKKTY	SSDIDEYTY	0	7	2	0	0	SSDIDEYKKTY	F10	0.419666	533.3	0.2194	<=SB
58	HLA-B*27:03	LRVQSVLLL	LRVQSVLLL	0	0	0	0	0	LRVQSVLLL	F10	0.332469	1370	0.239	<=SB
2	HLA-A*01:02	SSDIDEYKKTY	SSDIDEYTY	0	7	2	0	0	SSDIDEYKKTY	F10	0.351214	1118.5	0.4797	<=SB
33	HLA-B*07:10	RQMLPTLSTL	RQMLPTSTL	0	6	1	0	0	RQMLPTLSTL	F10	0.427179	491.7	0.0284	<=SB
19	HLA-B*07:10	HQAPQVAML	HQAPQVAML	0	0	0	0	0	HQAPQVAML	F10	0.342828	1224.7	0.1099	<=SB
17	HLA-B*07:10	YGHQAPQVAM	YHQAPQVAM	0	1	1	0	0	YGHQAPQVAM	F10	0.329743	1411	0.1369	<=SB
18	HLA-B*07:10	GHQAPQVAM	GHQAPQVAM	0	0	0	0	0	GHQAPQVAM	F10	0.314518	1663.6	0.1835	<=SB
56	HLA-B*07:10	TPLRVQSVL	TPLRVQSVL	0	0	0	0	0	TPLRVQSVL	F10	0.313971	1673.5	0.1852	<=SB
15	HLA-B*07:10	MHYGHQAPQV	MHYGHQAPV	0	8	1	0	0	MHYGHQAPQV	F10	0.257806	3072.9	0.4887	<=SB
34	HLA-B*07:10	QMLPTLSTL	QMLPTLSTL	0	0	0	0	0	QMLPTLSTL	F10	0.256921	3102.5	0.4955	<=SB
19	HLA-B*39:31	HQAPQVAML	HQAPQVAML	0	0	0	0	0	HQAPQVAML	F10	0.510516	199.6	0.067	<=SB
58	HLA-B*39:31	LRVQSVLLL	LRVQSVLLL	0	0	0	0	0	LRVQSVLLL	F10	0.467661	317.3	0.1218	<=SB
17	HLA-B*39:31	YGHQAPQVAM	YHQAPQVAM	0	1	1	0	0	YGHQAPQVAM	F10	0.461381	339.6	0.1327	<=SB
18	HLA-B*39:31	GHQAPQVAM	GHQAPQVAM	0	0	0	0	0	GHQAPQVAM	F10	0.372302	890.3	0.3762	<=SB
33	HLA-B*39:31	RQMLPTLSTL	RQMLPTLTL	0	7	1	0	0	RQMLPTLSTL	F10	0.351696	1112.7	0.4621	<=SB
56	HLA-B*39:10	TPLRVQSVL	TPLRVQSVL	0	0	0	0	0	TPLRVQSVL	F10	0.684507	30.4	0.0426	<=SB
56	HLA-B*39:10	TPLRVQSVLL	TPLRVQSVL	0	8	1	0	0	TPLRVQSVLL	F10	0.502913	216.7	0.3662	<=SB
51	HLA-B*39:10	CPPPVTPL	CP-PPVTPL	0	0	0	2	1	CPPPVTPL	F10	0.486096	259.9	0.4299	<=SB
21	HLA-B*39:10	APQVAMLPKL	APQVAMLPL	0	8	1	0	0	APQVAMLPKL	F10	0.485083	262.8	0.4336	<=SB
12	HLA-A*02:22	YMEMHYGHQA	YMMHYGHQA	0	2	1	0	0	YMEMHYGHQA	F10	0.778285	11	0.3693	<=SB
58	HLA-B*27:09	LRVQSVLLL	LRVQSVLLL	0	0	0	0	0	LRVQSVLLL	F10	0.72989	18.6	0.0799	<=SB
33	HLA-B*27:09	RQMLPTLSTL	RQMLPTLSL	0	8	1	0	0	RQMLPTLSTL	F10	0.620611	60.6	0.3188	<=SB
58	HLA-B*27:14	LRVQSVLLL	LRVQSVLLL	0	0	0	0	0	LRVQSVLLL	F10	0.432382	464.8	0.2243	<=SB
17	HLA-B*39:05	YGHQAPQVAM	YHQAPQVAM	0	1	1	0	0	YGHQAPQVAM	F10	0.571142	103.6	0.0216	<=SB
18	HLA-B*39:05	GHQAPQVAM	GHQAPQVAM	0	0	0	0	0	GHQAPQVAM	F10	0.529385	162.7	0.0399	<=SB
19	HLA-B*39:05	HQAPQVAML	HQAPQVAML	0	0	0	0	0	HQAPQVAML	F10	0.442203	417.9	0.1012	<=SB
16	HLA-B*39:05	HYGHQAPQVAM	HHQAPQVAM	0	1	2	0	0	HYGHQAPQVAM	F10	0.414857	561.8	0.1316	<=SB
58	HLA-B*39:05	LRVQSVLLL	LRVQSVLLL	0	0	0	0	0	LRVQSVLLL	F10	0.32874	1426.4	0.337	<=SB
15	HLA-B*39:05	MHYGHQAPQV	MHYGHQAPV	0	8	1	0	0	MHYGHQAPQV	F10	0.321152	1548.4	0.365	<=SB
18	HLA-B*39:05	GHQAPQVAML	GHQAPQVAL	0	8	1	0	0	GHQAPQVAML	F10	0.317817	1605.3	0.3773	<=SB
19	HLA-B*39:05	HQAPQVAM	HQAP-QVAM	0	0	0	4	1	HQAPQVAM	F10	0.315182	1651.7	0.387	<=SB
33	HLA-B*15:39	RQMLPTLSTL	RQMLPTLSL	0	8	1	0	0	RQMLPTLSTL	F10	0.697918	26.3	0.183	<=SB
27	HLA-B*42:02	LPKLLCRQM	LPKLLCRQM	0	0	0	0	0	LPKLLCRQM	F10	0.605529	71.4	0.0349	<=SB
27	HLA-B*42:02	LPKLLCRQML	LPKLLRQML	0	5	1	0	0	LPKLLCRQML	F10	0.548666	132.1	0.0699	<=SB
56	HLA-B*42:02	TPLRVQSVL	TPLRVQSVL	0	0	0	0	0	TPLRVQSVL	F10	0.534168	154.5	0.0839	<=SB
26	HLA-B*42:02	MLPKLLCRQM	MPKLLCRQM	0	1	1	0	0	MLPKLLCRQM	F10	0.485705	261	0.1517	<=SB
56	HLA-B*42:02	TPLRVQSVLL	TPRVQSVLL	0	2	1	0	0	TPLRVQSVLL	F10	0.447861	393.1	0.2466	<=SB
21	HLA-B*42:02	APQVAMLPKL	APQVAMLPL	0	8	1	0	0	APQVAMLPKL	F10	0.422874	515.1	0.3269	<=SB
2	HLA-A*36:01	SSDIDEYKKTY	SSDIDEYTY	0	7	2	0	0	SSDIDEYKKTY	F10	0.411828	580.5	0.4519	<=SB
56	HLA-B*08:09	TPLRVQSV	TPL-RVQSV	0	0	0	3	1	TPLRVQSV	F10	0.400091	659.1	0.2063	<=SB
27	HLA-B*08:09	LPKLLCRQML	LPKLLRQML	0	5	1	0	0	LPKLLCRQML	F10	0.343934	1210.1	0.469	<=SB
56	HLA-B*67:01	TPLRVQSVL	TPLRVQSVL	0	0	0	0	0	TPLRVQSVL	F10	0.714883	21.9	0.0451	<=SB
56	HLA-B*67:01	TPLRVQSVLL	TPLRVQSVL	0	8	1	0	0	TPLRVQSVLL	F10	0.534677	153.7	0.2943	<=SB
21	HLA-B*67:01	APQVAMLPKL	APQVAMLPL	0	8	1	0	0	APQVAMLPKL	F10	0.524017	172.4	0.3243	<=SB
27	HLA-B*67:01	LPKLLCRQM	LPKLLCRQM	0	0	0	0	0	LPKLLCRQM	F10	0.488285	253.8	0.4385	<=SB
55	HLA-B*67:01	VTPLRVQSVL	VPLRVQSVL	0	1	1	0	0	VTPLRVQSVL	F10	0.484297	265	0.4524	<=SB
51	HLA-B*51:02	CPPPVTPLRV	CPPPVTPLV	0	8	1	0	0	CPPPVTPLRV	F10	0.337535	1296.9	0.3088	<=SB
33	HLA-A*32:04	RQMLPTLSTL	RMLPTLSTL	0	1	1	0	0	RQMLPTLSTL	F10	0.498874	226.3	0.1476	<=SB
58	HLA-B*27:12	LRVQSVLLL	LRVQSVLLL	0	0	0	0	0	LRVQSVLLL	F10	0.66082	39.2	0.0702	<=SB
33	HLA-B*27:12	RQMLPTLSTL	RQMLPTLSL	0	8	1	0	0	RQMLPTLSTL	F10	0.599106	76.5	0.1848	<=SB
56	HLA-B*81:01	TPLRVQSVL	TPLRVQSVL	0	0	0	0	0	TPLRVQSVL	F10	0.595475	79.6	0.0294	<=SB
56	HLA-B*81:01	TPLRVQSVLL	TPLRVQSVL	0	8	1	0	0	TPLRVQSVLL	F10	0.41093	586.2	0.2046	<=SB
27	HLA-B*81:01	LPKLLCRQML	LPLLCRQML	0	2	1	0	0	LPKLLCRQML	F10	0.383894	785.4	0.2638	<=SB
21	HLA-B*81:01	APQVAMLPKL	APQVAMLPL	0	8	1	0	0	APQVAMLPKL	F10	0.382018	801.5	0.269	<=SB
55	HLA-B*81:01	VTPLRVQSVL	VPLRVQSVL	0	1	1	0	0	VTPLRVQSVL	F10	0.375168	863.1	0.288	<=SB
27	HLA-B*81:01	LPKLLCRQM	LPKLLCRQM	0	0	0	0	0	LPKLLCRQM	F10	0.344782	1199.1	0.3682	<=SB
56	HLA-B*07:09	TPLRVQSVL	TPLRVQSVL	0	0	0	0	0	TPLRVQSVL	F10	0.588425	85.9	0.1454	<=SB
27	HLA-B*07:09	LPKLLCRQM	LPKLLCRQM	0	0	0	0	0	LPKLLCRQM	F10	0.578095	96.1	0.16	<=SB
21	HLA-B*07:09	APQVAMLPKL	APQVAMLPL	0	8	1	0	0	APQVAMLPKL	F10	0.56223	114	0.1886	<=SB
27	HLA-B*07:09	LPKLLCRQML	LPKLCRQML	0	3	1	0	0	LPKLLCRQML	F10	0.497396	230	0.3618	<=SB
26	HLA-B*07:09	MLPKLLCRQM	MPKLLCRQM	0	1	1	0	0	MLPKLLCRQM	F10	0.468589	314.1	0.4842	<=SB
56	HLA-B*07:09	TPLRVQSVLL	TPRVQSVLL	0	2	1	0	0	TPLRVQSVLL	F10	0.468424	314.7	0.485	<=SB
58	HLA-B*27:08	LRVQSVLLL	LRVQSVLLL	0	0	0	0	0	LRVQSVLLL	F10	0.663699	38	0.068	<=SB
33	HLA-B*27:08	RQMLPTLSTL	RQMLPTLSL	0	8	1	0	0	RQMLPTLSTL	F10	0.582652	91.4	0.2007	<=SB
58	HLA-B*27:10	LRVQSVLLL	LRVQSVLLL	0	0	0	0	0	LRVQSVLLL	F10	0.429346	480.3	0.2295	<=SB
33	HLA-B*27:10	RQMLPTLSTL	RQMLPTLSL	0	8	1	0	0	RQMLPTLSTL	F10	0.384799	777.7	0.3676	<=SB
56	HLA-B*35:12	TPLRVQSVL	TPLRVQSVL	0	0	0	0	0	TPLRVQSVL	F10	0.440621	425.1	0.1132	<=SB
12	HLA-A*02:24	YMEMHYGHQA	YMMHYGHQA	0	2	1	0	0	YMEMHYGHQA	F10	0.676876	33	0.4396	<=SB
13	HLA-B*44:09	MEMHYGHQA	MEMHYGHQA	0	0	0	0	0	MEMHYGHQA	F10	0.648439	44.9	0.0538	<=SB
13	HLA-B*44:09	MEMHYGHQAP	MEMHYGHAP	0	7	1	0	0	MEMHYGHQAP	F10	0.476186	289.3	0.3769	<=SB
13	HLA-B*44:27	MEMHYGHQA	MEMHYGHQA	0	0	0	0	0	MEMHYGHQA	F10	0.53968	145.6	0.1736	<=SB
12	HLA-A*02:30	YMEMHYGHQA	YMMHYGHQA	0	2	1	0	0	YMEMHYGHQA	F10	0.676876	33	0.4396	<=SB
19	HLA-C*02:10	HQAPQVAML	HQAPQVAML	0	0	0	0	0	HQAPQVAML	F10	0.42145	523.1	0.3712	<=SB
56	HLA-B*78:01	TPLRVQSVL	TPLRVQSVL	0	0	0	0	0	TPLRVQSVL	F10	0.349388	1140.8	0.2685	<=SB
19	HLA-A*02:08	HQAPQVAML	HQAPQVAML	0	0	0	0	0	HQAPQVAML	F10	0.587549	86.7	0.3171	<=SB
60	HLA-A*02:08	VQSVLLLGV	VQSVLLLGV	0	0	0	0	0	VQSVLLLGV	F10	0.56687	108.5	0.4093	<=SB
58	HLA-C*06:17	LRVQSVLLL	LRVQSVLLL	0	0	0	0	0	LRVQSVLLL	F10	0.610867	67.4	0.023	<=SB
58	HLA-C*07:18	LRVQSVLLL	LRVQSVLLL	0	0	0	0	0	LRVQSVLLL	F10	0.614464	64.8	0.0202	<=SB
6	HLA-B*18:05	DEYKKTYMEM	DEYKTYMEM	0	3	1	0	0	DEYKKTYMEM	F10	0.549841	130.4	0.0893	<=SB
13	HLA-B*18:05	MEMHYGHQA	MEMHYGHQA	0	0	0	0	0	MEMHYGHQA	F10	0.530514	160.7	0.0996	<=SB
6	HLA-B*18:05	DEYKKTYM	DEYKKTY-M	0	0	0	7	1	DEYKKTYM	F10	0.37738	842.7	0.4544	<=SB
6	HLA-B*18:05	DEYKKTYME	DEYKKTYME	0	0	0	0	0	DEYKKTYME	F10	0.374893	865.7	0.4643	<=SB
12	HLA-A*02:35	YMEMHYGHQA	YMMHYGHQA	0	2	1	0	0	YMEMHYGHQA	F10	0.652176	43.1	0.4444	<=SB
13	HLA-B*44:29	MEMHYGHQA	MEMHYGHQA	0	0	0	0	0	MEMHYGHQA	F10	0.593957	80.9	0.18	<=SB
19	HLA-C*02:09	HQAPQVAML	HQAPQVAML	0	0	0	0	0	HQAPQVAML	F10	0.42145	523.1	0.3712	<=SB
46	HLA-B*55:02	HPQGPCPPPV	HPQPCPPPV	0	3	1	0	0	HPQGPCPPPV	F10	0.458191	351.5	0.4264	<=SB
58	HLA-C*07:19	LRVQSVLLL	LRVQSVLLL	0	0	0	0	0	LRVQSVLLL	F10	0.589402	85	0.035	<=SB
7	HLA-C*07:19	EYKKTYMEM	EYKKTYMEM	0	0	0	0	0	EYKKTYMEM	F10	0.375921	856.1	0.4927	<=SB
12	HLA-A*02:03	YMEMHYGHQA	YMMHYGHQA	0	2	1	0	0	YMEMHYGHQA	F10	0.769522	12.1	0.2736	<=SB
58	HLA-C*07:27	LRVQSVLLL	LRVQSVLLL	0	0	0	0	0	LRVQSVLLL	F10	0.613559	65.4	0.0195	<=SB
56	HLA-B*35:04	TPLRVQSVL	TPLRVQSVL	0	0	0	0	0	TPLRVQSVL	F10	0.440621	425.1	0.1132	<=SB
33	HLA-B*15:33	RQMLPTLSTL	RQMLTLSTL	0	4	1	0	0	RQMLPTLSTL	F10	0.677956	32.6	0.1512	<=SB
51	HLA-B*51:29	CPPPVTPLRV	CPPPVTPLV	0	8	1	0	0	CPPPVTPLRV	F10	0.285564	2275.7	0.2743	<=SB
51	HLA-B*51:29	CPPPVTPL	CP-PPVTPL	0	0	0	2	1	CPPPVTPL	F10	0.264038	2872.5	0.3598	<=SB
56	HLA-B*51:29	TPLRVQSVL	TPLRVQSVL	0	0	0	0	0	TPLRVQSVL	F10	0.258145	3061.6	0.3865	<=SB
13	HLA-B*18:04	MEMHYGHQA	MEMHYGHQA	0	0	0	0	0	MEMHYGHQA	F10	0.529369	162.7	0.1541	<=SB
6	HLA-B*18:04	DEYKKTYMEM	DEYKTYMEM	0	3	1	0	0	DEYKKTYMEM	F10	0.471005	306	0.3185	<=SB
17	HLA-B*38:02	YGHQAPQVAM	YHQAPQVAM	0	1	1	0	0	YGHQAPQVAM	F10	0.426633	494.6	0.0864	<=SB
19	HLA-B*38:02	HQAPQVAML	HQAPQVAML	0	0	0	0	0	HQAPQVAML	F10	0.377255	843.8	0.1631	<=SB
18	HLA-B*38:02	GHQAPQVAM	GHQAPQVAM	0	0	0	0	0	GHQAPQVAM	F10	0.361347	1002.3	0.1948	<=SB
58	HLA-B*38:02	LRVQSVLLL	LRVQSVLLL	0	0	0	0	0	LRVQSVLLL	F10	0.35791	1040.3	0.204	<=SB
15	HLA-B*38:02	MHYGHQAPQV	MHYGHQAPV	0	8	1	0	0	MHYGHQAPQV	F10	0.293529	2087.8	0.4735	<=SB
58	HLA-C*07:10	LRVQSVLLL	LRVQSVLLL	0	0	0	0	0	LRVQSVLLL	F10	0.563773	112.2	0.0519	<=SB
7	HLA-C*07:10	EYKKTYMEM	EYKKTYMEM	0	0	0	0	0	EYKKTYMEM	F10	0.408013	605	0.3532	<=SB
19	HLA-B*14:03	HQAPQVAML	HQAPQVAML	0	0	0	0	0	HQAPQVAML	F10	0.297552	1998.9	0.2131	<=SB
17	HLA-B*14:03	YGHQAPQVAM	YHQAPQVAM	0	1	1	0	0	YGHQAPQVAM	F10	0.2827	2347.3	0.2853	<=SB
33	HLA-B*47:02	RQMLPTLSTL	RQMLPTLSL	0	8	1	0	0	RQMLPTLSTL	F10	0.514502	191.1	0.123	<=SB
13	HLA-B*47:02	MEMHYGHQA	MEMHYGHQA	0	0	0	0	0	MEMHYGHQA	F10	0.461629	338.7	0.2431	<=SB
33	HLA-B*15:12	RQMLPTLSTL	RQMLTLSTL	0	4	1	0	0	RQMLPTLSTL	F10	0.477647	284.8	0.2363	<=SB
58	HLA-C*07:22	LRVQSVLLL	LRVQSVLLL	0	0	0	0	0	LRVQSVLLL	F10	0.459568	346.3	0.0279	<=SB
58	HLA-C*12:16	LRVQSVLLL	LRVQSVLLL	0	0	0	0	0	LRVQSVLLL	F10	0.436921	442.5	0.0376	<=SB
56	HLA-B*07:06	TPLRVQSVL	TPLRVQSVL	0	0	0	0	0	TPLRVQSVL	F10	0.759237	13.5	0.0491	<=SB
21	HLA-B*07:06	APQVAMLPKL	APQVAMLPL	0	8	1	0	0	APQVAMLPKL	F10	0.72247	20.1	0.0809	<=SB
56	HLA-B*07:06	TPLRVQSVLL	TPLRVQSVL	0	8	1	0	0	TPLRVQSVLL	F10	0.658713	40.2	0.154	<=SB
27	HLA-B*07:06	LPKLLCRQML	LPKLCRQML	0	3	1	0	0	LPKLLCRQML	F10	0.624376	58.2	0.2206	<=SB
55	HLA-B*07:06	VTPLRVQSVL	VPLRVQSVL	0	1	1	0	0	VTPLRVQSVL	F10	0.622476	59.4	0.2247	<=SB
27	HLA-B*07:06	LPKLLCRQM	LPKLLCRQM	0	0	0	0	0	LPKLLCRQM	F10	0.584557	89.6	0.32	<=SB
21	HLA-B*07:06	APQVAMLPKLL	APQVAMLPL	0	8	2	0	0	APQVAMLPKLL	F10	0.541707	142.4	0.4334	<=SB
46	HLA-B*07:06	HPQGPCPPPV	HPQGPPPPV	0	5	1	0	0	HPQGPCPPPV	F10	0.529952	161.7	0.4712	<=SB
12	HLA-A*02:27	YMEMHYGHQA	YMMHYGHQA	0	2	1	0	0	YMEMHYGHQA	F10	0.681971	31.2	0.3289	<=SB
19	HLA-A*01:01	RTLLVTCILY	RTLLVTCLY	0	7	1	0	0	RTLLVTCILY	F11	0.384044	784.1	0.4047	<=SB
28	HLA-C*07:01	YHRWIVTSM	YHRWIVTSM	0	0	0	0	0	YHRWIVTSM	F11	0.489612	250.2	0.091	<=SB
14	HLA-C*07:01	SAYLGRTLL	SAYLGRTLL	0	0	0	0	0	SAYLGRTLL	F11	0.379125	826.9	0.2833	<=SB
29	HLA-C*07:01	HRWIVTSM	HR-WIVTSM	0	0	0	2	1	HRWIVTSM	F11	0.355266	1070.5	0.3601	<=SB
28	HLA-C*07:02	YHRWIVTSM	YHRWIVTSM	0	0	0	0	0	YHRWIVTSM	F11	0.601691	74.4	0.0376	<=SB
15	HLA-C*07:02	AYLGRTLLV	AYLGRTLLV	0	0	0	0	0	AYLGRTLLV	F11	0.430157	476.1	0.3116	<=SB
27	HLA-C*07:02	LYHRWIVTSM	LYHRWVTSM	0	5	1	0	0	LYHRWIVTSM	F11	0.418036	542.8	0.3592	<=SB
14	HLA-C*07:02	SAYLGRTLL	SAYLGRTLL	0	0	0	0	0	SAYLGRTLL	F11	0.414214	565.7	0.3743	<=SB
7	HLA-B*08:01	VLKKHWNSA	VLKKHWNSA	0	0	0	0	0	VLKKHWNSA	F11	0.570998	103.7	0.1851	<=SB
15	HLA-C*04:01	AYLGRTLLV	AYLGRTLLV	0	0	0	0	0	AYLGRTLLV	F11	0.179891	7139.5	0.4172	<=SB
28	HLA-C*06:02	YHRWIVTSM	YHRWIVTSM	0	0	0	0	0	YHRWIVTSM	F11	0.509195	202.4	0.0734	<=SB
14	HLA-C*06:02	SAYLGRTLL	SAYLGRTLL	0	0	0	0	0	SAYLGRTLL	F11	0.350722	1124.4	0.3639	<=SB
29	HLA-C*06:02	HRWIVTSM	HR-WIVTSM	0	0	0	2	1	HRWIVTSM	F11	0.345278	1192.7	0.3837	<=SB
18	HLA-C*06:02	GRTLLVTCI	GRTLLVTCI	0	0	0	0	0	GRTLLVTCI	F11	0.319543	1575.6	0.4998	<=SB
15	HLA-A*24:02	AYLGRTLLV	AYLGRTLLV	0	0	0	0	0	AYLGRTLLV	F11	0.581313	92.8	0.1995	<=SB
14	HLA-C*03:04	SAYLGRTLL	SAYLGRTLL	0	0	0	0	0	SAYLGRTLL	F11	0.762506	13.1	0.0482	<=SB
7	HLA-B*15:01	VLKKHWNSAY	VLKKHNSAY	0	5	1	0	0	VLKKHWNSAY	F11	0.648662	44.8	0.2218	<=SB
14	HLA-C*03:03	SAYLGRTLL	SAYLGRTLL	0	0	0	0	0	SAYLGRTLL	F11	0.762506	13.1	0.0482	<=SB
14	HLA-C*12:03	SAYLGRTLL	SAYLGRTLL	0	0	0	0	0	SAYLGRTLL	F11	0.776807	11.2	0.0297	<=SB
28	HLA-C*12:03	YHRWIVTSM	YHRWIVTSM	0	0	0	0	0	YHRWIVTSM	F11	0.635525	51.6	0.2291	<=SB
13	HLA-C*12:03	NSAYLGRTL	NSAYLGRTL	0	0	0	0	0	NSAYLGRTL	F11	0.5661	109.4	0.4846	<=SB
14	HLA-C*02:02	SAYLGRTLL	SAYLGRTLL	0	0	0	0	0	SAYLGRTLL	F11	0.432313	465.1	0.3188	<=SB
14	HLA-C*08:02	SAYLGRTLL	SAYLGRTLL	0	0	0	0	0	SAYLGRTLL	F11	0.275725	2531.3	0.2837	<=SB
18	HLA-B*27:05	GRTLLVTCIL	GRLLVTCIL	0	2	1	0	0	GRTLLVTCIL	F11	0.608812	68.9	0.229	<=SB
40	HLA-B*27:05	QRWLTSTTSR	QRWLTTTSR	0	5	1	0	0	QRWLTSTTSR	F11	0.584345	89.8	0.2971	<=SB
29	HLA-B*27:05	HRWIVTSM	HRW-IVTSM	0	0	0	3	1	HRWIVTSM	F11	0.578771	95.4	0.3172	<=SB
18	HLA-B*27:05	GRTLLVTCI	GRTLLVTCI	0	0	0	0	0	GRTLLVTCI	F11	0.546073	135.8	0.4486	<=SB
47	HLA-B*57:01	TSRSSALMW	TSRSSALMW	0	0	0	0	0	TSRSSALMW	F11	0.757446	13.8	0.0199	<=SB
33	HLA-B*57:01	VTSMCQSQRW	VSMCQSQRW	0	1	1	0	0	VTSMCQSQRW	F11	0.745531	15.7	0.0267	<=SB
34	HLA-B*57:01	TSMCQSQRW	TSMCQSQRW	0	0	0	0	0	TSMCQSQRW	F11	0.727195	19.1	0.0372	<=SB
46	HLA-B*57:01	TTSRSSALMW	TSRSSALMW	0	1	1	0	0	TTSRSSALMW	F11	0.708838	23.3	0.0557	<=SB
23	HLA-B*57:01	VTCILYHRW	VTCILYHRW	0	0	0	0	0	VTCILYHRW	F11	0.701552	25.3	0.0622	<=SB
45	HLA-B*57:01	STTSRSSALMW	SSRSSALMW	0	1	2	0	0	STTSRSSALMW	F11	0.623473	58.8	0.1558	<=SB
32	HLA-B*57:01	IVTSMCQSQRW	ISMCQSQRW	0	1	2	0	0	IVTSMCQSQRW	F11	0.616503	63.4	0.1665	<=SB
22	HLA-B*57:01	LVTCILYHRW	LTCILYHRW	0	1	1	0	0	LVTCILYHRW	F11	0.582215	91.9	0.2193	<=SB
47	HLA-B*57:01	TSRSSALMWT	TSRSSALMW	0	0	0	0	0	TSRSSALMW	F11	0.506112	209.3	0.3927	<=SB
19	HLA-B*57:01	RTLLVTCILY	RTLLVTCLY	0	7	1	0	0	RTLLVTCILY	F11	0.479352	279.6	0.4826	<=SB
19	HLA-B*57:01	RTLLVTCIL	RTLLVTCIL	0	0	0	0	0	RTLLVTCIL	F11	0.477973	283.8	0.4874	<=SB
19	HLA-A*32:01	RTLLVTCIL	RTLLVTCIL	0	0	0	0	0	RTLLVTCIL	F11	0.597757	77.6	0.1438	<=SB
14	HLA-C*01:02	SAYLGRTLL	SAYLGRTLL	0	0	0	0	0	SAYLGRTLL	F11	0.437756	438.5	0.011	<=SB
45	HLA-C*01:02	STTSRSSAL	STTSRSSAL	0	0	0	0	0	STTSRSSAL	F11	0.295882	2035.3	0.1655	<=SB
20	HLA-A*29:02	TLLVTCILY	TLLVTCILY	0	0	0	0	0	TLLVTCILY	F11	0.657689	40.6	0.1983	<=SB
19	HLA-A*29:02	RTLLVTCILY	RTLLVTCLY	0	7	1	0	0	RTLLVTCILY	F11	0.607908	69.6	0.3143	<=SB
6	HLA-A*26:01	EVLKKHWNSAY	EVKHWNSAY	0	2	2	0	0	EVLKKHWNSAY	F11	0.463099	333.3	0.1552	<=SB
46	HLA-A*26:01	TTSRSSALM	TTSRSSALM	0	0	0	0	0	TTSRSSALM	F11	0.359533	1022.2	0.3507	<=SB
14	HLA-C*16:01	SAYLGRTLL	SAYLGRTLL	0	0	0	0	0	SAYLGRTLL	F11	0.780399	10.8	0.0147	<=SB
45	HLA-C*16:01	STTSRSSAL	STTSRSSAL	0	0	0	0	0	STTSRSSAL	F11	0.58648	87.7	0.3068	<=SB
13	HLA-C*16:01	NSAYLGRTL	NSAYLGRTL	0	0	0	0	0	NSAYLGRTL	F11	0.572541	102	0.3544	<=SB
19	HLA-C*16:01	RTLLVTCIL	RTLLVTCIL	0	0	0	0	0	RTLLVTCIL	F11	0.564955	110.7	0.3803	<=SB
14	HLA-C*16:01	SAYLGRTL	SAYLGR-TL	0	0	0	6	1	SAYLGRTL	F11	0.545593	136.5	0.4677	<=SB
22	HLA-A*68:01	LVTCILYHR	LVTCILYHR	0	0	0	0	0	LVTCILYHR	F11	0.81453	7.4	0.0567	<=SB
21	HLA-A*68:01	LLVTCILYHR	LVTCILYHR	0	1	1	0	0	LLVTCILYHR	F11	0.704572	24.4	0.3065	<=SB
33	HLA-A*68:01	VTSMCQSQR	VTSMCQSQR	0	0	0	0	0	VTSMCQSQR	F11	0.675799	33.4	0.3964	<=SB
28	HLA-B*14:02	YHRWIVTSM	YHRWIVTSM	0	0	0	0	0	YHRWIVTSM	F11	0.500156	223.2	0.0144	<=SB
14	HLA-B*14:02	SAYLGRTLL	SAYLGRTLL	0	0	0	0	0	SAYLGRTLL	F11	0.365827	954.9	0.0838	<=SB
29	HLA-B*14:02	HRWIVTSM	HR-WIVTSM	0	0	0	2	1	HRWIVTSM	F11	0.307738	1790.3	0.1995	<=SB
27	HLA-B*14:02	LYHRWIVTSM	YHRWIVTSM	1	0	0	0	0	YHRWIVTSM	F11	0.257889	3070.1	0.4661	<=SB
45	HLA-B*14:02	STTSRSSAL	STTSRSSAL	0	0	0	0	0	STTSRSSAL	F11	0.255571	3148.1	0.4829	<=SB
22	HLA-A*31:01	LVTCILYHR	LVTCILYHR	0	0	0	0	0	LVTCILYHR	F11	0.732132	18.1	0.1257	<=SB
41	HLA-A*31:01	RWLTSTTSR	RWLTSTTSR	0	0	0	0	0	RWLTSTTSR	F11	0.657765	40.6	0.334	<=SB
14	HLA-C*15:02	SAYLGRTLL	SAYLGRTLL	0	0	0	0	0	SAYLGRTLL	F11	0.548089	132.9	0.1373	<=SB
19	HLA-C*15:02	RTLLVTCIL	RTLLVTCIL	0	0	0	0	0	RTLLVTCIL	F11	0.514852	190.4	0.2079	<=SB
14	HLA-C*15:02	SAYLGRTLLV	SAYGRTLLV	0	3	1	0	0	SAYLGRTLLV	F11	0.490945	246.6	0.2679	<=SB
6	HLA-A*25:01	EVLKKHWNSAY	EVKHWNSAY	0	2	2	0	0	EVLKKHWNSAY	F11	0.249373	3366.5	0.3578	<=SB
28	HLA-B*38:01	YHRWIVTSM	YHRWIVTSM	0	0	0	0	0	YHRWIVTSM	F11	0.385716	770	0.152	<=SB
15	HLA-A*23:01	AYLGRTLLV	AYLGRTLLV	0	0	0	0	0	AYLGRTLLV	F11	0.588776	85.6	0.2966	<=SB
28	HLA-C*07:04	YHRWIVTSM	YHRWIVTSM	0	0	0	0	0	YHRWIVTSM	F11	0.289276	2186.1	0.0593	<=SB
15	HLA-C*07:04	AYLGRTLLV	AYLGRTLLV	0	0	0	0	0	AYLGRTLLV	F11	0.262065	2934.5	0.1082	<=SB
14	HLA-C*07:04	SAYLGRTLL	SAYLGRTLL	0	0	0	0	0	SAYLGRTLL	F11	0.255188	3161.2	0.1239	<=SB
28	HLA-C*14:02	YHRWIVTSM	YHRWIVTSM	0	0	0	0	0	YHRWIVTSM	F11	0.724107	19.8	0.0571	<=SB
27	HLA-C*14:02	LYHRWIVTSM	LYHRWVTSM	0	5	1	0	0	LYHRWIVTSM	F11	0.64767	45.2	0.1534	<=SB
15	HLA-C*14:02	AYLGRTLLV	AYLGRTLLV	0	0	0	0	0	AYLGRTLLV	F11	0.639198	49.6	0.1654	<=SB
14	HLA-C*14:02	SAYLGRTLL	SAYLGRTLL	0	0	0	0	0	SAYLGRTLL	F11	0.611214	67.1	0.2278	<=SB
28	HLA-B*39:01	YHRWIVTSM	YHRWIVTSM	0	0	0	0	0	YHRWIVTSM	F11	0.629403	55.1	0.0602	<=SB
28	HLA-B*14:01	YHRWIVTSM	YHRWIVTSM	0	0	0	0	0	YHRWIVTSM	F11	0.500156	223.2	0.0144	<=SB
14	HLA-B*14:01	SAYLGRTLL	SAYLGRTLL	0	0	0	0	0	SAYLGRTLL	F11	0.365827	954.9	0.0838	<=SB
29	HLA-B*14:01	HRWIVTSM	HR-WIVTSM	0	0	0	2	1	HRWIVTSM	F11	0.307738	1790.3	0.1995	<=SB
27	HLA-B*14:01	LYHRWIVTSM	YHRWIVTSM	1	0	0	0	0	YHRWIVTSM	F11	0.257889	3070.1	0.4661	<=SB
45	HLA-B*14:01	STTSRSSAL	STTSRSSAL	0	0	0	0	0	STTSRSSAL	F11	0.255571	3148.1	0.4829	<=SB
14	HLA-B*52:01	SAYLGRTLLV	SAYLGTLLV	0	5	1	0	0	SAYLGRTLLV	F11	0.243479	3588.1	0.385	<=SB
14	HLA-C*12:02	SAYLGRTLL	SAYLGRTLL	0	0	0	0	0	SAYLGRTLL	F11	0.553701	125.1	0.1586	<=SB
28	HLA-C*12:02	YHRWIVTSM	YHRWIVTSM	0	0	0	0	0	YHRWIVTSM	F11	0.530749	160.3	0.2156	<=SB
14	HLA-C*17:01	SAYLGRTLL	SAYLGRTLL	0	0	0	0	0	SAYLGRTLL	F11	0.347962	1158.5	0.3522	<=SB
19	HLA-A*30:02	RTLLVTCILY	RTLLVTCLY	0	7	1	0	0	RTLLVTCILY	F11	0.688883	29	0.041	<=SB
22	HLA-A*33:01	LVTCILYHR	LVTCILYHR	0	0	0	0	0	LVTCILYHR	F11	0.709535	23.2	0.0574	<=SB
21	HLA-A*33:01	LLVTCILYHR	LVTCILYHR	0	1	1	0	0	LLVTCILYHR	F11	0.560882	115.7	0.3079	<=SB
11	HLA-A*33:01	HWNSAYLGR	HWNSAYLGR	0	0	0	0	0	HWNSAYLGR	F11	0.538134	148	0.3814	<=SB
34	HLA-B*58:01	TSMCQSQRW	TSMCQSQRW	0	0	0	0	0	TSMCQSQRW	F11	0.803123	8.4	0.0412	<=SB
33	HLA-B*58:01	VTSMCQSQRW	VSMCQSQRW	0	1	1	0	0	VTSMCQSQRW	F11	0.786247	10.1	0.0554	<=SB
23	HLA-B*58:01	VTCILYHRW	VTCILYHRW	0	0	0	0	0	VTCILYHRW	F11	0.742028	16.3	0.1091	<=SB
46	HLA-B*58:01	TTSRSSALMW	TTSSSALMW	0	3	1	0	0	TTSRSSALMW	F11	0.732744	18	0.1181	<=SB
47	HLA-B*58:01	TSRSSALMW	TSRSSALMW	0	0	0	0	0	TSRSSALMW	F11	0.729246	18.7	0.1215	<=SB
32	HLA-B*58:01	IVTSMCQSQRW	ISMCQSQRW	0	1	2	0	0	IVTSMCQSQRW	F11	0.696328	26.7	0.1784	<=SB
22	HLA-B*58:01	LVTCILYHRW	LVTCILYHW	0	8	1	0	0	LVTCILYHRW	F11	0.670487	35.3	0.2226	<=SB
45	HLA-B*58:01	STTSRSSALMW	STTSSALMW	0	3	2	0	0	STTSRSSALMW	F11	0.627966	56	0.3102	<=SB
19	HLA-B*58:01	RTLLVTCILY	RTLLVTCLY	0	7	1	0	0	RTLLVTCILY	F11	0.575163	99.2	0.4735	<=SB
28	HLA-B*39:06	YHRWIVTSM	YHRWIVTSM	0	0	0	0	0	YHRWIVTSM	F11	0.550763	129.1	0.0534	<=SB
28	HLA-B*39:06	YHRWIVTSMC	YHRWIVTSC	0	8	1	0	0	YHRWIVTSMC	F11	0.363107	983.4	0.4145	<=SB
18	HLA-B*27:02	GRTLLVTCI	GRTLLVTCI	0	0	0	0	0	GRTLLVTCI	F11	0.381096	809.5	0.3121	<=SB
18	HLA-B*27:02	GRTLLVTCIL	GRLLVTCIL	0	2	1	0	0	GRTLLVTCIL	F11	0.369992	912.8	0.3489	<=SB
46	HLA-A*66:01	TTSRSSALM	TTSRSSALM	0	0	0	0	0	TTSRSSALM	F11	0.381765	803.7	0.3441	<=SB
47	HLA-B*15:17	TSRSSALMW	TSRSSALMW	0	0	0	0	0	TSRSSALMW	F11	0.821892	6.9	0.0734	<=SB
34	HLA-B*15:17	TSMCQSQRW	TSMCQSQRW	0	0	0	0	0	TSMCQSQRW	F11	0.766367	12.5	0.1876	<=SB
33	HLA-B*15:17	VTSMCQSQRW	VTMCQSQRW	0	2	1	0	0	VTSMCQSQRW	F11	0.764706	12.8	0.1928	<=SB
19	HLA-B*15:17	RTLLVTCIL	RTLLVTCIL	0	0	0	0	0	RTLLVTCIL	F11	0.763981	12.9	0.1951	<=SB
46	HLA-B*15:17	TTSRSSALMW	TTRSSALMW	0	2	1	0	0	TTSRSSALMW	F11	0.736725	17.3	0.2794	<=SB
19	HLA-B*15:17	RTLLVTCILY	RTLLVTCLY	0	7	1	0	0	RTLLVTCILY	F11	0.73324	17.9	0.2913	<=SB
14	HLA-C*15:05	SAYLGRTLL	SAYLGRTLL	0	0	0	0	0	SAYLGRTLL	F11	0.504647	212.6	0.1289	<=SB
19	HLA-C*15:05	RTLLVTCIL	RTLLVTCIL	0	0	0	0	0	RTLLVTCIL	F11	0.431066	471.4	0.3166	<=SB
14	HLA-C*15:05	SAYLGRTLLV	SAYGRTLLV	0	3	1	0	0	SAYLGRTLLV	F11	0.41633	552.9	0.3686	<=SB
34	HLA-B*53:01	TSMCQSQRW	TSMCQSQRW	0	0	0	0	0	TSMCQSQRW	F11	0.467875	316.5	0.3389	<=SB
22	HLA-A*33:03	LVTCILYHR	LVTCILYHR	0	0	0	0	0	LVTCILYHR	F11	0.737136	17.2	0.0484	<=SB
21	HLA-A*33:03	LLVTCILYHR	LVTCILYHR	0	1	1	0	0	LLVTCILYHR	F11	0.603051	73.3	0.2871	<=SB
14	HLA-B*07:05	SAYLGRTLL	SAYLGRTLL	0	0	0	0	0	SAYLGRTLL	F11	0.534323	154.2	0.4571	<=SB
14	HLA-C*16:02	SAYLGRTLL	SAYLGRTLL	0	0	0	0	0	SAYLGRTLL	F11	0.612412	66.3	0.0334	<=SB
19	HLA-C*16:02	RTLLVTCIL	RTLLVTCIL	0	0	0	0	0	RTLLVTCIL	F11	0.465468	324.9	0.3264	<=SB
20	HLA-A*29:01	TLLVTCILY	TLLVTCILY	0	0	0	0	0	TLLVTCILY	F11	0.657689	40.6	0.1983	<=SB
19	HLA-A*29:01	RTLLVTCILY	RTLLVTCLY	0	7	1	0	0	RTLLVTCILY	F11	0.607908	69.6	0.3143	<=SB
21	HLA-A*03:02	LLVTCILYHR	LLVTCILYR	0	8	1	0	0	LLVTCILYHR	F11	0.533121	156.3	0.4629	<=SB
28	HLA-B*15:18	YHRWIVTSM	YHRWIVTSM	0	0	0	0	0	YHRWIVTSM	F11	0.565038	110.6	0.0227	<=SB
8	HLA-B*15:18	LKKHWNSAY	LKKHWNSAY	0	0	0	0	0	LKKHWNSAY	F11	0.367967	933	0.3257	<=SB
14	HLA-C*03:02	SAYLGRTLL	SAYLGRTLL	0	0	0	0	0	SAYLGRTLL	F11	0.681606	31.3	0.1467	<=SB
15	HLA-A*24:03	AYLGRTLLV	AYLGRTLLV	0	0	0	0	0	AYLGRTLLV	F11	0.747179	15.4	0.2093	<=SB
19	HLA-A*30:04	RTLLVTCILY	RTLLVTCLY	0	7	1	0	0	RTLLVTCILY	F11	0.507529	206.1	0.0814	<=SB
8	HLA-B*15:03	LKKHWNSAY	LKKHWNSAY	0	0	0	0	0	LKKHWNSAY	F11	0.766251	12.5	0.2056	<=SB
28	HLA-B*15:03	YHRWIVTSM	YHRWIVTSM	0	0	0	0	0	YHRWIVTSM	F11	0.697652	26.3	0.4719	<=SB
6	HLA-A*26:08	EVLKKHWNSAY	EVLHWNSAY	0	3	2	0	0	EVLKKHWNSAY	F11	0.503618	215	0.1025	<=SB
46	HLA-A*26:08	TTSRSSALM	TTSRSSALM	0	0	0	0	0	TTSRSSALM	F11	0.438886	433.2	0.207	<=SB
14	HLA-C*16:04	SAYLGRTLL	SAYLGRTLL	0	0	0	0	0	SAYLGRTLL	F11	0.725631	19.5	0.0358	<=SB
13	HLA-C*16:04	NSAYLGRTL	NSAYLGRTL	0	0	0	0	0	NSAYLGRTL	F11	0.525179	170.3	0.4709	<=SB
28	HLA-C*16:04	YHRWIVTSM	YHRWIVTSM	0	0	0	0	0	YHRWIVTSM	F11	0.520658	178.8	0.4911	<=SB
28	HLA-B*48:01	YHRWIVTSM	YHRWIVTSM	0	0	0	0	0	YHRWIVTSM	F11	0.235045	3931	0.4851	<=SB
9	HLA-B*48:01	KKHWNSAYL	KKHWNSAYL	0	0	0	0	0	KKHWNSAYL	F11	0.23385	3982.1	0.4921	<=SB
14	HLA-B*48:01	SAYLGRTLL	SAYLGRTLL	0	0	0	0	0	SAYLGRTLL	F11	0.232642	4034.5	0.4991	<=SB
34	HLA-B*57:03	TSMCQSQRW	TSMCQSQRW	0	0	0	0	0	TSMCQSQRW	F11	0.726574	19.3	0.0268	<=SB
47	HLA-B*57:03	TSRSSALMW	TSRSSALMW	0	0	0	0	0	TSRSSALMW	F11	0.715666	21.7	0.0326	<=SB
33	HLA-B*57:03	VTSMCQSQRW	VSMCQSQRW	0	1	1	0	0	VTSMCQSQRW	F11	0.67602	33.3	0.063	<=SB
46	HLA-B*57:03	TTSRSSALMW	TTSRSSALW	0	8	1	0	0	TTSRSSALMW	F11	0.6408	48.7	0.101	<=SB
23	HLA-B*57:03	VTCILYHRW	VTCILYHRW	0	0	0	0	0	VTCILYHRW	F11	0.615485	64.1	0.137	<=SB
32	HLA-B*57:03	IVTSMCQSQRW	ISMCQSQRW	0	1	2	0	0	IVTSMCQSQRW	F11	0.548302	132.6	0.2851	<=SB
45	HLA-B*57:03	STTSRSSALMW	SSRSSALMW	0	1	2	0	0	STTSRSSALMW	F11	0.53127	159.4	0.3339	<=SB
19	HLA-B*57:03	RTLLVTCIL	RTLLVTCIL	0	0	0	0	0	RTLLVTCIL	F11	0.522947	174.4	0.3575	<=SB
47	HLA-B*15:16	TSRSSALMW	TSRSSALMW	0	0	0	0	0	TSRSSALMW	F11	0.661715	38.9	0.0964	<=SB
19	HLA-B*15:16	RTLLVTCIL	RTLLVTCIL	0	0	0	0	0	RTLLVTCIL	F11	0.629307	55.2	0.169	<=SB
33	HLA-B*15:16	VTSMCQSQRW	VTMCQSQRW	0	2	1	0	0	VTSMCQSQRW	F11	0.59985	75.9	0.2483	<=SB
34	HLA-B*15:16	TSMCQSQRW	TSMCQSQRW	0	0	0	0	0	TSMCQSQRW	F11	0.595722	79.4	0.2614	<=SB
46	HLA-B*15:16	TTSRSSALMW	TSRSSALMW	0	1	1	0	0	TTSRSSALMW	F11	0.583893	90.2	0.3001	<=SB
19	HLA-B*15:16	RTLLVTCILY	RTLLVTCLY	0	7	1	0	0	RTLLVTCILY	F11	0.582516	91.6	0.3069	<=SB
7	HLA-B*15:07	VLKKHWNSAY	VLKKHNSAY	0	5	1	0	0	VLKKHWNSAY	F11	0.626223	57.1	0.1184	<=SB
14	HLA-B*51:07	SAYLGRTLLV	SAYLGTLLV	0	5	1	0	0	SAYLGRTLLV	F11	0.180646	7081.4	0.4833	<=SB
14	HLA-C*08:01	SAYLGRTLL	SAYLGRTLL	0	0	0	0	0	SAYLGRTLL	F11	0.471241	305.2	0.108	<=SB
28	HLA-B*73:01	YHRWIVTSM	YHRWIVTSM	0	0	0	0	0	YHRWIVTSM	F11	0.33739	1298.9	0.0952	<=SB
29	HLA-B*73:01	HRWIVTSMC	HRWIVTSMC	0	0	0	0	0	HRWIVTSMC	F11	0.3323	1372.5	0.0999	<=SB
40	HLA-B*73:01	QRWLTSTTS	QRWLTSTTS	0	0	0	0	0	QRWLTSTTS	F11	0.320793	1554.4	0.117	<=SB
29	HLA-B*73:01	HRWIVTSM	HRW-IVTSM	0	0	0	3	1	HRWIVTSM	F11	0.289246	2186.8	0.1935	<=SB
14	HLA-C*08:03	SAYLGRTLL	SAYLGRTLL	0	0	0	0	0	SAYLGRTLL	F11	0.471241	305.2	0.108	<=SB
28	HLA-B*15:10	YHRWIVTSM	YHRWIVTSM	0	0	0	0	0	YHRWIVTSM	F11	0.468075	315.9	0.0187	<=SB
21	HLA-A*74:01	LLVTCILYHR	LLVTCILYR	0	8	1	0	0	LLVTCILYHR	F11	0.447167	396	0.1819	<=SB
22	HLA-A*74:01	LVTCILYHR	LVTCILYHR	0	0	0	0	0	LVTCILYHR	F11	0.442283	417.5	0.1942	<=SB
14	HLA-B*07:04	SAYLGRTLL	SAYLGRTLL	0	0	0	0	0	SAYLGRTLL	F11	0.505876	209.8	0.3845	<=SB
18	HLA-B*27:07	GRTLLVTCIL	GRLLVTCIL	0	2	1	0	0	GRTLLVTCIL	F11	0.742752	16.2	0.1319	<=SB
18	HLA-B*27:07	GRTLLVTCI	GRTLLVTCI	0	0	0	0	0	GRTLLVTCI	F11	0.700043	25.7	0.2274	<=SB
29	HLA-B*27:07	HRWIVTSM	HRW-IVTSM	0	0	0	3	1	HRWIVTSM	F11	0.684553	30.4	0.2661	<=SB
28	HLA-B*39:24	YHRWIVTSM	YHRWIVTSM	0	0	0	0	0	YHRWIVTSM	F11	0.631486	53.9	0.0487	<=SB
29	HLA-B*39:24	HRWIVTSM	HR-WIVTSM	0	0	0	2	1	HRWIVTSM	F11	0.462974	333.8	0.3662	<=SB
34	HLA-B*57:02	TSMCQSQRW	TSMCQSQRW	0	0	0	0	0	TSMCQSQRW	F11	0.67668	33.1	0.0146	<=SB
47	HLA-B*57:02	TSRSSALMW	TSRSSALMW	0	0	0	0	0	TSRSSALMW	F11	0.643013	47.6	0.0283	<=SB
33	HLA-B*57:02	VTSMCQSQRW	VSMCQSQRW	0	1	1	0	0	VTSMCQSQRW	F11	0.611471	66.9	0.0441	<=SB
46	HLA-B*57:02	TTSRSSALMW	TTSRSSALW	0	8	1	0	0	TTSRSSALMW	F11	0.589326	85.1	0.0562	<=SB
45	HLA-B*57:02	STTSRSSALMW	STTSSALMW	0	3	2	0	0	STTSRSSALMW	F11	0.467993	316.1	0.2253	<=SB
32	HLA-B*57:02	IVTSMCQSQRW	ISMCQSQRW	0	1	2	0	0	IVTSMCQSQRW	F11	0.461139	340.5	0.2385	<=SB
23	HLA-B*57:02	VTCILYHRW	VTCILYHRW	0	0	0	0	0	VTCILYHRW	F11	0.447324	395.4	0.2687	<=SB
15	HLA-C*18:01	AYLGRTLLV	AYLGRTLLV	0	0	0	0	0	AYLGRTLLV	F11	0.17349	7651.5	0.1625	<=SB
28	HLA-C*18:01	YHRWIVTSM	YHRWIVTSM	0	0	0	0	0	YHRWIVTSM	F11	0.139165	11092.7	0.3902	<=SB
28	HLA-B*15:09	YHRWIVTSM	YHRWIVTSM	0	0	0	0	0	YHRWIVTSM	F11	0.473099	299.2	0.0207	<=SB
14	HLA-C*15:04	SAYLGRTLL	SAYLGRTLL	0	0	0	0	0	SAYLGRTLL	F11	0.572897	101.6	0.1701	<=SB
19	HLA-C*15:04	RTLLVTCIL	RTLLVTCIL	0	0	0	0	0	RTLLVTCIL	F11	0.523093	174.2	0.3189	<=SB
46	HLA-C*15:04	TTSRSSALM	TTSRSSALM	0	0	0	0	0	TTSRSSALM	F11	0.489797	249.7	0.4516	<=SB
14	HLA-C*15:06	SAYLGRTLL	SAYLGRTLL	0	0	0	0	0	SAYLGRTLL	F11	0.635367	51.7	0.0732	<=SB
19	HLA-C*15:06	RTLLVTCIL	RTLLVTCIL	0	0	0	0	0	RTLLVTCIL	F11	0.510466	199.7	0.3733	<=SB
14	HLA-C*15:06	SAYLGRTLLV	SAYGRTLLV	0	3	1	0	0	SAYLGRTLLV	F11	0.507703	205.7	0.3839	<=SB
21	HLA-A*74:03	LLVTCILYHR	LLVTCILYR	0	8	1	0	0	LLVTCILYHR	F11	0.447167	396	0.1819	<=SB
22	HLA-A*74:03	LVTCILYHR	LVTCILYHR	0	0	0	0	0	LVTCILYHR	F11	0.442283	417.5	0.1942	<=SB
28	HLA-C*14:03	YHRWIVTSM	YHRWIVTSM	0	0	0	0	0	YHRWIVTSM	F11	0.724107	19.8	0.0571	<=SB
27	HLA-C*14:03	LYHRWIVTSM	LYHRWVTSM	0	5	1	0	0	LYHRWIVTSM	F11	0.64767	45.2	0.1534	<=SB
15	HLA-C*14:03	AYLGRTLLV	AYLGRTLLV	0	0	0	0	0	AYLGRTLLV	F11	0.639198	49.6	0.1654	<=SB
14	HLA-C*14:03	SAYLGRTLL	SAYLGRTLL	0	0	0	0	0	SAYLGRTLL	F11	0.611214	67.1	0.2278	<=SB
19	HLA-A*01:03	RTLLVTCILY	RTLLVTCLY	0	7	1	0	0	RTLLVTCILY	F11	0.341228	1246.1	0.409	<=SB
15	HLA-A*24:07	AYLGRTLLV	AYLGRTLLV	0	0	0	0	0	AYLGRTLLV	F11	0.532004	158.2	0.1678	<=SB
14	HLA-A*24:07	SAYLGRTLLV	SYLGRTLLV	0	1	1	0	0	SAYLGRTLLV	F11	0.419176	536.1	0.4642	<=SB
46	HLA-A*25:02	TTSRSSALM	TTSRSSALM	0	0	0	0	0	TTSRSSALM	F11	0.248061	3414.6	0.3591	<=SB
19	HLA-A*80:01	RTLLVTCILY	RTLLVTCLY	0	7	1	0	0	RTLLVTCILY	F11	0.654727	41.9	0.0442	<=SB
20	HLA-A*80:01	TLLVTCILY	TLLVTCILY	0	0	0	0	0	TLLVTCILY	F11	0.561279	115.2	0.1338	<=SB
40	HLA-B*27:03	QRWLTSTTSR	QRWLTTTSR	0	5	1	0	0	QRWLTSTTSR	F11	0.299291	1961.6	0.3637	<=SB
18	HLA-B*27:03	GRTLLVTCIL	GRLLVTCIL	0	2	1	0	0	GRTLLVTCIL	F11	0.298547	1977.5	0.3669	<=SB
19	HLA-A*01:02	RTLLVTCILY	RTLLVTCLY	0	7	1	0	0	RTLLVTCILY	F11	0.388142	750.1	0.3197	<=SB
28	HLA-B*07:10	YHRWIVTSM	YHRWIVTSM	0	0	0	0	0	YHRWIVTSM	F11	0.423306	512.7	0.0311	<=SB
14	HLA-B*07:10	SAYLGRTLL	SAYLGRTLL	0	0	0	0	0	SAYLGRTLL	F11	0.320758	1555	0.1621	<=SB
39	HLA-B*07:10	SQRWLTSTT	SQRWLTSTT	0	0	0	0	0	SQRWLTSTT	F11	0.257808	3072.8	0.4887	<=SB
28	HLA-B*39:31	YHRWIVTSM	YHRWIVTSM	0	0	0	0	0	YHRWIVTSM	F11	0.491072	246.3	0.087	<=SB
29	HLA-B*39:31	HRWIVTSM	HR-WIVTSM	0	0	0	2	1	HRWIVTSM	F11	0.370979	903.1	0.3807	<=SB
18	HLA-B*27:09	GRTLLVTCIL	GRLLVTCIL	0	2	1	0	0	GRTLLVTCIL	F11	0.701254	25.3	0.1363	<=SB
18	HLA-B*27:09	GRTLLVTCI	GRTLLVTCI	0	0	0	0	0	GRTLLVTCI	F11	0.657677	40.6	0.2188	<=SB
29	HLA-B*27:09	HRWIVTSM	HRW-IVTSM	0	0	0	3	1	HRWIVTSM	F11	0.636332	51.2	0.2706	<=SB
18	HLA-B*27:14	GRTLLVTCI	GRTLLVTCI	0	0	0	0	0	GRTLLVTCI	F11	0.395176	695.1	0.3711	<=SB
29	HLA-B*27:14	HRWIVTSM	HRW-IVTSM	0	0	0	3	1	HRWIVTSM	F11	0.392658	714.3	0.3816	<=SB
29	HLA-B*27:14	HRWIVTSMC	HRWIVTSMC	0	0	0	0	0	HRWIVTSMC	F11	0.390316	732.6	0.3913	<=SB
18	HLA-B*27:14	GRTLLVTCIL	GRLLVTCIL	0	2	1	0	0	GRTLLVTCIL	F11	0.388796	744.8	0.3976	<=SB
22	HLA-A*33:05	LVTCILYHR	LVTCILYHR	0	0	0	0	0	LVTCILYHR	F11	0.709535	23.2	0.0574	<=SB
21	HLA-A*33:05	LLVTCILYHR	LVTCILYHR	0	1	1	0	0	LLVTCILYHR	F11	0.560882	115.7	0.3079	<=SB
11	HLA-A*33:05	HWNSAYLGR	HWNSAYLGR	0	0	0	0	0	HWNSAYLGR	F11	0.538134	148	0.3814	<=SB
28	HLA-B*39:05	YHRWIVTSM	YHRWIVTSM	0	0	0	0	0	YHRWIVTSM	F11	0.527616	165.9	0.0408	<=SB
7	HLA-B*15:39	VLKKHWNSAY	VLKKHNSAY	0	5	1	0	0	VLKKHWNSAY	F11	0.634342	52.3	0.3992	<=SB
19	HLA-A*36:01	RTLLVTCILY	RTLLVTCLY	0	7	1	0	0	RTLLVTCILY	F11	0.523693	173	0.1408	<=SB
7	HLA-B*08:09	VLKKHWNSA	VLKKHWNSA	0	0	0	0	0	VLKKHWNSA	F11	0.483449	267.5	0.0587	<=SB
25	HLA-B*08:09	CILYHRWIV	CILYHRWIV	0	0	0	0	0	CILYHRWIV	F11	0.359661	1020.8	0.3706	<=SB
26	HLA-B*08:09	ILYHRWIV	ILY-HRWIV	0	0	0	3	1	ILYHRWIV	F11	0.355692	1065.6	0.3922	<=SB
34	HLA-B*58:02	TSMCQSQRW	TSMCQSQRW	0	0	0	0	0	TSMCQSQRW	F11	0.355191	1071.4	0.0653	<=SB
47	HLA-B*58:02	TSRSSALMW	TSRSSALMW	0	0	0	0	0	TSRSSALMW	F11	0.351943	1109.7	0.0686	<=SB
33	HLA-B*58:02	VTSMCQSQRW	VSMCQSQRW	0	1	1	0	0	VTSMCQSQRW	F11	0.349727	1136.6	0.0707	<=SB
23	HLA-B*58:02	VTCILYHRW	VTCILYHRW	0	0	0	0	0	VTCILYHRW	F11	0.338078	1289.3	0.0812	<=SB
46	HLA-B*58:02	TTSRSSALMW	TTSRSSALW	0	8	1	0	0	TTSRSSALMW	F11	0.306904	1806.5	0.1112	<=SB
32	HLA-B*58:02	IVTSMCQSQRW	ISMCQSQRW	0	1	2	0	0	IVTSMCQSQRW	F11	0.230839	4114	0.299	<=SB
22	HLA-B*58:02	LVTCILYHRW	LTCILYHRW	0	1	1	0	0	LVTCILYHRW	F11	0.230199	4142.6	0.3015	<=SB
19	HLA-B*58:02	RTLLVTCILY	RTLLVTCLY	0	7	1	0	0	RTLLVTCILY	F11	0.214197	4925.7	0.3663	<=SB
45	HLA-B*58:02	STTSRSSALMW	SSRSSALMW	0	1	2	0	0	STTSRSSALMW	F11	0.213628	4956.1	0.3686	<=SB
19	HLA-B*58:02	RTLLVTCIL	RTLLVTCIL	0	0	0	0	0	RTLLVTCIL	F11	0.212984	4990.7	0.3712	<=SB
14	HLA-C*15:11	SAYLGRTLL	SAYLGRTLL	0	0	0	0	0	SAYLGRTLL	F11	0.525472	169.7	0.1598	<=SB
19	HLA-C*15:11	RTLLVTCIL	RTLLVTCIL	0	0	0	0	0	RTLLVTCIL	F11	0.46062	342.4	0.34	<=SB
14	HLA-C*15:11	SAYLGRTLLV	SAYGRTLLV	0	3	1	0	0	SAYLGRTLLV	F11	0.428079	486.9	0.4645	<=SB
19	HLA-A*32:04	RTLLVTCILY	RTLLVTCLY	0	7	1	0	0	RTLLVTCILY	F11	0.501514	220	0.1438	<=SB
29	HLA-B*27:12	HRWIVTSM	HRW-IVTSM	0	0	0	3	1	HRWIVTSM	F11	0.620485	60.7	0.1345	<=SB
18	HLA-B*27:12	GRTLLVTCIL	GRLLVTCIL	0	2	1	0	0	GRTLLVTCIL	F11	0.619606	61.3	0.136	<=SB
18	HLA-B*27:12	GRTLLVTCI	GRTLLVTCI	0	0	0	0	0	GRTLLVTCI	F11	0.57809	96.1	0.2326	<=SB
22	HLA-A*68:03	LVTCILYHR	LVTCILYHR	0	0	0	0	0	LVTCILYHR	F11	0.777364	11.1	0.036	<=SB
21	HLA-A*68:03	LLVTCILYHR	LVTCILYHR	0	1	1	0	0	LLVTCILYHR	F11	0.661329	39	0.2084	<=SB
33	HLA-A*68:03	VTSMCQSQR	VTSMCQSQR	0	0	0	0	0	VTSMCQSQR	F11	0.603668	72.8	0.375	<=SB
14	HLA-B*81:01	SAYLGRTLL	SAYLGRTLL	0	0	0	0	0	SAYLGRTLL	F11	0.39346	708.1	0.2406	<=SB
14	HLA-B*07:09	SAYLGRTLL	SAYLGRTLL	0	0	0	0	0	SAYLGRTLL	F11	0.466111	322.6	0.4958	<=SB
18	HLA-B*27:08	GRTLLVTCIL	GRLLVTCIL	0	2	1	0	0	GRTLLVTCIL	F11	0.606886	70.3	0.156	<=SB
29	HLA-B*27:08	HRWIVTSM	HRW-IVTSM	0	0	0	3	1	HRWIVTSM	F11	0.597037	78.3	0.1761	<=SB
18	HLA-B*27:08	GRTLLVTCI	GRTLLVTCI	0	0	0	0	0	GRTLLVTCI	F11	0.545211	137.1	0.2893	<=SB
29	HLA-B*27:10	HRWIVTSM	HRW-IVTSM	0	0	0	3	1	HRWIVTSM	F11	0.386436	764	0.3615	<=SB
40	HLA-B*27:10	QRWLTSTTSR	QRWLTTTSR	0	5	1	0	0	QRWLTSTTSR	F11	0.370165	911.1	0.4314	<=SB
22	HLA-A*34:01	LVTCILYHR	LVTCILYHR	0	0	0	0	0	LVTCILYHR	F11	0.44839	390.8	0.2968	<=SB
14	HLA-C*17:03	SAYLGRTLL	SAYLGRTLL	0	0	0	0	0	SAYLGRTLL	F11	0.347962	1158.5	0.3522	<=SB
6	HLA-A*26:05	EVLKKHWNSAY	EVKHWNSAY	0	2	2	0	0	EVLKKHWNSAY	F11	0.466515	321.2	0.1329	<=SB
46	HLA-A*26:05	TTSRSSALM	TTSRSSALM	0	0	0	0	0	TTSRSSALM	F11	0.370925	903.7	0.2941	<=SB
14	HLA-C*02:10	SAYLGRTLL	SAYLGRTLL	0	0	0	0	0	SAYLGRTLL	F11	0.432313	465.1	0.3188	<=SB
28	HLA-C*06:17	YHRWIVTSM	YHRWIVTSM	0	0	0	0	0	YHRWIVTSM	F11	0.509195	202.4	0.0734	<=SB
14	HLA-C*06:17	SAYLGRTLL	SAYLGRTLL	0	0	0	0	0	SAYLGRTLL	F11	0.350722	1124.4	0.3639	<=SB
29	HLA-C*06:17	HRWIVTSM	HR-WIVTSM	0	0	0	2	1	HRWIVTSM	F11	0.345278	1192.7	0.3837	<=SB
18	HLA-C*06:17	GRTLLVTCI	GRTLLVTCI	0	0	0	0	0	GRTLLVTCI	F11	0.319543	1575.6	0.4998	<=SB
28	HLA-C*07:18	YHRWIVTSM	YHRWIVTSM	0	0	0	0	0	YHRWIVTSM	F11	0.489612	250.2	0.091	<=SB
14	HLA-C*07:18	SAYLGRTLL	SAYLGRTLL	0	0	0	0	0	SAYLGRTLL	F11	0.379125	826.9	0.2833	<=SB
29	HLA-C*07:18	HRWIVTSM	HR-WIVTSM	0	0	0	2	1	HRWIVTSM	F11	0.355266	1070.5	0.3601	<=SB
20	HLA-A*29:10	TLLVTCILY	TLLVTCILY	0	0	0	0	0	TLLVTCILY	F11	0.657689	40.6	0.1983	<=SB
19	HLA-A*29:10	RTLLVTCILY	RTLLVTCLY	0	7	1	0	0	RTLLVTCILY	F11	0.607908	69.6	0.3143	<=SB
14	HLA-C*12:05	SAYLGRTLL	SAYLGRTLL	0	0	0	0	0	SAYLGRTLL	F11	0.638584	49.9	0.0608	<=SB
14	HLA-C*12:05	SAYLGRTLLV	SAYGRTLLV	0	3	1	0	0	SAYLGRTLLV	F11	0.497519	229.7	0.4017	<=SB
7	HLA-B*15:02	VLKKHWNSAY	VLKKHNSAY	0	5	1	0	0	VLKKHWNSAY	F11	0.491987	243.9	0.4032	<=SB
14	HLA-C*02:09	SAYLGRTLL	SAYLGRTLL	0	0	0	0	0	SAYLGRTLL	F11	0.432313	465.1	0.3188	<=SB
28	HLA-C*07:19	YHRWIVTSM	YHRWIVTSM	0	0	0	0	0	YHRWIVTSM	F11	0.545909	136.1	0.0658	<=SB
14	HLA-C*07:19	SAYLGRTLL	SAYLGRTLL	0	0	0	0	0	SAYLGRTLL	F11	0.439679	429.5	0.2312	<=SB
15	HLA-C*07:19	AYLGRTLLV	AYLGRTLLV	0	0	0	0	0	AYLGRTLLV	F11	0.399341	664.5	0.3695	<=SB
28	HLA-C*07:27	YHRWIVTSM	YHRWIVTSM	0	0	0	0	0	YHRWIVTSM	F11	0.552719	126.4	0.0429	<=SB
14	HLA-C*07:27	SAYLGRTLL	SAYLGRTLL	0	0	0	0	0	SAYLGRTLL	F11	0.372404	889.3	0.3086	<=SB
29	HLA-C*07:27	HRWIVTSM	HR-WIVTSM	0	0	0	2	1	HRWIVTSM	F11	0.351501	1115	0.3908	<=SB
15	HLA-C*07:27	AYLGRTLLV	AYLGRTLLV	0	0	0	0	0	AYLGRTLLV	F11	0.339663	1267.4	0.4494	<=SB
27	HLA-C*07:27	LYHRWIVTSM	LYHRWVTSM	0	5	1	0	0	LYHRWIVTSM	F11	0.331837	1379.4	0.49	<=SB
7	HLA-B*15:33	VLKKHWNSAY	VLKKHNSAY	0	5	1	0	0	VLKKHWNSAY	F11	0.648662	44.8	0.2218	<=SB
28	HLA-B*38:02	YHRWIVTSM	YHRWIVTSM	0	0	0	0	0	YHRWIVTSM	F11	0.412467	576.5	0.1098	<=SB
28	HLA-C*07:10	YHRWIVTSM	YHRWIVTSM	0	0	0	0	0	YHRWIVTSM	F11	0.601366	74.7	0.0315	<=SB
15	HLA-C*07:10	AYLGRTLLV	AYLGRTLLV	0	0	0	0	0	AYLGRTLLV	F11	0.419591	533.7	0.3044	<=SB
14	HLA-C*07:10	SAYLGRTLL	SAYLGRTLL	0	0	0	0	0	SAYLGRTLL	F11	0.417285	547.2	0.3141	<=SB
27	HLA-C*07:10	LYHRWIVTSM	LYHRWITSM	0	6	1	0	0	LYHRWIVTSM	F11	0.405923	618.8	0.3621	<=SB
28	HLA-B*14:03	YHRWIVTSM	YHRWIVTSM	0	0	0	0	0	YHRWIVTSM	F11	0.451396	378.3	0.0165	<=SB
14	HLA-B*14:03	SAYLGRTLL	SAYLGRTLL	0	0	0	0	0	SAYLGRTLL	F11	0.358092	1038.3	0.0697	<=SB
45	HLA-B*14:03	STTSRSSAL	STTSRSSAL	0	0	0	0	0	STTSRSSAL	F11	0.321899	1535.9	0.1392	<=SB
13	HLA-B*14:03	NSAYLGRTL	NSAYLGRTL	0	0	0	0	0	NSAYLGRTL	F11	0.286707	2247.7	0.2633	<=SB
14	HLA-C*12:04	SAYLGRTLL	SAYLGRTLL	0	0	0	0	0	SAYLGRTLL	F11	0.644296	46.9	0.0644	<=SB
14	HLA-C*12:04	SAYLGRTLLV	SAYGRTLLV	0	3	1	0	0	SAYLGRTLLV	F11	0.51979	180.5	0.3359	<=SB
7	HLA-B*15:12	VLKKHWNSAY	VLKKHNSAY	0	5	1	0	0	VLKKHWNSAY	F11	0.500372	222.7	0.172	<=SB
28	HLA-C*07:22	YHRWIVTSM	YHRWIVTSM	0	0	0	0	0	YHRWIVTSM	F11	0.404495	628.4	0.0609	<=SB
14	HLA-C*07:22	SAYLGRTLL	SAYLGRTLL	0	0	0	0	0	SAYLGRTLL	F11	0.273064	2605.3	0.3475	<=SB
29	HLA-C*07:22	HRWIVTSM	HR-WIVTSM	0	0	0	2	1	HRWIVTSM	F11	0.25809	3063.5	0.4256	<=SB
28	HLA-C*12:16	YHRWIVTSM	YHRWIVTSM	0	0	0	0	0	YHRWIVTSM	F11	0.508002	205.1	0.0127	<=SB
29	HLA-C*12:16	HRWIVTSM	HR-WIVTSM	0	0	0	2	1	HRWIVTSM	F11	0.299331	1960.8	0.2625	<=SB
27	HLA-C*12:16	LYHRWIVTSM	YHRWIVTSM	1	0	0	0	0	YHRWIVTSM	F11	0.297268	2005	0.2721	<=SB
14	HLA-C*12:16	SAYLGRTLL	SAYLGRTLL	0	0	0	0	0	SAYLGRTLL	F11	0.287647	2225	0.3175	<=SB
14	HLA-C*15:09	SAYLGRTLL	SAYLGRTLL	0	0	0	0	0	SAYLGRTLL	F11	0.572897	101.6	0.1701	<=SB
19	HLA-C*15:09	RTLLVTCIL	RTLLVTCIL	0	0	0	0	0	RTLLVTCIL	F11	0.523093	174.2	0.3189	<=SB
46	HLA-C*15:09	TTSRSSALM	TTSRSSALM	0	0	0	0	0	TTSRSSALM	F11	0.489797	249.7	0.4516	<=SB
14	HLA-B*07:06	SAYLGRTLL	SAYLGRTLL	0	0	0	0	0	SAYLGRTLL	F11	0.534323	154.2	0.4571	<=SB
19	HLA-A*01:06	RTLLVTCILY	RTLLVTCLY	0	7	1	0	0	RTLLVTCILY	F11	0.549588	130.8	0.0801	<=SB
116	HLA-A*02:01	IMMSWMPPL	IMMSWMPPL	0	0	0	0	0	IMMSWMPPL	F12	0.924074	2.3	0.0068	<=SB
115	HLA-A*02:01	SIMMSWMPPL	SMMSWMPPL	0	1	1	0	0	SIMMSWMPPL	F12	0.809366	7.9	0.0806	<=SB
116	HLA-A*02:01	IMMSWMPPLA	IMMSWMPPA	0	8	1	0	0	IMMSWMPPLA	F12	0.792339	9.5	0.1095	<=SB
163	HLA-A*02:01	VLSGCHLAV	VLSGCHLAV	0	0	0	0	0	VLSGCHLAV	F12	0.703231	24.8	0.3399	<=SB
153	HLA-A*02:01	FTPLSAHPVPV	FLSAHPVPV	0	1	2	0	0	FTPLSAHPVPV	F12	0.691485	28.2	0.3809	<=SB
117	HLA-A*02:01	MMSWMPPLA	MMSWMPPLA	0	0	0	0	0	MMSWMPPLA	F12	0.683412	30.7	0.4113	<=SB
171	HLA-C*07:01	VRTSMLTLL	VRTSMLTLL	0	0	0	0	0	VRTSMLTLL	F12	0.562816	113.3	0.0442	<=SB
72	HLA-C*07:01	WRTSAMPSAM	WRSAMPSAM	0	2	1	0	0	WRTSAMPSAM	F12	0.389815	736.6	0.2571	<=SB
8	HLA-C*07:01	RRGYPRLKTF	RRYPRLKTF	0	2	1	0	0	RRGYPRLKTF	F12	0.361982	995.5	0.3364	<=SB
75	HLA-C*07:01	SAMPSAMGV	SAMPSAMGV	0	0	0	0	0	SAMPSAMGV	F12	0.34159	1241.2	0.4113	<=SB
54	HLA-C*07:01	RRASVPCRPM	RRASVPCRM	0	8	1	0	0	RRASVPCRPM	F12	0.330291	1402.6	0.4649	<=SB
171	HLA-C*07:02	VRTSMLTLL	VRTSMLTLL	0	0	0	0	0	VRTSMLTLL	F12	0.556209	121.7	0.0657	<=SB
116	HLA-C*07:02	IMMSWMPPL	IMMSWMPPL	0	0	0	0	0	IMMSWMPPL	F12	0.422047	519.7	0.3435	<=SB
8	HLA-C*07:02	RRGYPRLKTF	RRYPRLKTF	0	2	1	0	0	RRGYPRLKTF	F12	0.421599	522.3	0.3452	<=SB
9	HLA-C*07:02	RGYPRLKTF	RGYPRLKTF	0	0	0	0	0	RGYPRLKTF	F12	0.419802	532.5	0.3523	<=SB
68	HLA-B*07:02	RPGPWRTSAM	RPGPWRSAM	0	6	1	0	0	RPGPWRTSAM	F12	0.882369	3.6	0.0071	<=SB
77	HLA-B*07:02	MPSAMGVAL	MPSAMGVAL	0	0	0	0	0	MPSAMGVAL	F12	0.85709	4.7	0.0086	<=SB
11	HLA-B*07:02	YPRLKTFGVPL	YPRTFGVPL	0	3	2	0	0	YPRLKTFGVPL	F12	0.807757	8	0.0154	<=SB
35	HLA-B*07:02	APTPPSTPM	APTPPSTPM	0	0	0	0	0	APTPPSTPM	F12	0.796687	9	0.0191	<=SB
68	HLA-B*07:02	RPGPWRTSA	RPGPWRTSA	0	0	0	0	0	RPGPWRTSA	F12	0.792777	9.4	0.0215	<=SB
76	HLA-B*07:02	AMPSAMGVAL	APSAMGVAL	0	1	1	0	0	AMPSAMGVAL	F12	0.77056	12	0.0337	<=SB
142	HLA-B*07:02	HPARAPTAV	HPARAPTAV	0	0	0	0	0	HPARAPTAV	F12	0.754362	14.3	0.0442	<=SB
11	HLA-B*07:02	YPRLKTFGV	YPRLKTFGV	0	0	0	0	0	YPRLKTFGV	F12	0.702777	24.9	0.0904	<=SB
34	HLA-B*07:02	MAPTPPSTPM	MPTPPSTPM	0	1	1	0	0	MAPTPPSTPM	F12	0.693666	27.5	0.1009	<=SB
70	HLA-B*07:02	GPWRTSAM	GPW-RTSAM	0	0	0	3	1	GPWRTSAM	F12	0.686484	29.7	0.1075	<=SB
146	HLA-B*07:02	APTAVPAFTPL	APTAAFTPL	0	4	2	0	0	APTAVPAFTPL	F12	0.663481	38.1	0.1323	<=SB
133	HLA-B*07:02	SPAPTLCPA	SPAPTLCPA	0	0	0	0	0	SPAPTLCPA	F12	0.644904	46.6	0.1637	<=SB
75	HLA-B*07:02	SAMPSAMGVAL	SPSAMGVAL	0	1	2	0	0	SAMPSAMGVAL	F12	0.627678	56.2	0.1891	<=SB
77	HLA-B*07:02	MPSAMGVALP	MPSAMGVAL	0	0	0	0	0	MPSAMGVAL	F12	0.622783	59.2	0.1959	<=SB
141	HLA-B*07:02	AHPARAPTAV	APARAPTAV	0	1	1	0	0	AHPARAPTAV	F12	0.619105	61.6	0.2015	<=SB
35	HLA-B*07:02	APTPPSTPMI	APTPPSTPI	0	8	1	0	0	APTPPSTPMI	F12	0.611786	66.7	0.216	<=SB
170	HLA-B*07:02	AVRTSMLTL	AVRTSMLTL	0	0	0	0	0	AVRTSMLTL	F12	0.604282	72.4	0.2308	<=SB
61	HLA-B*07:02	RPMIGSARPG	RPMIGSAPG	0	7	1	0	0	RPMIGSARPG	F12	0.571294	103.4	0.3038	<=SB
58	HLA-B*07:02	VPCRPMIGSA	VPRPMIGSA	0	2	1	0	0	VPCRPMIGSA	F12	0.553636	125.2	0.3478	<=SB
94	HLA-B*07:02	SPPATGGRM	SPPATGGRM	0	0	0	0	0	SPPATGGRM	F12	0.550156	130	0.3565	<=SB
161	HLA-B*07:02	VPVLSGCHL	VPVLSGCHL	0	0	0	0	0	VPVLSGCHL	F12	0.546231	135.6	0.3663	<=SB
150	HLA-B*07:02	VPAFTPLSA	VPAFTPLSA	0	0	0	0	0	VPAFTPLSA	F12	0.54269	140.9	0.3751	<=SB
154	HLA-B*07:02	TPLSAHPVPV	TPLSAHVPV	0	6	1	0	0	TPLSAHPVPV	F12	0.537839	148.5	0.3872	<=SB
67	HLA-B*07:02	ARPGPWRTSAM	RPGPWRSAM	1	6	1	0	0	RPGPWRTSAM	F12	0.53477	153.5	0.3948	<=SB
67	HLA-B*07:02	ARPGPWRTSA	APGPWRTSA	0	1	1	0	0	ARPGPWRTSA	F12	0.523632	173.2	0.429	<=SB
109	HLA-B*07:02	APPGSQSIM	APPGSQSIM	0	0	0	0	0	APPGSQSIM	F12	0.522621	175.1	0.4323	<=SB
55	HLA-B*07:02	RASVPCRPM	RASVPCRPM	0	0	0	0	0	RASVPCRPM	F12	0.517872	184.3	0.4475	<=SB
19	HLA-B*07:02	VPLGSILCL	VPLGSILCL	0	0	0	0	0	VPLGSILCL	F12	0.511815	196.8	0.467	<=SB
168	HLA-B*08:01	HLAVRTSM	HLAVRT-SM	0	0	0	6	1	HLAVRTSM	F12	0.710773	22.9	0.0388	<=SB
11	HLA-B*08:01	YPRLKTFGV	YPRLKTFGV	0	0	0	0	0	YPRLKTFGV	F12	0.697518	26.4	0.0447	<=SB
11	HLA-B*08:01	YPRLKTFGVPL	YPRLKTFPL	0	7	2	0	0	YPRLKTFGVPL	F12	0.697414	26.4	0.0448	<=SB
168	HLA-B*08:01	HLAVRTSML	HLAVRTSML	0	0	0	0	0	HLAVRTSML	F12	0.684053	30.5	0.051	<=SB
6	HLA-B*08:01	NLRRGYPRL	NLRRGYPRL	0	0	0	0	0	NLRRGYPRL	F12	0.528039	165.1	0.2919	<=SB
68	HLA-B*08:01	RPGPWRTSAM	RPGWRTSAM	0	3	1	0	0	RPGPWRTSAM	F12	0.494354	237.7	0.4148	<=SB
13	HLA-B*08:01	RLKTFGVPL	RLKTFGVPL	0	0	0	0	0	RLKTFGVPL	F12	0.485298	262.2	0.4504	<=SB
167	HLA-B*08:01	CHLAVRTSML	CLAVRTSML	0	1	1	0	0	CHLAVRTSML	F12	0.482335	270.7	0.462	<=SB
169	HLA-B*08:01	LAVRTSML	LA-VRTSML	0	0	0	2	1	LAVRTSML	F12	0.476608	288	0.4845	<=SB
116	HLA-C*04:01	IMMSWMPPL	IMMSWMPPL	0	0	0	0	0	IMMSWMPPL	F12	0.179221	7191.4	0.4225	<=SB
171	HLA-C*06:02	VRTSMLTLL	VRTSMLTLL	0	0	0	0	0	VRTSMLTLL	F12	0.57515	99.2	0.0343	<=SB
8	HLA-C*06:02	RRGYPRLKTF	RRYPRLKTF	0	2	1	0	0	RRGYPRLKTF	F12	0.411193	584.5	0.1938	<=SB
72	HLA-C*06:02	WRTSAMPSAM	WRSAMPSAM	0	2	1	0	0	WRTSAMPSAM	F12	0.357474	1045.2	0.3392	<=SB
9	HLA-C*06:02	RGYPRLKTF	RGYPRLKTF	0	0	0	0	0	RGYPRLKTF	F12	0.349269	1142.3	0.3692	<=SB
7	HLA-C*06:02	LRRGYPRLKTF	LRYPRLKTF	0	2	2	0	0	LRRGYPRLKTF	F12	0.341722	1239.4	0.3967	<=SB
75	HLA-C*06:02	SAMPSAMGV	SAMPSAMGV	0	0	0	0	0	SAMPSAMGV	F12	0.324401	1494.9	0.477	<=SB
156	HLA-C*05:01	LSAHPVPVL	LSAHPVPVL	0	0	0	0	0	LSAHPVPVL	F12	0.359078	1027.2	0.3516	<=SB
73	HLA-C*05:01	RTSAMPSAM	RTSAMPSAM	0	0	0	0	0	RTSAMPSAM	F12	0.350283	1129.8	0.3773	<=SB
148	HLA-C*03:04	TAVPAFTPL	TAVPAFTPL	0	0	0	0	0	TAVPAFTPL	F12	0.878463	3.7	0.0095	<=SB
17	HLA-C*03:04	FGVPLGSIL	FGVPLGSIL	0	0	0	0	0	FGVPLGSIL	F12	0.773238	11.6	0.0407	<=SB
75	HLA-C*03:04	SAMPSAMGV	SAMPSAMGV	0	0	0	0	0	SAMPSAMGV	F12	0.755717	14.1	0.0548	<=SB
173	HLA-C*03:04	TSMLTLLPM	TSMLTLLPM	0	0	0	0	0	TSMLTLLPM	F12	0.744668	15.8	0.0649	<=SB
156	HLA-C*03:04	LSAHPVPVL	LSAHPVPVL	0	0	0	0	0	LSAHPVPVL	F12	0.721964	20.3	0.0866	<=SB
116	HLA-C*03:04	IMMSWMPPL	IMMSWMPPL	0	0	0	0	0	IMMSWMPPL	F12	0.704018	24.6	0.108	<=SB
34	HLA-C*03:04	MAPTPPSTPM	MATPPSTPM	0	2	1	0	0	MAPTPPSTPM	F12	0.647533	45.3	0.1946	<=SB
73	HLA-C*03:04	RTSAMPSAM	RTSAMPSAM	0	0	0	0	0	RTSAMPSAM	F12	0.63456	52.1	0.2192	<=SB
77	HLA-C*03:04	MPSAMGVAL	MPSAMGVAL	0	0	0	0	0	MPSAMGVAL	F12	0.604368	72.3	0.2887	<=SB
55	HLA-C*03:04	RASVPCRPM	RASVPCRPM	0	0	0	0	0	RASVPCRPM	F12	0.560189	116.6	0.3984	<=SB
75	HLA-C*03:04	SAMPSAMGVAL	SAMPSGVAL	0	5	2	0	0	SAMPSAMGVAL	F12	0.559276	117.7	0.4008	<=SB
145	HLA-C*03:04	RAPTAVPAF	RAPTAVPAF	0	0	0	0	0	RAPTAVPAF	F12	0.551801	127.7	0.4235	<=SB
40	HLA-A*11:01	STPMIISTTR	STMIISTTR	0	2	1	0	0	STPMIISTTR	F12	0.632135	53.5	0.3303	<=SB
116	HLA-B*15:01	IMMSWMPPL	IMMSWMPPL	0	0	0	0	0	IMMSWMPPL	F12	0.620653	60.6	0.3233	<=SB
77	HLA-B*35:01	MPSAMGVAL	MPSAMGVAL	0	0	0	0	0	MPSAMGVAL	F12	0.880402	3.6	0.0102	<=SB
34	HLA-B*35:01	MAPTPPSTPM	MPTPPSTPM	0	1	1	0	0	MAPTPPSTPM	F12	0.698297	26.2	0.1043	<=SB
76	HLA-B*35:01	AMPSAMGVAL	MPSAMGVAL	1	0	0	0	0	MPSAMGVAL	F12	0.621086	60.3	0.2239	<=SB
35	HLA-B*35:01	APTPPSTPM	APTPPSTPM	0	0	0	0	0	APTPPSTPM	F12	0.612498	66.2	0.2379	<=SB
148	HLA-B*35:01	TAVPAFTPL	TAVPAFTPL	0	0	0	0	0	TAVPAFTPL	F12	0.58945	84.9	0.2848	<=SB
173	HLA-B*35:01	TSMLTLLPM	TSMLTLLPM	0	0	0	0	0	TSMLTLLPM	F12	0.561166	115.4	0.3499	<=SB
142	HLA-B*35:01	HPARAPTAV	HPARAPTAV	0	0	0	0	0	HPARAPTAV	F12	0.5567	121.1	0.3603	<=SB
77	HLA-B*35:01	MPSAMGVALP	MPSAMGVAL	0	0	0	0	0	MPSAMGVAL	F12	0.547867	133.2	0.3809	<=SB
148	HLA-C*03:03	TAVPAFTPL	TAVPAFTPL	0	0	0	0	0	TAVPAFTPL	F12	0.878463	3.7	0.0095	<=SB
17	HLA-C*03:03	FGVPLGSIL	FGVPLGSIL	0	0	0	0	0	FGVPLGSIL	F12	0.773238	11.6	0.0407	<=SB
75	HLA-C*03:03	SAMPSAMGV	SAMPSAMGV	0	0	0	0	0	SAMPSAMGV	F12	0.755717	14.1	0.0548	<=SB
173	HLA-C*03:03	TSMLTLLPM	TSMLTLLPM	0	0	0	0	0	TSMLTLLPM	F12	0.744668	15.8	0.0649	<=SB
156	HLA-C*03:03	LSAHPVPVL	LSAHPVPVL	0	0	0	0	0	LSAHPVPVL	F12	0.721964	20.3	0.0866	<=SB
116	HLA-C*03:03	IMMSWMPPL	IMMSWMPPL	0	0	0	0	0	IMMSWMPPL	F12	0.704018	24.6	0.108	<=SB
34	HLA-C*03:03	MAPTPPSTPM	MATPPSTPM	0	2	1	0	0	MAPTPPSTPM	F12	0.647533	45.3	0.1946	<=SB
73	HLA-C*03:03	RTSAMPSAM	RTSAMPSAM	0	0	0	0	0	RTSAMPSAM	F12	0.63456	52.1	0.2192	<=SB
77	HLA-C*03:03	MPSAMGVAL	MPSAMGVAL	0	0	0	0	0	MPSAMGVAL	F12	0.604368	72.3	0.2887	<=SB
55	HLA-C*03:03	RASVPCRPM	RASVPCRPM	0	0	0	0	0	RASVPCRPM	F12	0.560189	116.6	0.3984	<=SB
75	HLA-C*03:03	SAMPSAMGVAL	SAMPSGVAL	0	5	2	0	0	SAMPSAMGVAL	F12	0.559276	117.7	0.4008	<=SB
145	HLA-C*03:03	RAPTAVPAF	RAPTAVPAF	0	0	0	0	0	RAPTAVPAF	F12	0.551801	127.7	0.4235	<=SB
75	HLA-C*12:03	SAMPSAMGV	SAMPSAMGV	0	0	0	0	0	SAMPSAMGV	F12	0.751791	14.7	0.0464	<=SB
148	HLA-C*12:03	TAVPAFTPL	TAVPAFTPL	0	0	0	0	0	TAVPAFTPL	F12	0.720215	20.6	0.073	<=SB
17	HLA-C*12:03	FGVPLGSIL	FGVPLGSIL	0	0	0	0	0	FGVPLGSIL	F12	0.677342	32.8	0.1349	<=SB
173	HLA-C*12:03	TSMLTLLPM	TSMLTLLPM	0	0	0	0	0	TSMLTLLPM	F12	0.66036	39.4	0.1695	<=SB
73	HLA-C*12:03	RTSAMPSAM	RTSAMPSAM	0	0	0	0	0	RTSAMPSAM	F12	0.655449	41.6	0.1794	<=SB
116	HLA-C*12:03	IMMSWMPPL	IMMSWMPPL	0	0	0	0	0	IMMSWMPPL	F12	0.63029	54.6	0.245	<=SB
156	HLA-C*12:03	LSAHPVPVL	LSAHPVPVL	0	0	0	0	0	LSAHPVPVL	F12	0.620913	60.4	0.2817	<=SB
9	HLA-C*12:03	RGYPRLKTF	RGYPRLKTF	0	0	0	0	0	RGYPRLKTF	F12	0.605189	71.6	0.3369	<=SB
145	HLA-C*12:03	RAPTAVPAF	RAPTAVPAF	0	0	0	0	0	RAPTAVPAF	F12	0.563256	112.8	0.4967	<=SB
37	HLA-B*51:01	TPPSTPMII	TPPSTPMII	0	0	0	0	0	TPPSTPMII	F12	0.336874	1306.2	0.2243	<=SB
75	HLA-B*51:01	SAMPSAMGV	SAMPSAMGV	0	0	0	0	0	SAMPSAMGV	F12	0.335977	1318.9	0.2265	<=SB
11	HLA-B*51:01	YPRLKTFGV	YPRLKTFGV	0	0	0	0	0	YPRLKTFGV	F12	0.332889	1363.8	0.2343	<=SB
77	HLA-B*51:01	MPSAMGVAL	MPSAMGVAL	0	0	0	0	0	MPSAMGVAL	F12	0.328861	1424.5	0.2444	<=SB
37	HLA-B*51:01	TPPSTPMI	TP-PSTPMI	0	0	0	2	1	TPPSTPMI	F12	0.289034	2191.8	0.3867	<=SB
154	HLA-B*51:01	TPLSAHPVPV	TPLSAHPVV	0	8	1	0	0	TPLSAHPVPV	F12	0.269489	2708	0.4726	<=SB
130	HLA-B*51:01	CPCSPAPTL	CPCSPAPTL	0	0	0	0	0	CPCSPAPTL	F12	0.26568	2821.9	0.4895	<=SB
73	HLA-C*02:02	RTSAMPSAM	RTSAMPSAM	0	0	0	0	0	RTSAMPSAM	F12	0.581923	92.2	0.035	<=SB
75	HLA-C*02:02	SAMPSAMGV	SAMPSAMGV	0	0	0	0	0	SAMPSAMGV	F12	0.512873	194.5	0.1065	<=SB
17	HLA-C*02:02	FGVPLGSIL	FGVPLGSIL	0	0	0	0	0	FGVPLGSIL	F12	0.448537	390.2	0.2539	<=SB
156	HLA-C*02:02	LSAHPVPVL	LSAHPVPVL	0	0	0	0	0	LSAHPVPVL	F12	0.437737	438.6	0.2943	<=SB
116	HLA-C*02:02	IMMSWMPPL	IMMSWMPPL	0	0	0	0	0	IMMSWMPPL	F12	0.434006	456.7	0.3106	<=SB
173	HLA-C*02:02	TSMLTLLPM	TSMLTLLPM	0	0	0	0	0	TSMLTLLPM	F12	0.433259	460.4	0.3142	<=SB
172	HLA-C*02:02	RTSMLTLLPM	RTSMLTLLM	0	8	1	0	0	RTSMLTLLPM	F12	0.429173	481.2	0.3339	<=SB
26	HLA-C*02:02	CLAGSLSTM	CLAGSLSTM	0	0	0	0	0	CLAGSLSTM	F12	0.405306	622.9	0.4545	<=SB
153	HLA-C*02:02	FTPLSAHPV	FTPLSAHPV	0	0	0	0	0	FTPLSAHPV	F12	0.404854	626	0.4569	<=SB
148	HLA-C*02:02	TAVPAFTPL	TAVPAFTPL	0	0	0	0	0	TAVPAFTPL	F12	0.402163	644.5	0.4713	<=SB
73	HLA-C*08:02	RTSAMPSAM	RTSAMPSAM	0	0	0	0	0	RTSAMPSAM	F12	0.308947	1767	0.1913	<=SB
156	HLA-C*08:02	LSAHPVPVL	LSAHPVPVL	0	0	0	0	0	LSAHPVPVL	F12	0.308914	1767.6	0.1914	<=SB
77	HLA-C*08:02	MPSAMGVAL	MPSAMGVAL	0	0	0	0	0	MPSAMGVAL	F12	0.305847	1827.3	0.1987	<=SB
75	HLA-C*08:02	SAMPSAMGV	SAMPSAMGV	0	0	0	0	0	SAMPSAMGV	F12	0.292989	2100	0.2317	<=SB
17	HLA-C*08:02	FGVPLGSIL	FGVPLGSIL	0	0	0	0	0	FGVPLGSIL	F12	0.272911	2609.6	0.2931	<=SB
148	HLA-C*08:02	TAVPAFTPL	TAVPAFTPL	0	0	0	0	0	TAVPAFTPL	F12	0.271779	2641.7	0.2968	<=SB
116	HLA-C*08:02	IMMSWMPPL	IMMSWMPPL	0	0	0	0	0	IMMSWMPPL	F12	0.258901	3036.7	0.3523	<=SB
173	HLA-C*08:02	TSMLTLLPM	TSMLTLLPM	0	0	0	0	0	TSMLTLLPM	F12	0.258261	3057.8	0.3551	<=SB
153	HLA-C*08:02	FTPLSAHPV	FTPLSAHPV	0	0	0	0	0	FTPLSAHPV	F12	0.237838	3814	0.4526	<=SB
54	HLA-B*27:05	RRASVPCRPM	RRASVCRPM	0	5	1	0	0	RRASVPCRPM	F12	0.6395	49.4	0.1513	<=SB
170	HLA-B*27:05	AVRTSMLTLL	ARTSMLTLL	0	1	1	0	0	AVRTSMLTLL	F12	0.62922	55.2	0.1803	<=SB
171	HLA-B*27:05	VRTSMLTLL	VRTSMLTLL	0	0	0	0	0	VRTSMLTLL	F12	0.627684	56.2	0.1837	<=SB
8	HLA-B*27:05	RRGYPRLKTF	RRYPRLKTF	0	2	1	0	0	RRGYPRLKTF	F12	0.62736	56.4	0.1844	<=SB
72	HLA-B*27:05	WRTSAMPSAM	WRTSAMPSM	0	8	1	0	0	WRTSAMPSAM	F12	0.604544	72.1	0.2399	<=SB
144	HLA-B*27:05	ARAPTAVPAF	ARATAVPAF	0	3	1	0	0	ARAPTAVPAF	F12	0.559945	116.9	0.388	<=SB
112	HLA-B*57:01	GSQSIMMSW	GSQSIMMSW	0	0	0	0	0	GSQSIMMSW	F12	0.783586	10.4	0.0125	<=SB
111	HLA-B*57:01	PGSQSIMMSW	GSQSIMMSW	1	0	0	0	0	GSQSIMMSW	F12	0.615473	64.1	0.1681	<=SB
172	HLA-B*57:01	RTSMLTLLPM	RTSMLTLLM	0	8	1	0	0	RTSMLTLLPM	F12	0.559799	117.1	0.2567	<=SB
112	HLA-B*57:01	GSQSIMMSWM	GSQSIMMSW	0	0	0	0	0	GSQSIMMSW	F12	0.549767	130.5	0.2784	<=SB
15	HLA-B*57:01	KTFGVPLGSI	KTFGVPLSI	0	7	1	0	0	KTFGVPLGSI	F12	0.532608	157.1	0.3196	<=SB
116	HLA-A*32:01	IMMSWMPPL	IMMSWMPPL	0	0	0	0	0	IMMSWMPPL	F12	0.808682	7.9	0.0104	<=SB
15	HLA-A*32:01	KTFGVPLGSI	KTFGVPLSI	0	7	1	0	0	KTFGVPLGSI	F12	0.64063	48.8	0.0867	<=SB
115	HLA-A*32:01	SIMMSWMPPL	SMMSWMPPL	0	1	1	0	0	SIMMSWMPPL	F12	0.596954	78.3	0.145	<=SB
13	HLA-A*32:01	RLKTFGVPL	RLKTFGVPL	0	0	0	0	0	RLKTFGVPL	F12	0.585886	88.3	0.1596	<=SB
112	HLA-A*32:01	GSQSIMMSW	GSQSIMMSW	0	0	0	0	0	GSQSIMMSW	F12	0.557896	119.5	0.2039	<=SB
172	HLA-A*32:01	RTSMLTLLPM	RTMLTLLPM	0	2	1	0	0	RTSMLTLLPM	F12	0.529148	163.1	0.291	<=SB
73	HLA-A*32:01	RTSAMPSAM	RTSAMPSAM	0	0	0	0	0	RTSAMPSAM	F12	0.474698	294	0.4885	<=SB
116	HLA-C*01:02	IMMSWMPPL	IMMSWMPPL	0	0	0	0	0	IMMSWMPPL	F12	0.377831	838.6	0.0324	<=SB
145	HLA-C*01:02	RAPTAVPAF	RAPTAVPAF	0	0	0	0	0	RAPTAVPAF	F12	0.369097	921.7	0.0368	<=SB
148	HLA-C*01:02	TAVPAFTPL	TAVPAFTPL	0	0	0	0	0	TAVPAFTPL	F12	0.343141	1220.6	0.0585	<=SB
156	HLA-C*01:02	LSAHPVPVL	LSAHPVPVL	0	0	0	0	0	LSAHPVPVL	F12	0.340602	1254.6	0.062	<=SB
75	HLA-C*01:02	SAMPSAMGV	SAMPSAMGV	0	0	0	0	0	SAMPSAMGV	F12	0.285442	2278.7	0.1921	<=SB
73	HLA-C*01:02	RTSAMPSAM	RTSAMPSAM	0	0	0	0	0	RTSAMPSAM	F12	0.284585	2299.9	0.1943	<=SB
153	HLA-C*01:02	FTPLSAHPV	FTPLSAHPV	0	0	0	0	0	FTPLSAHPV	F12	0.282876	2342.8	0.1989	<=SB
170	HLA-C*01:02	AVRTSMLTL	AVRTSMLTL	0	0	0	0	0	AVRTSMLTL	F12	0.265582	2824.9	0.2735	<=SB
173	HLA-C*01:02	TSMLTLLPM	TSMLTLLPM	0	0	0	0	0	TSMLTLLPM	F12	0.264412	2860.9	0.2787	<=SB
77	HLA-C*01:02	MPSAMGVAL	MPSAMGVAL	0	0	0	0	0	MPSAMGVAL	F12	0.254299	3191.7	0.3317	<=SB
17	HLA-C*01:02	FGVPLGSIL	FGVPLGSIL	0	0	0	0	0	FGVPLGSIL	F12	0.247141	3448.8	0.3752	<=SB
34	HLA-C*01:02	MAPTPPSTPM	MAPPPSTPM	0	3	1	0	0	MAPTPPSTPM	F12	0.240316	3713.1	0.4203	<=SB
76	HLA-C*01:02	AMPSAMGVAL	AMPSAGVAL	0	5	1	0	0	AMPSAMGVAL	F12	0.231549	4082.5	0.4851	<=SB
13	HLA-C*01:02	RLKTFGVPL	RLKTFGVPL	0	0	0	0	0	RLKTFGVPL	F12	0.229804	4160.3	0.498	<=SB
26	HLA-A*26:01	CLAGSLSTM	CLAGSLSTM	0	0	0	0	0	CLAGSLSTM	F12	0.334905	1334.3	0.4444	<=SB
173	HLA-A*26:01	TSMLTLLPM	TSMLTLLPM	0	0	0	0	0	TSMLTLLPM	F12	0.324333	1496	0.486	<=SB
173	HLA-C*16:01	TSMLTLLPM	TSMLTLLPM	0	0	0	0	0	TSMLTLLPM	F12	0.73331	17.9	0.0375	<=SB
148	HLA-C*16:01	TAVPAFTPL	TAVPAFTPL	0	0	0	0	0	TAVPAFTPL	F12	0.725724	19.4	0.0421	<=SB
116	HLA-C*16:01	IMMSWMPPL	IMMSWMPPL	0	0	0	0	0	IMMSWMPPL	F12	0.721421	20.4	0.0452	<=SB
75	HLA-C*16:01	SAMPSAMGV	SAMPSAMGV	0	0	0	0	0	SAMPSAMGV	F12	0.717054	21.4	0.0483	<=SB
73	HLA-C*16:01	RTSAMPSAM	RTSAMPSAM	0	0	0	0	0	RTSAMPSAM	F12	0.693388	27.6	0.071	<=SB
156	HLA-C*16:01	LSAHPVPVL	LSAHPVPVL	0	0	0	0	0	LSAHPVPVL	F12	0.666807	36.8	0.1073	<=SB
9	HLA-C*16:01	RGYPRLKTF	RGYPRLKTF	0	0	0	0	0	RGYPRLKTF	F12	0.648786	44.7	0.1376	<=SB
145	HLA-C*16:01	RAPTAVPAF	RAPTAVPAF	0	0	0	0	0	RAPTAVPAF	F12	0.648192	45	0.1386	<=SB
55	HLA-C*16:01	RASVPCRPM	RASVPCRPM	0	0	0	0	0	RASVPCRPM	F12	0.629175	55.3	0.1828	<=SB
17	HLA-C*16:01	FGVPLGSIL	FGVPLGSIL	0	0	0	0	0	FGVPLGSIL	F12	0.592686	82	0.2871	<=SB
170	HLA-C*16:01	AVRTSMLTL	AVRTSMLTL	0	0	0	0	0	AVRTSMLTL	F12	0.586604	87.6	0.3063	<=SB
40	HLA-A*68:01	STPMIISTTR	STMIISTTR	0	2	1	0	0	STPMIISTTR	F12	0.770659	12	0.1307	<=SB
116	HLA-B*14:02	IMMSWMPPL	IMMSWMPPL	0	0	0	0	0	IMMSWMPPL	F12	0.390834	728.5	0.0604	<=SB
167	HLA-B*14:02	CHLAVRTSM	CHLAVRTSM	0	0	0	0	0	CHLAVRTSM	F12	0.363202	982.4	0.087	<=SB
[truncated: 5,450 more rows]

## Sheet: EastAsian frameshift prediction
Pos	HLA	Peptide	Core	Of	Gp	Gl	Ip	Il	Icore	Identity	Score	Aff(nM)	%Rank	BindLevel
12	HLA-C*01:02	SSPRRSPAL	SSPRRSPAL	0	0	0	0	0	SSPRRSPAL	F01	0.383381	789.7	0.0296	<=SB
20	HLA-C*07:02	LRARGGTTI	LRARGGTTI	0	0	0	0	0	LRARGGTTI	F01	0.426324	496.2	0.3267	<=SB
20	HLA-C*06:02	LRARGGTTI	LRARGGTTI	0	0	0	0	0	LRARGGTTI	F01	0.466459	321.4	0.1103	<=SB
13	HLA-B*07:02	SPRRSPAL	SPR-RSPAL	0	0	0	3	1	SPRRSPAL	F01	0.784121	10.3	0.0274	<=SB
13	HLA-B*07:02	SPRRSPALRA	SPRSPALRA	0	2	1	0	0	SPRRSPALRA	F01	0.523788	172.9	0.4285	<=SB
20	HLA-C*07:01	LRARGGTTI	LRARGGTTI	0	0	0	0	0	LRARGGTTI	F01	0.473654	297.4	0.1078	<=SB
13	HLA-B*07:05	SPRRSPAL	SPR-RSPAL	0	0	0	3	1	SPRRSPAL	F01	0.789612	9.7	0.0238	<=SB
13	HLA-B*07:05	SPRRSPALRA	SPRSPALRA	0	2	1	0	0	SPRRSPALRA	F01	0.541279	143.1	0.4348	<=SB
20	HLA-B*39:01	LRARGGTTI	LRARGGTTI	0	0	0	0	0	LRARGGTTI	F01	0.459679	345.9	0.3586	<=SB
20	HLA-C*07:04	LRARGGTTI	LRARGGTTI	0	0	0	0	0	LRARGGTTI	F01	0.252412	3257.6	0.1317	<=SB
12	HLA-C*07:04	SSPRRSPAL	SSPRRSPAL	0	0	0	0	0	SSPRRSPAL	F01	0.190085	6393.9	0.483	<=SB
20	HLA-B*27:04	LRARGGTTI	LRARGGTTI	0	0	0	0	0	LRARGGTTI	F01	0.391528	723.1	0.2736	<=SB
15	HLA-B*27:05	RRSPALRAR	RRSPALRAR	0	0	0	0	0	RRSPALRAR	F01	0.577156	97	0.3233	<=SB
8	HLA-A*68:01	TTTTSSPRR	TTTTSSPRR	0	0	0	0	0	TTTTSSPRR	F01	0.688577	29.1	0.3565	<=SB
13	HLA-B*08:01	SPRRSPAL	SPR-RSPAL	0	0	0	3	1	SPRRSPAL	F01	0.604979	71.8	0.1236	<=SB
12	HLA-B*14:01	SSPRRSPAL	SSPRRSPAL	0	0	0	0	0	SSPRRSPAL	F01	0.256027	3132.6	0.4796	<=SB
1	HLA-B*50:01	MENSHPPTT	MENSHPPTT	0	0	0	0	0	MENSHPPTT	F01	0.498576	227.1	0.1716	<=SB
20	HLA-B*27:06	LRARGGTTI	LRARGGTTI	0	0	0	0	0	LRARGGTTI	F01	0.672948	34.4	0.0886	<=SB
13	HLA-B*55:01	SPRRSPALRA	SPRSPALRA	0	2	1	0	0	SPRRSPALRA	F01	0.416881	549.6	0.2171	<=SB
12	HLA-C*01:03	SSPRRSPAL	SSPRRSPAL	0	0	0	0	0	SSPRRSPAL	F01	0.258036	3065.3	0.0248	<=SB
1	HLA-B*45:01	MENSHPPTT	MENSHPPTT	0	0	0	0	0	MENSHPPTT	F01	0.49123	245.9	0.2447	<=SB
12	HLA-B*14:02	SSPRRSPAL	SSPRRSPAL	0	0	0	0	0	SSPRRSPAL	F01	0.256027	3132.6	0.4796	<=SB
13	HLA-B*55:04	SPRRSPAL	SPR-RSPAL	0	0	0	3	1	SPRRSPAL	F01	0.597213	78.1	0.4008	<=SB
13	HLA-B*81:01	SPRRSPAL	SPR-RSPAL	0	0	0	3	1	SPRRSPAL	F01	0.379862	820.4	0.275	<=SB
12	HLA-C*16:01	SSPRRSPAL	SSPRRSPAL	0	0	0	0	0	SSPRRSPAL	F01	0.557312	120.3	0.4093	<=SB
20	HLA-B*15:10	LRARGGTTI	LRARGGTTI	0	0	0	0	0	LRARGGTTI	F01	0.250498	3325.7	0.263	<=SB
20	HLA-B*39:15	LRARGGTTI	LRARGGTTI	0	0	0	0	0	LRARGGTTI	F01	0.447464	394.8	0.2981	<=SB
20	HLA-B*39:04	LRARGGTTI	LRARGGTTI	0	0	0	0	0	LRARGGTTI	F01	0.459679	345.9	0.3586	<=SB
20	HLA-B*39:06	LRARGGTTI	LRARGGTTI	0	0	0	0	0	LRARGGTTI	F01	0.365643	956.8	0.4024	<=SB
13	HLA-B*42:01	SPRRSPAL	SPR-RSPAL	0	0	0	3	1	SPRRSPAL	F01	0.732888	18	0.0774	<=SB
12	HLA-C*01:06	SSPRRSPAL	SSPRRSPAL	0	0	0	0	0	SSPRRSPAL	F01	0.286632	2249.5	0.08	<=SB
20	HLA-B*27:20	LRARGGTTI	LRARGGTTI	0	0	0	0	0	LRARGGTTI	F01	0.784706	10.3	0.0769	<=SB
12	HLA-C*03:17	SSPRRSPAL	SSPRRSPAL	0	0	0	0	0	SSPRRSPAL	F01	0.551807	127.7	0.2725	<=SB
20	HLA-C*07:17	LRARGGTTI	LRARGGTTI	0	0	0	0	0	LRARGGTTI	F01	0.408022	604.9	0.4551	<=SB
12	HLA-C*01:08	SSPRRSPAL	SSPRRSPAL	0	0	0	0	0	SSPRRSPAL	F01	0.383381	789.7	0.0296	<=SB
20	HLA-C*07:06	LRARGGTTI	LRARGGTTI	0	0	0	0	0	LRARGGTTI	F01	0.473654	297.4	0.1078	<=SB
20	HLA-B*27:15	LRARGGTTI	LRARGGTTI	0	0	0	0	0	LRARGGTTI	F01	0.403894	632.5	0.281	<=SB
20	HLA-B*27:24	LRARGGTTI	LRARGGTTI	0	0	0	0	0	LRARGGTTI	F01	0.674105	34	0.103	<=SB
20	HLA-B*15:09	LRARGGTTI	LRARGGTTI	0	0	0	0	0	LRARGGTTI	F01	0.244205	3560.1	0.312	<=SB
12	HLA-C*07:29	SSPRRSPAL	SSPRRSPAL	0	0	0	0	0	SSPRRSPAL	F01	0.338715	1280.4	0.2606	<=SB
20	HLA-C*07:29	LRARGGTTI	LRARGGTTI	0	0	0	0	0	LRARGGTTI	F01	0.308479	1776	0.397	<=SB
20	HLA-C*07:56	LRARGGTTI	LRARGGTTI	0	0	0	0	0	LRARGGTTI	F01	0.426324	496.2	0.3267	<=SB
20	HLA-C*07:43	LRARGGTTI	LRARGGTTI	0	0	0	0	0	LRARGGTTI	F01	0.430928	472.1	0.1522	<=SB
20	HLA-C*07:08	LRARGGTTI	LRARGGTTI	0	0	0	0	0	LRARGGTTI	F01	0.340965	1249.6	0.2157	<=SB
20	HLA-C*07:27	LRARGGTTI	LRARGGTTI	0	0	0	0	0	LRARGGTTI	F01	0.459173	347.8	0.1344	<=SB
8	HLA-A*68:24	TTTTSSPRR	TTTTSSPRR	0	0	0	0	0	TTTTSSPRR	F01	0.688577	29.1	0.3565	<=SB
20	HLA-C*06:06	LRARGGTTI	LRARGGTTI	0	0	0	0	0	LRARGGTTI	F01	0.452208	375	0.1566	<=SB
13	HLA-B*07:18	SPRRSPAL	SPR-RSPAL	0	0	0	3	1	SPRRSPAL	F01	0.598183	77.3	0.0801	<=SB
13	HLA-B*42:02	SPRRSPAL	SPR-RSPAL	0	0	0	3	1	SPRRSPAL	F01	0.549039	131.5	0.0696	<=SB
1	HLA-B*50:04	MENSHPPTT	MENSHPPTT	0	0	0	0	0	MENSHPPTT	F01	0.498576	227.1	0.1716	<=SB
12	HLA-C*01:18	SSPRRSPAL	SSPRRSPAL	0	0	0	0	0	SSPRRSPAL	F01	0.433907	457.1	0.0258	<=SB
20	HLA-C*06:09	LRARGGTTI	LRARGGTTI	0	0	0	0	0	LRARGGTTI	F01	0.242837	3613.2	0.1923	<=SB
12	HLA-C*06:09	SSPRRSPAL	SSPRRSPAL	0	0	0	0	0	SSPRRSPAL	F01	0.220177	4617.1	0.2973	<=SB
20	HLA-C*06:27	LRARGGTTI	LRARGGTTI	0	0	0	0	0	LRARGGTTI	F01	0.466459	321.4	0.1103	<=SB
20	HLA-C*07:19	LRARGGTTI	LRARGGTTI	0	0	0	0	0	LRARGGTTI	F01	0.44247	416.7	0.2235	<=SB
1	HLA-B*50:02	MENSHPPTT	MENSHPPTT	0	0	0	0	0	MENSHPPTT	F01	0.409918	592.6	0.2049	<=SB
20	HLA-C*07:10	LRARGGTTI	LRARGGTTI	0	0	0	0	0	LRARGGTTI	F01	0.401871	646.5	0.3792	<=SB
13	HLA-B*07:31	SPRRSPAL	SPR-RSPAL	0	0	0	3	1	SPRRSPAL	F01	0.810504	7.8	0.0231	<=SB
20	HLA-C*07:15	LRARGGTTI	LRARGGTTI	0	0	0	0	0	LRARGGTTI	F01	0.438553	434.7	0.2589	<=SB
20	HLA-B*38:04	LRARGGTTI	LRARGGTTI	0	0	0	0	0	LRARGGTTI	F01	0.350045	1132.7	0.496	<=SB
32	HLA-A*24:02	FFPITPPVW	FFPITPPVW	0	0	0	0	0	FFPITPPVW	F03	0.573857	100.6	0.213	<=SB
31	HLA-A*24:02	RFFPITPPVW	RFFPITPVW	0	6	1	0	0	RFFPITPPVW	F03	0.564418	111.4	0.23	<=SB
27	HLA-A*24:02	TQLARFFPI	TQLARFFPI	0	0	0	0	0	TQLARFFPI	F03	0.478469	282.3	0.4633	<=SB
35	HLA-C*01:02	ITPPVWHIL	ITPPVWHIL	0	0	0	0	0	ITPPVWHIL	F03	0.377267	843.7	0.0326	<=SB
11	HLA-C*01:02	VPPSPPLAL	VPPSPPLAL	0	0	0	0	0	VPPSPPLAL	F03	0.313505	1682	0.1154	<=SB
17	HLA-C*01:02	LALGPRMQL	LALGPRMQL	0	0	0	0	0	LALGPRMQL	F03	0.279516	2429.6	0.2128	<=SB
9	HLA-C*01:02	RGVPPSPPL	RGVPPSPPL	0	0	0	0	0	RGVPPSPPL	F03	0.265876	2816	0.2723	<=SB
31	HLA-C*07:02	RFFPITPPV	RFFPITPPV	0	0	0	0	0	RFFPITPPV	F03	0.462026	337.2	0.2235	<=SB
27	HLA-A*02:01	TQLARFFPI	TQLARFFPI	0	0	0	0	0	TQLARFFPI	F03	0.739981	16.7	0.2116	<=SB
17	HLA-C*03:04	LALGPRMQL	LALGPRMQL	0	0	0	0	0	LALGPRMQL	F03	0.717825	21.2	0.0907	<=SB
9	HLA-C*03:04	RGVPPSPPL	RGVPPSPPL	0	0	0	0	0	RGVPPSPPL	F03	0.593437	81.4	0.3158	<=SB
17	HLA-C*08:01	LALGPRMQL	LALGPRMQL	0	0	0	0	0	LALGPRMQL	F03	0.403532	635	0.2157	<=SB
9	HLA-C*08:01	RGVPPSPPL	RGVPPSPPL	0	0	0	0	0	RGVPPSPPL	F03	0.347068	1169.8	0.3921	<=SB
17	HLA-C*03:03	LALGPRMQL	LALGPRMQL	0	0	0	0	0	LALGPRMQL	F03	0.717825	21.2	0.0907	<=SB
9	HLA-C*03:03	RGVPPSPPL	RGVPPSPPL	0	0	0	0	0	RGVPPSPPL	F03	0.593437	81.4	0.3158	<=SB
33	HLA-B*51:01	FPITPPVWHI	FPIPPVWHI	0	3	1	0	0	FPITPPVWHI	F03	0.487444	256.1	0.0382	<=SB
33	HLA-B*51:01	FPITPPVWHIL	FPIPVWHIL	0	3	2	0	0	FPITPPVWHIL	F03	0.304095	1862.2	0.3224	<=SB
33	HLA-B*51:01	FPITPPVW	FPI-TPPVW	0	0	0	3	1	FPITPPVW	F03	0.284561	2300.5	0.406	<=SB
17	HLA-C*03:02	LALGPRMQL	LALGPRMQL	0	0	0	0	0	LALGPRMQL	F03	0.64255	47.8	0.2326	<=SB
27	HLA-A*02:07	TQLARFFPI	TQLARFFPI	0	0	0	0	0	TQLARFFPI	F03	0.360298	1013.8	0.1938	<=SB
27	HLA-A*02:06	TQLARFFPI	TQLARFFPI	0	0	0	0	0	TQLARFFPI	F03	0.884528	3.5	0.0102	<=SB
26	HLA-A*02:06	CTQLARFFPI	CQLARFFPI	0	1	1	0	0	CTQLARFFPI	F03	0.66501	37.5	0.4787	<=SB
31	HLA-C*14:02	RFFPITPPV	RFFPITPPV	0	0	0	0	0	RFFPITPPV	F03	0.724361	19.7	0.0569	<=SB
32	HLA-C*04:01	FFPITPPVW	FFPITPPVW	0	0	0	0	0	FFPITPPVW	F03	0.202717	5577.1	0.2801	<=SB
31	HLA-C*04:01	RFFPITPPV	RFFPITPPV	0	0	0	0	0	RFFPITPPV	F03	0.169681	7973.4	0.4974	<=SB
23	HLA-B*15:01	MQLCTQLARF	MQLCTQLAF	0	8	1	0	0	MQLCTQLARF	F03	0.774547	11.5	0.0238	<=SB
23	HLA-B*15:01	MQLCTQLARFF	MQLCTQLAF	0	8	2	0	0	MQLCTQLARFF	F03	0.60186	74.3	0.398	<=SB
23	HLA-B*15:02	MQLCTQLARF	MQLCTQLAF	0	8	1	0	0	MQLCTQLARF	F03	0.59279	81.9	0.1389	<=SB
33	HLA-B*35:01	FPITPPVWH	FPITPPVWH	0	0	0	0	0	FPITPPVWH	F03	0.574284	100.1	0.3194	<=SB
22	HLA-A*31:01	RMQLCTQLAR	RMQCTQLAR	0	3	1	0	0	RMQLCTQLAR	F03	0.795278	9.2	0.0403	<=SB
23	HLA-A*31:01	MQLCTQLAR	MQLCTQLAR	0	0	0	0	0	MQLCTQLAR	F03	0.646141	46	0.3804	<=SB
27	HLA-B*13:01	TQLARFFPI	TQLARFFPI	0	0	0	0	0	TQLARFFPI	F03	0.667849	36.4	0.0091	<=SB
23	HLA-B*13:01	MQLCTQLARF	MQLCTQLAF	0	8	1	0	0	MQLCTQLARF	F03	0.519524	181	0.1075	<=SB
23	HLA-B*13:01	MQLCTQLARFF	MQLCTQLAF	0	8	2	0	0	MQLCTQLARFF	F03	0.424083	508.4	0.3922	<=SB
33	HLA-B*54:01	FPITPPVWHI	FPIPPVWHI	0	3	1	0	0	FPITPPVWHI	F03	0.532928	156.6	0.208	<=SB
27	HLA-B*52:01	TQLARFFPI	TQLARFFPI	0	0	0	0	0	TQLARFFPI	F03	0.449306	387	0.0096	<=SB
26	HLA-B*52:01	CTQLARFFPI	CQLARFFPI	0	1	1	0	0	CTQLARFFPI	F03	0.289172	2188.6	0.171	<=SB
23	HLA-B*52:01	MQLCTQLARF	MQLCTQLRF	0	7	1	0	0	MQLCTQLARF	F03	0.265812	2817.9	0.2536	<=SB
27	HLA-B*40:02	TQLARFFPI	TQLARFFPI	0	0	0	0	0	TQLARFFPI	F03	0.634094	52.4	0.2239	<=SB
27	HLA-B*40:06	TQLARFFPI	TQLARFFPI	0	0	0	0	0	TQLARFFPI	F03	0.415648	557	0.3989	<=SB
17	HLA-C*15:02	LALGPRMQL	LALGPRMQL	0	0	0	0	0	LALGPRMQL	F03	0.510232	200.2	0.2188	<=SB
27	HLA-B*38:02	TQLARFFPI	TQLARFFPI	0	0	0	0	0	TQLARFFPI	F03	0.439406	430.7	0.0686	<=SB
23	HLA-B*38:02	MQLCTQLARF	MQLCTQLAF	0	8	1	0	0	MQLCTQLARF	F03	0.297912	1991.1	0.4491	<=SB
20	HLA-B*07:02	GPRMQLCTQL	GPRMQLTQL	0	6	1	0	0	GPRMQLCTQL	F03	0.68232	31.1	0.1113	<=SB
11	HLA-B*07:02	VPPSPPLAL	VPPSPPLAL	0	0	0	0	0	VPPSPPLAL	F03	0.593106	81.7	0.2534	<=SB
3	HLA-B*07:02	HPQRKRRGV	HPQRKRRGV	0	0	0	0	0	HPQRKRRGV	F03	0.580318	93.8	0.2828	<=SB
14	HLA-B*07:02	SPPLALGPRM	SPPLALGPM	0	8	1	0	0	SPPLALGPRM	F03	0.556776	121	0.34	<=SB
31	HLA-C*14:03	RFFPITPPV	RFFPITPPV	0	0	0	0	0	RFFPITPPV	F03	0.724361	19.7	0.0569	<=SB
27	HLA-B*13:02	TQLARFFPI	TQLARFFPI	0	0	0	0	0	TQLARFFPI	F03	0.555846	122.2	0.0089	<=SB
26	HLA-B*13:02	CTQLARFFPI	CQLARFFPI	0	1	1	0	0	CTQLARFFPI	F03	0.403223	637.1	0.1251	<=SB
23	HLA-B*13:02	MQLCTQLARF	MQLCTQLRF	0	7	1	0	0	MQLCTQLARF	F03	0.318746	1589.3	0.496	<=SB
31	HLA-A*30:01	RFFPITPPV	RFFPITPPV	0	0	0	0	0	RFFPITPPV	F03	0.653191	42.6	0.2233	<=SB
33	HLA-B*55:02	FPITPPVWHI	FPIPPVWHI	0	3	1	0	0	FPITPPVWHI	F03	0.498657	226.9	0.3074	<=SB
27	HLA-B*48:01	TQLARFFPI	TQLARFFPI	0	0	0	0	0	TQLARFFPI	F03	0.531812	158.5	0.0129	<=SB
23	HLA-B*48:01	MQLCTQLARF	MQLCTQLAF	0	8	1	0	0	MQLCTQLARF	F03	0.258436	3052	0.3571	<=SB
20	HLA-B*07:05	GPRMQLCTQL	GPRMQLTQL	0	6	1	0	0	GPRMQLCTQL	F03	0.687431	29.4	0.1196	<=SB
11	HLA-B*07:05	VPPSPPLAL	VPPSPPLAL	0	0	0	0	0	VPPSPPLAL	F03	0.614951	64.5	0.2411	<=SB
3	HLA-B*07:05	HPQRKRRGV	HPQRKRRGV	0	0	0	0	0	HPQRKRRGV	F03	0.585952	88.2	0.3166	<=SB
14	HLA-B*07:05	SPPLALGPRM	SPPLALGPM	0	8	1	0	0	SPPLALGPRM	F03	0.568124	107	0.3605	<=SB
27	HLA-B*39:01	TQLARFFPI	TQLARFFPI	0	0	0	0	0	TQLARFFPI	F03	0.639024	49.7	0.0507	<=SB
22	HLA-A*03:01	RMQLCTQLAR	RMLCTQLAR	0	2	1	0	0	RMQLCTQLAR	F03	0.553943	124.7	0.4398	<=SB
17	HLA-C*15:05	LALGPRMQL	LALGPRMQL	0	0	0	0	0	LALGPRMQL	F03	0.459833	345.3	0.2256	<=SB
35	HLA-C*15:05	ITPPVWHIL	ITPPVWHIL	0	0	0	0	0	ITPPVWHIL	F03	0.420756	527	0.353	<=SB
17	HLA-C*12:03	LALGPRMQL	LALGPRMQL	0	0	0	0	0	LALGPRMQL	F03	0.621847	59.8	0.2778	<=SB
35	HLA-C*04:03	ITPPVWHIL	ITPPVWHIL	0	0	0	0	0	ITPPVWHIL	F03	0.245327	3517.1	0.3321	<=SB
23	HLA-B*15:18	MQLCTQLARF	MQLCTQLAF	0	8	1	0	0	MQLCTQLARF	F03	0.504855	212.2	0.0593	<=SB
23	HLA-B*15:18	MQLCTQLARFF	MQLCTQLAF	0	8	2	0	0	MQLCTQLARFF	F03	0.357836	1041.1	0.3632	<=SB
40	HLA-B*15:18	WHILGPQRH	WHILGPQRH	0	0	0	0	0	WHILGPQRH	F03	0.323959	1502.1	0.4998	<=SB
23	HLA-B*15:25	MQLCTQLARF	MQLCTQLAF	0	8	1	0	0	MQLCTQLARF	F03	0.777451	11.1	0.0384	<=SB
23	HLA-B*15:25	MQLCTQLARFF	MQLCTQLAF	0	8	2	0	0	MQLCTQLARFF	F03	0.632808	53.1	0.379	<=SB
27	HLA-B*37:01	TQLARFFPI	TQLARFFPI	0	0	0	0	0	TQLARFFPI	F03	0.583011	91.1	0.0089	<=SB
31	HLA-C*07:04	RFFPITPPV	RFFPITPPV	0	0	0	0	0	RFFPITPPV	F03	0.208547	5236.2	0.3299	<=SB
27	HLA-C*07:04	TQLARFFPI	TQLARFFPI	0	0	0	0	0	TQLARFFPI	F03	0.194611	6088.3	0.4373	<=SB
20	HLA-B*27:04	GPRMQLCTQL	GRMQLCTQL	0	1	1	0	0	GPRMQLCTQL	F03	0.470933	306.2	0.1244	<=SB
30	HLA-B*27:04	ARFFPITPPV	ARFFITPPV	0	4	1	0	0	ARFFPITPPV	F03	0.419193	536	0.2016	<=SB
8	HLA-B*27:04	RRGVPPSPPL	RRVPPSPPL	0	2	1	0	0	RRGVPPSPPL	F03	0.409772	593.6	0.2241	<=SB
27	HLA-B*27:04	TQLARFFPI	TQLARFFPI	0	0	0	0	0	TQLARFFPI	F03	0.348867	1147.2	0.4239	<=SB
33	HLA-B*35:03	FPITPPVWHIL	FPIPVWHIL	0	3	2	0	0	FPITPPVWHIL	F03	0.404729	626.8	0.1022	<=SB
11	HLA-B*35:03	VPPSPPLAL	VPPSPPLAL	0	0	0	0	0	VPPSPPLAL	F03	0.368582	926.9	0.141	<=SB
33	HLA-B*35:03	FPITPPVWHI	FPIPPVWHI	0	3	1	0	0	FPITPPVWHI	F03	0.276551	2508.8	0.3464	<=SB
20	HLA-B*27:05	GPRMQLCTQL	GRMQLCTQL	0	1	1	0	0	GPRMQLCTQL	F03	0.69574	26.9	0.0548	<=SB
30	HLA-B*27:05	ARFFPITPPV	ARFFITPPV	0	4	1	0	0	ARFFPITPPV	F03	0.574232	100.2	0.3343	<=SB
8	HLA-B*27:05	RRGVPPSPPL	RRVPPSPPL	0	2	1	0	0	RRGVPPSPPL	F03	0.548632	132.1	0.4369	<=SB
33	HLA-B*51:02	FPITPPVWHI	FPITPPVHI	0	7	1	0	0	FPITPPVWHI	F03	0.517321	185.4	0.0297	<=SB
33	HLA-B*51:02	FPITPPVWHIL	FPIPVWHIL	0	3	2	0	0	FPITPPVWHIL	F03	0.337683	1294.8	0.3083	<=SB
33	HLA-B*51:02	FPITPPVW	FPI-TPPVW	0	0	0	3	1	FPITPPVW	F03	0.295107	2052.4	0.4887	<=SB
31	HLA-A*24:07	RFFPITPPVW	RFFPITPVW	0	6	1	0	0	RFFPITPPVW	F03	0.530946	160	0.1691	<=SB
32	HLA-A*24:07	FFPITPPVW	FFPITPPVW	0	0	0	0	0	FFPITPPVW	F03	0.494948	236.2	0.2372	<=SB
27	HLA-A*24:07	TQLARFFPI	TQLARFFPI	0	0	0	0	0	TQLARFFPI	F03	0.456509	358	0.3504	<=SB
35	HLA-A*24:07	ITPPVWHIL	ITPPVWHIL	0	0	0	0	0	ITPPVWHIL	F03	0.446875	397.3	0.3785	<=SB
33	HLA-B*59:01	FPITPPVWHI	FPIPPVWHI	0	3	1	0	0	FPITPPVWHI	F03	0.526892	167.2	0.0249	<=SB
33	HLA-B*59:01	FPITPPVWHIL	FPIPVWHIL	0	3	2	0	0	FPITPPVWHIL	F03	0.386631	762.4	0.207	<=SB
27	HLA-A*32:01	TQLARFFPI	TQLARFFPI	0	0	0	0	0	TQLARFFPI	F03	0.623853	58.5	0.1076	<=SB
31	HLA-A*32:01	RFFPITPPV	RFFPITPPV	0	0	0	0	0	RFFPITPPV	F03	0.576915	97.3	0.1705	<=SB
31	HLA-A*32:01	RFFPITPPVW	RFFPITPPW	0	8	1	0	0	RFFPITPPVW	F03	0.519232	181.6	0.3229	<=SB
27	HLA-B*08:01	TQLARFFPI	TQLARFFPI	0	0	0	0	0	TQLARFFPI	F03	0.683406	30.7	0.0513	<=SB
28	HLA-B*08:01	QLARFFPI	QLA-RFFPI	0	0	0	3	1	QLARFFPI	F03	0.582578	91.5	0.1636	<=SB
3	HLA-B*08:01	HPQRKRRGV	HPQRKRRGV	0	0	0	0	0	HPQRKRRGV	F03	0.537949	148.3	0.2651	<=SB
33	HLA-B*56:01	FPITPPVWHI	FPIPPVWHI	0	3	1	0	0	FPITPPVWHI	F03	0.455683	361.2	0.2766	<=SB
33	HLA-B*56:01	FPITPPVWHIL	FPIPVWHIL	0	3	2	0	0	FPITPPVWHIL	F03	0.389613	738.2	0.4879	<=SB
33	HLA-B*35:05	FPITPPVWH	FPITPPVWH	0	0	0	0	0	FPITPPVWH	F03	0.507708	205.7	0.4751	<=SB
33	HLA-B*67:01	FPITPPVWHIL	FPIPVWHIL	0	3	2	0	0	FPITPPVWHIL	F03	0.63289	53.1	0.1203	<=SB
11	HLA-B*67:01	VPPSPPLAL	VPPSPPLAL	0	0	0	0	0	VPPSPPLAL	F03	0.592761	82	0.1763	<=SB
33	HLA-B*67:01	FPITPPVWHI	FPIPPVWHI	0	3	1	0	0	FPITPPVWHI	F03	0.480035	277.5	0.4673	<=SB
17	HLA-C*08:03	LALGPRMQL	LALGPRMQL	0	0	0	0	0	LALGPRMQL	F03	0.403532	635	0.2157	<=SB
9	HLA-C*08:03	RGVPPSPPL	RGVPPSPPL	0	0	0	0	0	RGVPPSPPL	F03	0.347068	1169.8	0.3921	<=SB
23	HLA-B*15:27	MQLCTQLARF	MQLCTQLAF	0	8	1	0	0	MQLCTQLARF	F03	0.721734	20.3	0.0292	<=SB
23	HLA-B*15:27	MQLCTQLARFF	MQLCTQLAF	0	8	2	0	0	MQLCTQLARFF	F03	0.531267	159.4	0.4372	<=SB
23	HLA-B*15:07	MQLCTQLARF	MQLCTQLAF	0	8	1	0	0	MQLCTQLARF	F03	0.678962	32.3	0.0436	<=SB
23	HLA-B*15:12	MQLCTQLARF	MQLCTQLAF	0	8	1	0	0	MQLCTQLARF	F03	0.635755	51.5	0.0164	<=SB
23	HLA-B*15:12	MQLCTQLARFF	MQLCTQLAF	0	8	2	0	0	MQLCTQLARFF	F03	0.450808	380.7	0.3411	<=SB
27	HLA-B*14:01	TQLARFFPI	TQLARFFPI	0	0	0	0	0	TQLARFFPI	F03	0.492387	242.8	0.0159	<=SB
27	HLA-A*02:11	TQLARFFPI	TQLARFFPI	0	0	0	0	0	TQLARFFPI	F03	0.837244	5.8	0.3221	<=SB
27	HLA-B*50:01	TQLARFFPI	TQLARFFPI	0	0	0	0	0	TQLARFFPI	F03	0.398635	669.6	0.454	<=SB
27	HLA-B*40:03	TQLARFFPI	TQLARFFPI	0	0	0	0	0	TQLARFFPI	F03	0.485068	262.8	0.3459	<=SB
23	HLA-B*40:03	MQLCTQLARF	MQLCTQLAF	0	8	1	0	0	MQLCTQLARF	F03	0.48106	274.5	0.3599	<=SB
32	HLA-A*24:03	FFPITPPVW	FFPITPPVW	0	0	0	0	0	FFPITPPVW	F03	0.751826	14.7	0.2001	<=SB
31	HLA-A*24:03	RFFPITPPVW	RFFPITPVW	0	6	1	0	0	RFFPITPPVW	F03	0.750536	14.9	0.2026	<=SB
27	HLA-B*38:01	TQLARFFPI	TQLARFFPI	0	0	0	0	0	TQLARFFPI	F03	0.458287	351.2	0.0571	<=SB
23	HLA-B*38:01	MQLCTQLARF	MQLCTQLAF	0	8	1	0	0	MQLCTQLARF	F03	0.313092	1689.5	0.3477	<=SB
27	HLA-B*48:03	TQLARFFPI	TQLARFFPI	0	0	0	0	0	TQLARFFPI	F03	0.480064	277.4	0.04	<=SB
23	HLA-B*48:03	MQLCTQLARF	MQLCTQLAF	0	8	1	0	0	MQLCTQLARF	F03	0.291568	2132.6	0.3795	<=SB
32	HLA-A*24:10	FFPITPPVW	FFPITPPVW	0	0	0	0	0	FFPITPPVW	F03	0.725734	19.4	0.1796	<=SB
31	HLA-A*24:10	RFFPITPPVW	RFFPITPVW	0	6	1	0	0	RFFPITPPVW	F03	0.688518	29.1	0.2596	<=SB
8	HLA-B*27:06	RRGVPPSPPL	RRVPPSPPL	0	2	1	0	0	RRGVPPSPPL	F03	0.680262	31.8	0.0827	<=SB
27	HLA-B*27:06	TQLARFFPI	TQLARFFPI	0	0	0	0	0	TQLARFFPI	F03	0.663833	38	0.0952	<=SB
20	HLA-B*27:06	GPRMQLCTQL	GRMQLCTQL	0	1	1	0	0	GPRMQLCTQL	F03	0.655884	41.4	0.1014	<=SB
30	HLA-B*27:06	ARFFPITPPV	ARFFPITPV	0	7	1	0	0	ARFFPITPPV	F03	0.616602	63.3	0.1645	<=SB
7	HLA-B*27:06	KRRGVPPSPPL	KRRGVSPPL	0	5	2	0	0	KRRGVPPSPPL	F03	0.542372	141.4	0.3252	<=SB
33	HLA-B*56:04	FPITPPVWHIL	FPIPVWHIL	0	3	2	0	0	FPITPPVWHIL	F03	0.547385	133.9	0.1714	<=SB
33	HLA-B*56:04	FPITPPVWHI	FPIPPVWHI	0	3	1	0	0	FPITPPVWHI	F03	0.496592	232	0.2775	<=SB
11	HLA-B*56:04	VPPSPPLAL	VPPSPPLAL	0	0	0	0	0	VPPSPPLAL	F03	0.43483	452.6	0.4826	<=SB
17	HLA-C*16:02	LALGPRMQL	LALGPRMQL	0	0	0	0	0	LALGPRMQL	F03	0.496997	231	0.2204	<=SB
35	HLA-C*16:02	ITPPVWHIL	ITPPVWHIL	0	0	0	0	0	ITPPVWHIL	F03	0.496835	231.4	0.2209	<=SB
22	HLA-A*03:02	RMQLCTQLAR	RMQLCTLAR	0	6	1	0	0	RMQLCTQLAR	F03	0.628627	55.6	0.1568	<=SB
27	HLA-A*02:05	TQLARFFPI	TQLARFFPI	0	0	0	0	0	TQLARFFPI	F03	0.727917	19	0.1062	<=SB
31	HLA-A*23:01	RFFPITPPVW	RFFPITPVW	0	6	1	0	0	RFFPITPPVW	F03	0.655465	41.6	0.1705	<=SB
32	HLA-A*23:01	FFPITPPVW	FFPITPPVW	0	0	0	0	0	FFPITPPVW	F03	0.581421	92.7	0.3179	<=SB
27	HLA-A*23:01	TQLARFFPI	TQLARFFPI	0	0	0	0	0	TQLARFFPI	F03	0.556998	120.7	0.3941	<=SB
23	HLA-B*18:02	MQLCTQLARF	MQLCTQLAF	0	8	1	0	0	MQLCTQLARF	F03	0.452598	373.4	0.211	<=SB
27	HLA-B*18:02	TQLARFFPI	TQLARFFPI	0	0	0	0	0	TQLARFFPI	F03	0.385951	768.1	0.4456	<=SB
35	HLA-C*01:03	ITPPVWHIL	ITPPVWHIL	0	0	0	0	0	ITPPVWHIL	F03	0.262692	2914.7	0.0215	<=SB
11	HLA-C*01:03	VPPSPPLAL	VPPSPPLAL	0	0	0	0	0	VPPSPPLAL	F03	0.198929	5810.4	0.1051	<=SB
17	HLA-C*01:03	LALGPRMQL	LALGPRMQL	0	0	0	0	0	LALGPRMQL	F03	0.152298	9623.4	0.3452	<=SB
9	HLA-C*01:03	RGVPPSPPL	RGVPPSPPL	0	0	0	0	0	RGVPPSPPL	F03	0.149411	9928.7	0.3705	<=SB
27	HLA-A*02:10	TQLARFFPI	TQLARFFPI	0	0	0	0	0	TQLARFFPI	F03	0.789558	9.7	0.0114	<=SB
26	HLA-A*02:10	CTQLARFFPI	CQLARFFPI	0	1	1	0	0	CTQLARFFPI	F03	0.53067	160.5	0.3554	<=SB
32	HLA-A*24:20	FFPITPPVW	FFPITPPVW	0	0	0	0	0	FFPITPPVW	F03	0.573857	100.6	0.213	<=SB
31	HLA-A*24:20	RFFPITPPVW	RFFPITPVW	0	6	1	0	0	RFFPITPPVW	F03	0.564418	111.4	0.23	<=SB
27	HLA-A*24:20	TQLARFFPI	TQLARFFPI	0	0	0	0	0	TQLARFFPI	F03	0.478469	282.3	0.4633	<=SB
27	HLA-B*39:05	TQLARFFPI	TQLARFFPI	0	0	0	0	0	TQLARFFPI	F03	0.446081	400.7	0.098	<=SB
33	HLA-B*35:02	FPITPPVWHIL	FPIPVWHIL	0	3	2	0	0	FPITPPVWHIL	F03	0.425526	500.5	0.1282	<=SB
11	HLA-B*35:02	VPPSPPLAL	VPPSPPLAL	0	0	0	0	0	VPPSPPLAL	F03	0.396827	682.8	0.1641	<=SB
33	HLA-B*35:02	FPITPPVWHI	FPIPPVWHI	0	3	1	0	0	FPITPPVWHI	F03	0.309603	1754.5	0.3765	<=SB
27	HLA-B*39:09	TQLARFFPI	TQLARFFPI	0	0	0	0	0	TQLARFFPI	F03	0.647229	45.5	0.0206	<=SB
22	HLA-A*74:01	RMQLCTQLAR	RMQLCTLAR	0	6	1	0	0	RMQLCTQLAR	F03	0.587622	86.6	0.0275	<=SB
23	HLA-B*15:13	MQLCTQLARF	MQLCTQLAF	0	8	1	0	0	MQLCTQLARF	F03	0.467012	319.5	0.0649	<=SB
27	HLA-B*49:01	TQLARFFPI	TQLARFFPI	0	0	0	0	0	TQLARFFPI	F03	0.390453	731.5	0.2787	<=SB
27	HLA-B*14:02	TQLARFFPI	TQLARFFPI	0	0	0	0	0	TQLARFFPI	F03	0.492387	242.8	0.0159	<=SB
35	HLA-C*17:01	ITPPVWHIL	ITPPVWHIL	0	0	0	0	0	ITPPVWHIL	F03	0.335726	1322.5	0.4004	<=SB
33	HLA-B*51:06	FPITPPVWHI	FPIPPVWHI	0	3	1	0	0	FPITPPVWHI	F03	0.432828	462.5	0.0515	<=SB
33	HLA-B*51:06	FPITPPVW	FPI-TPPVW	0	0	0	3	1	FPITPPVW	F03	0.38395	784.9	0.0984	<=SB
33	HLA-B*51:06	FPITPPVWHIL	FPIPVWHIL	0	3	2	0	0	FPITPPVWHIL	F03	0.381048	809.9	0.1027	<=SB
11	HLA-B*51:06	VPPSPPLAL	VPPSPPLAL	0	0	0	0	0	VPPSPPLAL	F03	0.309505	1756.4	0.2998	<=SB
20	HLA-B*27:07	GPRMQLCTQL	GRMQLCTQL	0	1	1	0	0	GPRMQLCTQL	F03	0.790001	9.7	0.0549	<=SB
30	HLA-B*27:07	ARFFPITPPV	ARFFITPPV	0	4	1	0	0	ARFFPITPPV	F03	0.741419	16.4	0.1349	<=SB
8	HLA-B*27:07	RRGVPPSPPL	RRVPPSPPL	0	2	1	0	0	RRGVPPSPPL	F03	0.729484	18.7	0.1586	<=SB
27	HLA-B*27:07	TQLARFFPI	TQLARFFPI	0	0	0	0	0	TQLARFFPI	F03	0.696293	26.7	0.2362	<=SB
19	HLA-B*27:07	LGPRMQLCTQL	LRMQLCTQL	0	1	2	0	0	LGPRMQLCTQL	F03	0.628929	55.4	0.4384	<=SB
33	HLA-B*55:04	FPITPPVWHIL	FPIPVWHIL	0	3	2	0	0	FPITPPVWHIL	F03	0.703102	24.8	0.1408	<=SB
11	HLA-B*55:04	VPPSPPLAL	VPPSPPLAL	0	0	0	0	0	VPPSPPLAL	F03	0.597752	77.7	0.399	<=SB
20	HLA-B*55:04	GPRMQLCTQL	GPMQLCTQL	0	2	1	0	0	GPRMQLCTQL	F03	0.581517	92.6	0.4536	<=SB
33	HLA-B*55:04	FPITPPVWHI	FPIPPVWHI	0	3	1	0	0	FPITPPVWHI	F03	0.574795	99.5	0.4762	<=SB
17	HLA-B*55:04	LALGPRMQL	LALGPRMQL	0	0	0	0	0	LALGPRMQL	F03	0.568619	106.4	0.497	<=SB
23	HLA-B*15:21	MQLCTQLARF	MQLCTQLAF	0	8	1	0	0	MQLCTQLARF	F03	0.412328	577.4	0.0803	<=SB
23	HLA-B*15:05	MQLCTQLARF	MQLCTQLAF	0	8	1	0	0	MQLCTQLARF	F03	0.756529	13.9	0.016	<=SB
23	HLA-B*15:05	MQLCTQLARFF	MQLCTQLAF	0	8	2	0	0	MQLCTQLARFF	F03	0.650995	43.6	0.1227	<=SB
27	HLA-B*15:05	TQLARFFPI	TQLARFFPI	0	0	0	0	0	TQLARFFPI	F03	0.551798	127.7	0.4255	<=SB
27	HLA-A*69:01	TQLARFFPI	TQLARFFPI	0	0	0	0	0	TQLARFFPI	F03	0.56605	109.4	0.3579	<=SB
23	HLA-B*15:35	MQLCTQLARF	MQLCTQLAF	0	8	1	0	0	MQLCTQLARF	F03	0.655556	41.5	0.0508	<=SB
27	HLA-B*39:02	TQLARFFPI	TQLARFFPI	0	0	0	0	0	TQLARFFPI	F03	0.812266	7.6	0.0081	<=SB
11	HLA-B*81:01	VPPSPPLAL	VPPSPPLAL	0	0	0	0	0	VPPSPPLAL	F03	0.433714	458.1	0.1683	<=SB
33	HLA-B*81:01	FPITPPVWHIL	FPIPVWHIL	0	3	2	0	0	FPITPPVWHIL	F03	0.416678	550.8	0.1947	<=SB
17	HLA-B*81:01	LALGPRMQL	LALGPRMQL	0	0	0	0	0	LALGPRMQL	F03	0.37517	863.1	0.2879	<=SB
20	HLA-B*81:01	GPRMQLCTQL	GPRMQLCTL	0	8	1	0	0	GPRMQLCTQL	F03	0.370411	908.7	0.3011	<=SB
14	HLA-B*81:01	SPPLALGPRM	SPPLALGPM	0	8	1	0	0	SPPLALGPRM	F03	0.313822	1676.2	0.4814	<=SB
23	HLA-B*15:32	MQLCTQLARF	MQLCTQLAF	0	8	1	0	0	MQLCTQLARF	F03	0.724855	19.6	0.0324	<=SB
31	HLA-A*24:17	RFFPITPPVW	RFFPITPPW	0	8	1	0	0	RFFPITPPVW	F03	0.480421	276.4	0.1224	<=SB
32	HLA-A*24:17	FFPITPPVW	FFPITPPVW	0	0	0	0	0	FFPITPPVW	F03	0.426553	495	0.2197	<=SB
27	HLA-A*24:17	TQLARFFPI	TQLARFFPI	0	0	0	0	0	TQLARFFPI	F03	0.362013	995.1	0.4304	<=SB
33	HLA-B*35:08	FPITPPVWH	FPITPPVWH	0	0	0	0	0	FPITPPVWH	F03	0.361315	1002.7	0.472	<=SB
27	HLA-B*51:07	TQLARFFPI	TQLARFFPI	0	0	0	0	0	TQLARFFPI	F03	0.306971	1805.2	0.0253	<=SB
33	HLA-B*51:07	FPITPPVWHI	FPIPPVWHI	0	3	1	0	0	FPITPPVWHI	F03	0.258587	3047	0.0775	<=SB
23	HLA-B*47:01	MQLCTQLARF	MQLCTQLAF	0	8	1	0	0	MQLCTQLARF	F03	0.513891	192.4	0.0397	<=SB
27	HLA-B*47:01	TQLARFFPI	TQLARFFPI	0	0	0	0	0	TQLARFFPI	F03	0.45923	347.6	0.1076	<=SB
23	HLA-B*47:01	MQLCTQLARFF	MQLCTQLAF	0	8	2	0	0	MQLCTQLARFF	F03	0.388591	746.4	0.339	<=SB
35	HLA-C*04:06	ITPPVWHIL	ITPPVWHIL	0	0	0	0	0	ITPPVWHIL	F03	0.33848	1283.7	0.1398	<=SB
17	HLA-C*04:06	LALGPRMQL	LALGPRMQL	0	0	0	0	0	LALGPRMQL	F03	0.259102	3030.1	0.4297	<=SB
17	HLA-C*16:01	LALGPRMQL	LALGPRMQL	0	0	0	0	0	LALGPRMQL	F03	0.666279	37	0.1081	<=SB
9	HLA-C*16:01	RGVPPSPPL	RGVPPSPPL	0	0	0	0	0	RGVPPSPPL	F03	0.616313	63.5	0.218	<=SB
31	HLA-C*16:01	RFFPITPPV	RFFPITPPV	0	0	0	0	0	RFFPITPPV	F03	0.545624	136.5	0.4675	<=SB
22	HLA-A*11:04	RMQLCTQLAR	RMLCTQLAR	0	2	1	0	0	RMQLCTQLAR	F03	0.598284	77.2	0.3438	<=SB
23	HLA-B*15:38	MQLCTQLARF	MQLCTQLAF	0	8	1	0	0	MQLCTQLARF	F03	0.751227	14.8	0.0198	<=SB
23	HLA-B*15:38	MQLCTQLARFF	MQLCTQLAF	0	8	2	0	0	MQLCTQLARFF	F03	0.586067	88.1	0.3239	<=SB
32	HLA-A*24:08	FFPITPPVW	FFPITPPVW	0	0	0	0	0	FFPITPPVW	F03	0.516014	188	0.1428	<=SB
27	HLA-A*24:08	TQLARFFPI	TQLARFFPI	0	0	0	0	0	TQLARFFPI	F03	0.504218	213.6	0.1618	<=SB
31	HLA-A*24:08	RFFPITPPVW	RFFPITPVW	0	6	1	0	0	RFFPITPPVW	F03	0.484492	264.5	0.2091	<=SB
35	HLA-A*24:08	ITPPVWHIL	ITPPVWHIL	0	0	0	0	0	ITPPVWHIL	F03	0.423369	512.4	0.3806	<=SB
23	HLA-B*15:03	MQLCTQLARF	MQLCTQLAF	0	8	1	0	0	MQLCTQLARF	F03	0.879287	3.7	0.0197	<=SB
23	HLA-B*15:03	MQLCTQLARFF	MQLCTQLAF	0	8	2	0	0	MQLCTQLARFF	F03	0.792164	9.5	0.1429	<=SB
27	HLA-B*15:03	TQLARFFPI	TQLARFFPI	0	0	0	0	0	TQLARFFPI	F03	0.724847	19.6	0.3552	<=SB
27	HLA-B*15:10	TQLARFFPI	TQLARFFPI	0	0	0	0	0	TQLARFFPI	F03	0.283186	2335	0.1713	<=SB
33	HLA-B*53:01	FPITPPVW	FPI-TPPVW	0	0	0	3	1	FPITPPVW	F03	0.680841	31.6	0.0368	<=SB
33	HLA-B*53:01	FPITPPVWHI	FPITPPWHI	0	6	1	0	0	FPITPPVWHI	F03	0.599158	76.5	0.0988	<=SB
33	HLA-B*53:01	FPITPPVWHIL	FPIPVWHIL	0	3	2	0	0	FPITPPVWHIL	F03	0.474729	293.9	0.3196	<=SB
27	HLA-B*39:15	TQLARFFPI	TQLARFFPI	0	0	0	0	0	TQLARFFPI	F03	0.565991	109.5	0.085	<=SB
27	HLA-B*39:04	TQLARFFPI	TQLARFFPI	0	0	0	0	0	TQLARFFPI	F03	0.639024	49.7	0.0507	<=SB
27	HLA-B*48:04	TQLARFFPI	TQLARFFPI	0	0	0	0	0	TQLARFFPI	F03	0.531812	158.5	0.0129	<=SB
23	HLA-B*48:04	MQLCTQLARF	MQLCTQLAF	0	8	1	0	0	MQLCTQLARF	F03	0.258436	3052	0.3571	<=SB
33	HLA-B*55:07	FPITPPVWHI	FPIPPVWHI	0	3	1	0	0	FPITPPVWHI	F03	0.532928	156.6	0.208	<=SB
27	HLA-B*15:58	TQLARFFPI	TQLARFFPI	0	0	0	0	0	TQLARFFPI	F03	0.419603	533.7	0.0692	<=SB
23	HLA-B*15:58	MQLCTQLARF	MQLCTQLAF	0	8	1	0	0	MQLCTQLARF	F03	0.341364	1244.3	0.2784	<=SB
27	HLA-B*39:06	TQLARFFPI	TQLARFFPI	0	0	0	0	0	TQLARFFPI	F03	0.490111	248.9	0.113	<=SB
27	HLA-A*02:16	TQLARFFPI	TQLARFFPI	0	0	0	0	0	TQLARFFPI	F03	0.7793	10.9	0.2307	<=SB
27	HLA-B*73:01	TQLARFFPI	TQLARFFPI	0	0	0	0	0	TQLARFFPI	F03	0.389248	741.1	0.0474	<=SB
30	HLA-B*73:01	ARFFPITPPV	ARFFITPPV	0	4	1	0	0	ARFFPITPPV	F03	0.309313	1760	0.143	<=SB
30	HLA-B*27:02	ARFFPITPPVW	ARFFPITPW	0	8	2	0	0	ARFFPITPPVW	F03	0.429229	480.9	0.1862	<=SB
20	HLA-B*27:02	GPRMQLCTQL	GRMQLCTQL	0	1	1	0	0	GPRMQLCTQL	F03	0.41276	574.7	0.2214	<=SB
30	HLA-B*27:02	ARFFPITPPV	ARFFITPPV	0	4	1	0	0	ARFFPITPPV	F03	0.335295	1328.7	0.475	<=SB
27	HLA-B*41:02	TQLARFFPI	TQLARFFPI	0	0	0	0	0	TQLARFFPI	F03	0.64047	48.9	0.1575	<=SB
17	HLA-C*16:04	LALGPRMQL	LALGPRMQL	0	0	0	0	0	LALGPRMQL	F03	0.56803	107.1	0.3198	<=SB
17	HLA-C*12:04	LALGPRMQL	LALGPRMQL	0	0	0	0	0	LALGPRMQL	F03	0.489671	250	0.4643	<=SB
35	HLA-C*12:04	ITPPVWHIL	ITPPVWHIL	0	0	0	0	0	ITPPVWHIL	F03	0.486516	258.7	0.479	<=SB
27	HLA-B*40:40	TQLARFFPI	TQLARFFPI	0	0	0	0	0	TQLARFFPI	F03	0.714178	22	0.0099	<=SB
17	HLA-C*07:26	LALGPRMQL	LALGPRMQL	0	0	0	0	0	LALGPRMQL	F03	0.513117	194	0.161	<=SB
33	HLA-B*51:08	FPITPPVWHI	FPIPPVWHI	0	3	1	0	0	FPITPPVWHI	F03	0.444087	409.5	0.0203	<=SB
33	HLA-B*51:08	FPITPPVWHIL	FPIPVWHIL	0	3	2	0	0	FPITPPVWHIL	F03	0.305255	1839	0.1705	<=SB
33	HLA-B*51:08	FPITPPVW	FP-ITPPVW	0	0	0	2	1	FPITPPVW	F03	0.26209	2933.7	0.3201	<=SB
27	HLA-A*02:20	TQLARFFPI	TQLARFFPI	0	0	0	0	0	TQLARFFPI	F03	0.689526	28.8	0.16	<=SB
23	HLA-B*15:46	MQLCTQLARF	MQLCTQLAF	0	8	1	0	0	MQLCTQLARF	F03	0.820939	6.9	0.0152	<=SB
23	HLA-B*15:46	MQLCTQLARFF	MQLCTQLAF	0	8	2	0	0	MQLCTQLARFF	F03	0.677657	32.7	0.2042	<=SB
17	HLA-C*15:04	LALGPRMQL	LALGPRMQL	0	0	0	0	0	LALGPRMQL	F03	0.525665	169.4	0.3098	<=SB
27	HLA-A*02:18	TQLARFFPI	TQLARFFPI	0	0	0	0	0	TQLARFFPI	F03	0.360298	1013.8	0.1938	<=SB
33	HLA-B*56:05	FPITPPVWHI	FPITPPVHI	0	7	1	0	0	FPITPPVWHI	F03	0.377306	843.4	0.4127	<=SB
33	HLA-B*56:05	FPITPPVWHIL	FPIPVWHIL	0	3	2	0	0	FPITPPVWHIL	F03	0.363568	978.5	0.4686	<=SB
20	HLA-B*42:01	GPRMQLCTQL	GPRMQLCTL	0	8	1	0	0	GPRMQLCTQL	F03	0.661541	38.9	0.1944	<=SB
33	HLA-B*42:01	FPITPPVWHIL	FPIPVWHIL	0	3	2	0	0	FPITPPVWHIL	F03	0.630946	54.2	0.2683	<=SB
11	HLA-B*42:01	VPPSPPLAL	VPPSPPLAL	0	0	0	0	0	VPPSPPLAL	F03	0.618809	61.8	0.2964	<=SB
3	HLA-B*42:01	HPQRKRRGV	HPQRKRRGV	0	0	0	0	0	HPQRKRRGV	F03	0.618262	62.2	0.2976	<=SB
32	HLA-C*18:01	FFPITPPVW	FFPITPPVW	0	0	0	0	0	FFPITPPVW	F03	0.162068	8658	0.2173	<=SB
35	HLA-C*01:06	ITPPVWHIL	ITPPVWHIL	0	0	0	0	0	ITPPVWHIL	F03	0.381245	808.2	0.0114	<=SB
11	HLA-C*01:06	VPPSPPLAL	VPPSPPLAL	0	0	0	0	0	VPPSPPLAL	F03	0.300578	1934.5	0.0646	<=SB
17	HLA-C*01:06	LALGPRMQL	LALGPRMQL	0	0	0	0	0	LALGPRMQL	F03	0.221302	4561.2	0.3089	<=SB
9	HLA-C*01:06	RGVPPSPPL	RGVPPSPPL	0	0	0	0	0	RGVPPSPPL	F03	0.206975	5326	0.402	<=SB
27	HLA-A*24:04	TQLARFFPI	TQLARFFPI	0	0	0	0	0	TQLARFFPI	F03	0.443705	411.2	0.2483	<=SB
35	HLA-A*24:04	ITPPVWHIL	ITPPVWHIL	0	0	0	0	0	ITPPVWHIL	F03	0.41968	533.2	0.3274	<=SB
23	HLA-B*15:06	MQLCTQLARF	MQLCTQLAF	0	8	1	0	0	MQLCTQLARF	F03	0.751547	14.7	0.0306	<=SB
23	HLA-B*15:06	MQLCTQLARFF	MQLCTQLAF	0	8	2	0	0	MQLCTQLARFF	F03	0.605973	71	0.2955	<=SB
33	HLA-B*55:12	FPITPPVWHI	FPIPPVWHI	0	3	1	0	0	FPITPPVWHI	F03	0.49087	246.8	0.2564	<=SB
33	HLA-B*55:12	FPITPPVWHIL	FPIPVWHIL	0	3	2	0	0	FPITPPVWHIL	F03	0.426588	494.8	0.4666	<=SB
33	HLA-B*56:10	FPITPPVWHIL	FPIPVWHIL	0	3	2	0	0	FPITPPVWHIL	F03	0.609025	68.7	0.1491	<=SB
33	HLA-B*56:10	FPITPPVWHI	FPIPPVWHI	0	3	1	0	0	FPITPPVWHI	F03	0.529062	163.3	0.3232	<=SB
27	HLA-B*27:20	TQLARFFPI	TQLARFFPI	0	0	0	0	0	TQLARFFPI	F03	0.792972	9.4	0.0714	<=SB
8	HLA-B*27:20	RRGVPPSPPL	RRVPPSPPL	0	2	1	0	0	RRGVPPSPPL	F03	0.778597	11	0.0829	<=SB
20	HLA-B*27:20	GPRMQLCTQL	GRMQLCTQL	0	1	1	0	0	GPRMQLCTQL	F03	0.754471	14.2	0.1247	<=SB
30	HLA-B*27:20	ARFFPITPPV	ARFFITPPV	0	4	1	0	0	ARFFPITPPV	F03	0.732712	18	0.161	<=SB
7	HLA-B*27:20	KRRGVPPSPPL	KRVPPSPPL	0	2	2	0	0	KRRGVPPSPPL	F03	0.648481	44.9	0.3897	<=SB
23	HLA-B*15:15	MQLCTQLARF	MQLCTQLAF	0	8	1	0	0	MQLCTQLARF	F03	0.582851	91.2	0.1053	<=SB
17	HLA-C*03:17	LALGPRMQL	LALGPRMQL	0	0	0	0	0	LALGPRMQL	F03	0.688023	29.2	0.0499	<=SB
9	HLA-C*03:17	RGVPPSPPL	RGVPPSPPL	0	0	0	0	0	RGVPPSPPL	F03	0.603355	73.1	0.1623	<=SB
23	HLA-B*15:31	MQLCTQLARF	MQLCTQLAF	0	8	1	0	0	MQLCTQLARF	F03	0.596452	78.8	0.0783	<=SB
23	HLA-B*15:31	MQLCTQLARFF	MQLCTQLAF	0	8	2	0	0	MQLCTQLARFF	F03	0.444562	407.4	0.4678	<=SB
31	HLA-C*07:17	RFFPITPPV	RFFPITPPV	0	0	0	0	0	RFFPITPPV	F03	0.462027	337.2	0.2249	<=SB
35	HLA-C*01:08	ITPPVWHIL	ITPPVWHIL	0	0	0	0	0	ITPPVWHIL	F03	0.377267	843.7	0.0326	<=SB
11	HLA-C*01:08	VPPSPPLAL	VPPSPPLAL	0	0	0	0	0	VPPSPPLAL	F03	0.313505	1682	0.1154	<=SB
17	HLA-C*01:08	LALGPRMQL	LALGPRMQL	0	0	0	0	0	LALGPRMQL	F03	0.279516	2429.6	0.2128	<=SB
9	HLA-C*01:08	RGVPPSPPL	RGVPPSPPL	0	0	0	0	0	RGVPPSPPL	F03	0.265876	2816	0.2723	<=SB
32	HLA-C*04:10	FFPITPPVW	FFPITPPVW	0	0	0	0	0	FFPITPPVW	F03	0.202134	5612.4	0.3438	<=SB
33	HLA-B*51:09	FPITPPVWHI	FPIPPVWHI	0	3	1	0	0	FPITPPVWHI	F03	0.494914	236.3	0.0168	<=SB
33	HLA-B*51:09	FPITPPVWHIL	FPIPVWHIL	0	3	2	0	0	FPITPPVWHIL	F03	0.333854	1349.6	0.1528	<=SB
33	HLA-B*51:09	FPITPPVW	FPI-TPPVW	0	0	0	3	1	FPITPPVW	F03	0.270019	2692.5	0.3466	<=SB
32	HLA-B*51:09	FFPITPPVWHI	FPIPPVWHI	1	3	1	0	0	FPITPPVWHI	F03	0.265105	2839.6	0.3707	<=SB
22	HLA-A*31:12	RMQLCTQLAR	RMQLCTLAR	0	6	1	0	0	RMQLCTQLAR	F03	0.798398	8.9	0.0262	<=SB
23	HLA-A*31:12	MQLCTQLAR	MQLCTQLAR	0	0	0	0	0	MQLCTQLAR	F03	0.690577	28.4	0.2216	<=SB
27	HLA-A*31:12	TQLARFFPI	TQLARFFPI	0	0	0	0	0	TQLARFFPI	F03	0.640217	49	0.4628	<=SB
23	HLA-B*15:68	MQLCTQLARF	MQLCTQLAF	0	8	1	0	0	MQLCTQLARF	F03	0.746877	15.5	0.0215	<=SB
23	HLA-B*15:68	MQLCTQLARFF	MQLCTQLAF	0	8	2	0	0	MQLCTQLARFF	F03	0.588732	85.6	0.2397	<=SB
27	HLA-B*15:68	TQLARFFPI	TQLARFFPI	0	0	0	0	0	TQLARFFPI	F03	0.554167	124.4	0.3713	<=SB
22	HLA-A*31:11	RMQLCTQLAR	RMQCTQLAR	0	3	1	0	0	RMQLCTQLAR	F03	0.795278	9.2	0.0403	<=SB
23	HLA-A*31:11	MQLCTQLAR	MQLCTQLAR	0	0	0	0	0	MQLCTQLAR	F03	0.646141	46	0.3804	<=SB
27	HLA-A*02:183	TQLARFFPI	TQLARFFPI	0	0	0	0	0	TQLARFFPI	F03	0.739981	16.7	0.2116	<=SB
27	HLA-B*13:06	TQLARFFPI	TQLARFFPI	0	0	0	0	0	TQLARFFPI	F03	0.645403	46.4	0.0098	<=SB
23	HLA-B*13:06	MQLCTQLARF	MQLCTQLAF	0	8	1	0	0	MQLCTQLARF	F03	0.534258	154.4	0.0632	<=SB
23	HLA-B*13:06	MQLCTQLARFF	MQLCTQLFF	0	7	2	0	0	MQLCTQLARFF	F03	0.438577	434.6	0.3071	<=SB
20	HLA-B*27:15	GPRMQLCTQL	GRMQLCTQL	0	1	1	0	0	GPRMQLCTQL	F03	0.468371	314.9	0.1515	<=SB
30	HLA-B*27:15	ARFFPITPPV	ARFFITPPV	0	4	1	0	0	ARFFPITPPV	F03	0.430629	473.6	0.2144	<=SB
8	HLA-B*27:15	RRGVPPSPPL	RRVPPSPPL	0	2	1	0	0	RRGVPPSPPL	F03	0.406557	614.6	0.273	<=SB
27	HLA-B*27:15	TQLARFFPI	TQLARFFPI	0	0	0	0	0	TQLARFFPI	F03	0.359003	1028.1	0.4559	<=SB
8	HLA-B*27:24	RRGVPPSPPL	RRVPPSPPL	0	2	1	0	0	RRGVPPSPPL	F03	0.697896	26.3	0.076	<=SB
27	HLA-B*27:24	TQLARFFPI	TQLARFFPI	0	0	0	0	0	TQLARFFPI	F03	0.686219	29.8	0.0854	<=SB
20	HLA-B*27:24	GPRMQLCTQL	GRMQLCTQL	0	1	1	0	0	GPRMQLCTQL	F03	0.676754	33	0.1002	<=SB
30	HLA-B*27:24	ARFFPITPPV	ARFFPITPV	0	7	1	0	0	ARFFPITPPV	F03	0.636722	50.9	0.1505	<=SB
7	HLA-B*27:24	KRRGVPPSPPL	KRVPPSPPL	0	2	2	0	0	KRRGVPPSPPL	F03	0.538731	147.1	0.3682	<=SB
17	HLA-C*03:36	LALGPRMQL	LALGPRMQL	0	0	0	0	0	LALGPRMQL	F03	0.60179	74.3	0.3593	<=SB
17	HLA-C*08:41	LALGPRMQL	LALGPRMQL	0	0	0	0	0	LALGPRMQL	F03	0.408586	601.2	0.2095	<=SB
9	HLA-C*08:41	RGVPPSPPL	RGVPPSPPL	0	0	0	0	0	RGVPPSPPL	F03	0.364692	966.7	0.329	<=SB
27	HLA-B*15:09	TQLARFFPI	TQLARFFPI	0	0	0	0	0	TQLARFFPI	F03	0.308196	1781.4	0.1324	<=SB
22	HLA-A*31:06	RMQLCTQLAR	RMQLCTLAR	0	6	1	0	0	RMQLCTQLAR	F03	0.823138	6.8	0.0248	<=SB
23	HLA-A*31:06	MQLCTQLAR	MQLCTQLAR	0	0	0	0	0	MQLCTQLAR	F03	0.705875	24.1	0.2333	<=SB
27	HLA-B*52:04	TQLARFFPI	TQLARFFPI	0	0	0	0	0	TQLARFFPI	F03	0.449306	387	0.0096	<=SB
26	HLA-B*52:04	CTQLARFFPI	CQLARFFPI	0	1	1	0	0	CTQLARFFPI	F03	0.289172	2188.6	0.171	<=SB
23	HLA-B*52:04	MQLCTQLARF	MQLCTQLRF	0	7	1	0	0	MQLCTQLARF	F03	0.265812	2817.9	0.2536	<=SB
31	HLA-B*58:02	RFFPITPPVW	RFFPITPVW	0	6	1	0	0	RFFPITPPVW	F03	0.244518	3548	0.2517	<=SB
33	HLA-B*35:31	FPITPPVWHIL	FPIPVWHIL	0	3	2	0	0	FPITPPVWHIL	F03	0.497338	230.1	0.0899	<=SB
11	HLA-B*35:31	VPPSPPLAL	VPPSPPLAL	0	0	0	0	0	VPPSPPLAL	F03	0.450525	381.9	0.1544	<=SB
27	HLA-B*37:05	TQLARFFPI	TQLARFFPI	0	0	0	0	0	TQLARFFPI	F03	0.584458	89.7	0.009	<=SB
35	HLA-C*05:08	ITPPVWHIL	ITPPVWHIL	0	0	0	0	0	ITPPVWHIL	F03	0.371031	902.6	0.2846	<=SB
32	HLA-A*24:05	FFPITPPVW	FFPITPPVW	0	0	0	0	0	FFPITPPVW	F03	0.573857	100.6	0.213	<=SB
31	HLA-A*24:05	RFFPITPPVW	RFFPITPVW	0	6	1	0	0	RFFPITPPVW	F03	0.564418	111.4	0.23	<=SB
27	HLA-A*24:05	TQLARFFPI	TQLARFFPI	0	0	0	0	0	TQLARFFPI	F03	0.478469	282.3	0.4633	<=SB
27	HLA-B*40:50	TQLARFFPI	TQLARFFPI	0	0	0	0	0	TQLARFFPI	F03	0.763058	13	0.0268	<=SB
23	HLA-B*15:20	MQLCTQLARF	MQLCTQLAF	0	8	1	0	0	MQLCTQLARF	F03	0.748315	15.2	0.0196	<=SB
23	HLA-B*15:20	MQLCTQLARFF	MQLCTQLAF	0	8	2	0	0	MQLCTQLARFF	F03	0.633995	52.5	0.1592	<=SB
27	HLA-B*15:20	TQLARFFPI	TQLARFFPI	0	0	0	0	0	TQLARFFPI	F03	0.540363	144.5	0.4676	<=SB
22	HLA-A*74:05	RMQLCTQLAR	RMQLCTLAR	0	6	1	0	0	RMQLCTQLAR	F03	0.600033	75.8	0.0306	<=SB
27	HLA-B*15:30	TQLARFFPI	TQLARFFPI	0	0	0	0	0	TQLARFFPI	F03	0.469779	310.1	0.1111	<=SB
23	HLA-B*15:30	MQLCTQLARF	MQLCTQLAF	0	8	1	0	0	MQLCTQLARF	F03	0.426324	496.2	0.2185	<=SB
31	HLA-C*04:04	RFFPITPPV	RFFPITPPV	0	0	0	0	0	RFFPITPPV	F03	0.265446	2829.1	0.1223	<=SB
32	HLA-C*04:04	FFPITPPVW	FFPITPPVW	0	0	0	0	0	FFPITPPVW	F03	0.209784	5166.6	0.3371	<=SB
35	HLA-C*04:04	ITPPVWHIL	ITPPVWHIL	0	0	0	0	0	ITPPVWHIL	F03	0.191036	6328.5	0.478	<=SB
27	HLA-B*39:23	TQLARFFPI	TQLARFFPI	0	0	0	0	0	TQLARFFPI	F03	0.812266	7.6	0.0081	<=SB
17	HLA-C*15:07	LALGPRMQL	LALGPRMQL	0	0	0	0	0	LALGPRMQL	F03	0.597955	77.5	0.0817	<=SB
9	HLA-C*15:07	RGVPPSPPL	RGVPPSPPL	0	0	0	0	0	RGVPPSPPL	F03	0.454286	366.7	0.434	<=SB
31	HLA-C*07:29	RFFPITPPV	RFFPITPPV	0	0	0	0	0	RFFPITPPV	F03	0.350995	1121.1	0.2164	<=SB
35	HLA-C*07:29	ITPPVWHIL	ITPPVWHIL	0	0	0	0	0	ITPPVWHIL	F03	0.32788	1439.7	0.3079	<=SB
33	HLA-B*44:06	FPITPPVW	FPI-TPPVW	0	0	0	3	1	FPITPPVW	F03	0.266284	2803.6	0.1557	<=SB
33	HLA-B*44:06	FPITPPVWHI	FPITPPWHI	0	6	1	0	0	FPITPPVWHI	F03	0.208823	5220.6	0.3772	<=SB
31	HLA-C*07:56	RFFPITPPV	RFFPITPPV	0	0	0	0	0	RFFPITPPV	F03	0.462026	337.2	0.2235	<=SB
33	HLA-B*56:02	FPITPPVWHIL	FPIPVWHIL	0	3	2	0	0	FPITPPVWHIL	F03	0.547385	133.9	0.1714	<=SB
33	HLA-B*56:02	FPITPPVWHI	FPIPPVWHI	0	3	1	0	0	FPITPPVWHI	F03	0.496592	232	0.2775	<=SB
11	HLA-B*56:02	VPPSPPLAL	VPPSPPLAL	0	0	0	0	0	VPPSPPLAL	F03	0.43483	452.6	0.4826	<=SB
33	HLA-B*51:05	FPITPPVWHI	FPIPPVWHI	0	3	1	0	0	FPITPPVWHI	F03	0.417548	545.7	0.016	<=SB
33	HLA-B*51:05	FPITPPVWHIL	FPIPVWHIL	0	3	2	0	0	FPITPPVWHIL	F03	0.278249	2463.1	0.1534	<=SB
33	HLA-B*51:05	FPITPPVW	FPI-TPPVW	0	0	0	3	1	FPITPPVW	F03	0.231976	4063.7	0.3259	<=SB
11	HLA-B*51:05	VPPSPPLAL	VPPSPPLAL	0	0	0	0	0	VPPSPPLAL	F03	0.216899	4783.7	0.4122	<=SB
17	HLA-C*12:05	LALGPRMQL	LALGPRMQL	0	0	0	0	0	LALGPRMQL	F03	0.488252	253.9	0.4476	<=SB
35	HLA-C*12:05	ITPPVWHIL	ITPPVWHIL	0	0	0	0	0	ITPPVWHIL	F03	0.480878	275	0.4842	<=SB
27	HLA-A*02:04	TQLARFFPI	TQLARFFPI	0	0	0	0	0	TQLARFFPI	F03	0.60955	68.3	0.1391	<=SB
31	HLA-C*07:43	RFFPITPPV	RFFPITPPV	0	0	0	0	0	RFFPITPPV	F03	0.362532	989.6	0.3161	<=SB
23	HLA-B*39:07	MQLCTQLARF	MQLCTQLAF	0	8	1	0	0	MQLCTQLARF	F03	0.545383	136.8	0.0814	<=SB
23	HLA-B*39:07	MQLCTQLARFF	MQLCTQLAF	0	8	2	0	0	MQLCTQLARFF	F03	0.425126	502.7	0.3348	<=SB
27	HLA-B*39:07	TQLARFFPI	TQLARFFPI	0	0	0	0	0	TQLARFFPI	F03	0.401638	648.2	0.4308	<=SB
23	HLA-B*18:03	MQLCTQLARF	MQLCTQLAF	0	8	1	0	0	MQLCTQLARF	F03	0.354118	1083.9	0.3903	<=SB
27	HLA-B*18:03	TQLARFFPI	TQLARFFPI	0	0	0	0	0	TQLARFFPI	F03	0.350098	1132.1	0.408	<=SB
31	HLA-A*24:25	RFFPITPPVW	RFFPITPVW	0	6	1	0	0	RFFPITPPVW	F03	0.617344	62.8	0.237	<=SB
32	HLA-A*24:25	FFPITPPVW	FFPITPPVW	0	0	0	0	0	FFPITPPVW	F03	0.614462	64.8	0.2423	<=SB
27	HLA-A*24:25	TQLARFFPI	TQLARFFPI	0	0	0	0	0	TQLARFFPI	F03	0.579762	94.3	0.3376	<=SB
23	HLA-B*15:28	MQLCTQLARF	MQLCTQLAF	0	8	1	0	0	MQLCTQLARF	F03	0.774547	11.5	0.0238	<=SB
23	HLA-B*15:28	MQLCTQLARFF	MQLCTQLAF	0	8	2	0	0	MQLCTQLARFF	F03	0.60186	74.3	0.398	<=SB
23	HLA-B*15:39	MQLCTQLARF	MQLCTQLAF	0	8	1	0	0	MQLCTQLARF	F03	0.790994	9.6	0.0306	<=SB
23	HLA-B*15:39	MQLCTQLARFF	MQLCTQLAF	0	8	2	0	0	MQLCTQLARFF	F03	0.656358	41.2	0.3112	<=SB
17	HLA-C*03:16	LALGPRMQL	LALGPRMQL	0	0	0	0	0	LALGPRMQL	F03	0.628	56	0.2021	<=SB
33	HLA-B*78:02	FPITPPVWHI	FPITPPVHI	0	7	1	0	0	FPITPPVWHI	F03	0.265279	2834.2	0.3844	<=SB
33	HLA-B*78:02	FPITPPVWHIL	FPIPVWHIL	0	3	2	0	0	FPITPPVWHIL	F03	0.262806	2911.1	0.3952	<=SB
27	HLA-A*02:17	TQLARFFPI	TQLARFFPI	0	0	0	0	0	TQLARFFPI	F03	0.515341	189.4	0.1898	<=SB
31	HLA-A*02:17	RFFPITPPV	RFFPITPPV	0	0	0	0	0	RFFPITPPV	F03	0.419031	537	0.4748	<=SB
27	HLA-B*40:10	TQLARFFPI	TQLARFFPI	0	0	0	0	0	TQLARFFPI	F03	0.469828	309.9	0.0964	<=SB
27	HLA-A*02:12	TQLARFFPI	TQLARFFPI	0	0	0	0	0	TQLARFFPI	F03	0.708963	23.3	0.3582	<=SB
23	HLA-B*15:88	MQLCTQLARF	MQLCTQLAF	0	8	1	0	0	MQLCTQLARF	F03	0.589248	85.1	0.1135	<=SB
35	HLA-B*46:11	ITPPVWHIL	ITPPVWHIL	0	0	0	0	0	ITPPVWHIL	F03	0.183076	6897.7	0.3345	<=SB
17	HLA-B*46:11	LALGPRMQL	LALGPRMQL	0	0	0	0	0	LALGPRMQL	F03	0.171924	7782.2	0.4181	<=SB
17	HLA-C*15:09	LALGPRMQL	LALGPRMQL	0	0	0	0	0	LALGPRMQL	F03	0.525665	169.4	0.3098	<=SB
22	HLA-A*03:08	RMQLCTQLAR	RMLCTQLAR	0	2	1	0	0	RMQLCTQLAR	F03	0.617373	62.8	0.0602	<=SB
23	HLA-B*15:70	MQLCTQLARF	MQLCTQLAF	0	8	1	0	0	MQLCTQLARF	F03	0.665091	37.5	0.0704	<=SB
31	HLA-C*07:08	RFFPITPPV	RFFPITPPV	0	0	0	0	0	RFFPITPPV	F03	0.318857	1587.3	0.2808	<=SB
27	HLA-B*40:07	TQLARFFPI	TQLARFFPI	0	0	0	0	0	TQLARFFPI	F03	0.448466	390.5	0.1104	<=SB
27	HLA-A*02:46	TQLARFFPI	TQLARFFPI	0	0	0	0	0	TQLARFFPI	F03	0.701495	25.3	0.0641	<=SB
27	HLA-B*40:05	TQLARFFPI	TQLARFFPI	0	0	0	0	0	TQLARFFPI	F03	0.660864	39.2	0.0256	<=SB
32	HLA-A*24:23	FFPITPPVW	FFPITPPVW	0	0	0	0	0	FFPITPPVW	F03	0.751826	14.7	0.2001	<=SB
31	HLA-A*24:23	RFFPITPPVW	RFFPITPVW	0	6	1	0	0	RFFPITPPVW	F03	0.750536	14.9	0.2026	<=SB
33	HLA-B*39:10	FPITPPVWHIL	FPIPVWHIL	0	3	2	0	0	FPITPPVWHIL	F03	0.633004	53	0.0946	<=SB
11	HLA-B*39:10	VPPSPPLAL	VPPSPPLAL	0	0	0	0	0	VPPSPPLAL	F03	0.602562	73.7	0.1336	<=SB
27	HLA-A*02:08	TQLARFFPI	TQLARFFPI	0	0	0	0	0	TQLARFFPI	F03	0.664081	37.9	0.1021	<=SB
33	HLA-B*78:01	FPITPPVWHIL	FPIPVWHIL	0	3	2	0	0	FPITPPVWHIL	F03	0.329511	1414.5	0.3399	<=SB
33	HLA-B*78:01	FPITPPVWHI	FPITPPVHI	0	7	1	0	0	FPITPPVWHI	F03	0.329024	1422	0.3416	<=SB
31	HLA-C*07:27	RFFPITPPV	RFFPITPPV	0	0	0	0	0	RFFPITPPV	F03	0.357284	1047.4	0.3681	<=SB
31	HLA-A*24:13	RFFPITPPVW	RFFPITPVW	0	6	1	0	0	RFFPITPPVW	F03	0.655465	41.6	0.1705	<=SB
32	HLA-A*24:13	FFPITPPVW	FFPITPPVW	0	0	0	0	0	FFPITPPVW	F03	0.581421	92.7	0.3179	<=SB
27	HLA-A*24:13	TQLARFFPI	TQLARFFPI	0	0	0	0	0	TQLARFFPI	F03	0.556998	120.7	0.3941	<=SB
23	HLA-B*15:71	MQLCTQLARF	MQLCTQLAF	0	8	1	0	0	MQLCTQLARF	F03	0.64489	46.6	0.0294	<=SB
23	HLA-B*15:71	MQLCTQLARFF	MQLCTQLAF	0	8	2	0	0	MQLCTQLARFF	F03	0.448936	388.5	0.3627	<=SB
33	HLA-B*56:11	FPITPPVWHIL	FPIPVWHIL	0	3	2	0	0	FPITPPVWHIL	F03	0.545769	136.3	0.1324	<=SB
11	HLA-B*56:11	VPPSPPLAL	VPPSPPLAL	0	0	0	0	0	VPPSPPLAL	F03	0.491386	245.4	0.2102	<=SB
33	HLA-B*56:11	FPITPPVWHI	FPITPPVHI	0	7	1	0	0	FPITPPVWHI	F03	0.460507	342.8	0.2677	<=SB
27	HLA-B*48:07	TQLARFFPI	TQLARFFPI	0	0	0	0	0	TQLARFFPI	F03	0.488724	252.6	0.0115	<=SB
23	HLA-B*48:07	MQLCTQLARF	MQLCTQLAF	0	8	1	0	0	MQLCTQLARF	F03	0.20871	5226.9	0.3906	<=SB
26	HLA-B*48:07	CTQLARFFPI	CQLARFFPI	0	1	1	0	0	CTQLARFFPI	F03	0.207134	5316.8	0.3985	<=SB
27	HLA-A*30:09	TQLARFFPI	TQLARFFPI	0	0	0	0	0	TQLARFFPI	F03	0.463906	330.4	0.4375	<=SB
31	HLA-C*06:06	RFFPITPPV	RFFPITPPV	0	0	0	0	0	RFFPITPPV	F03	0.398762	668.7	0.3173	<=SB
17	HLA-C*08:04	LALGPRMQL	LALGPRMQL	0	0	0	0	0	LALGPRMQL	F03	0.432737	463	0.1575	<=SB
9	HLA-C*08:04	RGVPPSPPL	RGVPPSPPL	0	0	0	0	0	RGVPPSPPL	F03	0.382384	798.3	0.284	<=SB
27	HLA-A*02:28	TQLARFFPI	TQLARFFPI	0	0	0	0	0	TQLARFFPI	F03	0.884528	3.5	0.0102	<=SB
26	HLA-A*02:28	CTQLARFFPI	CQLARFFPI	0	1	1	0	0	CTQLARFFPI	F03	0.66501	37.5	0.4787	<=SB
27	HLA-A*02:64	TQLARFFPI	TQLARFFPI	0	0	0	0	0	TQLARFFPI	F03	0.545885	136.1	0.3577	<=SB
32	HLA-A*24:30	FFPITPPVW	FFPITPPVW	0	0	0	0	0	FFPITPPVW	F03	0.548831	131.8	0.1551	<=SB
31	HLA-A*24:30	RFFPITPPVW	RFFPITPVW	0	6	1	0	0	RFFPITPPVW	F03	0.51631	187.4	0.2109	<=SB
27	HLA-A*24:30	TQLARFFPI	TQLARFFPI	0	0	0	0	0	TQLARFFPI	F03	0.4621	337	0.3346	<=SB
22	HLA-A*31:16	RMQLCTQLAR	RMQCTQLAR	0	3	1	0	0	RMQLCTQLAR	F03	0.795278	9.2	0.0403	<=SB
23	HLA-A*31:16	MQLCTQLAR	MQLCTQLAR	0	0	0	0	0	MQLCTQLAR	F03	0.646141	46	0.3804	<=SB
11	HLA-B*07:18	VPPSPPLAL	VPPSPPLAL	0	0	0	0	0	VPPSPPLAL	F03	0.551245	128.4	0.1257	<=SB
14	HLA-B*07:18	SPPLALGPRM	SPPLALGPM	0	8	1	0	0	SPPLALGPRM	F03	0.471351	304.9	0.2547	<=SB
20	HLA-B*07:18	GPRMQLCTQL	GPRMQLCTL	0	8	1	0	0	GPRMQLCTQL	F03	0.470746	306.9	0.2559	<=SB
3	HLA-B*07:18	HPQRKRRGV	HPQRKRRGV	0	0	0	0	0	HPQRKRRGV	F03	0.395903	689.7	0.4592	<=SB
23	HLA-B*15:64	MQLCTQLARF	MQLCTQLAF	0	8	1	0	0	MQLCTQLARF	F03	0.77319	11.6	0.0288	<=SB
23	HLA-B*15:64	MQLCTQLARFF	MQLCTQLAF	0	8	2	0	0	MQLCTQLARFF	F03	0.634295	52.3	0.2162	<=SB
23	HLA-B*15:75	MQLCTQLARF	MQLCTQLAF	0	8	1	0	0	MQLCTQLARF	F03	0.763607	12.9	0.0241	<=SB
23	HLA-B*15:75	MQLCTQLARFF	MQLCTQLAF	0	8	2	0	0	MQLCTQLARFF	F03	0.590857	83.7	0.3761	<=SB
33	HLA-B*35:06	FPITPPVWHIL	FPIPVWHIL	0	3	2	0	0	FPITPPVWHIL	F03	0.350822	1123.2	0.1114	<=SB
11	HLA-B*35:06	VPPSPPLAL	VPPSPPLAL	0	0	0	0	0	VPPSPPLAL	F03	0.312874	1693.5	0.1631	<=SB
33	HLA-B*35:06	FPITPPVWHI	FPIPPVWHI	0	3	1	0	0	FPITPPVWHI	F03	0.245437	3512.9	0.3342	<=SB
33	HLA-B*35:30	FPITPPVWH	FPITPPVWH	0	0	0	0	0	FPITPPVWH	F03	0.51728	185.5	0.3882	<=SB
27	HLA-B*37:04	TQLARFFPI	TQLARFFPI	0	0	0	0	0	TQLARFFPI	F03	0.56205	114.3	0.0086	<=SB
26	HLA-B*37:04	CTQLARFFPI	CQLARFFPI	0	1	1	0	0	CTQLARFFPI	F03	0.288738	2198.9	0.4157	<=SB
27	HLA-B*40:26	TQLARFFPI	TQLARFFPI	0	0	0	0	0	TQLARFFPI	F03	0.5675	107.7	0.2104	<=SB
20	HLA-B*42:02	GPRMQLCTQL	GPRMQLCTL	0	8	1	0	0	GPRMQLCTQL	F03	0.479574	278.9	0.1671	<=SB
27	HLA-B*42:02	TQLARFFPI	TQLARFFPI	0	0	0	0	0	TQLARFFPI	F03	0.465233	325.7	0.1989	<=SB
3	HLA-B*42:02	HPQRKRRGV	HPQRKRRGV	0	0	0	0	0	HPQRKRRGV	F03	0.445224	404.5	0.2546	<=SB
33	HLA-B*42:02	FPITPPVWHIL	FPIPVWHIL	0	3	2	0	0	FPITPPVWHIL	F03	0.410973	585.9	0.3651	<=SB
27	HLA-B*50:04	TQLARFFPI	TQLARFFPI	0	0	0	0	0	TQLARFFPI	F03	0.398635	669.6	0.454	<=SB
35	HLA-C*01:18	ITPPVWHIL	ITPPVWHIL	0	0	0	0	0	ITPPVWHIL	F03	0.417935	543.4	0.0318	<=SB
11	HLA-C*01:18	VPPSPPLAL	VPPSPPLAL	0	0	0	0	0	VPPSPPLAL	F03	0.34783	1160.2	0.1237	<=SB
17	HLA-C*01:18	LALGPRMQL	LALGPRMQL	0	0	0	0	0	LALGPRMQL	F03	0.325658	1474.7	0.1816	<=SB
9	HLA-C*01:18	RGVPPSPPL	RGVPPSPPL	0	0	0	0	0	RGVPPSPPL	F03	0.308093	1783.4	0.2445	<=SB
32	HLA-C*04:26	FFPITPPVW	FFPITPPVW	0	0	0	0	0	FFPITPPVW	F03	0.202717	5577.1	0.2801	<=SB
31	HLA-C*04:26	RFFPITPPV	RFFPITPPV	0	0	0	0	0	RFFPITPPV	F03	0.169681	7973.4	0.4974	<=SB
35	HLA-C*06:09	ITPPVWHIL	ITPPVWHIL	0	0	0	0	0	ITPPVWHIL	F03	0.209901	5160	0.3671	<=SB
17	HLA-C*12:09	LALGPRMQL	LALGPRMQL	0	0	0	0	0	LALGPRMQL	F03	0.530135	161.4	0.3296	<=SB
35	HLA-C*12:09	ITPPVWHIL	ITPPVWHIL	0	0	0	0	0	ITPPVWHIL	F03	0.520168	179.8	0.3764	<=SB
17	HLA-C*15:06	LALGPRMQL	LALGPRMQL	0	0	0	0	0	LALGPRMQL	F03	0.591894	82.7	0.1389	<=SB
35	HLA-C*15:06	ITPPVWHIL	ITPPVWHIL	0	0	0	0	0	ITPPVWHIL	F03	0.500135	223.3	0.4161	<=SB
31	HLA-C*07:19	RFFPITPPV	RFFPITPPV	0	0	0	0	0	RFFPITPPV	F03	0.415887	555.6	0.2939	<=SB
35	HLA-C*07:19	ITPPVWHIL	ITPPVWHIL	0	0	0	0	0	ITPPVWHIL	F03	0.394334	701.5	0.394	<=SB
17	HLA-C*03:09	LALGPRMQL	LALGPRMQL	0	0	0	0	0	LALGPRMQL	F03	0.717825	21.2	0.0907	<=SB
9	HLA-C*03:09	RGVPPSPPL	RGVPPSPPL	0	0	0	0	0	RGVPPSPPL	F03	0.593437	81.4	0.3158	<=SB
32	HLA-A*24:46	FFPITPPVW	FFPITPPVW	0	0	0	0	0	FFPITPPVW	F03	0.543475	139.7	0.1927	<=SB
27	HLA-A*24:46	TQLARFFPI	TQLARFFPI	0	0	0	0	0	TQLARFFPI	F03	0.488237	254	0.3169	<=SB
31	HLA-A*24:46	RFFPITPPVW	RFFPITPVW	0	6	1	0	0	RFFPITPPVW	F03	0.487736	255.3	0.3186	<=SB
35	HLA-A*24:46	ITPPVWHIL	ITPPVWHIL	0	0	0	0	0	ITPPVWHIL	F03	0.485001	263	0.3278	<=SB
23	HLA-B*40:52	MQLCTQLARF	MQLCTQLAF	0	8	1	0	0	MQLCTQLARF	F03	0.452021	375.8	0.35	<=SB
33	HLA-B*35:04	FPITPPVWHIL	FPIPVWHIL	0	3	2	0	0	FPITPPVWHIL	F03	0.425526	500.5	0.1282	<=SB
11	HLA-B*35:04	VPPSPPLAL	VPPSPPLAL	0	0	0	0	0	VPPSPPLAL	F03	0.396827	682.8	0.1641	<=SB
33	HLA-B*35:04	FPITPPVWHI	FPIPPVWHI	0	3	1	0	0	FPITPPVWHI	F03	0.309603	1754.5	0.3765	<=SB
33	HLA-B*51:36	FPITPPVWHI	FPITPPVHI	0	7	1	0	0	FPITPPVWHI	F03	0.404417	629	0.0685	<=SB
33	HLA-B*51:36	FPITPPVWHIL	FPIPVWHIL	0	3	2	0	0	FPITPPVWHIL	F03	0.298837	1971.3	0.3238	<=SB
23	HLA-B*15:34	MQLCTQLARF	MQLCTQLAF	0	8	1	0	0	MQLCTQLARF	F03	0.774547	11.5	0.0238	<=SB
23	HLA-B*15:34	MQLCTQLARFF	MQLCTQLAF	0	8	2	0	0	MQLCTQLARFF	F03	0.60186	74.3	0.398	<=SB
27	HLA-A*02:13	TQLARFFPI	TQLARFFPI	0	0	0	0	0	TQLARFFPI	F03	0.647489	45.3	0.3791	<=SB
27	HLA-A*24:28	TQLARFFPI	TQLARFFPI	0	0	0	0	0	TQLARFFPI	F03	0.55511	123.2	0.0195	<=SB
31	HLA-A*24:28	RFFPITPPV	RFFPITPPV	0	0	0	0	0	RFFPITPPV	F03	0.465159	326	0.0986	<=SB
26	HLA-A*24:28	CTQLARFFPI	CQLARFFPI	0	1	1	0	0	CTQLARFFPI	F03	0.372734	886.1	0.4027	<=SB
33	HLA-B*51:03	FPITPPVWHI	FPIPPVWHI	0	3	1	0	0	FPITPPVWHI	F03	0.301034	1925	0.0309	<=SB
33	HLA-B*51:03	FPITPPVWHIL	FPIPVWHIL	0	3	2	0	0	FPITPPVWHIL	F03	0.160867	8771.2	0.3244	<=SB
33	HLA-B*51:03	FPITPPVW	FPI-TPPVW	0	0	0	3	1	FPITPPVW	F03	0.148364	10041.8	0.4092	<=SB
32	HLA-A*24:21	FFPITPPVW	FFPITPPVW	0	0	0	0	0	FFPITPPVW	F03	0.573857	100.6	0.213	<=SB
31	HLA-A*24:21	RFFPITPPVW	RFFPITPVW	0	6	1	0	0	RFFPITPPVW	F03	0.564418	111.4	0.23	<=SB
27	HLA-A*24:21	TQLARFFPI	TQLARFFPI	0	0	0	0	0	TQLARFFPI	F03	0.478469	282.3	0.4633	<=SB
27	HLA-A*02:44	TQLARFFPI	TQLARFFPI	0	0	0	0	0	TQLARFFPI	F03	0.867033	4.2	0.0237	<=SB
22	HLA-A*31:02	RMQLCTQLAR	RMQLCTLAR	0	6	1	0	0	RMQLCTQLAR	F03	0.772999	11.7	0.0333	<=SB
23	HLA-A*31:02	MQLCTQLAR	MQLCTQLAR	0	0	0	0	0	MQLCTQLAR	F03	0.655734	41.5	0.2238	<=SB
31	HLA-C*07:10	RFFPITPPV	RFFPITPPV	0	0	0	0	0	RFFPITPPV	F03	0.465121	326.1	0.1933	<=SB
22	HLA-A*11:43	RMQLCTQLAR	RMQLCTLAR	0	6	1	0	0	RMQLCTQLAR	F03	0.66625	37	0.2376	<=SB
27	HLA-A*24:88	TQLARFFPI	TQLARFFPI	0	0	0	0	0	TQLARFFPI	F03	0.337985	1290.6	0.1354	<=SB
35	HLA-A*24:88	ITPPVWHIL	ITPPVWHIL	0	0	0	0	0	ITPPVWHIL	F03	0.314467	1664.6	0.1886	<=SB
31	HLA-A*24:88	RFFPITPPVW	RFFPITPVW	0	6	1	0	0	RFFPITPPVW	F03	0.297025	2010.3	0.2387	<=SB
32	HLA-A*24:88	FFPITPPVW	FFPITPPVW	0	0	0	0	0	FFPITPPVW	F03	0.277271	2489.3	0.3095	<=SB
31	HLA-A*24:88	RFFPITPPV	RFFPITPPV	0	0	0	0	0	RFFPITPPV	F03	0.267321	2772.3	0.3547	<=SB
20	HLA-B*07:31	GPRMQLCTQL	GPRMQLTQL	0	6	1	0	0	GPRMQLCTQL	F03	0.711715	22.6	0.1148	<=SB
3	HLA-B*07:31	HPQRKRRGV	HPQRKRRGV	0	0	0	0	0	HPQRKRRGV	F03	0.64024	49	0.242	<=SB
11	HLA-B*07:31	VPPSPPLAL	VPPSPPLAL	0	0	0	0	0	VPPSPPLAL	F03	0.62633	57	0.2737	<=SB
14	HLA-B*07:31	SPPLALGPRM	SPPLALGPM	0	8	1	0	0	SPPLALGPRM	F03	0.586727	87.5	0.3832	<=SB
33	HLA-B*35:35	FPITPPVWH	FPITPPVWH	0	0	0	0	0	FPITPPVWH	F03	0.561304	115.2	0.4603	<=SB
33	HLA-B*35:64	FPITPPVWH	FPITPPVWH	0	0	0	0	0	FPITPPVWH	F03	0.574284	100.1	0.3194	<=SB
27	HLA-B*40:53	TQLARFFPI	TQLARFFPI	0	0	0	0	0	TQLARFFPI	F03	0.415648	557	0.3989	<=SB
27	HLA-B*52:05	TQLARFFPI	TQLARFFPI	0	0	0	0	0	TQLARFFPI	F03	0.449306	387	0.0096	<=SB
26	HLA-B*52:05	CTQLARFFPI	CQLARFFPI	0	1	1	0	0	CTQLARFFPI	F03	0.289172	2188.6	0.171	<=SB
23	HLA-B*52:05	MQLCTQLARF	MQLCTQLRF	0	7	1	0	0	MQLCTQLARF	F03	0.265812	2817.9	0.2536	<=SB
27	HLA-B*52:11	TQLARFFPI	TQLARFFPI	0	0	0	0	0	TQLARFFPI	F03	0.443835	410.6	0.0126	<=SB
26	HLA-B*52:11	CTQLARFFPI	CQLARFFPI	0	1	1	0	0	CTQLARFFPI	F03	0.289271	2186.2	0.2672	<=SB
23	HLA-B*52:11	MQLCTQLARF	MQLCTQLRF	0	7	1	0	0	MQLCTQLARF	F03	0.272712	2615.2	0.3599	<=SB
33	HLA-B*54:21	FPITPPVWHI	FPIPPVWHI	0	3	1	0	0	FPITPPVWHI	F03	0.504939	212	0.23	<=SB
17	HLA-C*03:23	LALGPRMQL	LALGPRMQL	0	0	0	0	0	LALGPRMQL	F03	0.717825	21.2	0.0907	<=SB
9	HLA-C*03:23	RGVPPSPPL	RGVPPSPPL	0	0	0	0	0	RGVPPSPPL	F03	0.593437	81.4	0.3158	<=SB
17	HLA-C*03:43	LALGPRMQL	LALGPRMQL	0	0	0	0	0	LALGPRMQL	F03	0.653686	42.4	0.2342	<=SB
17	HLA-C*03:64	LALGPRMQL	LALGPRMQL	0	0	0	0	0	LALGPRMQL	F03	0.717825	21.2	0.0907	<=SB
9	HLA-C*03:64	RGVPPSPPL	RGVPPSPPL	0	0	0	0	0	RGVPPSPPL	F03	0.593437	81.4	0.3158	<=SB
31	HLA-C*07:15	RFFPITPPV	RFFPITPPV	0	0	0	0	0	RFFPITPPV	F03	0.465886	323.4	0.1898	<=SB
17	HLA-C*15:10	LALGPRMQL	LALGPRMQL	0	0	0	0	0	LALGPRMQL	F03	0.510232	200.2	0.2188	<=SB
27	HLA-A*02:37	TQLARFFPI	TQLARFFPI	0	0	0	0	0	TQLARFFPI	F03	0.589072	85.3	0.4073	<=SB
27	HLA-B*38:04	TQLARFFPI	TQLARFFPI	0	0	0	0	0	TQLARFFPI	F03	0.546274	135.5	0.0231	<=SB
23	HLA-B*38:04	MQLCTQLARF	MQLCTQLAF	0	8	1	0	0	MQLCTQLARF	F03	0.378634	831.3	0.3557	<=SB
23	HLA-B*35:20	MQLCTQLARF	MQLCTQLAF	0	8	1	0	0	MQLCTQLARF	F03	0.623214	59	0.0782	<=SB
23	HLA-B*35:20	MQLCTQLARFF	MQLCTQLAF	0	8	2	0	0	MQLCTQLARFF	F03	0.463829	330.7	0.4528	<=SB
27	HLA-A*02:19	TQLARFFPI	TQLARFFPI	0	0	0	0	0	TQLARFFPI	F03	0.589072	85.3	0.4073	<=SB
23	HLA-B*15:53	MQLCTQLARF	MQLCTQLAF	0	8	1	0	0	MQLCTQLARF	F03	0.802803	8.4	0.0169	<=SB
23	HLA-B*15:53	MQLCTQLARFF	MQLCTQLAF	0	8	2	0	0	MQLCTQLARFF	F03	0.649091	44.6	0.2286	<=SB
11	HLA-C*01:02	RASVSFWTL	RASVSFWTL	0	0	0	0	0	RASVSFWTL	F04	0.263764	2881	0.2815	<=SB
28	HLA-C*01:02	RGSPLRLTL	RGSPLRLTL	0	0	0	0	0	RGSPLRLTL	F04	0.253398	3223	0.3372	<=SB
11	HLA-C*03:04	RASVSFWTL	RASVSFWTL	0	0	0	0	0	RASVSFWTL	F04	0.587809	86.5	0.3298	<=SB
11	HLA-C*08:01	RASVSFWTL	RASVSFWTL	0	0	0	0	0	RASVSFWTL	F04	0.429801	477.9	0.1688	<=SB
11	HLA-C*03:03	RASVSFWTL	RASVSFWTL	0	0	0	0	0	RASVSFWTL	F04	0.587809	86.5	0.3298	<=SB
28	HLA-B*58:01	RGSPLRLTLW	RGSPLLTLW	0	5	1	0	0	RGSPLRLTLW	F04	0.754086	14.3	0.0951	<=SB
11	HLA-B*58:01	RASVSFWTL	RASVSFWTL	0	0	0	0	0	RASVSFWTL	F04	0.701843	25.2	0.1689	<=SB
11	HLA-B*58:01	RASVSFWTLL	RASVSFWTL	0	8	1	0	0	RASVSFWTLL	F04	0.625201	57.7	0.3182	<=SB
10	HLA-B*58:01	KRASVSFWTL	KASVSFWTL	0	1	1	0	0	KRASVSFWTL	F04	0.580503	93.6	0.4555	<=SB
11	HLA-C*03:02	RASVSFWTL	RASVSFWTL	0	0	0	0	0	RASVSFWTL	F04	0.581515	92.6	0.4247	<=SB
17	HLA-A*02:06	WTLLPTTGV	WTLLPTTGV	0	0	0	0	0	WTLLPTTGV	F04	0.668699	36	0.4604	<=SB
27	HLA-C*06:02	TRGSPLRLTL	TRSPLRLTL	0	2	1	0	0	TRGSPLRLTL	F04	0.369848	914.3	0.2954	<=SB
11	HLA-B*13:01	RASVSFWTL	RASVSFWTL	0	0	0	0	0	RASVSFWTL	F04	0.476641	287.9	0.1906	<=SB
12	HLA-B*13:01	ASVSFWTLL	ASVSFWTLL	0	0	0	0	0	ASVSFWTLL	F04	0.411573	582.1	0.4695	<=SB
26	HLA-C*15:02	RTRGSPLRL	RTRGSPLRL	0	0	0	0	0	RTRGSPLRL	F04	0.567308	107.9	0.1049	<=SB
17	HLA-C*15:02	WTLLPTTGV	WTLLPTTGV	0	0	0	0	0	WTLLPTTGV	F04	0.535052	153	0.1641	<=SB
11	HLA-C*15:02	RASVSFWTL	RASVSFWTL	0	0	0	0	0	RASVSFWTL	F04	0.505777	210.1	0.2294	<=SB
12	HLA-C*15:02	ASVSFWTLL	ASVSFWTLL	0	0	0	0	0	ASVSFWTLL	F04	0.478964	280.8	0.304	<=SB
28	HLA-C*15:02	RGSPLRLTL	RGSPLRLTL	0	0	0	0	0	RGSPLRLTL	F04	0.451034	379.8	0.41	<=SB
11	HLA-C*15:02	RASVSFWTLL	RSVSFWTLL	0	1	1	0	0	RASVSFWTLL	F04	0.448142	391.9	0.4226	<=SB
10	HLA-B*38:02	KRASVSFWTL	KRASVSWTL	0	6	1	0	0	KRASVSFWTL	F04	0.301733	1910.4	0.4277	<=SB
24	HLA-B*07:02	GVRTRGSPL	GVRTRGSPL	0	0	0	0	0	GVRTRGSPL	F04	0.686011	29.9	0.1079	<=SB
27	HLA-C*07:01	TRGSPLRLTL	TRSPLRLTL	0	2	1	0	0	TRGSPLRLTL	F04	0.394017	703.9	0.246	<=SB
10	HLA-C*07:01	KRASVSFWTL	KRASVSWTL	0	6	1	0	0	KRASVSFWTL	F04	0.340193	1260.1	0.4179	<=SB
26	HLA-A*30:01	RTRGSPLRL	RTRGSPLRL	0	0	0	0	0	RTRGSPLRL	F04	0.735833	17.4	0.065	<=SB
26	HLA-A*30:01	RTRGSPLRLT	RTRSPLRLT	0	3	1	0	0	RTRGSPLRLT	F04	0.653129	42.7	0.2235	<=SB
26	HLA-A*30:01	RTRGSPLRLTL	RTRPLRLTL	0	3	2	0	0	RTRGSPLRLTL	F04	0.606381	70.7	0.3605	<=SB
11	HLA-B*48:01	RASVSFWTL	RASVSFWTL	0	0	0	0	0	RASVSFWTL	F04	0.329913	1408.4	0.1506	<=SB
10	HLA-B*48:01	KRASVSFWTL	KRASVSWTL	0	6	1	0	0	KRASVSFWTL	F04	0.265249	2835.1	0.3236	<=SB
24	HLA-B*07:05	GVRTRGSPL	GVRTRGSPL	0	0	0	0	0	GVRTRGSPL	F04	0.683042	30.9	0.1247	<=SB
17	HLA-C*15:05	WTLLPTTGV	WTLLPTTGV	0	0	0	0	0	WTLLPTTGV	F04	0.478012	283.7	0.1812	<=SB
26	HLA-C*15:05	RTRGSPLRL	RTRGSPLRL	0	0	0	0	0	RTRGSPLRL	F04	0.468559	314.2	0.2023	<=SB
11	HLA-C*15:05	RASVSFWTL	RASVSFWTL	0	0	0	0	0	RASVSFWTL	F04	0.443609	411.6	0.2738	<=SB
12	HLA-C*15:05	ASVSFWTLL	ASVSFWTLL	0	0	0	0	0	ASVSFWTLL	F04	0.433381	459.8	0.3085	<=SB
28	HLA-B*57:01	RGSPLRLTLW	RGSPLRLLW	0	7	1	0	0	RGSPLRLTLW	F04	0.684001	30.5	0.0776	<=SB
11	HLA-B*57:01	RASVSFWTL	RASVSFWTL	0	0	0	0	0	RASVSFWTL	F04	0.577948	96.2	0.2261	<=SB
7	HLA-B*57:01	SAKKRASVSFW	SARASVSFW	0	2	2	0	0	SAKKRASVSFW	F04	0.561793	114.6	0.2524	<=SB
11	HLA-B*57:01	RASVSFWTLL	RSVSFWTLL	0	1	1	0	0	RASVSFWTLL	F04	0.549283	131.2	0.2794	<=SB
29	HLA-B*57:01	GSPLRLTLW	GSPLRLTLW	0	0	0	0	0	GSPLRLTLW	F04	0.493439	240.1	0.4344	<=SB
10	HLA-B*57:01	KRASVSFWTL	KASVSFWTL	0	1	1	0	0	KRASVSFWTL	F04	0.486463	258.9	0.4583	<=SB
7	HLA-B*15:11	SAKKRASVSF	SAKKASVSF	0	4	1	0	0	SAKKRASVSF	F04	0.351412	1116.1	0.4453	<=SB
10	HLA-B*27:04	KRASVSFWTL	KRASVFWTL	0	5	1	0	0	KRASVSFWTL	F04	0.530658	160.5	0.0599	<=SB
10	HLA-B*27:04	KRASVSFWTLL	KRASFWTLL	0	3	2	0	0	KRASVSFWTLL	F04	0.412598	575.7	0.2173	<=SB
27	HLA-B*27:04	TRGSPLRLTL	TRSPLRLTL	0	2	1	0	0	TRGSPLRLTL	F04	0.33226	1373.1	0.4958	<=SB
10	HLA-B*27:05	KRASVSFWTL	KRASVFWTL	0	5	1	0	0	KRASVSFWTL	F04	0.738284	17	0.0197	<=SB
32	HLA-B*27:05	LRLTLWPPR	LRLTLWPPR	0	0	0	0	0	LRLTLWPPR	F04	0.673555	34.2	0.0796	<=SB
10	HLA-B*27:05	KRASVSFWTLL	KRVSFWTLL	0	2	2	0	0	KRASVSFWTLL	F04	0.666327	37	0.0958	<=SB
11	HLA-A*32:01	RASVSFWTL	RASVSFWTL	0	0	0	0	0	RASVSFWTL	F04	0.630583	54.4	0.0992	<=SB
7	HLA-B*08:01	SAKKRASV	SAKKRA-SV	0	0	0	6	1	SAKKRASV	F04	0.685395	30.1	0.0503	<=SB
24	HLA-B*08:01	GVRTRGSPL	GVRTRGSPL	0	0	0	0	0	GVRTRGSPL	F04	0.578413	95.7	0.1715	<=SB
7	HLA-B*08:01	SAKKRASVSF	SAKKRSVSF	0	5	1	0	0	SAKKRASVSF	F04	0.551405	128.2	0.2295	<=SB
23	HLA-B*08:01	TGVRTRGSPL	TVRTRGSPL	0	1	1	0	0	TGVRTRGSPL	F04	0.53569	152	0.2712	<=SB
25	HLA-B*08:01	VRTRGSPL	#NAME?	0	0	0	0	1	VRTRGSPL	F04	0.495427	234.9	0.4106	<=SB
11	HLA-C*08:03	RASVSFWTL	RASVSFWTL	0	0	0	0	0	RASVSFWTL	F04	0.429801	477.9	0.1688	<=SB
11	HLA-C*08:02	RASVSFWTL	RASVSFWTL	0	0	0	0	0	RASVSFWTL	F04	0.233918	3979.2	0.4728	<=SB
27	HLA-B*14:01	TRGSPLRLTL	TRSPLRLTL	0	2	1	0	0	TRGSPLRLTL	F04	0.28832	2208.8	0.2826	<=SB
10	HLA-B*38:01	KRASVSFWTL	KRASVSWTL	0	6	1	0	0	KRASVSFWTL	F04	0.331874	1378.8	0.273	<=SB
11	HLA-B*48:03	RASVSFWTL	RASVSFWTL	0	0	0	0	0	RASVSFWTL	F04	0.290632	2154.3	0.383	<=SB
10	HLA-B*27:06	KRASVSFWTL	KRASVSFTL	0	7	1	0	0	KRASVSFWTL	F04	0.744719	15.8	0.0303	<=SB
10	HLA-B*27:06	KRASVSFWTLL	KRASFWTLL	0	3	2	0	0	KRASVSFWTLL	F04	0.61073	67.5	0.1757	<=SB
27	HLA-B*27:06	TRGSPLRLTL	TRSPLRLTL	0	2	1	0	0	TRGSPLRLTL	F04	0.547736	133.4	0.3094	<=SB
11	HLA-C*16:02	RASVSFWTL	RASVSFWTL	0	0	0	0	0	RASVSFWTL	F04	0.557153	120.5	0.0798	<=SB
28	HLA-C*16:02	RGSPLRLTL	RGSPLRLTL	0	0	0	0	0	RGSPLRLTL	F04	0.543531	139.6	0.1044	<=SB
26	HLA-C*16:02	RTRGSPLRL	RTRGSPLRL	0	0	0	0	0	RTRGSPLRL	F04	0.500068	223.4	0.2119	<=SB
12	HLA-C*16:02	ASVSFWTLL	ASVSFWTLL	0	0	0	0	0	ASVSFWTLL	F04	0.468063	315.9	0.3152	<=SB
26	HLA-B*15:17	RTRGSPLRL	RTRGSPLRL	0	0	0	0	0	RTRGSPLRL	F04	0.753663	14.4	0.2257	<=SB
12	HLA-B*15:17	ASVSFWTLL	ASVSFWTLL	0	0	0	0	0	ASVSFWTLL	F04	0.700769	25.5	0.4217	<=SB
11	HLA-B*15:17	RASVSFWTL	RASVSFWTL	0	0	0	0	0	RASVSFWTL	F04	0.692184	28	0.4628	<=SB
11	HLA-C*01:03	RASVSFWTL	RASVSFWTL	0	0	0	0	0	RASVSFWTL	F04	0.164237	8457.2	0.2553	<=SB
28	HLA-C*01:03	RGSPLRLTL	RGSPLRLTL	0	0	0	0	0	RGSPLRLTL	F04	0.153862	9461.9	0.3315	<=SB
27	HLA-B*14:02	TRGSPLRLTL	TRSPLRLTL	0	2	1	0	0	TRGSPLRLTL	F04	0.28832	2208.8	0.2826	<=SB
17	HLA-C*17:01	WTLLPTTGV	WTLLPTTGV	0	0	0	0	0	WTLLPTTGV	F04	0.340255	1259.3	0.3825	<=SB
10	HLA-B*27:07	KRASVSFWTL	KRASVFWTL	0	5	1	0	0	KRASVSFWTL	F04	0.864596	4.3	0.0097	<=SB
10	HLA-B*27:07	KRASVSFWTLL	KRASVSFLL	0	7	2	0	0	KRASVSFWTLL	F04	0.799722	8.7	0.046	<=SB
27	HLA-B*27:07	TRGSPLRLTL	TRSPLRLTL	0	2	1	0	0	TRGSPLRLTL	F04	0.655345	41.6	0.3537	<=SB
9	HLA-B*27:07	KKRASVSFWTL	KRASVFWTL	1	5	1	0	0	KRASVSFWTL	F04	0.623223	58.9	0.4569	<=SB
10	HLA-B*27:07	KRASVSFWT	KRASVSFWT	0	0	0	0	0	KRASVSFWT	F04	0.6232	59	0.457	<=SB
17	HLA-A*69:01	WTLLPTTGV	WTLLPTTGV	0	0	0	0	0	WTLLPTTGV	F04	0.767083	12.4	0.04	<=SB
16	HLA-A*69:01	FWTLLPTTGV	FTLLPTTGV	0	1	1	0	0	FWTLLPTTGV	F04	0.665858	37.2	0.1186	<=SB
11	HLA-B*39:02	RASVSFWTL	RASVSFWTL	0	0	0	0	0	RASVSFWTL	F04	0.561515	114.9	0.3236	<=SB
10	HLA-B*39:02	KRASVSFWTL	KRASVSFTL	0	7	1	0	0	KRASVSFWTL	F04	0.556736	121	0.3432	<=SB
10	HLA-B*47:01	KRASVSFWTL	KRASVFWTL	0	5	1	0	0	KRASVSFWTL	F04	0.367105	941.8	0.4581	<=SB
11	HLA-C*04:06	RASVSFWTL	RASVSFWTL	0	0	0	0	0	RASVSFWTL	F04	0.254436	3187	0.4585	<=SB
11	HLA-C*16:01	RASVSFWTL	RASVSFWTL	0	0	0	0	0	RASVSFWTL	F04	0.701018	25.4	0.0633	<=SB
28	HLA-C*16:01	RGSPLRLTL	RGSPLRLTL	0	0	0	0	0	RGSPLRLTL	F04	0.672696	34.5	0.0984	<=SB
26	HLA-C*16:01	RTRGSPLRL	RTRGSPLRL	0	0	0	0	0	RTRGSPLRL	F04	0.550461	129.5	0.4434	<=SB
8	HLA-B*15:03	AKKRASVSF	AKKRASVSF	0	0	0	0	0	AKKRASVSF	F04	0.81202	7.6	0.098	<=SB
27	HLA-B*39:15	TRGSPLRLTL	TRSPLRLTL	0	2	1	0	0	TRGSPLRLTL	F04	0.426798	493.7	0.3638	<=SB
10	HLA-B*39:15	KRASVSFWTL	KRASVSFTL	0	7	1	0	0	KRASVSFWTL	F04	0.404745	626.7	0.4436	<=SB
17	HLA-A*68:02	WTLLPTTGV	WTLLPTTGV	0	0	0	0	0	WTLLPTTGV	F04	0.762382	13.1	0.0942	<=SB
16	HLA-A*68:02	FWTLLPTTGV	FTLLPTTGV	0	1	1	0	0	FWTLLPTTGV	F04	0.697735	26.3	0.2298	<=SB
11	HLA-B*48:04	RASVSFWTL	RASVSFWTL	0	0	0	0	0	RASVSFWTL	F04	0.329913	1408.4	0.1506	<=SB
10	HLA-B*48:04	KRASVSFWTL	KRASVSWTL	0	6	1	0	0	KRASVSFWTL	F04	0.265249	2835.1	0.3236	<=SB
10	HLA-B*27:02	KRASVSFWTL	KRASVFWTL	0	5	1	0	0	KRASVSFWTL	F04	0.566753	108.6	0.0311	<=SB
10	HLA-B*27:02	KRASVSFWTLL	KRASVSFLL	0	7	2	0	0	KRASVSFWTLL	F04	0.435539	449.1	0.1741	<=SB
10	HLA-B*27:02	KRASVSFW	KRASVSF-W	0	0	0	7	1	KRASVSFW	F04	0.374305	871.2	0.3346	<=SB
11	HLA-C*16:04	RASVSFWTL	RASVSFWTL	0	0	0	0	0	RASVSFWTL	F04	0.570704	104.1	0.3119	<=SB
28	HLA-C*16:04	RGSPLRLTL	RGSPLRLTL	0	0	0	0	0	RGSPLRLTL	F04	0.532504	157.3	0.4382	<=SB
26	HLA-C*12:04	RTRGSPLRL	RTRGSPLRL	0	0	0	0	0	RTRGSPLRL	F04	0.496353	232.6	0.4331	<=SB
11	HLA-C*07:26	RASVSFWTL	RASVSFWTL	0	0	0	0	0	RASVSFWTL	F04	0.487767	255.3	0.2208	<=SB
26	HLA-C*07:26	RTRGSPLRL	RTRGSPLRL	0	0	0	0	0	RTRGSPLRL	F04	0.434414	454.6	0.4218	<=SB
28	HLA-C*07:26	RGSPLRLTL	RGSPLRLTL	0	0	0	0	0	RGSPLRLTL	F04	0.428309	485.7	0.4552	<=SB
8	HLA-B*15:46	AKKRASVSF	AKKRASVSF	0	0	0	0	0	AKKRASVSF	F04	0.63813	50.2	0.3372	<=SB
26	HLA-C*15:04	RTRGSPLRL	RTRGSPLRL	0	0	0	0	0	RTRGSPLRL	F04	0.609784	68.2	0.0926	<=SB
17	HLA-C*15:04	WTLLPTTGV	WTLLPTTGV	0	0	0	0	0	WTLLPTTGV	F04	0.522202	175.9	0.322	<=SB
11	HLA-C*15:04	RASVSFWTL	RASVSFWTL	0	0	0	0	0	RASVSFWTL	F04	0.513897	192.4	0.3511	<=SB
12	HLA-C*15:04	ASVSFWTLL	ASVSFWTLL	0	0	0	0	0	ASVSFWTLL	F04	0.492635	242.2	0.4372	<=SB
24	HLA-B*42:01	GVRTRGSPL	GVRTRGSPL	0	0	0	0	0	GVRTRGSPL	F04	0.574032	100.4	0.4442	<=SB
11	HLA-C*01:06	RASVSFWTL	RASVSFWTL	0	0	0	0	0	RASVSFWTL	F04	0.2758	2529.3	0.1021	<=SB
28	HLA-C*01:06	RGSPLRLTL	RGSPLRLTL	0	0	0	0	0	RGSPLRLTL	F04	0.201072	5677.3	0.4471	<=SB
11	HLA-B*57:03	RASVSFWTL	RASVSFWTL	0	0	0	0	0	RASVSFWTL	F04	0.66025	39.5	0.0808	<=SB
28	HLA-B*57:03	RGSPLRLTLW	RGSPLLTLW	0	5	1	0	0	RGSPLRLTLW	F04	0.616477	63.4	0.1356	<=SB
11	HLA-B*57:03	RASVSFWTLL	RSVSFWTLL	0	1	1	0	0	RASVSFWTLL	F04	0.567145	108.1	0.2331	<=SB
29	HLA-B*57:03	GSPLRLTLW	GSPLRLTLW	0	0	0	0	0	GSPLRLTLW	F04	0.551708	127.8	0.2752	<=SB
12	HLA-B*57:03	ASVSFWTLL	ASVSFWTLL	0	0	0	0	0	ASVSFWTLL	F04	0.531091	159.7	0.3344	<=SB
10	HLA-B*27:20	KRASVSFWTL	KRASSFWTL	0	4	1	0	0	KRASVSFWTL	F04	0.834367	6	0.0334	<=SB
10	HLA-B*27:20	KRASVSFWTLL	KRASFWTLL	0	3	2	0	0	KRASVSFWTLL	F04	0.722479	20.1	0.1782	<=SB
27	HLA-B*27:20	TRGSPLRLTL	TRSPLRLTL	0	2	1	0	0	TRGSPLRLTL	F04	0.662252	38.6	0.3455	<=SB
7	HLA-B*15:15	SAKKRASVSF	SAKKASVSF	0	4	1	0	0	SAKKRASVSF	F04	0.453436	370.1	0.4836	<=SB
11	HLA-C*03:17	RASVSFWTL	RASVSFWTL	0	0	0	0	0	RASVSFWTL	F04	0.562546	113.7	0.2469	<=SB
28	HLA-C*03:17	RGSPLRLTL	RGSPLRLTL	0	0	0	0	0	RGSPLRLTL	F04	0.485144	262.6	0.4887	<=SB
11	HLA-C*01:08	RASVSFWTL	RASVSFWTL	0	0	0	0	0	RASVSFWTL	F04	0.263764	2881	0.2815	<=SB
28	HLA-C*01:08	RGSPLRLTL	RGSPLRLTL	0	0	0	0	0	RGSPLRLTL	F04	0.253398	3223	0.3372	<=SB
27	HLA-C*07:06	TRGSPLRLTL	TRSPLRLTL	0	2	1	0	0	TRGSPLRLTL	F04	0.394017	703.9	0.246	<=SB
10	HLA-C*07:06	KRASVSFWTL	KRASVSWTL	0	6	1	0	0	KRASVSFWTL	F04	0.340193	1260.1	0.4179	<=SB
8	HLA-B*15:68	AKKRASVSF	AKKRASVSF	0	0	0	0	0	AKKRASVSF	F04	0.661971	38.8	0.0822	<=SB
7	HLA-B*15:68	SAKKRASVSF	SKKRASVSF	0	1	1	0	0	SAKKRASVSF	F04	0.546753	134.8	0.4066	<=SB
11	HLA-B*13:06	RASVSFWTL	RASVSFWTL	0	0	0	0	0	RASVSFWTL	F04	0.457811	353	0.2274	<=SB
10	HLA-B*27:15	KRASVSFWTL	KRASVFWTL	0	5	1	0	0	KRASVSFWTL	F04	0.532879	156.7	0.0709	<=SB
10	HLA-B*27:15	KRASVSFWTLL	KRVSFWTLL	0	2	2	0	0	KRASVSFWTLL	F04	0.407722	606.9	0.2695	<=SB
27	HLA-B*27:15	TRGSPLRLTL	TRSPLRLTL	0	2	1	0	0	TRGSPLRLTL	F04	0.349572	1138.5	0.4992	<=SB
10	HLA-B*27:24	KRASVSFWTL	KRASVSFTL	0	7	1	0	0	KRASVSFWTL	F04	0.761821	13.2	0.0293	<=SB
10	HLA-B*27:24	KRASVSFWTLL	KRASFWTLL	0	3	2	0	0	KRASVSFWTLL	F04	0.617908	62.4	0.1778	<=SB
27	HLA-B*27:24	TRGSPLRLTL	TRSPLRLTL	0	2	1	0	0	TRGSPLRLTL	F04	0.577937	96.2	0.2623	<=SB
11	HLA-C*03:36	RASVSFWTL	RASVSFWTL	0	0	0	0	0	RASVSFWTL	F04	0.632734	53.2	0.2622	<=SB
11	HLA-C*08:41	RASVSFWTL	RASVSFWTL	0	0	0	0	0	RASVSFWTL	F04	0.416623	551.2	0.1929	<=SB
28	HLA-B*58:02	RGSPLRLTLW	RGSPLLTLW	0	5	1	0	0	RGSPLRLTLW	F04	0.386697	761.9	0.0436	<=SB
11	HLA-B*58:02	RASVSFWTL	RASVSFWTL	0	0	0	0	0	RASVSFWTL	F04	0.321028	1550.5	0.0965	<=SB
11	HLA-B*58:02	RASVSFWTLL	RSVSFWTLL	0	1	1	0	0	RASVSFWTLL	F04	0.267077	2779.6	0.1991	<=SB
10	HLA-B*58:02	KRASVSFWTL	KASVSFWTL	0	1	1	0	0	KRASVSFWTL	F04	0.218341	4709.7	0.3495	<=SB
29	HLA-B*58:02	GSPLRLTLW	GSPLRLTLW	0	0	0	0	0	GSPLRLTLW	F04	0.202482	5591.3	0.4262	<=SB
11	HLA-B*35:31	RASVSFWTL	RASVSFWTL	0	0	0	0	0	RASVSFWTL	F04	0.354395	1080.6	0.4653	<=SB
11	HLA-B*57:02	RASVSFWTL	RASVSFWTL	0	0	0	0	0	RASVSFWTL	F04	0.541424	142.8	0.1023	<=SB
28	HLA-B*57:02	RGSPLRLTLW	RGSPLLTLW	0	5	1	0	0	RGSPLRLTLW	F04	0.532306	157.6	0.1154	<=SB
29	HLA-B*57:02	GSPLRLTLW	GSPLRLTLW	0	0	0	0	0	GSPLRLTLW	F04	0.479107	280.3	0.2039	<=SB
11	HLA-B*57:02	RASVSFWTLL	RASSFWTLL	0	3	1	0	0	RASVSFWTLL	F04	0.433459	459.4	0.3032	<=SB
12	HLA-B*57:02	ASVSFWTLL	ASVSFWTLL	0	0	0	0	0	ASVSFWTLL	F04	0.393505	707.8	0.4617	<=SB
11	HLA-B*39:23	RASVSFWTL	RASVSFWTL	0	0	0	0	0	RASVSFWTL	F04	0.561515	114.9	0.3236	<=SB
10	HLA-B*39:23	KRASVSFWTL	KRASVSFTL	0	7	1	0	0	KRASVSFWTL	F04	0.556736	121	0.3432	<=SB
11	HLA-C*15:07	RASVSFWTL	RASVSFWTL	0	0	0	0	0	RASVSFWTL	F04	0.529189	163.1	0.1976	<=SB
26	HLA-C*15:07	RTRGSPLRL	RTRGSPLRL	0	0	0	0	0	RTRGSPLRL	F04	0.484665	264	0.324	<=SB
17	HLA-C*15:07	WTLLPTTGV	WTLLPTTGV	0	0	0	0	0	WTLLPTTGV	F04	0.45981	345.4	0.4125	<=SB
12	HLA-C*15:07	ASVSFWTLL	ASVSFWTLL	0	0	0	0	0	ASVSFWTLL	F04	0.45884	349.1	0.4163	<=SB
28	HLA-C*15:07	RGSPLRLTL	RGSPLRLTL	0	0	0	0	0	RGSPLRLTL	F04	0.446823	397.5	0.4631	<=SB
30	HLA-B*44:06	SPLRLTLW	SPLRLT-LW	0	0	0	6	1	SPLRLTLW	F04	0.211479	5072.7	0.3623	<=SB
17	HLA-A*34:02	WTLLPTTGVR	WTLLPTTGR	0	8	1	0	0	WTLLPTTGVR	F04	0.494996	236	0.4737	<=SB
26	HLA-C*12:05	RTRGSPLRL	RTRGSPLRL	0	0	0	0	0	RTRGSPLRL	F04	0.507612	205.9	0.3574	<=SB
11	HLA-C*03:16	RASVSFWTL	RASVSFWTL	0	0	0	0	0	RASVSFWTL	F04	0.566468	108.9	0.4027	<=SB
14	HLA-B*46:11	VSFWTLLPT	VSFWTLLPT	0	0	0	0	0	VSFWTLLPT	F04	0.196625	5957.1	0.2473	<=SB
11	HLA-B*46:11	RASVSFWTL	RASVSFWTL	0	0	0	0	0	RASVSFWTL	F04	0.188043	6536.7	0.299	<=SB
26	HLA-C*15:09	RTRGSPLRL	RTRGSPLRL	0	0	0	0	0	RTRGSPLRL	F04	0.609784	68.2	0.0926	<=SB
17	HLA-C*15:09	WTLLPTTGV	WTLLPTTGV	0	0	0	0	0	WTLLPTTGV	F04	0.522202	175.9	0.322	<=SB
11	HLA-C*15:09	RASVSFWTL	RASVSFWTL	0	0	0	0	0	RASVSFWTL	F04	0.513897	192.4	0.3511	<=SB
12	HLA-C*15:09	ASVSFWTLL	ASVSFWTLL	0	0	0	0	0	ASVSFWTLL	F04	0.492635	242.2	0.4372	<=SB
11	HLA-B*40:07	RASVSFWTL	RASVSFWTL	0	0	0	0	0	RASVSFWTL	F04	0.377233	844	0.2701	<=SB
27	HLA-C*07:27	TRGSPLRLTL	TRSPLRLTL	0	2	1	0	0	TRGSPLRLTL	F04	0.342814	1224.9	0.433	<=SB
11	HLA-B*48:07	RASVSFWTL	RASVSFWTL	0	0	0	0	0	RASVSFWTL	F04	0.301248	1920.5	0.1006	<=SB
10	HLA-B*48:07	KRASVSFWTL	KRASVSFTL	0	7	1	0	0	KRASVSFWTL	F04	0.239408	3749.7	0.2496	<=SB
28	HLA-B*48:07	RGSPLRLTL	RGSPLRLTL	0	0	0	0	0	RGSPLRLTL	F04	0.208448	5241.8	0.3919	<=SB
11	HLA-C*08:04	RASVSFWTL	RASVSFWTL	0	0	0	0	0	RASVSFWTL	F04	0.395811	690.3	0.2447	<=SB
17	HLA-A*02:28	WTLLPTTGV	WTLLPTTGV	0	0	0	0	0	WTLLPTTGV	F04	0.668699	36	0.4604	<=SB
24	HLA-B*07:18	GVRTRGSPL	GVRTRGSPL	0	0	0	0	0	GVRTRGSPL	F04	0.511068	198.4	0.1802	<=SB
8	HLA-B*15:64	AKKRASVSF	AKKRASVSF	0	0	0	0	0	AKKRASVSF	F04	0.590028	84.4	0.3464	<=SB
24	HLA-B*42:02	GVRTRGSPL	GVRTRGSPL	0	0	0	0	0	GVRTRGSPL	F04	0.493844	239	0.1409	<=SB
11	HLA-C*01:18	RASVSFWTL	RASVSFWTL	0	0	0	0	0	RASVSFWTL	F04	0.305717	1829.8	0.254	<=SB
28	HLA-C*01:18	RGSPLRLTL	RGSPLRLTL	0	0	0	0	0	RGSPLRLTL	F04	0.294048	2076.1	0.299	<=SB
27	HLA-C*06:09	TRGSPLRLTL	TRSPLRLTL	0	2	1	0	0	TRGSPLRLTL	F04	0.200904	5687.6	0.4361	<=SB
27	HLA-C*06:27	TRGSPLRLTL	TRSPLRLTL	0	2	1	0	0	TRGSPLRLTL	F04	0.369848	914.3	0.2954	<=SB
26	HLA-C*12:09	RTRGSPLRL	RTRGSPLRL	0	0	0	0	0	RTRGSPLRL	F04	0.59706	78.2	0.1156	<=SB
28	HLA-C*12:09	RGSPLRLTL	RGSPLRLTL	0	0	0	0	0	RGSPLRLTL	F04	0.554694	123.7	0.2371	<=SB
11	HLA-C*12:09	RASVSFWTL	RASVSFWTL	0	0	0	0	0	RASVSFWTL	F04	0.517851	184.3	0.3873	<=SB
17	HLA-C*15:06	WTLLPTTGV	WTLLPTTGV	0	0	0	0	0	WTLLPTTGV	F04	0.572357	102.2	0.1831	<=SB
26	HLA-C*15:06	RTRGSPLRL	RTRGSPLRL	0	0	0	0	0	RTRGSPLRL	F04	0.571013	103.7	0.1859	<=SB
11	HLA-C*15:06	RASVSFWTL	RASVSFWTL	0	0	0	0	0	RASVSFWTL	F04	0.532488	157.3	0.2907	<=SB
12	HLA-C*15:06	ASVSFWTLL	ASVSFWTLL	0	0	0	0	0	ASVSFWTLL	F04	0.520339	179.4	0.3351	<=SB
27	HLA-C*07:19	TRGSPLRLTL	TRSPLRLTL	0	2	1	0	0	TRGSPLRLTL	F04	0.395346	693.8	0.389	<=SB
11	HLA-C*03:09	RASVSFWTL	RASVSFWTL	0	0	0	0	0	RASVSFWTL	F04	0.587809	86.5	0.3298	<=SB
11	HLA-A*24:88	RASVSFWTL	RASVSFWTL	0	0	0	0	0	RASVSFWTL	F04	0.296135	2029.7	0.2415	<=SB
24	HLA-B*07:31	GVRTRGSPL	GVRTRGSPL	0	0	0	0	0	GVRTRGSPL	F04	0.710527	22.9	0.1163	<=SB
11	HLA-B*52:11	RASVSFWTL	RASVSFWTL	0	0	0	0	0	RASVSFWTL	F04	0.264886	2846.3	0.4133	<=SB
11	HLA-C*03:23	RASVSFWTL	RASVSFWTL	0	0	0	0	0	RASVSFWTL	F04	0.587809	86.5	0.3298	<=SB
11	HLA-C*03:43	RASVSFWTL	RASVSFWTL	0	0	0	0	0	RASVSFWTL	F04	0.584217	89.9	0.4529	<=SB
11	HLA-C*03:64	RASVSFWTL	RASVSFWTL	0	0	0	0	0	RASVSFWTL	F04	0.587809	86.5	0.3298	<=SB
26	HLA-C*15:10	RTRGSPLRL	RTRGSPLRL	0	0	0	0	0	RTRGSPLRL	F04	0.567308	107.9	0.1049	<=SB
17	HLA-C*15:10	WTLLPTTGV	WTLLPTTGV	0	0	0	0	0	WTLLPTTGV	F04	0.535052	153	0.1641	<=SB
11	HLA-C*15:10	RASVSFWTL	RASVSFWTL	0	0	0	0	0	RASVSFWTL	F04	0.505777	210.1	0.2294	<=SB
12	HLA-C*15:10	ASVSFWTLL	ASVSFWTLL	0	0	0	0	0	ASVSFWTLL	F04	0.478964	280.8	0.304	<=SB
28	HLA-C*15:10	RGSPLRLTL	RGSPLRLTL	0	0	0	0	0	RGSPLRLTL	F04	0.451034	379.8	0.41	<=SB
11	HLA-C*15:10	RASVSFWTLL	RSVSFWTLL	0	1	1	0	0	RASVSFWTLL	F04	0.448142	391.9	0.4226	<=SB
10	HLA-B*38:04	KRASVSFWTL	KRASVSWTL	0	6	1	0	0	KRASVSFWTL	F04	0.529884	161.8	0.0342	<=SB
10	HLA-B*38:04	KRASVSFWTLL	KRASVSFLL	0	7	2	0	0	KRASVSFWTLL	F04	0.410142	591.2	0.2314	<=SB
8	HLA-B*15:53	AKKRASVSF	AKKRASVSF	0	0	0	0	0	AKKRASVSF	F04	0.645246	46.4	0.2399	<=SB
26	HLA-C*01:02	LMAPVGSVM	LMAPVGSVM	0	0	0	0	0	LMAPVGSVM	F05	0.353806	1087.5	0.0471	<=SB
45	HLA-C*01:02	ASACTMPPL	ASACTMPPL	0	0	0	0	0	ASACTMPPL	F05	0.259119	3029.5	0.3025	<=SB
19	HLA-C*07:02	GRTPTTRLM	GRTPTTRLM	0	0	0	0	0	GRTPTTRLM	F05	0.487789	255.2	0.1676	<=SB
2	HLA-A*02:01	FHLYGSYPPA	FLYGSYPPA	0	1	1	0	0	FHLYGSYPPA	F05	0.77547	11.4	0.1354	<=SB
25	HLA-A*02:01	RLMAPVGSV	RLMAPVGSV	0	0	0	0	0	RLMAPVGSV	F05	0.739798	16.7	0.2123	<=SB
3	HLA-A*02:01	HLYGSYPPA	HLYGSYPPA	0	0	0	0	0	HLYGSYPPA	F05	0.715853	21.6	0.2961	<=SB
76	HLA-A*33:03	CISMTTISR	CISMTTISR	0	0	0	0	0	CISMTTISR	F05	0.572911	101.6	0.3839	<=SB
3	HLA-A*33:03	HLYGSYPPAR	HLYGSYPPR	0	8	1	0	0	HLYGSYPPAR	F05	0.560941	115.6	0.4293	<=SB
26	HLA-C*03:04	LMAPVGSVM	LMAPVGSVM	0	0	0	0	0	LMAPVGSVM	F05	0.787108	10	0.0359	<=SB
45	HLA-C*03:04	ASACTMPPL	ASACTMPPL	0	0	0	0	0	ASACTMPPL	F05	0.651761	43.3	0.1888	<=SB
27	HLA-C*03:04	MAPVGSVM	MA-PVGSVM	0	0	0	2	1	MAPVGSVM	F05	0.529681	162.2	0.4907	<=SB
26	HLA-C*08:01	LMAPVGSVM	LMAPVGSVM	0	0	0	0	0	LMAPVGSVM	F05	0.469286	311.8	0.1106	<=SB
45	HLA-C*08:01	ASACTMPPL	ASACTMPPL	0	0	0	0	0	ASACTMPPL	F05	0.370809	904.8	0.2997	<=SB
26	HLA-B*46:01	LMAPVGSVM	LMAPVGSVM	0	0	0	0	0	LMAPVGSVM	F05	0.439196	431.7	0.0096	<=SB
25	HLA-B*46:01	RLMAPVGSVM	RMAPVGSVM	0	1	1	0	0	RLMAPVGSVM	F05	0.204639	5462.3	0.2819	<=SB
45	HLA-B*46:01	ASACTMPPL	ASACTMPPL	0	0	0	0	0	ASACTMPPL	F05	0.195053	6059.3	0.3397	<=SB
79	HLA-B*46:01	MTTISRATW	MTTISRATW	0	0	0	0	0	MTTISRATW	F05	0.17898	7210.2	0.4539	<=SB
26	HLA-C*03:03	LMAPVGSVM	LMAPVGSVM	0	0	0	0	0	LMAPVGSVM	F05	0.787108	10	0.0359	<=SB
45	HLA-C*03:03	ASACTMPPL	ASACTMPPL	0	0	0	0	0	ASACTMPPL	F05	0.651761	43.3	0.1888	<=SB
27	HLA-C*03:03	MAPVGSVM	MA-PVGSVM	0	0	0	2	1	MAPVGSVM	F05	0.529681	162.2	0.4907	<=SB
79	HLA-B*58:01	MTTISRATW	MTTISRATW	0	0	0	0	0	MTTISRATW	F05	0.863042	4.4	0.0105	<=SB
77	HLA-B*58:01	ISMTTISRATW	ISMTTIATW	0	6	2	0	0	ISMTTISRATW	F05	0.838565	5.7	0.0198	<=SB
48	HLA-B*58:01	CTMPPLLHPQW	CTMPLHPQW	0	4	2	0	0	CTMPPLLHPQW	F05	0.771076	11.9	0.0753	<=SB
78	HLA-B*58:01	SMTTISRATW	MTTISRATW	1	0	0	0	0	MTTISRATW	F05	0.718727	21	0.1378	<=SB
26	HLA-C*03:02	LMAPVGSVM	LMAPVGSVM	0	0	0	0	0	LMAPVGSVM	F05	0.810372	7.8	0.0186	<=SB
45	HLA-C*03:02	ASACTMPPL	ASACTMPPL	0	0	0	0	0	ASACTMPPL	F05	0.598702	76.9	0.3675	<=SB
2	HLA-A*02:07	FHLYGSYPPA	FLYGSYPPA	0	1	1	0	0	FHLYGSYPPA	F05	0.316575	1627	0.3232	<=SB
25	HLA-A*02:07	RLMAPVGSV	RLMAPVGSV	0	0	0	0	0	RLMAPVGSV	F05	0.297421	2001.7	0.3927	<=SB
2	HLA-A*02:06	FHLYGSYPPA	FLYGSYPPA	0	1	1	0	0	FHLYGSYPPA	F05	0.741657	16.4	0.2067	<=SB
25	HLA-A*02:06	RLMAPVGSV	RLMAPVGSV	0	0	0	0	0	RLMAPVGSV	F05	0.72168	20.3	0.2574	<=SB
3	HLA-A*02:06	HLYGSYPPA	HLYGSYPPA	0	0	0	0	0	HLYGSYPPA	F05	0.718636	21	0.2669	<=SB
26	HLA-C*14:02	LMAPVGSVM	LMAPVGSVM	0	0	0	0	0	LMAPVGSVM	F05	0.671713	34.9	0.1261	<=SB
26	HLA-C*04:01	LMAPVGSVM	LMAPVGSVM	0	0	0	0	0	LMAPVGSVM	F05	0.18489	6763.6	0.3831	<=SB
26	HLA-B*15:01	LMAPVGSVM	LMAPVGSVM	0	0	0	0	0	LMAPVGSVM	F05	0.832526	6.1	0.0087	<=SB
25	HLA-B*15:01	RLMAPVGSVM	RMAPVGSVM	0	1	1	0	0	RLMAPVGSVM	F05	0.774453	11.5	0.0238	<=SB
26	HLA-B*15:01	LMAPVGSVMS	LMAPVGSVM	0	0	0	0	0	LMAPVGSVM	F05	0.579918	94.2	0.4986	<=SB
26	HLA-B*15:02	LMAPVGSVM	LMAPVGSVM	0	0	0	0	0	LMAPVGSVM	F05	0.778687	11	0.0093	<=SB
25	HLA-B*15:02	RLMAPVGSVM	RMAPVGSVM	0	1	1	0	0	RLMAPVGSVM	F05	0.540886	143.7	0.2443	<=SB
19	HLA-C*06:02	GRTPTTRLM	GRTPTTRLM	0	0	0	0	0	GRTPTTRLM	F05	0.527491	166.1	0.0614	<=SB
18	HLA-C*06:02	TGRTPTTRLM	TRTPTTRLM	0	1	1	0	0	TGRTPTTRLM	F05	0.347519	1164.1	0.3756	<=SB
25	HLA-A*02:03	RLMAPVGSV	RLMAPVGSV	0	0	0	0	0	RLMAPVGSV	F05	0.874154	3.9	0.0248	<=SB
2	HLA-A*02:03	FHLYGSYPPA	FLYGSYPPA	0	1	1	0	0	FHLYGSYPPA	F05	0.839189	5.7	0.0791	<=SB
3	HLA-A*02:03	HLYGSYPPA	HLYGSYPPA	0	0	0	0	0	HLYGSYPPA	F05	0.793965	9.3	0.1831	<=SB
24	HLA-A*02:03	TRLMAPVGSV	TLMAPVGSV	0	1	1	0	0	TRLMAPVGSV	F05	0.786524	10.1	0.2093	<=SB
71	HLA-B*35:01	RPACTCISM	RPACTCISM	0	0	0	0	0	RPACTCISM	F05	0.626797	56.7	0.2146	<=SB
26	HLA-B*35:01	LMAPVGSVM	LMAPVGSVM	0	0	0	0	0	LMAPVGSVM	F05	0.591959	82.7	0.2792	<=SB
26	HLA-C*12:02	LMAPVGSVM	LMAPVGSVM	0	0	0	0	0	LMAPVGSVM	F05	0.714301	22	0.019	<=SB
55	HLA-B*54:01	HPQWAPHSA	HPQWAPHSA	0	0	0	0	0	HPQWAPHSA	F05	0.619578	61.3	0.0921	<=SB
50	HLA-B*54:01	MPPLLHPQWA	MPLLHPQWA	0	1	1	0	0	MPPLLHPQWA	F05	0.519782	180.5	0.2255	<=SB
54	HLA-B*54:01	LHPQWAPHSA	LPQWAPHSA	0	1	1	0	0	LHPQWAPHSA	F05	0.514952	190.2	0.2319	<=SB
27	HLA-B*54:01	MAPVGSVMSC	MPVGSVMSC	0	1	1	0	0	MAPVGSVMSC	F05	0.501263	220.6	0.2501	<=SB
21	HLA-B*54:01	TPTTRLMAPV	TPTTLMAPV	0	4	1	0	0	TPTTRLMAPV	F05	0.435592	448.9	0.4093	<=SB
45	HLA-C*15:02	ASACTMPPL	ASACTMPPL	0	0	0	0	0	ASACTMPPL	F05	0.489262	251.2	0.2729	<=SB
25	HLA-C*15:02	RLMAPVGSV	RLMAPVGSV	0	0	0	0	0	RLMAPVGSV	F05	0.451749	376.9	0.4069	<=SB
71	HLA-B*07:02	RPACTCISM	RPACTCISM	0	0	0	0	0	RPACTCISM	F05	0.812091	7.6	0.0144	<=SB
16	HLA-B*07:02	RPTGRTPTTRL	RPRTPTTRL	0	2	2	0	0	RPTGRTPTTRL	F05	0.741967	16.3	0.0547	<=SB
43	HLA-B*07:02	SPASACTMPPL	SPASACTPL	0	7	2	0	0	SPASACTMPPL	F05	0.618752	61.9	0.2022	<=SB
55	HLA-B*07:02	HPQWAPHSA	HPQWAPHSA	0	0	0	0	0	HPQWAPHSA	F05	0.614964	64.5	0.2097	<=SB
16	HLA-B*07:02	RPTGRTPTT	RPTGRTPTT	0	0	0	0	0	RPTGRTPTT	F05	0.594102	80.8	0.2511	<=SB
28	HLA-B*07:02	APVGSVMSCSL	APVGSSCSL	0	5	2	0	0	APVGSVMSCSL	F05	0.549651	130.7	0.3577	<=SB
41	HLA-B*07:02	QPSPASACTM	QPSPASATM	0	7	1	0	0	QPSPASACTM	F05	0.546635	135	0.3652	<=SB
55	HLA-B*07:02	HPQWAPHSAGL	HPQWAPHSL	0	8	2	0	0	HPQWAPHSAGL	F05	0.546209	135.6	0.3663	<=SB
70	HLA-B*07:02	CRPACTCISM	RPACTCISM	1	0	0	0	0	RPACTCISM	F05	0.544784	137.7	0.3699	<=SB
8	HLA-B*07:02	YPPARQPSRPT	YPRQPSRPT	0	2	2	0	0	YPPARQPSRPT	F05	0.542343	141.4	0.3759	<=SB
66	HLA-B*07:02	SPGACRPAC	SPGACRPAC	0	0	0	0	0	SPGACRPAC	F05	0.521283	177.6	0.4366	<=SB
21	HLA-B*07:02	TPTTRLMAPV	TPTTRLMPV	0	7	1	0	0	TPTTRLMAPV	F05	0.519863	180.4	0.4411	<=SB
71	HLA-B*07:02	RPACTCISMT	RPACTCISM	0	0	0	0	0	RPACTCISM	F05	0.507487	206.2	0.4809	<=SB
19	HLA-C*07:01	GRTPTTRLM	GRTPTTRLM	0	0	0	0	0	GRTPTTRLM	F05	0.550507	129.5	0.0512	<=SB
18	HLA-C*07:01	TGRTPTTRLM	TRTPTTRLM	0	1	1	0	0	TGRTPTTRLM	F05	0.331721	1381.1	0.4581	<=SB
26	HLA-C*14:03	LMAPVGSVM	LMAPVGSVM	0	0	0	0	0	LMAPVGSVM	F05	0.671713	34.9	0.1261	<=SB
20	HLA-A*30:01	RTPTTRLMA	RTPTTRLMA	0	0	0	0	0	RTPTTRLMA	F05	0.587716	86.6	0.4348	<=SB
55	HLA-B*55:02	HPQWAPHSA	HPQWAPHSA	0	0	0	0	0	HPQWAPHSA	F05	0.661374	39	0.0468	<=SB
54	HLA-B*55:02	LHPQWAPHSA	LPQWAPHSA	0	1	1	0	0	LHPQWAPHSA	F05	0.535019	153.1	0.2307	<=SB
50	HLA-B*55:02	MPPLLHPQWA	MPLLHPQWA	0	1	1	0	0	MPPLLHPQWA	F05	0.515774	188.5	0.2689	<=SB
27	HLA-B*55:02	MAPVGSVMSC	MPVGSVMSC	0	1	1	0	0	MAPVGSVMSC	F05	0.506129	209.3	0.2896	<=SB
71	HLA-B*55:02	RPACTCISM	RPACTCISM	0	0	0	0	0	RPACTCISM	F05	0.48538	261.9	0.3445	<=SB
21	HLA-B*55:02	TPTTRLMAPV	TPTTLMAPV	0	4	1	0	0	TPTTRLMAPV	F05	0.469934	309.6	0.3877	<=SB
55	HLA-B*55:02	HPQWAPHSAG	HPWAPHSAG	0	2	1	0	0	HPQWAPHSAG	F05	0.450269	383	0.4547	<=SB
26	HLA-B*48:01	LMAPVGSVM	LMAPVGSVM	0	0	0	0	0	LMAPVGSVM	F05	0.303278	1878.8	0.2134	<=SB
25	HLA-B*48:01	RLMAPVGSVM	RMAPVGSVM	0	1	1	0	0	RLMAPVGSVM	F05	0.300622	1933.6	0.2186	<=SB
25	HLA-B*48:01	RLMAPVGSV	RLMAPVGSV	0	0	0	0	0	RLMAPVGSV	F05	0.253467	3220.6	0.3815	<=SB
71	HLA-B*07:05	RPACTCISM	RPACTCISM	0	0	0	0	0	RPACTCISM	F05	0.827384	6.5	0.0131	<=SB
16	HLA-B*07:05	RPTGRTPTTRL	RPRTPTTRL	0	2	2	0	0	RPTGRTPTTRL	F05	0.72005	20.7	0.0827	<=SB
55	HLA-B*07:05	HPQWAPHSA	HPQWAPHSA	0	0	0	0	0	HPQWAPHSA	F05	0.657117	40.9	0.1573	<=SB
43	HLA-B*07:05	SPASACTMPPL	SPASACTPL	0	7	2	0	0	SPASACTMPPL	F05	0.644326	46.9	0.182	<=SB
16	HLA-B*07:05	RPTGRTPTT	RPTGRTPTT	0	0	0	0	0	RPTGRTPTT	F05	0.628996	55.4	0.2106	<=SB
55	HLA-B*07:05	HPQWAPHSAGL	HPAPHSAGL	0	2	2	0	0	HPQWAPHSAGL	F05	0.577911	96.2	0.3364	<=SB
21	HLA-B*07:05	TPTTRLMAPV	TPTTRLMPV	0	7	1	0	0	TPTTRLMAPV	F05	0.566801	108.5	0.3638	<=SB
41	HLA-B*07:05	QPSPASACTM	QPSPASATM	0	7	1	0	0	QPSPASACTM	F05	0.564318	111.5	0.3699	<=SB
28	HLA-B*07:05	APVGSVMSCSL	APVGMSCSL	0	4	2	0	0	APVGSVMSCSL	F05	0.556261	121.7	0.3897	<=SB
70	HLA-B*07:05	CRPACTCISM	RPACTCISM	1	0	0	0	0	RPACTCISM	F05	0.550549	129.4	0.405	<=SB
8	HLA-B*07:05	YPPARQPSRPT	YPRQPSRPT	0	2	2	0	0	YPPARQPSRPT	F05	0.546947	134.5	0.4165	<=SB
66	HLA-B*07:05	SPGACRPAC	SPGACRPAC	0	0	0	0	0	SPGACRPAC	F05	0.536016	151.4	0.4517	<=SB
43	HLA-B*07:05	SPASACTM	SPA-SACTM	0	0	0	3	1	SPASACTM	F05	0.526506	167.9	0.4823	<=SB
2	HLA-B*39:01	FHLYGSYPPA	FHLYGSYPA	0	7	1	0	0	FHLYGSYPPA	F05	0.482966	268.9	0.2892	<=SB
26	HLA-B*39:01	LMAPVGSVM	LMAPVGSVM	0	0	0	0	0	LMAPVGSVM	F05	0.434554	454	0.4401	<=SB
45	HLA-C*15:05	ASACTMPPL	ASACTMPPL	0	0	0	0	0	ASACTMPPL	F05	0.449326	386.9	0.2547	<=SB
26	HLA-C*15:05	LMAPVGSVM	LMAPVGSVM	0	0	0	0	0	LMAPVGSVM	F05	0.40209	645	0.4268	<=SB
26	HLA-C*12:03	LMAPVGSVM	LMAPVGSVM	0	0	0	0	0	LMAPVGSVM	F05	0.712816	22.4	0.0817	<=SB
26	HLA-C*04:03	LMAPVGSVM	LMAPVGSVM	0	0	0	0	0	LMAPVGSVM	F05	0.283378	2330.2	0.2117	<=SB
26	HLA-B*15:18	LMAPVGSVM	LMAPVGSVM	0	0	0	0	0	LMAPVGSVM	F05	0.558016	119.4	0.0251	<=SB
79	HLA-B*57:01	MTTISRATW	MTTISRATW	0	0	0	0	0	MTTISRATW	F05	0.833845	6	0.0082	<=SB
77	HLA-B*57:01	ISMTTISRATW	ISMTTRATW	0	5	2	0	0	ISMTTISRATW	F05	0.785868	10.1	0.0121	<=SB
78	HLA-B*57:01	SMTTISRATW	MTTISRATW	1	0	0	0	0	MTTISRATW	F05	0.718444	21	0.0462	<=SB
48	HLA-B*57:01	CTMPPLLHPQW	CTMPLHPQW	0	4	2	0	0	CTMPPLLHPQW	F05	0.69192	28	0.0723	<=SB
80	HLA-B*57:01	TTISRATW	TTI-SRATW	0	0	0	3	1	TTISRATW	F05	0.543158	140.2	0.2926	<=SB
26	HLA-B*15:25	LMAPVGSVM	LMAPVGSVM	0	0	0	0	0	LMAPVGSVM	F05	0.856811	4.7	0.0088	<=SB
25	HLA-B*15:25	RLMAPVGSVM	RMAPVGSVM	0	1	1	0	0	RLMAPVGSVM	F05	0.784419	10.3	0.0335	<=SB
26	HLA-B*15:11	LMAPVGSVM	LMAPVGSVM	0	0	0	0	0	LMAPVGSVM	F05	0.546701	134.9	0.036	<=SB
71	HLA-B*15:11	RPACTCISM	RPACTCISM	0	0	0	0	0	RPACTCISM	F05	0.374638	868.1	0.3487	<=SB
19	HLA-B*27:04	GRTPTTRLM	GRTPTTRLM	0	0	0	0	0	GRTPTTRLM	F05	0.36786	934.1	0.3533	<=SB
71	HLA-B*35:03	RPACTCISM	RPACTCISM	0	0	0	0	0	RPACTCISM	F05	0.429043	481.8	0.0829	<=SB
41	HLA-B*35:03	QPSPASACTM	QPSPASATM	0	7	1	0	0	QPSPASACTM	F05	0.323525	1509.2	0.2145	<=SB
55	HLA-B*35:03	HPQWAPHSA	HPQWAPHSA	0	0	0	0	0	HPQWAPHSA	F05	0.28445	2303.3	0.3215	<=SB
26	HLA-B*35:03	LMAPVGSVM	LMAPVGSVM	0	0	0	0	0	LMAPVGSVM	F05	0.277425	2485.2	0.3436	<=SB
70	HLA-B*35:03	CRPACTCISM	CPACTCISM	0	1	1	0	0	CRPACTCISM	F05	0.260015	3000.3	0.3983	<=SB
76	HLA-A*68:01	CISMTTISR	CISMTTISR	0	0	0	0	0	CISMTTISR	F05	0.692709	27.8	0.3436	<=SB
75	HLA-A*68:01	TCISMTTISR	TISMTTISR	0	1	1	0	0	TCISMTTISR	F05	0.658163	40.4	0.4641	<=SB
26	HLA-C*05:01	LMAPVGSVM	LMAPVGSVM	0	0	0	0	0	LMAPVGSVM	F05	0.371099	902	0.3166	<=SB
25	HLA-A*32:01	RLMAPVGSV	RLMAPVGSV	0	0	0	0	0	RLMAPVGSV	F05	0.633458	52.8	0.0946	<=SB
79	HLA-A*32:01	MTTISRATW	MTTISRATW	0	0	0	0	0	MTTISRATW	F05	0.596876	78.4	0.1452	<=SB
25	HLA-A*32:01	RLMAPVGSVM	RLMAPVSVM	0	6	1	0	0	RLMAPVGSVM	F05	0.486631	258.4	0.4391	<=SB
78	HLA-A*32:01	SMTTISRATW	SMTTIRATW	0	5	1	0	0	SMTTISRATW	F05	0.478744	281.4	0.4718	<=SB
55	HLA-B*56:01	HPQWAPHSA	HPQWAPHSA	0	0	0	0	0	HPQWAPHSA	F05	0.606027	71	0.0469	<=SB
27	HLA-B*56:01	MAPVGSVMSC	MPVGSVMSC	0	1	1	0	0	MAPVGSVMSC	F05	0.480123	277.3	0.2177	<=SB
71	HLA-B*56:01	RPACTCISM	RPACTCISM	0	0	0	0	0	RPACTCISM	F05	0.467018	319.5	0.2456	<=SB
50	HLA-B*56:01	MPPLLHPQWA	MPLLHPQWA	0	1	1	0	0	MPPLLHPQWA	F05	0.444682	406.8	0.3078	<=SB
54	HLA-B*56:01	LHPQWAPHSA	LPQWAPHSA	0	1	1	0	0	LHPQWAPHSA	F05	0.432102	466.2	0.3419	<=SB
55	HLA-B*56:01	HPQWAPHSAG	HPWAPHSAG	0	2	1	0	0	HPQWAPHSAG	F05	0.411908	580	0.3967	<=SB
21	HLA-B*56:01	TPTTRLMAPV	TPTTLMAPV	0	4	1	0	0	TPTTRLMAPV	F05	0.411152	584.8	0.3988	<=SB
71	HLA-B*35:05	RPACTCISM	RPACTCISM	0	0	0	0	0	RPACTCISM	F05	0.650917	43.7	0.1191	<=SB
26	HLA-B*35:05	LMAPVGSVM	LMAPVGSVM	0	0	0	0	0	LMAPVGSVM	F05	0.584731	89.4	0.2464	<=SB
71	HLA-B*67:01	RPACTCISM	RPACTCISM	0	0	0	0	0	RPACTCISM	F05	0.76992	12.1	0.0176	<=SB
55	HLA-B*67:01	HPQWAPHSA	HPQWAPHSA	0	0	0	0	0	HPQWAPHSA	F05	0.644562	46.8	0.103	<=SB
41	HLA-B*67:01	QPSPASACTM	QPSPASATM	0	7	1	0	0	QPSPASACTM	F05	0.55173	127.8	0.2584	<=SB
43	HLA-B*67:01	SPASACTMPPL	SPASTMPPL	0	4	2	0	0	SPASACTMPPL	F05	0.524502	171.5	0.3229	<=SB
55	HLA-B*67:01	HPQWAPHSAGL	HPQWAPHSL	0	8	2	0	0	HPQWAPHSAGL	F05	0.511858	196.7	0.3616	<=SB
21	HLA-B*67:01	TPTTRLMAPV	TPTTLMAPV	0	4	1	0	0	TPTTRLMAPV	F05	0.471119	305.6	0.4984	<=SB
26	HLA-C*08:03	LMAPVGSVM	LMAPVGSVM	0	0	0	0	0	LMAPVGSVM	F05	0.469286	311.8	0.1106	<=SB
45	HLA-C*08:03	ASACTMPPL	ASACTMPPL	0	0	0	0	0	ASACTMPPL	F05	0.370809	904.8	0.2997	<=SB
26	HLA-B*15:27	LMAPVGSVM	LMAPVGSVM	0	0	0	0	0	LMAPVGSVM	F05	0.798284	8.9	0.0087	<=SB
25	HLA-B*15:27	RLMAPVGSVM	RMAPVGSVM	0	1	1	0	0	RLMAPVGSVM	F05	0.720754	20.5	0.0298	<=SB
26	HLA-B*15:07	LMAPVGSVM	LMAPVGSVM	0	0	0	0	0	LMAPVGSVM	F05	0.753679	14.4	0.0093	<=SB
25	HLA-B*15:07	RLMAPVGSVM	RMAPVGSVM	0	1	1	0	0	RLMAPVGSVM	F05	0.726407	19.3	0.0151	<=SB
26	HLA-C*02:02	LMAPVGSVM	LMAPVGSVM	0	0	0	0	0	LMAPVGSVM	F05	0.586616	87.6	0.0326	<=SB
25	HLA-C*02:02	RLMAPVGSVM	RMAPVGSVM	0	1	1	0	0	RLMAPVGSVM	F05	0.40578	619.8	0.4519	<=SB
26	HLA-C*08:02	LMAPVGSVM	LMAPVGSVM	0	0	0	0	0	LMAPVGSVM	F05	0.38492	776.7	0.0885	<=SB
45	HLA-C*08:02	ASACTMPPL	ASACTMPPL	0	0	0	0	0	ASACTMPPL	F05	0.262232	2929.2	0.3377	<=SB
26	HLA-B*15:12	LMAPVGSVM	LMAPVGSVM	0	0	0	0	0	LMAPVGSVM	F05	0.647053	45.5	0.013	<=SB
25	HLA-B*15:12	RLMAPVGSVM	RMAPVGSVM	0	1	1	0	0	RLMAPVGSVM	F05	0.580631	93.5	0.0543	<=SB
26	HLA-B*14:01	LMAPVGSVM	LMAPVGSVM	0	0	0	0	0	LMAPVGSVM	F05	0.267634	2762.9	0.3965	<=SB
25	HLA-A*02:11	RLMAPVGSV	RLMAPVGSV	0	0	0	0	0	RLMAPVGSV	F05	0.914786	2.5	0.0583	<=SB
2	HLA-A*02:11	FHLYGSYPPA	FLYGSYPPA	0	1	1	0	0	FHLYGSYPPA	F05	0.878205	3.7	0.1608	<=SB
3	HLA-A*02:11	HLYGSYPPA	HLYGSYPPA	0	0	0	0	0	HLYGSYPPA	F05	0.870439	4.1	0.1837	<=SB
26	HLA-B*48:03	LMAPVGSVM	LMAPVGSVM	0	0	0	0	0	LMAPVGSVM	F05	0.343377	1217.5	0.2237	<=SB
25	HLA-B*48:03	RLMAPVGSVM	RMAPVGSVM	0	1	1	0	0	RLMAPVGSVM	F05	0.271916	2637.8	0.4682	<=SB
19	HLA-B*27:06	GRTPTTRLM	GRTPTTRLM	0	0	0	0	0	GRTPTTRLM	F05	0.532301	157.7	0.3549	<=SB
25	HLA-B*27:06	RLMAPVGSV	RLMAPVGSV	0	0	0	0	0	RLMAPVGSV	F05	0.521276	177.6	0.3874	<=SB
24	HLA-B*27:06	TRLMAPVGSV	TRMAPVGSV	0	2	1	0	0	TRLMAPVGSV	F05	0.499035	226	0.4625	<=SB
71	HLA-B*56:04	RPACTCISM	RPACTCISM	0	0	0	0	0	RPACTCISM	F05	0.694902	27.1	0.0305	<=SB
55	HLA-B*56:04	HPQWAPHSA	HPQWAPHSA	0	0	0	0	0	HPQWAPHSA	F05	0.6112	67.1	0.0899	<=SB
41	HLA-B*56:04	QPSPASACTM	QPSPASATM	0	7	1	0	0	QPSPASACTM	F05	0.497198	230.5	0.2759	<=SB
26	HLA-B*56:04	LMAPVGSVM	LMAPVGSVM	0	0	0	0	0	LMAPVGSVM	F05	0.452461	374	0.4135	<=SB
27	HLA-B*56:04	MAPVGSVMSC	MPVGSVMSC	0	1	1	0	0	MAPVGSVMSC	F05	0.443882	410.4	0.4471	<=SB
70	HLA-B*56:04	CRPACTCISM	CPACTCISM	0	1	1	0	0	CRPACTCISM	F05	0.44087	424	0.4589	<=SB
26	HLA-C*16:02	LMAPVGSVM	LMAPVGSVM	0	0	0	0	0	LMAPVGSVM	F05	0.471967	302.8	0.2987	<=SB
55	HLA-B*55:01	HPQWAPHSA	HPQWAPHSA	0	0	0	0	0	HPQWAPHSA	F05	0.534112	154.6	0.0434	<=SB
71	HLA-B*55:01	RPACTCISM	RPACTCISM	0	0	0	0	0	RPACTCISM	F05	0.443981	409.9	0.1554	<=SB
16	HLA-B*55:01	RPTGRTPTT	RPTGRTPTT	0	0	0	0	0	RPTGRTPTT	F05	0.379309	825.3	0.3248	<=SB
54	HLA-B*55:01	LHPQWAPHSA	LPQWAPHSA	0	1	1	0	0	LHPQWAPHSA	F05	0.369171	921	0.3601	<=SB
21	HLA-B*55:01	TPTTRLMAPV	TPTTRLMPV	0	7	1	0	0	TPTTRLMAPV	F05	0.357838	1041.1	0.3995	<=SB
50	HLA-B*55:01	MPPLLHPQWA	MPLLHPQWA	0	1	1	0	0	MPPLLHPQWA	F05	0.343572	1214.9	0.4642	<=SB
27	HLA-B*55:01	MAPVGSVMSC	MPVGSVMSC	0	1	1	0	0	MAPVGSVMSC	F05	0.341778	1238.7	0.4723	<=SB
76	HLA-A*34:01	CISMTTISR	CISMTTISR	0	0	0	0	0	CISMTTISR	F05	0.423926	509.3	0.4088	<=SB
25	HLA-A*02:05	RLMAPVGSV	RLMAPVGSV	0	0	0	0	0	RLMAPVGSV	F05	0.638296	50.1	0.3292	<=SB
2	HLA-A*02:05	FHLYGSYPPA	FLYGSYPPA	0	1	1	0	0	FHLYGSYPPA	F05	0.601041	74.9	0.4841	<=SB
79	HLA-B*15:17	MTTISRATW	MTTISRATW	0	0	0	0	0	MTTISRATW	F05	0.883536	3.5	0.0113	<=SB
77	HLA-B*15:17	ISMTTISRATW	ISMTTISTW	0	7	2	0	0	ISMTTISRATW	F05	0.782002	10.6	0.1456	<=SB
48	HLA-B*15:17	CTMPPLLHPQW	CTMPPHPQW	0	5	2	0	0	CTMPPLLHPQW	F05	0.710488	22.9	0.3796	<=SB
78	HLA-B*15:17	SMTTISRATW	MTTISRATW	1	0	0	0	0	MTTISRATW	F05	0.708157	23.5	0.3888	<=SB
26	HLA-C*01:03	LMAPVGSVM	LMAPVGSVM	0	0	0	0	0	LMAPVGSVM	F05	0.213157	4981.4	0.0715	<=SB
45	HLA-C*01:03	ASACTMPPL	ASACTMPPL	0	0	0	0	0	ASACTMPPL	F05	0.144902	10425.1	0.4134	<=SB
2	HLA-A*02:10	FHLYGSYPPA	FLYGSYPPA	0	1	1	0	0	FHLYGSYPPA	F05	0.560256	116.5	0.2698	<=SB
25	HLA-A*02:10	RLMAPVGSV	RLMAPVGSV	0	0	0	0	0	RLMAPVGSV	F05	0.544504	138.2	0.3131	<=SB
3	HLA-A*02:10	HLYGSYPPA	HLYGSYPPA	0	0	0	0	0	HLYGSYPPA	F05	0.530614	160.6	0.3555	<=SB
2	HLA-B*39:05	FHLYGSYPPA	FHLYGSYPA	0	7	1	0	0	FHLYGSYPPA	F05	0.37401	874	0.2102	<=SB
71	HLA-B*35:02	RPACTCISM	RPACTCISM	0	0	0	0	0	RPACTCISM	F05	0.452132	375.3	0.1026	<=SB
26	HLA-B*35:02	LMAPVGSVM	LMAPVGSVM	0	0	0	0	0	LMAPVGSVM	F05	0.365093	962.5	0.2212	<=SB
41	HLA-B*35:02	QPSPASACTM	QPSPASATM	0	7	1	0	0	QPSPASACTM	F05	0.346143	1181.6	0.2673	<=SB
55	HLA-B*35:02	HPQWAPHSA	HPQWAPHSA	0	0	0	0	0	HPQWAPHSA	F05	0.3332	1359.2	0.2967	<=SB
2	HLA-B*39:09	FHLYGSYPPA	FHLYGSYPA	0	7	1	0	0	FHLYGSYPPA	F05	0.480086	277.4	0.2192	<=SB
26	HLA-B*39:09	LMAPVGSVM	LMAPVGSVM	0	0	0	0	0	LMAPVGSVM	F05	0.42469	505.1	0.4029	<=SB
3	HLA-A*74:01	HLYGSYPPAR	HLYSYPPAR	0	3	1	0	0	HLYGSYPPAR	F05	0.441035	423.2	0.1973	<=SB
76	HLA-A*74:01	CISMTTISR	CISMTTISR	0	0	0	0	0	CISMTTISR	F05	0.382865	794.1	0.3925	<=SB
79	HLA-B*15:13	MTTISRATW	MTTISRATW	0	0	0	0	0	MTTISRATW	F05	0.500722	221.9	0.0299	<=SB
78	HLA-B*15:13	SMTTISRATW	SMTTISATW	0	6	1	0	0	SMTTISRATW	F05	0.43313	461	0.1196	<=SB
26	HLA-B*15:13	LMAPVGSVM	LMAPVGSVM	0	0	0	0	0	LMAPVGSVM	F05	0.432446	464.4	0.1209	<=SB
26	HLA-B*56:03	LMAPVGSVM	LMAPVGSVM	0	0	0	0	0	LMAPVGSVM	F05	0.598328	77.2	0.0369	<=SB
71	HLA-B*56:03	RPACTCISM	RPACTCISM	0	0	0	0	0	RPACTCISM	F05	0.552843	126.2	0.0819	<=SB
25	HLA-B*56:03	RLMAPVGSVM	RMAPVGSVM	0	1	1	0	0	RLMAPVGSVM	F05	0.445311	404.1	0.3694	<=SB
26	HLA-B*14:02	LMAPVGSVM	LMAPVGSVM	0	0	0	0	0	LMAPVGSVM	F05	0.267634	2762.9	0.3965	<=SB
26	HLA-C*17:01	LMAPVGSVM	LMAPVGSVM	0	0	0	0	0	LMAPVGSVM	F05	0.472627	300.7	0.0797	<=SB
25	HLA-C*17:01	RLMAPVGSV	RLMAPVGSV	0	0	0	0	0	RLMAPVGSV	F05	0.369363	919.1	0.273	<=SB
50	HLA-B*51:06	MPPLLHPQW	MPPLLHPQW	0	0	0	0	0	MPPLLHPQW	F05	0.374745	867.1	0.1151	<=SB
71	HLA-B*51:06	RPACTCISM	RPACTCISM	0	0	0	0	0	RPACTCISM	F05	0.278294	2461.9	0.4563	<=SB
71	HLA-B*55:04	RPACTCISM	RPACTCISM	0	0	0	0	0	RPACTCISM	F05	0.815024	7.4	0.0192	<=SB
55	HLA-B*55:04	HPQWAPHSA	HPQWAPHSA	0	0	0	0	0	HPQWAPHSA	F05	0.69491	27.1	0.154	<=SB
21	HLA-B*55:04	TPTTRLMAPV	TPTTLMAPV	0	4	1	0	0	TPTTRLMAPV	F05	0.592894	81.8	0.4153	<=SB
43	HLA-B*55:04	SPASACTMPPL	SPASTMPPL	0	4	2	0	0	SPASACTMPPL	F05	0.576328	97.9	0.471	<=SB
70	HLA-B*55:04	CRPACTCISM	RPACTCISM	1	0	0	0	0	RPACTCISM	F05	0.568411	106.7	0.4977	<=SB
76	HLA-A*33:01	CISMTTISR	CISMTTISR	0	0	0	0	0	CISMTTISR	F05	0.510533	199.5	0.4753	<=SB
26	HLA-B*15:21	LMAPVGSVM	LMAPVGSVM	0	0	0	0	0	LMAPVGSVM	F05	0.587535	86.7	0.0095	<=SB
25	HLA-B*15:21	RLMAPVGSVM	RMAPVGSVM	0	1	1	0	0	RLMAPVGSVM	F05	0.294179	2073.2	0.3831	<=SB
26	HLA-B*15:05	LMAPVGSVM	LMAPVGSVM	0	0	0	0	0	LMAPVGSVM	F05	0.7242	19.8	0.0355	<=SB
25	HLA-B*15:05	RLMAPVGSVM	RMAPVGSVM	0	1	1	0	0	RLMAPVGSVM	F05	0.603872	72.7	0.2396	<=SB
21	HLA-A*69:01	TPTTRLMAPV	TTTRLMAPV	0	1	1	0	0	TPTTRLMAPV	F05	0.596328	78.9	0.2624	<=SB
23	HLA-A*69:01	TTRLMAPVGSV	TTMAPVGSV	0	2	2	0	0	TTRLMAPVGSV	F05	0.557708	119.8	0.3876	<=SB
26	HLA-B*15:35	LMAPVGSVM	LMAPVGSVM	0	0	0	0	0	LMAPVGSVM	F05	0.732934	18	0.0097	<=SB
25	HLA-B*15:35	RLMAPVGSVM	RMAPVGSVM	0	1	1	0	0	RLMAPVGSVM	F05	0.694136	27.4	0.0228	<=SB
71	HLA-B*81:01	RPACTCISM	RPACTCISM	0	0	0	0	0	RPACTCISM	F05	0.648959	44.6	0.0155	<=SB
55	HLA-B*81:01	HPQWAPHSA	HPQWAPHSA	0	0	0	0	0	HPQWAPHSA	F05	0.401546	648.8	0.2239	<=SB
55	HLA-B*81:01	HPQWAPHSAGL	HPAPHSAGL	0	2	2	0	0	HPQWAPHSAGL	F05	0.393905	704.7	0.2397	<=SB
43	HLA-B*81:01	SPASACTMPPL	SPASAMPPL	0	5	2	0	0	SPASACTMPPL	F05	0.38835	748.4	0.2515	<=SB
41	HLA-B*81:01	QPSPASACTM	QPSPASATM	0	7	1	0	0	QPSPASACTM	F05	0.369403	918.7	0.3037	<=SB
21	HLA-B*81:01	TPTTRLMAPV	TPTTLMAPV	0	4	1	0	0	TPTTRLMAPV	F05	0.336115	1317	0.3909	<=SB
26	HLA-B*81:01	LMAPVGSVM	LMAPVGSVM	0	0	0	0	0	LMAPVGSVM	F05	0.316335	1631.3	0.4705	<=SB
28	HLA-B*81:01	APVGSVMSCSL	APVGMSCSL	0	4	2	0	0	APVGSVMSCSL	F05	0.312832	1694.3	0.4857	<=SB
16	HLA-B*81:01	RPTGRTPTTRL	RPTGRTPTL	0	8	2	0	0	RPTGRTPTTRL	F05	0.312324	1703.6	0.4879	<=SB
26	HLA-B*15:32	LMAPVGSVM	LMAPVGSVM	0	0	0	0	0	LMAPVGSVM	F05	0.79893	8.8	0.0088	<=SB
25	HLA-B*15:32	RLMAPVGSVM	RMAPVGSVM	0	1	1	0	0	RLMAPVGSVM	F05	0.7343	17.7	0.027	<=SB
26	HLA-B*15:32	LMAPVGSVMS	LMAPVGSVM	0	0	0	0	0	LMAPVGSVM	F05	0.563378	112.6	0.4723	<=SB
71	HLA-B*35:08	RPACTCISM	RPACTCISM	0	0	0	0	0	RPACTCISM	F05	0.502756	217	0.1546	<=SB
26	HLA-B*35:08	LMAPVGSVM	LMAPVGSVM	0	0	0	0	0	LMAPVGSVM	F05	0.423825	509.8	0.2816	<=SB
41	HLA-B*35:08	QPSPASACTM	QPSPASATM	0	7	1	0	0	QPSPASACTM	F05	0.397202	680	0.3554	<=SB
26	HLA-B*15:08	LMAPVGSVM	LMAPVGSVM	0	0	0	0	0	LMAPVGSVM	F05	0.551339	128.3	0.0291	<=SB
71	HLA-B*15:08	RPACTCISM	RPACTCISM	0	0	0	0	0	RPACTCISM	F05	0.364523	968.5	0.3703	<=SB
26	HLA-C*04:06	LMAPVGSVM	LMAPVGSVM	0	0	0	0	0	LMAPVGSVM	F05	0.355265	1070.5	0.1168	<=SB
26	HLA-C*16:01	LMAPVGSVM	LMAPVGSVM	0	0	0	0	0	LMAPVGSVM	F05	0.655155	41.7	0.1268	<=SB
45	HLA-C*16:01	ASACTMPPL	ASACTMPPL	0	0	0	0	0	ASACTMPPL	F05	0.603682	72.8	0.2535	<=SB
26	HLA-B*15:38	LMAPVGSVM	LMAPVGSVM	0	0	0	0	0	LMAPVGSVM	F05	0.778749	11	0.0097	<=SB
25	HLA-B*15:38	RLMAPVGSVM	RMAPVGSVM	0	1	1	0	0	RLMAPVGSVM	F05	0.692665	27.8	0.0659	<=SB
49	HLA-A*24:08	TMPPLLHPQW	TMPPLLHQW	0	7	1	0	0	TMPPLLHPQW	F05	0.459959	344.9	0.2689	<=SB
26	HLA-B*15:03	LMAPVGSVM	LMAPVGSVM	0	0	0	0	0	LMAPVGSVM	F05	0.88765	3.4	0.0166	<=SB
25	HLA-B*15:03	RLMAPVGSVM	RMAPVGSVM	0	1	1	0	0	RLMAPVGSVM	F05	0.788337	9.9	0.152	<=SB
26	HLA-B*15:10	LMAPVGSVM	LMAPVGSVM	0	0	0	0	0	LMAPVGSVM	F05	0.32051	1559.2	0.0997	<=SB
2	HLA-B*15:10	FHLYGSYPPA	FHLYGSYPA	0	7	1	0	0	FHLYGSYPPA	F05	0.253947	3203.9	0.2504	<=SB
71	HLA-B*15:10	RPACTCISM	RPACTCISM	0	0	0	0	0	RPACTCISM	F05	0.214506	4909.2	0.4473	<=SB
50	HLA-B*53:01	MPPLLHPQW	MPPLLHPQW	0	0	0	0	0	MPPLLHPQW	F05	0.702116	25.1	0.031	<=SB
79	HLA-B*53:01	MTTISRATW	MTTISRATW	0	0	0	0	0	MTTISRATW	F05	0.569279	105.7	0.1277	<=SB
2	HLA-B*39:15	FHLYGSYPPA	FHLYGSYPA	0	7	1	0	0	FHLYGSYPPA	F05	0.434214	455.6	0.3402	<=SB
26	HLA-B*39:15	LMAPVGSVM	LMAPVGSVM	0	0	0	0	0	LMAPVGSVM	F05	0.406868	612.5	0.4349	<=SB
2	HLA-B*39:04	FHLYGSYPPA	FHLYGSYPA	0	7	1	0	0	FHLYGSYPPA	F05	0.482966	268.9	0.2892	<=SB
26	HLA-B*39:04	LMAPVGSVM	LMAPVGSVM	0	0	0	0	0	LMAPVGSVM	F05	0.434554	454	0.4401	<=SB
26	HLA-B*15:29	LMAPVGSVM	LMAPVGSVM	0	0	0	0	0	LMAPVGSVM	F05	0.769435	12.1	0.0295	<=SB
71	HLA-B*15:29	RPACTCISM	RPACTCISM	0	0	0	0	0	RPACTCISM	F05	0.713422	22.2	0.0774	<=SB
21	HLA-A*68:02	TPTTRLMAPV	TTTRLMAPV	0	1	1	0	0	TPTTRLMAPV	F05	0.763207	13	0.0931	<=SB
23	HLA-A*68:02	TTRLMAPVGSV	TTMAPVGSV	0	2	2	0	0	TTRLMAPVGSV	F05	0.648957	44.6	0.383	<=SB
26	HLA-B*48:04	LMAPVGSVM	LMAPVGSVM	0	0	0	0	0	LMAPVGSVM	F05	0.303278	1878.8	0.2134	<=SB
25	HLA-B*48:04	RLMAPVGSVM	RMAPVGSVM	0	1	1	0	0	RLMAPVGSVM	F05	0.300622	1933.6	0.2186	<=SB
25	HLA-B*48:04	RLMAPVGSV	RLMAPVGSV	0	0	0	0	0	RLMAPVGSV	F05	0.253467	3220.6	0.3815	<=SB
79	HLA-A*25:01	MTTISRATW	MTTISRATW	0	0	0	0	0	MTTISRATW	F05	0.269249	2715	0.2812	<=SB
55	HLA-B*55:07	HPQWAPHSA	HPQWAPHSA	0	0	0	0	0	HPQWAPHSA	F05	0.619578	61.3	0.0921	<=SB
50	HLA-B*55:07	MPPLLHPQWA	MPLLHPQWA	0	1	1	0	0	MPPLLHPQWA	F05	0.519782	180.5	0.2255	<=SB
54	HLA-B*55:07	LHPQWAPHSA	LPQWAPHSA	0	1	1	0	0	LHPQWAPHSA	F05	0.514952	190.2	0.2319	<=SB
27	HLA-B*55:07	MAPVGSVMSC	MPVGSVMSC	0	1	1	0	0	MAPVGSVMSC	F05	0.501263	220.6	0.2501	<=SB
21	HLA-B*55:07	TPTTRLMAPV	TPTTLMAPV	0	4	1	0	0	TPTTRLMAPV	F05	0.435592	448.9	0.4093	<=SB
26	HLA-B*15:58	LMAPVGSVM	LMAPVGSVM	0	0	0	0	0	LMAPVGSVM	F05	0.587335	86.9	0.0082	<=SB
25	HLA-B*15:58	RLMAPVGSVM	RMAPVGSVM	0	1	1	0	0	RLMAPVGSVM	F05	0.537824	148.5	0.0092	<=SB
25	HLA-B*15:58	RLMAPVGSV	RLMAPVGSV	0	0	0	0	0	RLMAPVGSV	F05	0.384797	777.7	0.1382	<=SB
45	HLA-B*15:58	ASACTMPPL	ASACTMPPL	0	0	0	0	0	ASACTMPPL	F05	0.354467	1079.8	0.2274	<=SB
26	HLA-B*15:58	LMAPVGSVMS	LMAPVGSVM	0	0	0	0	0	LMAPVGSVM	F05	0.315195	1651.5	0.4468	<=SB
2	HLA-B*39:06	FHLYGSYPPA	FHLYGSYPA	0	7	1	0	0	FHLYGSYPPA	F05	0.618981	61.7	0.0194	<=SB
54	HLA-B*39:06	LHPQWAPHSA	LHQWAPHSA	0	2	1	0	0	LHPQWAPHSA	F05	0.348136	1156.4	0.4856	<=SB
2	HLA-A*02:16	FHLYGSYPPA	FLYGSYPPA	0	1	1	0	0	FHLYGSYPPA	F05	0.834116	6	0.1042	<=SB
25	HLA-A*02:16	RLMAPVGSV	RLMAPVGSV	0	0	0	0	0	RLMAPVGSV	F05	0.814829	7.4	0.1318	<=SB
3	HLA-A*02:16	HLYGSYPPA	HLYGSYPPA	0	0	0	0	0	HLYGSYPPA	F05	0.795554	9.1	0.1794	<=SB
2	HLA-B*73:01	FHLYGSYPPA	FHLYGSYPA	0	7	1	0	0	FHLYGSYPPA	F05	0.404245	630.1	0.0395	<=SB
3	HLA-B*73:01	HLYGSYPPA	HLYGSYPPA	0	0	0	0	0	HLYGSYPPA	F05	0.238195	3799.3	0.409	<=SB
24	HLA-B*73:01	TRLMAPVGSV	TRLMAPVSV	0	7	1	0	0	TRLMAPVGSV	F05	0.225344	4366	0.4895	<=SB
26	HLA-C*16:04	LMAPVGSVM	LMAPVGSVM	0	0	0	0	0	LMAPVGSVM	F05	0.620778	60.5	0.1617	<=SB
26	HLA-C*12:04	LMAPVGSVM	LMAPVGSVM	0	0	0	0	0	LMAPVGSVM	F05	0.587049	87.2	0.1494	<=SB
26	HLA-C*07:26	LMAPVGSVM	LMAPVGSVM	0	0	0	0	0	LMAPVGSVM	F05	0.531083	159.7	0.1246	<=SB
50	HLA-B*51:08	MPPLLHPQW	MPPLLHPQW	0	0	0	0	0	MPPLLHPQW	F05	0.312567	1699.1	0.155	<=SB
25	HLA-A*02:20	RLMAPVGSV	RLMAPVGSV	0	0	0	0	0	RLMAPVGSV	F05	0.703637	24.7	0.1357	<=SB
2	HLA-A*02:20	FHLYGSYPPA	FLYGSYPPA	0	1	1	0	0	FHLYGSYPPA	F05	0.669404	35.8	0.2069	<=SB
3	HLA-A*02:20	HLYGSYPPA	HLYGSYPPA	0	0	0	0	0	HLYGSYPPA	F05	0.617552	62.7	0.3825	<=SB
25	HLA-A*02:02	RLMAPVGSV	RLMAPVGSV	0	0	0	0	0	RLMAPVGSV	F05	0.755686	14.1	0.3241	<=SB
2	HLA-A*02:02	FHLYGSYPPA	FLYGSYPPA	0	1	1	0	0	FHLYGSYPPA	F05	0.747185	15.4	0.361	<=SB
26	HLA-B*15:46	LMAPVGSVM	LMAPVGSVM	0	0	0	0	0	LMAPVGSVM	F05	0.80468	8.3	0.0239	<=SB
25	HLA-B*15:46	RLMAPVGSVM	RMAPVGSVM	0	1	1	0	0	RLMAPVGSVM	F05	0.730758	18.4	0.0977	<=SB
26	HLA-C*15:04	LMAPVGSVM	LMAPVGSVM	0	0	0	0	0	LMAPVGSVM	F05	0.580843	93.2	0.1486	<=SB
2	HLA-A*02:18	FHLYGSYPPA	FLYGSYPPA	0	1	1	0	0	FHLYGSYPPA	F05	0.316575	1627	0.3232	<=SB
25	HLA-A*02:18	RLMAPVGSV	RLMAPVGSV	0	0	0	0	0	RLMAPVGSV	F05	0.297421	2001.7	0.3927	<=SB
55	HLA-B*56:05	HPQWAPHSA	HPQWAPHSA	0	0	0	0	0	HPQWAPHSA	F05	0.531627	158.8	0.069	<=SB
71	HLA-B*56:05	RPACTCISM	RPACTCISM	0	0	0	0	0	RPACTCISM	F05	0.455042	363.7	0.1768	<=SB
21	HLA-B*56:05	TPTTRLMAPV	TPTTRLMPV	0	7	1	0	0	TPTTRLMAPV	F05	0.399103	666.2	0.3335	<=SB
50	HLA-B*56:05	MPPLLHPQWA	MPLLHPQWA	0	1	1	0	0	MPPLLHPQWA	F05	0.356703	1054	0.4966	<=SB
71	HLA-B*42:01	RPACTCISM	RPACTCISM	0	0	0	0	0	RPACTCISM	F05	0.826247	6.6	0.0138	<=SB
55	HLA-B*42:01	HPQWAPHSA	HPQWAPHSA	0	0	0	0	0	HPQWAPHSA	F05	0.653012	42.7	0.2142	<=SB
55	HLA-B*42:01	HPQWAPHSAGL	HPQWAPHSL	0	8	2	0	0	HPQWAPHSAGL	F05	0.607931	69.6	0.3307	<=SB
21	HLA-B*42:01	TPTTRLMAPV	TPTTRLMAV	0	8	1	0	0	TPTTRLMAPV	F05	0.604658	72.1	0.3415	<=SB
16	HLA-B*42:01	RPTGRTPTTRL	RPTGRTPTL	0	8	2	0	0	RPTGRTPTTRL	F05	0.59848	77	0.3619	<=SB
43	HLA-B*42:01	SPASACTMPPL	SPASACTPL	0	7	2	0	0	SPASACTMPPL	F05	0.587667	86.6	0.3976	<=SB
26	HLA-C*01:06	LMAPVGSVM	LMAPVGSVM	0	0	0	0	0	LMAPVGSVM	F05	0.280047	2415.7	0.0942	<=SB
45	HLA-C*01:06	ASACTMPPL	ASACTMPPL	0	0	0	0	0	ASACTMPPL	F05	0.204653	5461.5	0.4197	<=SB
79	HLA-B*57:03	MTTISRATW	MTTISRATW	0	0	0	0	0	MTTISRATW	F05	0.79922	8.8	0.0087	<=SB
77	HLA-B*57:03	ISMTTISRATW	ISMTTIATW	0	6	2	0	0	ISMTTISRATW	F05	0.745762	15.7	0.0186	<=SB
48	HLA-B*57:03	CTMPPLLHPQW	CTMPLHPQW	0	4	2	0	0	CTMPPLLHPQW	F05	0.630211	54.7	0.1161	<=SB
78	HLA-B*57:03	SMTTISRATW	STTISRATW	0	1	1	0	0	SMTTISRATW	F05	0.620435	60.8	0.1299	<=SB
80	HLA-B*57:03	TTISRATW	TTIS-RATW	0	0	0	4	1	TTISRATW	F05	0.530989	159.9	0.3347	<=SB
26	HLA-B*15:06	LMAPVGSVM	LMAPVGSVM	0	0	0	0	0	LMAPVGSVM	F05	0.830329	6.3	0.0088	<=SB
25	HLA-B*15:06	RLMAPVGSVM	RMAPVGSVM	0	1	1	0	0	RLMAPVGSVM	F05	0.744166	15.9	0.0351	<=SB
55	HLA-B*55:12	HPQWAPHSA	HPQWAPHSA	0	0	0	0	0	HPQWAPHSA	F05	0.601196	74.8	0.0644	<=SB
50	HLA-B*55:12	MPPLLHPQWA	MPLLHPQWA	0	1	1	0	0	MPPLLHPQWA	F05	0.517032	186	0.1973	<=SB
54	HLA-B*55:12	LHPQWAPHSA	LPQWAPHSA	0	1	1	0	0	LHPQWAPHSA	F05	0.510147	200.4	0.2124	<=SB
71	HLA-B*55:12	RPACTCISM	RPACTCISM	0	0	0	0	0	RPACTCISM	F05	0.443406	412.5	0.4033	<=SB
21	HLA-B*55:12	TPTTRLMAPV	TPTTLMAPV	0	4	1	0	0	TPTTRLMAPV	F05	0.442171	418	0.4079	<=SB
27	HLA-B*55:12	MAPVGSVMSC	MPVGSVMSC	0	1	1	0	0	MAPVGSVMSC	F05	0.437308	440.6	0.4262	<=SB
55	HLA-B*55:12	HPQWAPHSAG	HPWAPHSAG	0	2	1	0	0	HPQWAPHSAG	F05	0.432864	462.3	0.443	<=SB
71	HLA-B*56:10	RPACTCISM	RPACTCISM	0	0	0	0	0	RPACTCISM	F05	0.737465	17.1	0.0236	<=SB
55	HLA-B*56:10	HPQWAPHSA	HPQWAPHSA	0	0	0	0	0	HPQWAPHSA	F05	0.66419	37.8	0.0748	<=SB
41	HLA-B*56:10	QPSPASACTM	QPSPASATM	0	7	1	0	0	QPSPASACTM	F05	0.503945	214.3	0.4008	<=SB
70	HLA-B*56:10	CRPACTCISM	CPACTCISM	0	1	1	0	0	CRPACTCISM	F05	0.498302	227.8	0.4206	<=SB
21	HLA-B*56:10	TPTTRLMAPV	TPTTLMAPV	0	4	1	0	0	TPTTRLMAPV	F05	0.485753	260.9	0.4646	<=SB
25	HLA-B*27:20	RLMAPVGSV	RLMAPVGSV	0	0	0	0	0	RLMAPVGSV	F05	0.665155	37.4	0.3362	<=SB
19	HLA-B*27:20	GRTPTTRLM	GRTPTTRLM	0	0	0	0	0	GRTPTTRLM	F05	0.639361	49.5	0.4182	<=SB
24	HLA-B*27:20	TRLMAPVGSV	TRMAPVGSV	0	2	1	0	0	TRLMAPVGSV	F05	0.614895	64.5	0.4938	<=SB
26	HLA-B*15:15	LMAPVGSVM	LMAPVGSVM	0	0	0	0	0	LMAPVGSVM	F05	0.744023	16	0.0086	<=SB
25	HLA-B*15:15	RLMAPVGSVM	RMAPVGSVM	0	1	1	0	0	RLMAPVGSVM	F05	0.555374	122.8	0.1508	<=SB
26	HLA-C*03:17	LMAPVGSVM	LMAPVGSVM	0	0	0	0	0	LMAPVGSVM	F05	0.621938	59.8	0.1306	<=SB
45	HLA-C*03:17	ASACTMPPL	ASACTMPPL	0	0	0	0	0	ASACTMPPL	F05	0.599413	76.3	0.1706	<=SB
26	HLA-B*15:31	LMAPVGSVM	LMAPVGSVM	0	0	0	0	0	LMAPVGSVM	F05	0.633749	52.6	0.0409	<=SB
19	HLA-C*07:17	GRTPTTRLM	GRTPTTRLM	0	0	0	0	0	GRTPTTRLM	F05	0.424045	508.6	0.3737	<=SB
26	HLA-C*01:08	LMAPVGSVM	LMAPVGSVM	0	0	0	0	0	LMAPVGSVM	F05	0.353806	1087.5	0.0471	<=SB
45	HLA-C*01:08	ASACTMPPL	ASACTMPPL	0	0	0	0	0	ASACTMPPL	F05	0.259119	3029.5	0.3025	<=SB
76	HLA-A*34:05	CISMTTISR	CISMTTISR	0	0	0	0	0	CISMTTISR	F05	0.423926	509.3	0.4088	<=SB
26	HLA-C*04:10	LMAPVGSVM	LMAPVGSVM	0	0	0	0	0	LMAPVGSVM	F05	0.196579	5960.1	0.3745	<=SB
50	HLA-B*51:09	MPPLLHPQW	MPPLLHPQW	0	0	0	0	0	MPPLLHPQW	F05	0.302498	1894.7	0.2205	<=SB
19	HLA-C*07:06	GRTPTTRLM	GRTPTTRLM	0	0	0	0	0	GRTPTTRLM	F05	0.550507	129.5	0.0512	<=SB
18	HLA-C*07:06	TGRTPTTRLM	TRTPTTRLM	0	1	1	0	0	TGRTPTTRLM	F05	0.331721	1381.1	0.4581	<=SB
26	HLA-B*15:68	LMAPVGSVM	LMAPVGSVM	0	0	0	0	0	LMAPVGSVM	F05	0.746424	15.5	0.0216	<=SB
25	HLA-B*15:68	RLMAPVGSVM	RMAPVGSVM	0	1	1	0	0	RLMAPVGSVM	F05	0.688055	29.2	0.0511	<=SB
2	HLA-A*02:183	FHLYGSYPPA	FLYGSYPPA	0	1	1	0	0	FHLYGSYPPA	F05	0.77547	11.4	0.1354	<=SB
25	HLA-A*02:183	RLMAPVGSV	RLMAPVGSV	0	0	0	0	0	RLMAPVGSV	F05	0.739798	16.7	0.2123	<=SB
3	HLA-A*02:183	HLYGSYPPA	HLYGSYPPA	0	0	0	0	0	HLYGSYPPA	F05	0.715853	21.6	0.2961	<=SB
19	HLA-B*27:15	GRTPTTRLM	GRTPTTRLM	0	0	0	0	0	GRTPTTRLM	F05	0.37809	836.3	0.3738	<=SB
19	HLA-B*27:24	GRTPTTRLM	GRTPTTRLM	0	0	0	0	0	GRTPTTRLM	F05	0.532594	157.2	0.3846	<=SB
25	HLA-B*27:24	RLMAPVGSV	RLMAPVGSV	0	0	0	0	0	RLMAPVGSV	F05	0.503606	215.1	0.4683	<=SB
24	HLA-B*27:24	TRLMAPVGSV	TRMAPVGSV	0	2	1	0	0	TRLMAPVGSV	F05	0.501514	220	0.4745	<=SB
26	HLA-C*03:36	LMAPVGSVM	LMAPVGSVM	0	0	0	0	0	LMAPVGSVM	F05	0.745623	15.7	0.0611	<=SB
26	HLA-C*08:41	LMAPVGSVM	LMAPVGSVM	0	0	0	0	0	LMAPVGSVM	F05	0.522256	175.8	0.0657	<=SB
45	HLA-C*08:41	ASACTMPPL	ASACTMPPL	0	0	0	0	0	ASACTMPPL	F05	0.409814	593.3	0.2064	<=SB
26	HLA-B*15:09	LMAPVGSVM	LMAPVGSVM	0	0	0	0	0	LMAPVGSVM	F05	0.302303	1898.7	0.146	<=SB
2	HLA-B*15:09	FHLYGSYPPA	FHLYGSYPA	0	7	1	0	0	FHLYGSYPPA	F05	0.27384	2583.5	0.2148	<=SB
79	HLA-B*58:02	MTTISRATW	MTTISRATW	0	0	0	0	0	MTTISRATW	F05	0.470993	306	0.0155	<=SB
77	HLA-B*58:02	ISMTTISRATW	ISMTTIATW	0	6	2	0	0	ISMTTISRATW	F05	0.419973	531.5	0.033	<=SB
48	HLA-B*58:02	CTMPPLLHPQW	CTMPLHPQW	0	4	2	0	0	CTMPPLLHPQW	F05	0.349768	1136.1	0.0707	<=SB
78	HLA-B*58:02	SMTTISRATW	MTTISRATW	1	0	0	0	0	MTTISRATW	F05	0.284825	2294	0.1569	<=SB
71	HLA-B*35:31	RPACTCISM	RPACTCISM	0	0	0	0	0	RPACTCISM	F05	0.56622	109.2	0.0371	<=SB
55	HLA-B*35:31	HPQWAPHSA	HPQWAPHSA	0	0	0	0	0	HPQWAPHSA	F05	0.421421	523.3	0.2289	<=SB
43	HLA-B*35:31	SPASACTMPPL	SPACTMPPL	0	2	2	0	0	SPASACTMPPL	F05	0.389821	736.6	0.3225	<=SB
26	HLA-B*35:31	LMAPVGSVM	LMAPVGSVM	0	0	0	0	0	LMAPVGSVM	F05	0.361965	995.7	0.4277	<=SB
70	HLA-B*35:31	CRPACTCISM	CPACTCISM	0	1	1	0	0	CRPACTCISM	F05	0.352735	1100.2	0.4736	<=SB
26	HLA-C*05:08	LMAPVGSVM	LMAPVGSVM	0	0	0	0	0	LMAPVGSVM	F05	0.445632	402.7	0.1112	<=SB
26	HLA-B*15:20	LMAPVGSVM	LMAPVGSVM	0	0	0	0	0	LMAPVGSVM	F05	0.724791	19.6	0.0332	<=SB
25	HLA-B*15:20	RLMAPVGSVM	RLMAVGSVM	0	4	1	0	0	RLMAPVGSVM	F05	0.594632	80.3	0.2589	<=SB
3	HLA-A*74:05	HLYGSYPPAR	HLYSYPPAR	0	3	1	0	0	HLYGSYPPAR	F05	0.460507	342.8	0.1959	<=SB
76	HLA-A*74:05	CISMTTISR	CISMTTISR	0	0	0	0	0	CISMTTISR	F05	0.393272	709.6	0.4221	<=SB
26	HLA-B*15:30	LMAPVGSVM	LMAPVGSVM	0	0	0	0	0	LMAPVGSVM	F05	0.67329	34.3	0.0076	<=SB
25	HLA-B*15:30	RLMAPVGSVM	RMAPVGSVM	0	1	1	0	0	RLMAPVGSVM	F05	0.614687	64.7	0.009	<=SB
25	HLA-B*15:30	RLMAPVGSV	RLMAPVGSV	0	0	0	0	0	RLMAPVGSV	F05	0.447401	395	0.1612	<=SB
26	HLA-B*15:30	LMAPVGSVMS	LMAPVGSVM	0	0	0	0	0	LMAPVGSVM	F05	0.396897	682.3	0.3415	<=SB
45	HLA-B*15:30	ASACTMPPL	ASACTMPPL	0	0	0	0	0	ASACTMPPL	F05	0.38873	745.3	0.3889	<=SB
26	HLA-C*04:04	LMAPVGSVM	LMAPVGSVM	0	0	0	0	0	LMAPVGSVM	F05	0.207401	5301.5	0.3536	<=SB
79	HLA-B*57:02	MTTISRATW	MTTISRATW	0	0	0	0	0	MTTISRATW	F05	0.754907	14.2	0.0082	<=SB
77	HLA-B*57:02	ISMTTISRATW	ISMTTISTW	0	7	2	0	0	ISMTTISRATW	F05	0.648884	44.7	0.0263	<=SB
78	HLA-B*57:02	SMTTISRATW	STTISRATW	0	1	1	0	0	SMTTISRATW	F05	0.546287	135.5	0.0961	<=SB
48	HLA-B*57:02	CTMPPLLHPQW	CTMPPHPQW	0	5	2	0	0	CTMPPLLHPQW	F05	0.529279	162.9	0.1198	<=SB
80	HLA-B*57:02	TTISRATW	TTISR-ATW	0	0	0	5	1	TTISRATW	F05	0.435202	450.8	0.2978	<=SB
76	HLA-A*11:10	CISMTTISR	CISMTTISR	0	0	0	0	0	CISMTTISR	F05	0.475761	290.7	0.4183	<=SB
45	HLA-C*15:07	ASACTMPPL	ASACTMPPL	0	0	0	0	0	ASACTMPPL	F05	0.552516	126.7	0.1364	<=SB
26	HLA-C*15:07	LMAPVGSVM	LMAPVGSVM	0	0	0	0	0	LMAPVGSVM	F05	0.544612	138	0.1488	<=SB
26	HLA-C*07:29	LMAPVGSVM	LMAPVGSVM	0	0	0	0	0	LMAPVGSVM	F05	0.295226	2049.8	0.4722	<=SB
50	HLA-B*44:06	MPPLLHPQW	MPPLLHPQW	0	0	0	0	0	MPPLLHPQW	F05	0.407021	611.5	0.0143	<=SB
79	HLA-B*44:06	MTTISRATW	MTTISRATW	0	0	0	0	0	MTTISRATW	F05	0.305487	1834.4	0.0772	<=SB
78	HLA-B*44:06	SMTTISRATW	SMTTISATW	0	6	1	0	0	SMTTISRATW	F05	0.244249	3558.4	0.2185	<=SB
49	HLA-B*44:06	TMPPLLHPQW	MPPLLHPQW	1	0	0	0	0	MPPLLHPQW	F05	0.222317	4511.4	0.3017	<=SB
19	HLA-C*07:56	GRTPTTRLM	GRTPTTRLM	0	0	0	0	0	GRTPTTRLM	F05	0.487789	255.2	0.1676	<=SB
71	HLA-B*56:02	RPACTCISM	RPACTCISM	0	0	0	0	0	RPACTCISM	F05	0.694902	27.1	0.0305	<=SB
55	HLA-B*56:02	HPQWAPHSA	HPQWAPHSA	0	0	0	0	0	HPQWAPHSA	F05	0.6112	67.1	0.0899	<=SB
41	HLA-B*56:02	QPSPASACTM	QPSPASATM	0	7	1	0	0	QPSPASACTM	F05	0.497198	230.5	0.2759	<=SB
26	HLA-B*56:02	LMAPVGSVM	LMAPVGSVM	0	0	0	0	0	LMAPVGSVM	F05	0.452461	374	0.4135	<=SB
27	HLA-B*56:02	MAPVGSVMSC	MPVGSVMSC	0	1	1	0	0	MAPVGSVMSC	F05	0.443882	410.4	0.4471	<=SB
70	HLA-B*56:02	CRPACTCISM	CPACTCISM	0	1	1	0	0	CRPACTCISM	F05	0.44087	424	0.4589	<=SB
3	HLA-A*34:02	HLYGSYPPAR	HLYGSYPPR	0	8	1	0	0	HLYGSYPPAR	F05	0.531507	159	0.3137	<=SB
50	HLA-B*51:05	MPPLLHPQW	MPPLLHPQW	0	0	0	0	0	MPPLLHPQW	F05	0.273881	2582.3	0.1649	<=SB
26	HLA-C*12:05	LMAPVGSVM	LMAPVGSVM	0	0	0	0	0	LMAPVGSVM	F05	0.593418	81.4	0.1214	<=SB
2	HLA-A*02:04	FHLYGSYPPA	FLYGSYPPA	0	1	1	0	0	FHLYGSYPPA	F05	0.605079	71.7	0.1458	<=SB
25	HLA-A*02:04	RLMAPVGSV	RLMAPVGSV	0	0	0	0	0	RLMAPVGSV	F05	0.589722	84.7	0.1784	<=SB
3	HLA-A*02:04	HLYGSYPPA	HLYGSYPPA	0	0	0	0	0	HLYGSYPPA	F05	0.551318	128.3	0.2728	<=SB
19	HLA-C*07:43	GRTPTTRLM	GRTPTTRLM	0	0	0	0	0	GRTPTTRLM	F05	0.478554	282	0.0935	<=SB
26	HLA-B*39:07	LMAPVGSVM	LMAPVGSVM	0	0	0	0	0	LMAPVGSVM	F05	0.477436	285.4	0.1884	<=SB
26	HLA-B*15:28	LMAPVGSVM	LMAPVGSVM	0	0	0	0	0	LMAPVGSVM	F05	0.832526	6.1	0.0087	<=SB
25	HLA-B*15:28	RLMAPVGSVM	RMAPVGSVM	0	1	1	0	0	RLMAPVGSVM	F05	0.774453	11.5	0.0238	<=SB
26	HLA-B*15:28	LMAPVGSVMS	LMAPVGSVM	0	0	0	0	0	LMAPVGSVM	F05	0.579918	94.2	0.4986	<=SB
26	HLA-B*15:39	LMAPVGSVM	LMAPVGSVM	0	0	0	0	0	LMAPVGSVM	F05	0.859069	4.6	0.0086	<=SB
25	HLA-B*15:39	RLMAPVGSVM	RMAPVGSVM	0	1	1	0	0	RLMAPVGSVM	F05	0.792787	9.4	0.0294	<=SB
26	HLA-C*03:16	LMAPVGSVM	LMAPVGSVM	0	0	0	0	0	LMAPVGSVM	F05	0.771776	11.8	0.0219	<=SB
45	HLA-C*03:16	ASACTMPPL	ASACTMPPL	0	0	0	0	0	ASACTMPPL	F05	0.552769	126.3	0.462	<=SB
55	HLA-B*78:02	HPQWAPHSA	HPQWAPHSA	0	0	0	0	0	HPQWAPHSA	F05	0.315999	1637.2	0.182	<=SB
71	HLA-B*78:02	RPACTCISM	RPACTCISM	0	0	0	0	0	RPACTCISM	F05	0.274397	2568	0.3446	<=SB
27	HLA-B*78:02	MAPVGSVM	MA-PVGSVM	0	0	0	2	1	MAPVGSVM	F05	0.26413	2869.7	0.3894	<=SB
26	HLA-B*78:02	LMAPVGSVM	LMAPVGSVM	0	0	0	0	0	LMAPVGSVM	F05	0.244936	3532	0.4952	<=SB
25	HLA-A*02:17	RLMAPVGSV	RLMAPVGSV	0	0	0	0	0	RLMAPVGSV	F05	0.465195	325.9	0.3059	<=SB
26	HLA-B*40:10	LMAPVGSVM	LMAPVGSVM	0	0	0	0	0	LMAPVGSVM	F05	0.310646	1734.8	0.4948	<=SB
25	HLA-A*02:12	RLMAPVGSV	RLMAPVGSV	0	0	0	0	0	RLMAPVGSV	F05	0.805947	8.2	0.1018	<=SB
2	HLA-A*02:12	FHLYGSYPPA	FLYGSYPPA	0	1	1	0	0	FHLYGSYPPA	F05	0.764886	12.7	0.1944	<=SB
3	HLA-A*02:12	HLYGSYPPA	HLYGSYPPA	0	0	0	0	0	HLYGSYPPA	F05	0.723248	20	0.312	<=SB
26	HLA-B*15:88	LMAPVGSVM	LMAPVGSVM	0	0	0	0	0	LMAPVGSVM	F05	0.709589	23.2	0.0173	<=SB
26	HLA-B*46:11	LMAPVGSVM	LMAPVGSVM	0	0	0	0	0	LMAPVGSVM	F05	0.18885	6479.9	0.2941	<=SB
45	HLA-B*46:11	ASACTMPPL	ASACTMPPL	0	0	0	0	0	ASACTMPPL	F05	0.17825	7267.4	0.3691	<=SB
26	HLA-C*15:09	LMAPVGSVM	LMAPVGSVM	0	0	0	0	0	LMAPVGSVM	F05	0.580843	93.2	0.1486	<=SB
3	HLA-A*03:08	HLYGSYPPAR	HLYSYPPAR	0	3	1	0	0	HLYGSYPPAR	F05	0.530054	161.5	0.2098	<=SB
26	HLA-B*15:70	LMAPVGSVM	LMAPVGSVM	0	0	0	0	0	LMAPVGSVM	F05	0.790484	9.6	0.0086	<=SB
25	HLA-B*15:70	RLMAPVGSVM	RMAPVGSVM	0	1	1	0	0	RLMAPVGSVM	F05	0.753765	14.4	0.0107	<=SB
25	HLA-B*15:70	RLMAPVGSV	RLMAPVGSV	0	0	0	0	0	RLMAPVGSV	F05	0.563534	112.4	0.3338	<=SB
19	HLA-C*07:08	GRTPTTRLM	GRTPTTRLM	0	0	0	0	0	GRTPTTRLM	F05	0.373722	876.7	0.1463	<=SB
26	HLA-B*40:07	LMAPVGSVM	LMAPVGSVM	0	0	0	0	0	LMAPVGSVM	F05	0.422202	518.9	0.1492	<=SB
71	HLA-B*40:07	RPACTCISM	RPACTCISM	0	0	0	0	0	RPACTCISM	F05	0.37326	881.1	0.2834	<=SB
25	HLA-A*02:46	RLMAPVGSV	RLMAPVGSV	0	0	0	0	0	RLMAPVGSV	F05	0.610021	68	0.2129	<=SB
2	HLA-A*02:46	FHLYGSYPPA	FLYGSYPPA	0	1	1	0	0	FHLYGSYPPA	F05	0.564806	110.9	0.3573	<=SB
3	HLA-A*02:46	HLYGSYPPA	HLYGSYPPA	0	0	0	0	0	HLYGSYPPA	F05	0.535283	152.6	0.4646	<=SB
71	HLA-B*39:10	RPACTCISM	RPACTCISM	0	0	0	0	0	RPACTCISM	F05	0.734413	17.7	0.0232	<=SB
55	HLA-B*39:10	HPQWAPHSA	HPQWAPHSA	0	0	0	0	0	HPQWAPHSA	F05	0.623243	58.9	0.1062	<=SB
55	HLA-B*39:10	HPQWAPHSAGL	HPQWAPHSL	0	8	2	0	0	HPQWAPHSAGL	F05	0.527574	165.9	0.2759	<=SB
43	HLA-B*39:10	SPASACTMPPL	SPASACTPL	0	7	2	0	0	SPASACTMPPL	F05	0.514922	190.3	0.3199	<=SB
26	HLA-B*39:10	LMAPVGSVM	LMAPVGSVM	0	0	0	0	0	LMAPVGSVM	F05	0.5079	205.3	0.347	<=SB
41	HLA-B*39:10	QPSPASACTM	QPSPASATM	0	7	1	0	0	QPSPASACTM	F05	0.502955	216.6	0.366	<=SB
25	HLA-A*02:08	RLMAPVGSV	RLMAPVGSV	0	0	0	0	0	RLMAPVGSV	F05	0.590268	84.2	0.3052	<=SB
45	HLA-A*02:08	ASACTMPPL	ASACTMPPL	0	0	0	0	0	ASACTMPPL	F05	0.559187	117.9	0.4488	<=SB
55	HLA-B*78:01	HPQWAPHSA	HPQWAPHSA	0	0	0	0	0	HPQWAPHSA	F05	0.426916	493.1	0.0978	<=SB
21	HLA-B*78:01	TPTTRLMAPV	TPTTRLMAV	0	8	1	0	0	TPTTRLMAPV	F05	0.328555	1429.2	0.3433	<=SB
71	HLA-B*78:01	RPACTCISM	RPACTCISM	0	0	0	0	0	RPACTCISM	F05	0.321859	1536.6	0.3676	<=SB
19	HLA-C*07:27	GRTPTTRLM	GRTPTTRLM	0	0	0	0	0	GRTPTTRLM	F05	0.509033	202.8	0.0782	<=SB
26	HLA-B*15:71	LMAPVGSVM	LMAPVGSVM	0	0	0	0	0	LMAPVGSVM	F05	0.631981	53.6	0.0349	<=SB
25	HLA-B*15:71	RLMAPVGSVM	RMAPVGSVM	0	1	1	0	0	RLMAPVGSVM	F05	0.529569	162.4	0.1404	<=SB
25	HLA-A*02:22	RLMAPVGSV	RLMAPVGSV	0	0	0	0	0	RLMAPVGSV	F05	0.807861	8	0.2329	<=SB
2	HLA-A*02:22	FHLYGSYPPA	FLYGSYPPA	0	1	1	0	0	FHLYGSYPPA	F05	0.803588	8.4	0.2507	<=SB
3	HLA-A*02:22	HLYGSYPPA	HLYGSYPPA	0	0	0	0	0	HLYGSYPPA	F05	0.755706	14.1	0.4898	<=SB
76	HLA-A*68:24	CISMTTISR	CISMTTISR	0	0	0	0	0	CISMTTISR	F05	0.692709	27.8	0.3436	<=SB
75	HLA-A*68:24	TCISMTTISR	TISMTTISR	0	1	1	0	0	TCISMTTISR	F05	0.658163	40.4	0.4641	<=SB
71	HLA-B*56:11	RPACTCISM	RPACTCISM	0	0	0	0	0	RPACTCISM	F05	0.671491	35	0.0319	<=SB
55	HLA-B*56:11	HPQWAPHSA	HPQWAPHSA	0	0	0	0	0	HPQWAPHSA	F05	0.530323	161.1	0.1538	<=SB
41	HLA-B*56:11	QPSPASACTM	QPSPASATM	0	7	1	0	0	QPSPASACTM	F05	0.518185	183.7	0.1713	<=SB
43	HLA-B*56:11	SPASACTMPPL	SPASTMPPL	0	4	2	0	0	SPASACTMPPL	F05	0.415795	556.1	0.3848	<=SB
26	HLA-B*56:11	LMAPVGSVM	LMAPVGSVM	0	0	0	0	0	LMAPVGSVM	F05	0.389814	736.6	0.4658	<=SB
70	HLA-B*56:11	CRPACTCISM	CPACTCISM	0	1	1	0	0	CRPACTCISM	F05	0.38254	796.9	0.489	<=SB
25	HLA-B*48:07	RLMAPVGSVM	RMAPVGSVM	0	1	1	0	0	RLMAPVGSVM	F05	0.23906	3763.9	0.2508	<=SB
26	HLA-B*48:07	LMAPVGSVM	LMAPVGSVM	0	0	0	0	0	LMAPVGSVM	F05	0.229604	4169.3	0.2882	<=SB
25	HLA-B*48:07	RLMAPVGSV	RLMAPVGSV	0	0	0	0	0	RLMAPVGSV	F05	0.198887	5813.1	0.4668	<=SB
26	HLA-C*03:21	LMAPVGSVM	LMAPVGSVM	0	0	0	0	0	LMAPVGSVM	F05	0.660794	39.3	0.029	<=SB
45	HLA-C*03:21	ASACTMPPL	ASACTMPPL	0	0	0	0	0	ASACTMPPL	F05	0.472144	302.3	0.2835	<=SB
26	HLA-A*26:07	LMAPVGSVM	LMAPVGSVM	0	0	0	0	0	LMAPVGSVM	F05	0.508516	203.9	0.2243	<=SB
19	HLA-C*06:06	GRTPTTRLM	GRTPTTRLM	0	0	0	0	0	GRTPTTRLM	F05	0.498465	227.4	0.0928	<=SB
26	HLA-C*08:04	LMAPVGSVM	LMAPVGSVM	0	0	0	0	0	LMAPVGSVM	F05	0.534764	153.5	0.0511	<=SB
45	HLA-C*08:04	ASACTMPPL	ASACTMPPL	0	0	0	0	0	ASACTMPPL	F05	0.392483	715.7	0.2539	<=SB
2	HLA-A*02:28	FHLYGSYPPA	FLYGSYPPA	0	1	1	0	0	FHLYGSYPPA	F05	0.741657	16.4	0.2067	<=SB
25	HLA-A*02:28	RLMAPVGSV	RLMAPVGSV	0	0	0	0	0	RLMAPVGSV	F05	0.72168	20.3	0.2574	<=SB
3	HLA-A*02:28	HLYGSYPPA	HLYGSYPPA	0	0	0	0	0	HLYGSYPPA	F05	0.718636	21	0.2669	<=SB
2	HLA-A*02:64	FHLYGSYPPA	FLYGSYPPA	0	1	1	0	0	FHLYGSYPPA	F05	0.611772	66.7	0.1598	<=SB
3	HLA-A*02:64	HLYGSYPPA	HLYGSYPPA	0	0	0	0	0	HLYGSYPPA	F05	0.55642	121.4	0.3136	<=SB
25	HLA-A*02:64	RLMAPVGSV	RLMAPVGSV	0	0	0	0	0	RLMAPVGSV	F05	0.55406	124.6	0.3235	<=SB
49	HLA-A*24:30	TMPPLLHPQW	TMPPLLHPW	0	8	1	0	0	TMPPLLHPQW	F05	0.422288	518.4	0.4647	<=SB
71	HLA-B*07:18	RPACTCISM	RPACTCISM	0	0	0	0	0	RPACTCISM	F05	0.726637	19.3	0.0172	<=SB
41	HLA-B*07:18	QPSPASACTM	QPSPASATM	0	7	1	0	0	QPSPASACTM	F05	0.550657	129.3	0.1266	<=SB
55	HLA-B*07:18	HPQWAPHSA	HPQWAPHSA	0	0	0	0	0	HPQWAPHSA	F05	0.532168	157.9	0.1533	<=SB
43	HLA-B*07:18	SPASACTMPPL	SPASTMPPL	0	4	2	0	0	SPASACTMPPL	F05	0.528381	164.5	0.1579	<=SB
16	HLA-B*07:18	RPTGRTPTTRL	RPRTPTTRL	0	2	2	0	0	RPTGRTPTTRL	F05	0.494615	237	0.2063	<=SB
55	HLA-B*07:18	HPQWAPHSAGL	HPAPHSAGL	0	2	2	0	0	HPQWAPHSAGL	F05	0.456057	359.7	0.286	<=SB
28	HLA-B*07:18	APVGSVMSCSL	APVGSSCSL	0	5	2	0	0	APVGSVMSCSL	F05	0.450699	381.2	0.297	<=SB
43	HLA-B*07:18	SPASACTM	SPA-SACTM	0	0	0	3	1	SPASACTM	F05	0.440061	427.7	0.3258	<=SB
16	HLA-B*07:18	RPTGRTPTT	RPTGRTPTT	0	0	0	0	0	RPTGRTPTT	F05	0.412328	577.4	0.4043	<=SB
21	HLA-B*07:18	TPTTRLMAPV	TPTTRLMAV	0	8	1	0	0	TPTTRLMAPV	F05	0.398915	667.5	0.4492	<=SB
26	HLA-B*15:64	LMAPVGSVM	LMAPVGSVM	0	0	0	0	0	LMAPVGSVM	F05	0.808135	8	0.0125	<=SB
25	HLA-B*15:64	RLMAPVGSVM	RMAPVGSVM	0	1	1	0	0	RLMAPVGSVM	F05	0.592836	81.9	0.3372	<=SB
26	HLA-B*15:75	LMAPVGSVM	LMAPVGSVM	0	0	0	0	0	LMAPVGSVM	F05	0.820993	6.9	0.0089	<=SB
25	HLA-B*15:75	RLMAPVGSVM	RMAPVGSVM	0	1	1	0	0	RLMAPVGSVM	F05	0.759246	13.5	0.0276	<=SB
71	HLA-B*35:06	RPACTCISM	RPACTCISM	0	0	0	0	0	RPACTCISM	F05	0.366327	949.8	0.0943	<=SB
55	HLA-B*35:06	HPQWAPHSA	HPQWAPHSA	0	0	0	0	0	HPQWAPHSA	F05	0.266878	2785.6	0.2609	<=SB
41	HLA-B*35:06	QPSPASACTM	QPSPASATM	0	7	1	0	0	QPSPASACTM	F05	0.256792	3106.8	0.2906	<=SB
26	HLA-B*35:06	LMAPVGSVM	LMAPVGSVM	0	0	0	0	0	LMAPVGSVM	F05	0.245241	3520.4	0.335	<=SB
70	HLA-B*35:06	CRPACTCISM	CPACTCISM	0	1	1	0	0	CRPACTCISM	F05	0.219679	4642	0.4563	<=SB
71	HLA-B*35:30	RPACTCISM	RPACTCISM	0	0	0	0	0	RPACTCISM	F05	0.626504	56.9	0.1345	<=SB
26	HLA-B*35:30	LMAPVGSVM	LMAPVGSVM	0	0	0	0	0	LMAPVGSVM	F05	0.558196	119.1	0.2791	<=SB
71	HLA-B*42:02	RPACTCISM	RPACTCISM	0	0	0	0	0	RPACTCISM	F05	0.619512	61.4	0.0276	<=SB
55	HLA-B*42:02	HPQWAPHSA	HPQWAPHSA	0	0	0	0	0	HPQWAPHSA	F05	0.46271	334.7	0.2055	<=SB
21	HLA-B*42:02	TPTTRLMAPV	TPTTRLMAV	0	8	1	0	0	TPTTRLMAPV	F05	0.40038	657	0.399	<=SB
26	HLA-C*01:18	LMAPVGSVM	LMAPVGSVM	0	0	0	0	0	LMAPVGSVM	F05	0.38876	745.1	0.05	<=SB
45	HLA-C*01:18	ASACTMPPL	ASACTMPPL	0	0	0	0	0	ASACTMPPL	F05	0.299267	1962.1	0.2788	<=SB
26	HLA-C*02:08	LMAPVGSVM	LMAPVGSVM	0	0	0	0	0	LMAPVGSVM	F05	0.586616	87.6	0.0326	<=SB
25	HLA-C*02:08	RLMAPVGSVM	RMAPVGSVM	0	1	1	0	0	RLMAPVGSVM	F05	0.40578	619.8	0.4519	<=SB
26	HLA-C*04:26	LMAPVGSVM	LMAPVGSVM	0	0	0	0	0	LMAPVGSVM	F05	0.18489	6763.6	0.3831	<=SB
19	HLA-C*06:09	GRTPTTRLM	GRTPTTRLM	0	0	0	0	0	GRTPTTRLM	F05	0.208617	5232.2	0.3759	<=SB
19	HLA-C*06:27	GRTPTTRLM	GRTPTTRLM	0	0	0	0	0	GRTPTTRLM	F05	0.527491	166.1	0.0614	<=SB
18	HLA-C*06:27	TGRTPTTRLM	TRTPTTRLM	0	1	1	0	0	TGRTPTTRLM	F05	0.347519	1164.1	0.3756	<=SB
26	HLA-C*12:09	LMAPVGSVM	LMAPVGSVM	0	0	0	0	0	LMAPVGSVM	F05	0.610747	67.5	0.0931	<=SB
26	HLA-C*15:06	LMAPVGSVM	LMAPVGSVM	0	0	0	0	0	LMAPVGSVM	F05	0.548723	132	0.2421	<=SB
45	HLA-C*15:06	ASACTMPPL	ASACTMPPL	0	0	0	0	0	ASACTMPPL	F05	0.536225	151.1	0.2793	<=SB
25	HLA-C*15:06	RLMAPVGSV	RLMAPVGSV	0	0	0	0	0	RLMAPVGSV	F05	0.492113	243.5	0.4539	<=SB
19	HLA-C*07:19	GRTPTTRLM	GRTPTTRLM	0	0	0	0	0	GRTPTTRLM	F05	0.526157	168.5	0.0842	<=SB
26	HLA-C*03:09	LMAPVGSVM	LMAPVGSVM	0	0	0	0	0	LMAPVGSVM	F05	0.787108	10	0.0359	<=SB
45	HLA-C*03:09	ASACTMPPL	ASACTMPPL	0	0	0	0	0	ASACTMPPL	F05	0.651761	43.3	0.1888	<=SB
27	HLA-C*03:09	MAPVGSVM	MA-PVGSVM	0	0	0	2	1	MAPVGSVM	F05	0.529681	162.2	0.4907	<=SB
49	HLA-A*24:46	TMPPLLHPQW	TMPPLLHPW	0	8	1	0	0	TMPPLLHPQW	F05	0.469375	311.5	0.3806	<=SB
71	HLA-B*35:04	RPACTCISM	RPACTCISM	0	0	0	0	0	RPACTCISM	F05	0.452132	375.3	0.1026	<=SB
26	HLA-B*35:04	LMAPVGSVM	LMAPVGSVM	0	0	0	0	0	LMAPVGSVM	F05	0.365093	962.5	0.2212	<=SB
41	HLA-B*35:04	QPSPASACTM	QPSPASATM	0	7	1	0	0	QPSPASACTM	F05	0.346143	1181.6	0.2673	<=SB
55	HLA-B*35:04	HPQWAPHSA	HPQWAPHSA	0	0	0	0	0	HPQWAPHSA	F05	0.3332	1359.2	0.2967	<=SB
26	HLA-B*46:02	LMAPVGSVM	LMAPVGSVM	0	0	0	0	0	LMAPVGSVM	F05	0.459341	347.2	0.0099	<=SB
25	HLA-B*46:02	RLMAPVGSVM	RMAPVGSVM	0	1	1	0	0	RLMAPVGSVM	F05	0.232707	4031.7	0.3	<=SB
79	HLA-B*46:02	MTTISRATW	MTTISRATW	0	0	0	0	0	MTTISRATW	F05	0.230874	4112.4	0.3104	<=SB
45	HLA-B*46:02	ASACTMPPL	ASACTMPPL	0	0	0	0	0	ASACTMPPL	F05	0.22016	4617.9	0.3715	<=SB
26	HLA-C*04:15	LMAPVGSVM	LMAPVGSVM	0	0	0	0	0	LMAPVGSVM	F05	0.240119	3721	0.3439	<=SB
26	HLA-B*15:34	LMAPVGSVM	LMAPVGSVM	0	0	0	0	0	LMAPVGSVM	F05	0.832526	6.1	0.0087	<=SB
25	HLA-B*15:34	RLMAPVGSVM	RMAPVGSVM	0	1	1	0	0	RLMAPVGSVM	F05	0.774453	11.5	0.0238	<=SB
26	HLA-B*15:34	LMAPVGSVMS	LMAPVGSVM	0	0	0	0	0	LMAPVGSVM	F05	0.579918	94.2	0.4986	<=SB
25	HLA-A*02:13	RLMAPVGSV	RLMAPVGSV	0	0	0	0	0	RLMAPVGSV	F05	0.875875	3.8	0.0084	<=SB
2	HLA-A*02:13	FHLYGSYPPA	FLYGSYPPA	0	1	1	0	0	FHLYGSYPPA	F05	0.785766	10.2	0.0625	<=SB
3	HLA-A*02:13	HLYGSYPPA	HLYGSYPPA	0	0	0	0	0	HLYGSYPPA	F05	0.748383	15.2	0.1149	<=SB
24	HLA-A*02:13	TRLMAPVGSV	TLMAPVGSV	0	1	1	0	0	TRLMAPVGSV	F05	0.726861	19.2	0.16	<=SB
37	HLA-A*02:13	SLLTQPSPA	SLLTQPSPA	0	0	0	0	0	SLLTQPSPA	F05	0.628325	55.8	0.4635	<=SB
57	HLA-A*24:28	QWAPHSAGL	QWAPHSAGL	0	0	0	0	0	QWAPHSAGL	F05	0.386158	766.3	0.3397	<=SB
50	HLA-B*51:03	MPPLLHPQW	MPPLLHPQW	0	0	0	0	0	MPPLLHPQW	F05	0.148882	9985.7	0.4043	<=SB
25	HLA-A*02:44	RLMAPVGSV	RLMAPVGSV	0	0	0	0	0	RLMAPVGSV	F05	0.78589	10.1	0.1296	<=SB
2	HLA-A*02:44	FHLYGSYPPA	FLYGSYPPA	0	1	1	0	0	FHLYGSYPPA	F05	0.737055	17.2	0.2498	<=SB
3	HLA-A*02:44	HLYGSYPPA	HLYGSYPPA	0	0	0	0	0	HLYGSYPPA	F05	0.727071	19.2	0.2777	<=SB
76	HLA-A*33:25	CISMTTISR	CISMTTISR	0	0	0	0	0	CISMTTISR	F05	0.572911	101.6	0.3839	<=SB
3	HLA-A*33:25	HLYGSYPPAR	HLYGSYPPR	0	8	1	0	0	HLYGSYPPAR	F05	0.560941	115.6	0.4293	<=SB
19	HLA-C*07:10	GRTPTTRLM	GRTPTTRLM	0	0	0	0	0	GRTPTTRLM	F05	0.458321	351	0.2086	<=SB
49	HLA-A*24:88	TMPPLLHPQW	TMPPLLHQW	0	7	1	0	0	TMPPLLHPQW	F05	0.264106	2870.4	0.3693	<=SB
71	HLA-B*07:31	RPACTCISM	RPACTCISM	0	0	0	0	0	RPACTCISM	F05	0.82584	6.6	0.0172	<=SB
16	HLA-B*07:31	RPTGRTPTTRL	RPRTPTTRL	0	2	2	0	0	RPTGRTPTTRL	F05	0.737791	17.1	0.0806	<=SB
55	HLA-B*07:31	HPQWAPHSA	HPQWAPHSA	0	0	0	0	0	HPQWAPHSA	F05	0.646284	45.9	0.2302	<=SB
43	HLA-B*07:31	SPASACTMPPL	SPASTMPPL	0	4	2	0	0	SPASACTMPPL	F05	0.622172	59.6	0.2837	<=SB
16	HLA-B*07:31	RPTGRTPTT	RPTGRTPTT	0	0	0	0	0	RPTGRTPTT	F05	0.613587	65.4	0.3054	<=SB
41	HLA-B*07:31	QPSPASACTM	QPSPASATM	0	7	1	0	0	QPSPASACTM	F05	0.593776	81.1	0.3628	<=SB
55	HLA-B*07:31	HPQWAPHSAGL	HPAPHSAGL	0	2	2	0	0	HPQWAPHSAGL	F05	0.592846	81.9	0.3655	<=SB
8	HLA-B*07:31	YPPARQPSRPT	YPRQPSRPT	0	2	2	0	0	YPPARQPSRPT	F05	0.574128	100.3	0.4225	<=SB
70	HLA-B*07:31	CRPACTCISM	RPACTCISM	1	0	0	0	0	RPACTCISM	F05	0.57381	100.6	0.4235	<=SB
28	HLA-B*07:31	APVGSVMSCSL	APVGSVMSL	0	7	2	0	0	APVGSVMSCSL	F05	0.57143	103.2	0.4314	<=SB
21	HLA-B*07:31	TPTTRLMAPV	TPTTRLMAV	0	8	1	0	0	TPTTRLMAPV	F05	0.560765	115.9	0.4665	<=SB
71	HLA-B*35:35	RPACTCISM	RPACTCISM	0	0	0	0	0	RPACTCISM	F05	0.677167	32.9	0.163	<=SB
26	HLA-B*35:35	LMAPVGSVM	LMAPVGSVM	0	0	0	0	0	LMAPVGSVM	F05	0.65597	41.4	0.2035	<=SB
71	HLA-B*35:64	RPACTCISM	RPACTCISM	0	0	0	0	0	RPACTCISM	F05	0.626797	56.7	0.2146	<=SB
26	HLA-B*35:64	LMAPVGSVM	LMAPVGSVM	0	0	0	0	0	LMAPVGSVM	F05	0.591959	82.7	0.2792	<=SB
25	HLA-B*52:11	RLMAPVGSV	RLMAPVGSV	0	0	0	0	0	RLMAPVGSV	F05	0.269387	2711	0.3818	<=SB
55	HLA-B*54:21	HPQWAPHSA	HPQWAPHSA	0	0	0	0	0	HPQWAPHSA	F05	0.616307	63.5	0.0769	<=SB
50	HLA-B*54:21	MPPLLHPQWA	MPLLHPQWA	0	1	1	0	0	MPPLLHPQWA	F05	0.52279	174.7	0.2054	<=SB
54	HLA-B*54:21	LHPQWAPHSA	LPQWAPHSA	0	1	1	0	0	LHPQWAPHSA	F05	0.506346	208.8	0.2281	<=SB
27	HLA-B*54:21	MAPVGSVMSC	MPVGSVMSC	0	1	1	0	0	MAPVGSVMSC	F05	0.46598	323.1	0.2999	<=SB
21	HLA-B*54:21	TPTTRLMAPV	TPTTLMAPV	0	4	1	0	0	TPTTRLMAPV	F05	0.421011	525.6	0.4238	<=SB
26	HLA-C*03:23	LMAPVGSVM	LMAPVGSVM	0	0	0	0	0	LMAPVGSVM	F05	0.787108	10	0.0359	<=SB
45	HLA-C*03:23	ASACTMPPL	ASACTMPPL	0	0	0	0	0	ASACTMPPL	F05	0.651761	43.3	0.1888	<=SB
27	HLA-C*03:23	MAPVGSVM	MA-PVGSVM	0	0	0	2	1	MAPVGSVM	F05	0.529681	162.2	0.4907	<=SB
26	HLA-C*03:43	LMAPVGSVM	LMAPVGSVM	0	0	0	0	0	LMAPVGSVM	F05	0.816737	7.3	0.02	<=SB
45	HLA-C*03:43	ASACTMPPL	ASACTMPPL	0	0	0	0	0	ASACTMPPL	F05	0.610523	67.6	0.3622	<=SB
26	HLA-C*03:64	LMAPVGSVM	LMAPVGSVM	0	0	0	0	0	LMAPVGSVM	F05	0.787108	10	0.0359	<=SB
45	HLA-C*03:64	ASACTMPPL	ASACTMPPL	0	0	0	0	0	ASACTMPPL	F05	0.651761	43.3	0.1888	<=SB
27	HLA-C*03:64	MAPVGSVM	MA-PVGSVM	0	0	0	2	1	MAPVGSVM	F05	0.529681	162.2	0.4907	<=SB
19	HLA-C*07:15	GRTPTTRLM	GRTPTTRLM	0	0	0	0	0	GRTPTTRLM	F05	0.502115	218.5	0.115	<=SB
45	HLA-C*15:10	ASACTMPPL	ASACTMPPL	0	0	0	0	0	ASACTMPPL	F05	0.489262	251.2	0.2729	<=SB
25	HLA-C*15:10	RLMAPVGSV	RLMAPVGSV	0	0	0	0	0	RLMAPVGSV	F05	0.451749	376.9	0.4069	<=SB
25	HLA-A*02:37	RLMAPVGSV	RLMAPVGSV	0	0	0	0	0	RLMAPVGSV	F05	0.702213	25.1	0.1505	<=SB
2	HLA-A*02:37	FHLYGSYPPA	FLYGSYPPA	0	1	1	0	0	FHLYGSYPPA	F05	0.630169	54.7	0.2932	<=SB
3	HLA-A*02:37	HLYGSYPPA	HLYGSYPPA	0	0	0	0	0	HLYGSYPPA	F05	0.579519	94.6	0.4401	<=SB
26	HLA-B*35:20	LMAPVGSVM	LMAPVGSVM	0	0	0	0	0	LMAPVGSVM	F05	0.618472	62.1	0.0836	<=SB
25	HLA-A*02:19	RLMAPVGSV	RLMAPVGSV	0	0	0	0	0	RLMAPVGSV	F05	0.702213	25.1	0.1505	<=SB
2	HLA-A*02:19	FHLYGSYPPA	FLYGSYPPA	0	1	1	0	0	FHLYGSYPPA	F05	0.630169	54.7	0.2932	<=SB
3	HLA-A*02:19	HLYGSYPPA	HLYGSYPPA	0	0	0	0	0	HLYGSYPPA	F05	0.579519	94.6	0.4401	<=SB
26	HLA-B*15:53	LMAPVGSVM	LMAPVGSVM	0	0	0	0	0	LMAPVGSVM	F05	0.766943	12.4	0.0397	<=SB
25	HLA-B*15:53	RLMAPVGSVM	RMAPVGSVM	0	1	1	0	0	RLMAPVGSVM	F05	0.689968	28.6	0.1281	<=SB
36	HLA-A*11:01	APSAQQSLTK	ASAQQSLTK	0	1	1	0	0	APSAQQSLTK	F06	0.591059	83.5	0.4886	<=SB
3	HLA-C*01:02	HSASNGTPL	HSASNGTPL	0	0	0	0	0	HSASNGTPL	F06	0.321171	1548.1	0.0994	<=SB
35	HLA-C*01:02	SAPSAQQSL	SAPSAQQSL	0	0	0	0	0	SAPSAQQSL	F06	0.308915	1767.6	0.1249	<=SB
12	HLA-C*01:02	QAHPQVPAL	QAHPQVPAL	0	0	0	0	0	QAHPQVPAL	F06	0.231898	4067.1	0.4825	<=SB
19	HLA-A*02:01	ALAPQAWWPA	ALAPAWWPA	0	4	1	0	0	ALAPQAWWPA	F06	0.687312	29.5	0.3955	<=SB
3	HLA-C*03:04	HSASNGTPL	HSASNGTPL	0	0	0	0	0	HSASNGTPL	F06	0.796031	9.1	0.0331	<=SB
12	HLA-C*03:04	QAHPQVPAL	QAHPQVPAL	0	0	0	0	0	QAHPQVPAL	F06	0.722316	20.2	0.0862	<=SB
3	HLA-C*08:01	HSASNGTPL	HSASNGTPL	0	0	0	0	0	HSASNGTPL	F06	0.468105	315.8	0.1122	<=SB
12	HLA-C*08:01	QAHPQVPAL	QAHPQVPAL	0	0	0	0	0	QAHPQVPAL	F06	0.345054	1195.6	0.4	<=SB
3	HLA-B*46:01	HSASNGTPL	HSASNGTPL	0	0	0	0	0	HSASNGTPL	F06	0.290527	2156.7	0.0832	<=SB
3	HLA-C*03:03	HSASNGTPL	HSASNGTPL	0	0	0	0	0	HSASNGTPL	F06	0.796031	9.1	0.0331	<=SB
12	HLA-C*03:03	QAHPQVPAL	QAHPQVPAL	0	0	0	0	0	QAHPQVPAL	F06	0.722316	20.2	0.0862	<=SB
9	HLA-B*51:01	TPLQAHPQV	TPLQAHPQV	0	0	0	0	0	TPLQAHPQV	F06	0.391788	721.1	0.1219	<=SB
17	HLA-B*58:01	VPALAPQAWW	VALAPQAWW	0	1	1	0	0	VPALAPQAWW	F06	0.725492	19.5	0.1253	<=SB
3	HLA-C*03:02	HSASNGTPL	HSASNGTPL	0	0	0	0	0	HSASNGTPL	F06	0.733536	17.9	0.0733	<=SB
12	HLA-C*03:02	QAHPQVPAL	QAHPQVPAL	0	0	0	0	0	QAHPQVPAL	F06	0.644921	46.6	0.2273	<=SB
19	HLA-A*02:06	ALAPQAWWPA	ALAPAWWPA	0	4	1	0	0	ALAPQAWWPA	F06	0.693851	27.5	0.3521	<=SB
3	HLA-C*14:02	HSASNGTPL	HSASNGTPL	0	0	0	0	0	HSASNGTPL	F06	0.538049	148.1	0.4701	<=SB
17	HLA-B*35:01	VPALAPQAW	VPALAPQAW	0	0	0	0	0	VPALAPQAW	F06	0.516222	187.6	0.4731	<=SB
3	HLA-C*12:02	HSASNGTPL	HSASNGTPL	0	0	0	0	0	HSASNGTPL	F06	0.560913	115.7	0.1433	<=SB
12	HLA-C*12:02	QAHPQVPAL	QAHPQVPAL	0	0	0	0	0	QAHPQVPAL	F06	0.503065	216.3	0.3117	<=SB
26	HLA-B*54:01	WPARRGPLTSA	WPAGPLTSA	0	3	2	0	0	WPARRGPLTSA	F06	0.436821	443	0.4054	<=SB
26	HLA-B*54:01	WPARRGPLT	WPARRGPLT	0	0	0	0	0	WPARRGPLT	F06	0.41771	544.7	0.4654	<=SB
9	HLA-B*54:01	TPLQAHPQV	TPLQAHPQV	0	0	0	0	0	TPLQAHPQV	F06	0.410898	586.4	0.4868	<=SB
3	HLA-C*15:02	HSASNGTPL	HSASNGTPL	0	0	0	0	0	HSASNGTPL	F06	0.444602	407.2	0.4381	<=SB
2	HLA-B*38:02	LHSASNGTPL	LHSASNTPL	0	6	1	0	0	LHSASNGTPL	F06	0.361981	995.5	0.1933	<=SB
26	HLA-B*07:02	WPARRGPL	WPA-RRGPL	0	0	0	3	1	WPARRGPL	F06	0.746982	15.4	0.0505	<=SB
26	HLA-B*07:02	WPARRGPLTSA	WPRGPLTSA	0	2	2	0	0	WPARRGPLTSA	F06	0.580434	93.7	0.2825	<=SB
36	HLA-B*07:02	APSAQQSL	APS-AQQSL	0	0	0	3	1	APSAQQSL	F06	0.534412	154.1	0.3957	<=SB
3	HLA-C*14:03	HSASNGTPL	HSASNGTPL	0	0	0	0	0	HSASNGTPL	F06	0.538049	148.1	0.4701	<=SB
26	HLA-B*55:02	WPARRGPLTSA	WPRGPLTSA	0	2	2	0	0	WPARRGPLTSA	F06	0.484588	264.2	0.3467	<=SB
26	HLA-B*55:02	WPARRGPLT	WPARRGPLT	0	0	0	0	0	WPARRGPLT	F06	0.474077	296	0.3761	<=SB
9	HLA-B*55:02	TPLQAHPQV	TPLQAHPQV	0	0	0	0	0	TPLQAHPQV	F06	0.461653	338.6	0.414	<=SB
31	HLA-B*55:02	GPLTSAPSA	GPLTSAPSA	0	0	0	0	0	GPLTSAPSA	F06	0.438492	435	0.4969	<=SB
11	HLA-B*48:01	LQAHPQVPAL	LQAHPQVAL	0	7	1	0	0	LQAHPQVPAL	F06	0.363601	978.2	0.0929	<=SB
26	HLA-B*07:05	WPARRGPL	WPA-RRGPL	0	0	0	3	1	WPARRGPL	F06	0.762279	13.1	0.0468	<=SB
26	HLA-B*07:05	WPARRGPLTSA	WPRGPLTSA	0	2	2	0	0	WPARRGPLTSA	F06	0.603561	72.9	0.27	<=SB
36	HLA-B*07:05	APSAQQSL	APS-AQQSL	0	0	0	3	1	APSAQQSL	F06	0.553905	124.8	0.3955	<=SB
9	HLA-B*07:05	TPLQAHPQV	TPLQAHPQV	0	0	0	0	0	TPLQAHPQV	F06	0.52468	171.2	0.4881	<=SB
2	HLA-B*39:01	LHSASNGTPL	LHSASNTPL	0	6	1	0	0	LHSASNGTPL	F06	0.572115	102.5	0.1108	<=SB
3	HLA-B*39:01	HSASNGTPL	HSASNGTPL	0	0	0	0	0	HSASNGTPL	F06	0.439783	429	0.4214	<=SB
3	HLA-C*15:05	HSASNGTPL	HSASNGTPL	0	0	0	0	0	HSASNGTPL	F06	0.422332	518.1	0.3474	<=SB
36	HLA-A*11:02	APSAQQSLTK	ASAQQSLTK	0	1	1	0	0	APSAQQSLTK	F06	0.591059	83.5	0.4886	<=SB
12	HLA-C*12:03	QAHPQVPAL	QAHPQVPAL	0	0	0	0	0	QAHPQVPAL	F06	0.66813	36.3	0.1534	<=SB
3	HLA-C*12:03	HSASNGTPL	HSASNGTPL	0	0	0	0	0	HSASNGTPL	F06	0.629294	55.2	0.2481	<=SB
2	HLA-B*15:18	LHSASNGTPL	LHSASGTPL	0	5	1	0	0	LHSASNGTPL	F06	0.394252	702.1	0.2369	<=SB
3	HLA-B*15:18	HSASNGTPL	HSASNGTPL	0	0	0	0	0	HSASNGTPL	F06	0.334174	1344.9	0.4572	<=SB
17	HLA-B*57:01	VPALAPQAWW	VALAPQAWW	0	1	1	0	0	VPALAPQAWW	F06	0.641024	48.6	0.1332	<=SB
3	HLA-B*15:11	HSASNGTPL	HSASNGTPL	0	0	0	0	0	HSASNGTPL	F06	0.355207	1071.2	0.4276	<=SB
12	HLA-B*35:03	QAHPQVPAL	QAHPQVPAL	0	0	0	0	0	QAHPQVPAL	F06	0.288034	2215.7	0.3103	<=SB
3	HLA-B*35:03	HSASNGTPL	HSASNGTPL	0	0	0	0	0	HSASNGTPL	F06	0.270472	2679.4	0.3655	<=SB
9	HLA-B*35:03	TPLQAHPQV	TPLQAHPQV	0	0	0	0	0	TPLQAHPQV	F06	0.263504	2889.2	0.3874	<=SB
9	HLA-B*51:02	TPLQAHPQV	TPLQAHPQV	0	0	0	0	0	TPLQAHPQV	F06	0.426366	496	0.1084	<=SB
9	HLA-B*59:01	TPLQAHPQV	TPLQAHPQV	0	0	0	0	0	TPLQAHPQV	F06	0.373805	875.9	0.2453	<=SB
26	HLA-B*08:01	WPARRGPL	WPARRG-PL	0	0	0	6	1	WPARRGPL	F06	0.725849	19.4	0.0324	<=SB
9	HLA-B*56:01	TPLQAHPQV	TPLQAHPQV	0	0	0	0	0	TPLQAHPQV	F06	0.41746	546.2	0.3817	<=SB
26	HLA-B*56:01	WPARRGPLT	WPARRGPLT	0	0	0	0	0	WPARRGPLT	F06	0.409724	593.9	0.4041	<=SB
26	HLA-B*56:01	WPARRGPLTSA	WPAGPLTSA	0	3	2	0	0	WPARRGPLTSA	F06	0.406523	614.8	0.4174	<=SB
9	HLA-B*67:01	TPLQAHPQV	TPLQAHPQV	0	0	0	0	0	TPLQAHPQV	F06	0.566317	109.1	0.2254	<=SB
26	HLA-B*67:01	WPARRGPL	WPARRG-PL	0	0	0	6	1	WPARRGPL	F06	0.551746	127.7	0.2584	<=SB
3	HLA-C*08:03	HSASNGTPL	HSASNGTPL	0	0	0	0	0	HSASNGTPL	F06	0.468105	315.8	0.1122	<=SB
12	HLA-C*08:03	QAHPQVPAL	QAHPQVPAL	0	0	0	0	0	QAHPQVPAL	F06	0.345054	1195.6	0.4	<=SB
3	HLA-C*02:02	HSASNGTPL	HSASNGTPL	0	0	0	0	0	HSASNGTPL	F06	0.43585	447.6	0.3017	<=SB
3	HLA-C*08:02	HSASNGTPL	HSASNGTPL	0	0	0	0	0	HSASNGTPL	F06	0.345185	1193.9	0.1254	<=SB
26	HLA-B*14:01	WPARRGPL	WPARRG-PL	0	0	0	6	1	WPARRGPL	F06	0.2706	2675.6	0.3797	<=SB
12	HLA-B*14:01	QAHPQVPAL	QAHPQVPAL	0	0	0	0	0	QAHPQVPAL	F06	0.263547	2887.8	0.4251	<=SB
19	HLA-A*02:11	ALAPQAWWPA	ALAPAWWPA	0	4	1	0	0	ALAPQAWWPA	F06	0.848458	5.2	0.2653	<=SB
2	HLA-B*38:01	LHSASNGTPL	LHSASNTPL	0	6	1	0	0	LHSASNGTPL	F06	0.360587	1010.6	0.193	<=SB
11	HLA-B*48:03	LQAHPQVPAL	LQAHPQVAL	0	7	1	0	0	LQAHPQVPAL	F06	0.395612	691.8	0.1237	<=SB
9	HLA-B*56:04	TPLQAHPQV	TPLQAHPQV	0	0	0	0	0	TPLQAHPQV	F06	0.495505	234.8	0.2803	<=SB
12	HLA-C*16:02	QAHPQVPAL	QAHPQVPAL	0	0	0	0	0	QAHPQVPAL	F06	0.445855	401.7	0.4142	<=SB
26	HLA-B*55:01	WPARRGPLTSA	WPRGPLTSA	0	2	2	0	0	WPARRGPLTSA	F06	0.448065	392.2	0.1477	<=SB
26	HLA-B*55:01	WPARRGPLT	WPARRGPLT	0	0	0	0	0	WPARRGPLT	F06	0.407894	605.7	0.2375	<=SB
31	HLA-B*55:01	GPLTSAPSA	GPLTSAPSA	0	0	0	0	0	GPLTSAPSA	F06	0.376774	848.2	0.3336	<=SB
9	HLA-B*55:01	TPLQAHPQV	TPLQAHPQV	0	0	0	0	0	TPLQAHPQV	F06	0.376733	848.6	0.3338	<=SB
30	HLA-B*55:01	RGPLTSAPSA	RPLTSAPSA	0	1	1	0	0	RGPLTSAPSA	F06	0.365627	957	0.3724	<=SB
19	HLA-A*02:05	ALAPQAWWPA	ALAPAWWPA	0	4	1	0	0	ALAPQAWWPA	F06	0.60695	70.3	0.4525	<=SB
3	HLA-C*01:03	HSASNGTPL	HSASNGTPL	0	0	0	0	0	HSASNGTPL	F06	0.175419	7493.4	0.192	<=SB
35	HLA-C*01:03	SAPSAQQSL	SAPSAQQSL	0	0	0	0	0	SAPSAQQSL	F06	0.175082	7520.8	0.1938	<=SB
19	HLA-A*02:10	ALAPQAWWPA	ALAPAWWPA	0	4	1	0	0	ALAPQAWWPA	F06	0.524634	171.3	0.3738	<=SB
2	HLA-B*39:05	LHSASNGTPL	LHSASNTPL	0	6	1	0	0	LHSASNGTPL	F06	0.493141	240.8	0.0589	<=SB
12	HLA-B*35:02	QAHPQVPAL	QAHPQVPAL	0	0	0	0	0	QAHPQVPAL	F06	0.348137	1156.3	0.2628	<=SB
3	HLA-B*35:02	HSASNGTPL	HSASNGTPL	0	0	0	0	0	HSASNGTPL	F06	0.329849	1409.4	0.3066	<=SB
9	HLA-B*35:02	TPLQAHPQV	TPLQAHPQV	0	0	0	0	0	TPLQAHPQV	F06	0.300902	1927.7	0.4085	<=SB
2	HLA-B*39:09	LHSASNGTPL	LHASNGTPL	0	2	1	0	0	LHSASNGTPL	F06	0.568346	106.7	0.0703	<=SB
3	HLA-B*39:09	HSASNGTPL	HSASNGTPL	0	0	0	0	0	HSASNGTPL	F06	0.471786	303.4	0.2379	<=SB
17	HLA-B*15:13	VPALAPQAW	VPALAPQAW	0	0	0	0	0	VPALAPQAW	F06	0.356316	1058.4	0.4038	<=SB
17	HLA-B*15:13	VPALAPQAWW	VALAPQAWW	0	1	1	0	0	VPALAPQAWW	F06	0.341699	1239.8	0.4992	<=SB
3	HLA-B*56:03	HSASNGTPL	HSASNGTPL	0	0	0	0	0	HSASNGTPL	F06	0.477934	283.9	0.2347	<=SB
26	HLA-B*14:02	WPARRGPL	WPARRG-PL	0	0	0	6	1	WPARRGPL	F06	0.2706	2675.6	0.3797	<=SB
12	HLA-B*14:02	QAHPQVPAL	QAHPQVPAL	0	0	0	0	0	QAHPQVPAL	F06	0.263547	2887.8	0.4251	<=SB
3	HLA-C*17:01	HSASNGTPL	HSASNGTPL	0	0	0	0	0	HSASNGTPL	F06	0.320785	1554.6	0.4737	<=SB
17	HLA-B*51:06	VPALAPQAW	VPALAPQAW	0	0	0	0	0	VPALAPQAW	F06	0.308724	1771.3	0.3034	<=SB
9	HLA-B*51:06	TPLQAHPQV	TPLQAHPQV	0	0	0	0	0	TPLQAHPQV	F06	0.294083	2075.3	0.3718	<=SB
9	HLA-B*55:04	TPLQAHPQV	TPLQAHPQV	0	0	0	0	0	TPLQAHPQV	F06	0.668543	36.1	0.2018	<=SB
26	HLA-B*55:04	WPARRGPL	WPARRG-PL	0	0	0	6	1	WPARRGPL	F06	0.646903	45.6	0.2483	<=SB
3	HLA-B*15:21	HSASNGTPL	HSASNGTPL	0	0	0	0	0	HSASNGTPL	F06	0.343917	1210.4	0.2127	<=SB
11	HLA-B*39:02	LQAHPQVPAL	LQAHPQVAL	0	7	1	0	0	LQAHPQVPAL	F06	0.614341	64.9	0.172	<=SB
26	HLA-B*81:01	WPARRGPL	WPARRG-PL	0	0	0	6	1	WPARRGPL	F06	0.461584	338.8	0.1299	<=SB
9	HLA-B*81:01	TPLQAHPQV	TPLQAHPQV	0	0	0	0	0	TPLQAHPQV	F06	0.38058	814	0.273	<=SB
12	HLA-B*81:01	QAHPQVPAL	QAHPQVPAL	0	0	0	0	0	QAHPQVPAL	F06	0.317924	1603.4	0.4637	<=SB
17	HLA-B*35:08	VPALAPQAW	VPALAPQAW	0	0	0	0	0	VPALAPQAW	F06	0.453056	371.6	0.226	<=SB
3	HLA-B*15:08	HSASNGTPL	HSASNGTPL	0	0	0	0	0	HSASNGTPL	F06	0.373225	881.4	0.3351	<=SB
12	HLA-C*16:01	QAHPQVPAL	QAHPQVPAL	0	0	0	0	0	QAHPQVPAL	F06	0.675623	33.4	0.0956	<=SB
3	HLA-C*16:01	HSASNGTPL	HSASNGTPL	0	0	0	0	0	HSASNGTPL	F06	0.674334	33.9	0.0968	<=SB
2	HLA-B*15:10	LHSASNGTPL	LHASNGTPL	0	2	1	0	0	LHSASNGTPL	F06	0.446044	400.9	0.0228	<=SB
3	HLA-B*15:10	HSASNGTPL	HSASNGTPL	0	0	0	0	0	HSASNGTPL	F06	0.283769	2320.3	0.1698	<=SB
12	HLA-B*15:10	QAHPQVPAL	QAHPQVPAL	0	0	0	0	0	QAHPQVPAL	F06	0.210644	5118.7	0.4709	<=SB
17	HLA-B*53:01	VPALAPQAW	VPALAPQAW	0	0	0	0	0	VPALAPQAW	F06	0.702762	24.9	0.0308	<=SB
17	HLA-B*53:01	VPALAPQAWW	VPALAPQAW	0	8	1	0	0	VPALAPQAWW	F06	0.597667	77.7	0.1	<=SB
16	HLA-B*53:01	QVPALAPQAW	QPALAPQAW	0	1	1	0	0	QVPALAPQAW	F06	0.463541	331.7	0.3511	<=SB
2	HLA-B*39:15	LHSASNGTPL	LHSASNTPL	0	6	1	0	0	LHSASNGTPL	F06	0.545065	137.3	0.1038	<=SB
3	HLA-B*39:15	HSASNGTPL	HSASNGTPL	0	0	0	0	0	HSASNGTPL	F06	0.40524	623.4	0.4416	<=SB
2	HLA-B*39:04	LHSASNGTPL	LHSASNTPL	0	6	1	0	0	LHSASNGTPL	F06	0.572115	102.5	0.1108	<=SB
3	HLA-B*39:04	HSASNGTPL	HSASNGTPL	0	0	0	0	0	HSASNGTPL	F06	0.439783	429	0.4214	<=SB
3	HLA-B*15:29	HSASNGTPL	HSASNGTPL	0	0	0	0	0	HSASNGTPL	F06	0.600484	75.4	0.3103	<=SB
11	HLA-B*48:04	LQAHPQVPAL	LQAHPQVAL	0	7	1	0	0	LQAHPQVPAL	F06	0.363601	978.2	0.0929	<=SB
26	HLA-B*55:07	WPARRGPLTSA	WPAGPLTSA	0	3	2	0	0	WPARRGPLTSA	F06	0.436821	443	0.4054	<=SB
26	HLA-B*55:07	WPARRGPLT	WPARRGPLT	0	0	0	0	0	WPARRGPLT	F06	0.41771	544.7	0.4654	<=SB
9	HLA-B*55:07	TPLQAHPQV	TPLQAHPQV	0	0	0	0	0	TPLQAHPQV	F06	0.410898	586.4	0.4868	<=SB
11	HLA-B*15:58	LQAHPQVPAL	LQAHPQVPL	0	8	1	0	0	LQAHPQVPAL	F06	0.452779	372.7	0.0376	<=SB
3	HLA-B*15:58	HSASNGTPL	HSASNGTPL	0	0	0	0	0	HSASNGTPL	F06	0.362899	985.6	0.2016	<=SB
2	HLA-B*39:06	LHSASNGTPL	LHSASNTPL	0	6	1	0	0	LHSASNGTPL	F06	0.515808	188.5	0.0857	<=SB
19	HLA-A*02:16	ALAPQAWWPA	ALAPAWWPA	0	4	1	0	0	ALAPQAWWPA	F06	0.763213	13	0.2839	<=SB
12	HLA-C*16:04	QAHPQVPAL	QAHPQVPAL	0	0	0	0	0	QAHPQVPAL	F06	0.638653	49.9	0.1303	<=SB
3	HLA-C*16:04	HSASNGTPL	HSASNGTPL	0	0	0	0	0	HSASNGTPL	F06	0.610258	67.8	0.1853	<=SB
36	HLA-A*11:03	APSAQQSLTK	ASAQQSLTK	0	1	1	0	0	APSAQQSLTK	F06	0.599505	76.2	0.38	<=SB
12	HLA-C*12:04	QAHPQVPAL	QAHPQVPAL	0	0	0	0	0	QAHPQVPAL	F06	0.50199	218.8	0.4068	<=SB
12	HLA-C*07:26	QAHPQVPAL	QAHPQVPAL	0	0	0	0	0	QAHPQVPAL	F06	0.488038	254.5	0.2201	<=SB
3	HLA-C*07:26	HSASNGTPL	HSASNGTPL	0	0	0	0	0	HSASNGTPL	F06	0.475458	291.6	0.255	<=SB
9	HLA-B*51:08	TPLQAHPQV	TPLQAHPQV	0	0	0	0	0	TPLQAHPQV	F06	0.299603	1955	0.1878	<=SB
19	HLA-A*02:20	ALAPQAWWPA	ALAPAWWPA	0	4	1	0	0	ALAPQAWWPA	F06	0.613053	65.8	0.399	<=SB
3	HLA-C*15:04	HSASNGTPL	HSASNGTPL	0	0	0	0	0	HSASNGTPL	F06	0.498142	228.1	0.4093	<=SB
9	HLA-B*56:05	TPLQAHPQV	TPLQAHPQV	0	0	0	0	0	TPLQAHPQV	F06	0.452662	373.2	0.181	<=SB
26	HLA-B*56:05	WPARRGPLTSA	WPRGPLTSA	0	2	2	0	0	WPARRGPLTSA	F06	0.429036	481.9	0.231	<=SB
26	HLA-B*56:05	WPARRGPLT	WPARRGPLT	0	0	0	0	0	WPARRGPLT	F06	0.428711	483.6	0.2318	<=SB
26	HLA-B*56:05	WPARRGPL	WPARRG-PL	0	0	0	6	1	WPARRGPL	F06	0.406854	612.6	0.3059	<=SB
26	HLA-B*42:01	WPARRGPL	WPARRG-PL	0	0	0	6	1	WPARRGPL	F06	0.736418	17.3	0.0739	<=SB
9	HLA-B*42:01	TPLQAHPQV	TPLQAHPQV	0	0	0	0	0	TPLQAHPQV	F06	0.620762	60.5	0.2918	<=SB
35	HLA-C*01:06	SAPSAQQSL	SAPSAQQSL	0	0	0	0	0	SAPSAQQSL	F06	0.269428	2709.8	0.1155	<=SB
3	HLA-C*01:06	HSASNGTPL	HSASNGTPL	0	0	0	0	0	HSASNGTPL	F06	0.245187	3522.4	0.1901	<=SB
12	HLA-C*01:06	QAHPQVPAL	QAHPQVPAL	0	0	0	0	0	QAHPQVPAL	F06	0.195199	6049.7	0.4919	<=SB
17	HLA-B*57:03	VPALAPQAWW	VALAPQAWW	0	1	1	0	0	VPALAPQAWW	F06	0.62876	55.5	0.1181	<=SB
18	HLA-B*57:03	PALAPQAWW	PALAPQAWW	0	0	0	0	0	PALAPQAWW	F06	0.508118	204.8	0.3996	<=SB
26	HLA-B*55:12	WPARRGPLT	WPARRGPLT	0	0	0	0	0	WPARRGPLT	F06	0.460389	343.3	0.3456	<=SB
26	HLA-B*55:12	WPARRGPLTSA	WPRGPLTSA	0	2	2	0	0	WPARRGPLTSA	F06	0.44952	386.1	0.3823	<=SB
9	HLA-B*55:12	TPLQAHPQV	TPLQAHPQV	0	0	0	0	0	TPLQAHPQV	F06	0.426649	494.5	0.4664	<=SB
9	HLA-B*56:10	TPLQAHPQV	TPLQAHPQV	0	0	0	0	0	TPLQAHPQV	F06	0.548012	133	0.2674	<=SB
36	HLA-A*11:12	APSAQQSLTK	ASAQQSLTK	0	1	1	0	0	APSAQQSLTK	F06	0.591059	83.5	0.4886	<=SB
3	HLA-C*03:17	HSASNGTPL	HSASNGTPL	0	0	0	0	0	HSASNGTPL	F06	0.702578	25	0.0387	<=SB
12	HLA-C*03:17	QAHPQVPAL	QAHPQVPAL	0	0	0	0	0	QAHPQVPAL	F06	0.646264	45.9	0.0889	<=SB
35	HLA-C*03:17	SAPSAQQSL	SAPSAQQSL	0	0	0	0	0	SAPSAQQSL	F06	0.544488	138.2	0.2906	<=SB
3	HLA-C*01:08	HSASNGTPL	HSASNGTPL	0	0	0	0	0	HSASNGTPL	F06	0.321171	1548.1	0.0994	<=SB
35	HLA-C*01:08	SAPSAQQSL	SAPSAQQSL	0	0	0	0	0	SAPSAQQSL	F06	0.308915	1767.6	0.1249	<=SB
12	HLA-C*01:08	QAHPQVPAL	QAHPQVPAL	0	0	0	0	0	QAHPQVPAL	F06	0.231898	4067.1	0.4825	<=SB
9	HLA-B*51:09	TPLQAHPQV	TPLQAHPQV	0	0	0	0	0	TPLQAHPQV	F06	0.319415	1577.8	0.175	<=SB
19	HLA-A*02:183	ALAPQAWWPA	ALAPAWWPA	0	4	1	0	0	ALAPQAWWPA	F06	0.687312	29.5	0.3955	<=SB
3	HLA-C*03:36	HSASNGTPL	HSASNGTPL	0	0	0	0	0	HSASNGTPL	F06	0.689444	28.8	0.1375	<=SB
12	HLA-C*03:36	QAHPQVPAL	QAHPQVPAL	0	0	0	0	0	QAHPQVPAL	F06	0.632957	53.1	0.2616	<=SB
3	HLA-C*08:41	HSASNGTPL	HSASNGTPL	0	0	0	0	0	HSASNGTPL	F06	0.54737	133.9	0.0516	<=SB
12	HLA-C*08:41	QAHPQVPAL	QAHPQVPAL	0	0	0	0	0	QAHPQVPAL	F06	0.37812	836	0.2876	<=SB
2	HLA-B*15:09	LHSASNGTPL	LHASNGTPL	0	2	1	0	0	LHSASNGTPL	F06	0.458807	349.2	0.0262	<=SB
3	HLA-B*15:09	HSASNGTPL	HSASNGTPL	0	0	0	0	0	HSASNGTPL	F06	0.2866	2250.3	0.1835	<=SB
12	HLA-B*15:09	QAHPQVPAL	QAHPQVPAL	0	0	0	0	0	QAHPQVPAL	F06	0.214236	4923.6	0.4614	<=SB
17	HLA-B*58:02	VPALAPQAWW	VALAPQAWW	0	1	1	0	0	VPALAPQAWW	F06	0.28069	2398.9	0.1684	<=SB
12	HLA-B*35:31	QAHPQVPAL	QAHPQVPAL	0	0	0	0	0	QAHPQVPAL	F06	0.433315	460.1	0.1966	<=SB
9	HLA-B*35:31	TPLQAHPQV	TPLQAHPQV	0	0	0	0	0	TPLQAHPQV	F06	0.404956	625.3	0.2751	<=SB
3	HLA-B*35:31	HSASNGTPL	HSASNGTPL	0	0	0	0	0	HSASNGTPL	F06	0.351908	1110.1	0.4777	<=SB
26	HLA-B*35:31	WPARRGPL	WPARRG-PL	0	0	0	6	1	WPARRGPL	F06	0.349053	1144.9	0.4919	<=SB
3	HLA-C*05:08	HSASNGTPL	HSASNGTPL	0	0	0	0	0	HSASNGTPL	F06	0.341418	1243.5	0.4125	<=SB
11	HLA-B*15:30	LQAHPQVPAL	LQAHPQVPL	0	8	1	0	0	LQAHPQVPAL	F06	0.523489	173.4	0.0373	<=SB
3	HLA-B*15:30	HSASNGTPL	HSASNGTPL	0	0	0	0	0	HSASNGTPL	F06	0.406331	616.1	0.291	<=SB
17	HLA-B*57:02	VPALAPQAWW	VALAPQAWW	0	1	1	0	0	VPALAPQAWW	F06	0.51496	190.2	0.1397	<=SB
18	HLA-B*57:02	PALAPQAWW	PALAPQAWW	0	0	0	0	0	PALAPQAWW	F06	0.43766	439	0.2919	<=SB
16	HLA-B*57:02	QVPALAPQAW	QVPALAPQW	0	8	1	0	0	QVPALAPQAW	F06	0.387578	754.7	0.4864	<=SB
11	HLA-B*39:23	LQAHPQVPAL	LQAHPQVAL	0	7	1	0	0	LQAHPQVPAL	F06	0.614341	64.9	0.172	<=SB
3	HLA-C*15:07	HSASNGTPL	HSASNGTPL	0	0	0	0	0	HSASNGTPL	F06	0.593444	81.4	0.0866	<=SB
12	HLA-C*15:07	QAHPQVPAL	QAHPQVPAL	0	0	0	0	0	QAHPQVPAL	F06	0.506544	208.3	0.2579	<=SB
25	HLA-C*07:29	WWPARRGPL	WWPARRGPL	0	0	0	0	0	WWPARRGPL	F06	0.299096	1965.7	0.45	<=SB
17	HLA-B*44:06	VPALAPQAW	VPALAPQAW	0	0	0	0	0	VPALAPQAW	F06	0.462732	334.7	0.0094	<=SB
17	HLA-B*44:06	VPALAPQAWW	VPALAQAWW	0	5	1	0	0	VPALAPQAWW	F06	0.40369	633.9	0.015	<=SB
16	HLA-B*44:06	QVPALAPQAW	QPALAPQAW	0	1	1	0	0	QVPALAPQAW	F06	0.358599	1032.6	0.0347	<=SB
9	HLA-B*56:02	TPLQAHPQV	TPLQAHPQV	0	0	0	0	0	TPLQAHPQV	F06	0.495505	234.8	0.2803	<=SB
9	HLA-B*51:05	TPLQAHPQV	TPLQAHPQV	0	0	0	0	0	TPLQAHPQV	F06	0.259109	3029.9	0.2177	<=SB
17	HLA-B*51:05	VPALAPQAW	VPALAPQAW	0	0	0	0	0	VPALAPQAW	F06	0.203291	5542.6	0.4858	<=SB
12	HLA-C*12:05	QAHPQVPAL	QAHPQVPAL	0	0	0	0	0	QAHPQVPAL	F06	0.505543	210.6	0.3664	<=SB
19	HLA-A*02:04	ALAPQAWWPA	ALAPAWWPA	0	4	1	0	0	ALAPQAWWPA	F06	0.492136	243.5	0.4562	<=SB
2	HLA-B*39:07	LHSASNGTPL	LHSASGTPL	0	5	1	0	0	LHSASNGTPL	F06	0.433801	457.7	0.3025	<=SB
3	HLA-C*03:16	HSASNGTPL	HSASNGTPL	0	0	0	0	0	HSASNGTPL	F06	0.671701	34.9	0.1116	<=SB
12	HLA-C*03:16	QAHPQVPAL	QAHPQVPAL	0	0	0	0	0	QAHPQVPAL	F06	0.62543	57.6	0.21	<=SB
9	HLA-B*78:02	TPLQAHPQV	TPLQAHPQV	0	0	0	0	0	TPLQAHPQV	F06	0.297613	1997.5	0.2566	<=SB
11	HLA-B*40:10	LQAHPQVPAL	LQAHPQVAL	0	7	1	0	0	LQAHPQVPAL	F06	0.380028	818.9	0.2693	<=SB
19	HLA-A*02:12	ALAPQAWWPA	ALAPAWWPA	0	4	1	0	0	ALAPQAWWPA	F06	0.734773	17.6	0.2748	<=SB
3	HLA-B*46:11	HSASNGTPL	HSASNGTPL	0	0	0	0	0	HSASNGTPL	F06	0.197879	5876.8	0.2411	<=SB
20	HLA-B*46:11	LAPQAWWPA	LAPQAWWPA	0	0	0	0	0	LAPQAWWPA	F06	0.164063	8473.1	0.4883	<=SB
3	HLA-C*15:09	HSASNGTPL	HSASNGTPL	0	0	0	0	0	HSASNGTPL	F06	0.498142	228.1	0.4093	<=SB
11	HLA-B*40:07	LQAHPQVPAL	LQAHPQVAL	0	7	1	0	0	LQAHPQVPAL	F06	0.353281	1093.7	0.3626	<=SB
12	HLA-B*40:07	QAHPQVPAL	QAHPQVPAL	0	0	0	0	0	QAHPQVPAL	F06	0.336411	1312.8	0.447	<=SB
26	HLA-B*39:10	WPARRGPL	WPARRG-PL	0	0	0	6	1	WPARRGPL	F06	0.591379	83.2	0.1493	<=SB
9	HLA-B*39:10	TPLQAHPQV	TPLQAHPQV	0	0	0	0	0	TPLQAHPQV	F06	0.487668	255.5	0.424	<=SB
3	HLA-B*39:10	HSASNGTPL	HSASNGTPL	0	0	0	0	0	HSASNGTPL	F06	0.476798	287.4	0.4644	<=SB
12	HLA-B*39:10	QAHPQVPAL	QAHPQVPAL	0	0	0	0	0	QAHPQVPAL	F06	0.469414	311.3	0.4919	<=SB
26	HLA-B*78:01	WPARRGPLT	WPARRGPLT	0	0	0	0	0	WPARRGPLT	F06	0.352608	1101.7	0.257	<=SB
9	HLA-B*78:01	TPLQAHPQV	TPLQAHPQV	0	0	0	0	0	TPLQAHPQV	F06	0.348111	1156.7	0.273	<=SB
26	HLA-B*78:01	WPARRGPL	WPARRG-PL	0	0	0	6	1	WPARRGPL	F06	0.333661	1352.4	0.3248	<=SB
26	HLA-B*78:01	WPARRGPLTSA	WPARRLTSA	0	5	2	0	0	WPARRGPLTSA	F06	0.318558	1592.5	0.3795	<=SB
19	HLA-A*02:22	ALAPQAWWPA	ALAPAWWPA	0	4	1	0	0	ALAPQAWWPA	F06	0.775743	11.3	0.3817	<=SB
9	HLA-B*56:11	TPLQAHPQV	TPLQAHPQV	0	0	0	0	0	TPLQAHPQV	F06	0.482742	269.5	0.2253	<=SB
11	HLA-B*48:07	LQAHPQVPAL	LQAHPQVAL	0	7	1	0	0	LQAHPQVPAL	F06	0.299136	1964.9	0.105	<=SB
3	HLA-C*03:21	HSASNGTPL	HSASNGTPL	0	0	0	0	0	HSASNGTPL	F06	0.615235	64.3	0.0515	<=SB
12	HLA-C*03:21	QAHPQVPAL	QAHPQVPAL	0	0	0	0	0	QAHPQVPAL	F06	0.509458	201.9	0.1827	<=SB
3	HLA-C*08:04	HSASNGTPL	HSASNGTPL	0	0	0	0	0	HSASNGTPL	F06	0.49273	241.9	0.0823	<=SB
12	HLA-C*08:04	QAHPQVPAL	QAHPQVPAL	0	0	0	0	0	QAHPQVPAL	F06	0.362593	988.9	0.3528	<=SB
19	HLA-A*02:28	ALAPQAWWPA	ALAPAWWPA	0	4	1	0	0	ALAPQAWWPA	F06	0.693851	27.5	0.3521	<=SB
19	HLA-A*02:64	ALAPQAWWPA	ALAPAWWPA	0	4	1	0	0	ALAPQAWWPA	F06	0.565216	110.4	0.2788	<=SB
26	HLA-B*07:18	WPARRGPL	WPA-RRGPL	0	0	0	3	1	WPARRGPL	F06	0.594629	80.3	0.0826	<=SB
9	HLA-B*07:18	TPLQAHPQV	TPLQAHPQV	0	0	0	0	0	TPLQAHPQV	F06	0.413748	568.6	0.3996	<=SB
36	HLA-B*07:18	APSAQQSL	APS-AQQSL	0	0	0	3	1	APSAQQSL	F06	0.397534	677.6	0.4538	<=SB
3	HLA-B*07:18	HSASNGTPL	HSASNGTPL	0	0	0	0	0	HSASNGTPL	F06	0.390903	728	0.476	<=SB
26	HLA-B*07:18	WPARRGPLTSA	WPRGPLTSA	0	2	2	0	0	WPARRGPLTSA	F06	0.389143	742	0.4819	<=SB
12	HLA-B*35:06	QAHPQVPAL	QAHPQVPAL	0	0	0	0	0	QAHPQVPAL	F06	0.246644	3467.3	0.3291	<=SB
3	HLA-B*35:06	HSASNGTPL	HSASNGTPL	0	0	0	0	0	HSASNGTPL	F06	0.244487	3549.2	0.3382	<=SB
9	HLA-B*35:06	TPLQAHPQV	TPLQAHPQV	0	0	0	0	0	TPLQAHPQV	F06	0.23474	3944	0.379	<=SB
26	HLA-B*42:02	WPARRGPL	WPARRG-PL	0	0	0	6	1	WPARRGPL	F06	0.579648	94.5	0.0488	<=SB
9	HLA-B*42:02	TPLQAHPQV	TPLQAHPQV	0	0	0	0	0	TPLQAHPQV	F06	0.400939	653.1	0.3972	<=SB
3	HLA-C*01:18	HSASNGTPL	HSASNGTPL	0	0	0	0	0	HSASNGTPL	F06	0.366938	943.5	0.0838	<=SB
35	HLA-C*01:18	SAPSAQQSL	SAPSAQQSL	0	0	0	0	0	SAPSAQQSL	F06	0.350538	1126.7	0.1181	<=SB
12	HLA-C*01:18	QAHPQVPAL	QAHPQVPAL	0	0	0	0	0	QAHPQVPAL	F06	0.26509	2840	0.4818	<=SB
3	HLA-C*02:08	HSASNGTPL	HSASNGTPL	0	0	0	0	0	HSASNGTPL	F06	0.43585	447.6	0.3017	<=SB
3	HLA-C*12:09	HSASNGTPL	HSASNGTPL	0	0	0	0	0	HSASNGTPL	F06	0.507789	205.5	0.4397	<=SB
3	HLA-C*15:06	HSASNGTPL	HSASNGTPL	0	0	0	0	0	HSASNGTPL	F06	0.538865	146.8	0.2712	<=SB
12	HLA-C*15:06	QAHPQVPAL	QAHPQVPAL	0	0	0	0	0	QAHPQVPAL	F06	0.484631	264.1	0.4892	<=SB
3	HLA-C*03:09	HSASNGTPL	HSASNGTPL	0	0	0	0	0	HSASNGTPL	F06	0.796031	9.1	0.0331	<=SB
12	HLA-C*03:09	QAHPQVPAL	QAHPQVPAL	0	0	0	0	0	QAHPQVPAL	F06	0.722316	20.2	0.0862	<=SB
12	HLA-B*35:04	QAHPQVPAL	QAHPQVPAL	0	0	0	0	0	QAHPQVPAL	F06	0.348137	1156.3	0.2628	<=SB
3	HLA-B*35:04	HSASNGTPL	HSASNGTPL	0	0	0	0	0	HSASNGTPL	F06	0.329849	1409.4	0.3066	<=SB
9	HLA-B*35:04	TPLQAHPQV	TPLQAHPQV	0	0	0	0	0	TPLQAHPQV	F06	0.300902	1927.7	0.4085	<=SB
3	HLA-B*46:02	HSASNGTPL	HSASNGTPL	0	0	0	0	0	HSASNGTPL	F06	0.323251	1513.6	0.0896	<=SB
9	HLA-B*51:36	TPLQAHPQV	TPLQAHPQV	0	0	0	0	0	TPLQAHPQV	F06	0.355599	1066.6	0.1481	<=SB
19	HLA-A*02:13	ALAPQAWWPA	ALAPAWWPA	0	4	1	0	0	ALAPQAWWPA	F06	0.638304	50.1	0.4144	<=SB
9	HLA-B*51:03	TPLQAHPQV	TPLQAHPQV	0	0	0	0	0	TPLQAHPQV	F06	0.213267	4975.5	0.134	<=SB
19	HLA-A*02:44	ALAPQAWWPA	ALAPAWWPA	0	4	1	0	0	ALAPQAWWPA	F06	0.743231	16.1	0.2274	<=SB
36	HLA-A*11:05	APSAQQSLTK	ASAQQSLTK	0	1	1	0	0	APSAQQSLTK	F06	0.591059	83.5	0.4886	<=SB
26	HLA-B*07:31	WPARRGPL	WPA-RRGPL	0	0	0	3	1	WPARRGPL	F06	0.777197	11.1	0.046	<=SB
26	HLA-B*07:31	WPARRGPLTSA	WPRGPLTSA	0	2	2	0	0	WPARRGPLTSA	F06	0.606948	70.3	0.3246	<=SB
36	HLA-B*07:31	APSAQQSL	APS-AQQSL	0	0	0	3	1	APSAQQSL	F06	0.56383	112.1	0.4564	<=SB
17	HLA-B*35:64	VPALAPQAW	VPALAPQAW	0	0	0	0	0	VPALAPQAW	F06	0.516222	187.6	0.4731	<=SB
26	HLA-B*54:21	WPARRGPLTSA	WPAGPLTSA	0	3	2	0	0	WPARRGPLTSA	F06	0.425237	502.1	0.4116	<=SB
26	HLA-B*54:21	WPARRGPLT	WPARRGPLT	0	0	0	0	0	WPARRGPLT	F06	0.422113	519.4	0.4206	<=SB
9	HLA-B*54:21	TPLQAHPQV	TPLQAHPQV	0	0	0	0	0	TPLQAHPQV	F06	0.416215	553.6	0.4377	<=SB
3	HLA-C*03:23	HSASNGTPL	HSASNGTPL	0	0	0	0	0	HSASNGTPL	F06	0.796031	9.1	0.0331	<=SB
12	HLA-C*03:23	QAHPQVPAL	QAHPQVPAL	0	0	0	0	0	QAHPQVPAL	F06	0.722316	20.2	0.0862	<=SB
3	HLA-C*03:43	HSASNGTPL	HSASNGTPL	0	0	0	0	0	HSASNGTPL	F06	0.745528	15.7	0.0722	<=SB
12	HLA-C*03:43	QAHPQVPAL	QAHPQVPAL	0	0	0	0	0	QAHPQVPAL	F06	0.657836	40.5	0.223	<=SB
3	HLA-C*03:64	HSASNGTPL	HSASNGTPL	0	0	0	0	0	HSASNGTPL	F06	0.796031	9.1	0.0331	<=SB
12	HLA-C*03:64	QAHPQVPAL	QAHPQVPAL	0	0	0	0	0	QAHPQVPAL	F06	0.722316	20.2	0.0862	<=SB
3	HLA-C*15:10	HSASNGTPL	HSASNGTPL	0	0	0	0	0	HSASNGTPL	F06	0.444602	407.2	0.4381	<=SB
19	HLA-A*02:37	ALAPQAWWPA	ALAPAWWPA	0	4	1	0	0	ALAPQAWWPA	F06	0.641938	48.1	0.2622	<=SB
19	HLA-A*02:19	ALAPQAWWPA	ALAPAWWPA	0	4	1	0	0	ALAPQAWWPA	F06	0.641938	48.1	0.2622	<=SB
13	HLA-C*01:02	SLPGPCASL	SLPGPCASL	0	0	0	0	0	SLPGPCASL	F07	0.371228	900.7	0.0357	<=SB
35	HLA-A*33:03	QVWTAATLR	QVWTAATLR	0	0	0	0	0	QVWTAATLR	F07	0.669086	35.9	0.1246	<=SB
34	HLA-A*33:03	SQVWTAATLR	SVWTAATLR	0	1	1	0	0	SQVWTAATLR	F07	0.563599	112.4	0.4181	<=SB
34	HLA-C*03:04	SQVWTAATL	SQVWTAATL	0	0	0	0	0	SQVWTAATL	F07	0.529519	162.5	0.4911	<=SB
6	HLA-C*08:01	LGDTPQPSL	LGDTPQPSL	0	0	0	0	0	LGDTPQPSL	F07	0.340911	1250.4	0.4208	<=SB
34	HLA-C*03:03	SQVWTAATL	SQVWTAATL	0	0	0	0	0	SQVWTAATL	F07	0.529519	162.5	0.4911	<=SB
14	HLA-B*51:01	LPGPCASLL	LPGPCASLL	0	0	0	0	0	LPGPCASLL	F07	0.297609	1997.6	0.3501	<=SB
13	HLA-A*02:07	SLPGPCASL	SLPGPCASL	0	0	0	0	0	SLPGPCASL	F07	0.313437	1683.2	0.3346	<=SB
34	HLA-B*15:01	SQVWTAATL	SQVWTAATL	0	0	0	0	0	SQVWTAATL	F07	0.589177	85.2	0.456	<=SB
35	HLA-A*31:01	QVWTAATLR	QVWTAATLR	0	0	0	0	0	QVWTAATLR	F07	0.663031	38.3	0.313	<=SB
34	HLA-B*13:01	SQVWTAATL	SQVWTAATL	0	0	0	0	0	SQVWTAATL	F07	0.55625	121.7	0.0543	<=SB
32	HLA-B*54:01	APSQVWTAA	APSQVWTAA	0	0	0	0	0	APSQVWTAA	F07	0.595746	79.4	0.1245	<=SB
44	HLA-B*54:01	CPAVPAAAC	CPAVPAAAC	0	0	0	0	0	CPAVPAAAC	F07	0.53952	145.8	0.1992	<=SB
44	HLA-B*54:01	CPAVPAAA	CPA-VPAAA	0	0	0	3	1	CPAVPAAA	F07	0.523912	172.6	0.22	<=SB
31	HLA-B*54:01	QAPSQVWTAA	QPSQVWTAA	0	1	1	0	0	QAPSQVWTAA	F07	0.434744	453	0.412	<=SB
38	HLA-B*54:01	TAATLRCPA	TAATLRCPA	0	0	0	0	0	TAATLRCPA	F07	0.416552	551.6	0.4691	<=SB
34	HLA-B*38:02	SQVWTAATL	SQVWTAATL	0	0	0	0	0	SQVWTAATL	F07	0.429265	480.7	0.0822	<=SB
32	HLA-B*07:02	APSQVWTAA	APSQVWTAA	0	0	0	0	0	APSQVWTAA	F07	0.703998	24.6	0.089	<=SB
32	HLA-B*07:02	APSQVWTAATL	APSQVWTAL	0	8	2	0	0	APSQVWTAATL	F07	0.642837	47.7	0.1669	<=SB
16	HLA-B*07:02	GPCASLLSTL	GPASLLSTL	0	2	1	0	0	GPCASLLSTL	F07	0.604582	72.1	0.2303	<=SB
14	HLA-B*07:02	LPGPCASLL	LPGPCASLL	0	0	0	0	0	LPGPCASLL	F07	0.554126	124.5	0.3466	<=SB
43	HLA-B*07:02	RCPAVPAAAC	RPAVPAAAC	0	1	1	0	0	RCPAVPAAAC	F07	0.502382	217.9	0.4972	<=SB
40	HLA-A*30:01	ATLRCPAVPA	ATRCPAVPA	0	2	1	0	0	ATLRCPAVPA	F07	0.681598	31.3	0.1581	<=SB
32	HLA-B*55:02	APSQVWTAA	APSQVWTAA	0	0	0	0	0	APSQVWTAA	F07	0.67569	33.4	0.0388	<=SB
44	HLA-B*55:02	CPAVPAAAC	CPAVPAAAC	0	0	0	0	0	CPAVPAAAC	F07	0.561731	114.7	0.1794	<=SB
31	HLA-B*55:02	QAPSQVWTAA	QPSQVWTAA	0	1	1	0	0	QAPSQVWTAA	F07	0.50408	214	0.294	<=SB
44	HLA-B*55:02	CPAVPAAA	CPA-VPAAA	0	0	0	3	1	CPAVPAAA	F07	0.500407	222.6	0.3025	<=SB
38	HLA-B*55:02	TAATLRCPA	TAATLRCPA	0	0	0	0	0	TAATLRCPA	F07	0.467661	317.3	0.3941	<=SB
34	HLA-B*48:01	SQVWTAATL	SQVWTAATL	0	0	0	0	0	SQVWTAATL	F07	0.521599	177	0.0141	<=SB
33	HLA-B*48:01	PSQVWTAATL	SQVWTAATL	1	0	0	0	0	SQVWTAATL	F07	0.240135	3720.3	0.4556	<=SB
32	HLA-B*48:01	APSQVWTAATL	AQVWTAATL	0	1	2	0	0	APSQVWTAATL	F07	0.239095	3762.4	0.4616	<=SB
32	HLA-B*07:05	APSQVWTAA	APSQVWTAA	0	0	0	0	0	APSQVWTAA	F07	0.743154	16.1	0.0618	<=SB
32	HLA-B*07:05	APSQVWTAATL	APSQVWTAL	0	8	2	0	0	APSQVWTAATL	F07	0.657957	40.5	0.1556	<=SB
16	HLA-B*07:05	GPCASLLSTL	GPASLLSTL	0	2	1	0	0	GPCASLLSTL	F07	0.624623	58.1	0.2201	<=SB
14	HLA-B*07:05	LPGPCASLL	LPGPCASLL	0	0	0	0	0	LPGPCASLL	F07	0.607977	69.5	0.2579	<=SB
43	HLA-B*07:05	RCPAVPAAAC	RPAVPAAAC	0	1	1	0	0	RCPAVPAAAC	F07	0.525018	170.6	0.487	<=SB
34	HLA-B*39:01	SQVWTAATL	SQVWTAATL	0	0	0	0	0	SQVWTAATL	F07	0.660892	39.2	0.0349	<=SB
6	HLA-C*04:03	LGDTPQPSL	LGDTPQPSL	0	0	0	0	0	LGDTPQPSL	F07	0.289901	2171.4	0.1966	<=SB
34	HLA-B*15:18	SQVWTAATL	SQVWTAATL	0	0	0	0	0	SQVWTAATL	F07	0.411156	584.7	0.1946	<=SB
34	HLA-B*15:25	SQVWTAATL	SQVWTAATL	0	0	0	0	0	SQVWTAATL	F07	0.616247	63.6	0.4446	<=SB
14	HLA-B*35:03	LPGPCASLL	LPGPCASLL	0	0	0	0	0	LPGPCASLL	F07	0.414804	562.1	0.0947	<=SB
44	HLA-B*35:03	CPAVPAAAC	CPAVPAAAC	0	0	0	0	0	CPAVPAAAC	F07	0.249115	3375.9	0.4551	<=SB
14	HLA-B*51:02	LPGPCASLL	LPGPCASLL	0	0	0	0	0	LPGPCASLL	F07	0.37827	834.6	0.1947	<=SB
14	HLA-B*59:01	LPGPCASLL	LPGPCASLL	0	0	0	0	0	LPGPCASLL	F07	0.400136	658.8	0.167	<=SB
35	HLA-A*68:01	QVWTAATLR	QVWTAATLR	0	0	0	0	0	QVWTAATLR	F07	0.735298	17.5	0.2173	<=SB
34	HLA-A*68:01	SQVWTAATLR	SVWTAATLR	0	1	1	0	0	SQVWTAATLR	F07	0.661058	39.1	0.4529	<=SB
6	HLA-C*05:01	LGDTPQPSL	LGDTPQPSL	0	0	0	0	0	LGDTPQPSL	F07	0.467698	317.2	0.1361	<=SB
32	HLA-B*56:01	APSQVWTAA	APSQVWTAA	0	0	0	0	0	APSQVWTAA	F07	0.600986	75	0.0501	<=SB
44	HLA-B*56:01	CPAVPAAAC	CPAVPAAAC	0	0	0	0	0	CPAVPAAAC	F07	0.515074	190	0.1504	<=SB
38	HLA-B*56:01	TAATLRCPA	TAATLRCPA	0	0	0	0	0	TAATLRCPA	F07	0.441145	422.7	0.3174	<=SB
44	HLA-B*56:01	CPAVPAAA	CPA-VPAAA	0	0	0	3	1	CPAVPAAA	F07	0.424708	505	0.362	<=SB
31	HLA-B*56:01	QAPSQVWTAA	QPSQVWTAA	0	1	1	0	0	QAPSQVWTAA	F07	0.423994	508.9	0.3639	<=SB
32	HLA-B*67:01	APSQVWTAA	APSQVWTAA	0	0	0	0	0	APSQVWTAA	F07	0.647128	45.5	0.0996	<=SB
14	HLA-B*67:01	LPGPCASLL	LPGPCASLL	0	0	0	0	0	LPGPCASLL	F07	0.64531	46.4	0.1019	<=SB
44	HLA-B*67:01	CPAVPAAAC	CPAVPAAAC	0	0	0	0	0	CPAVPAAAC	F07	0.502882	216.7	0.389	<=SB
32	HLA-B*67:01	APSQVWTAATL	APSQVWTAL	0	8	2	0	0	APSQVWTAATL	F07	0.487688	255.5	0.4405	<=SB
16	HLA-B*67:01	GPCASLLSTL	GPASLLSTL	0	2	1	0	0	GPCASLLSTL	F07	0.472865	299.9	0.4923	<=SB
6	HLA-C*08:03	LGDTPQPSL	LGDTPQPSL	0	0	0	0	0	LGDTPQPSL	F07	0.340911	1250.4	0.4208	<=SB
34	HLA-B*15:27	SQVWTAATL	SQVWTAATL	0	0	0	0	0	SQVWTAATL	F07	0.540842	143.7	0.3979	<=SB
6	HLA-C*08:02	LGDTPQPSL	LGDTPQPSL	0	0	0	0	0	LGDTPQPSL	F07	0.354918	1074.5	0.1167	<=SB
34	HLA-B*15:12	SQVWTAATL	SQVWTAATL	0	0	0	0	0	SQVWTAATL	F07	0.424323	507.1	0.4673	<=SB
34	HLA-B*14:01	SQVWTAATL	SQVWTAATL	0	0	0	0	0	SQVWTAATL	F07	0.27476	2557.9	0.3561	<=SB
34	HLA-B*38:01	SQVWTAATL	SQVWTAATL	0	0	0	0	0	SQVWTAATL	F07	0.399862	660.7	0.1248	<=SB
34	HLA-B*48:03	SQVWTAATL	SQVWTAATL	0	0	0	0	0	SQVWTAATL	F07	0.614689	64.6	0.009	<=SB
32	HLA-B*48:03	APSQVWTAATL	AQVWTAATL	0	1	2	0	0	APSQVWTAATL	F07	0.303408	1876.1	0.3351	<=SB
33	HLA-B*48:03	PSQVWTAATL	SQVWTAATL	1	0	0	0	0	SQVWTAATL	F07	0.267995	2752.1	0.487	<=SB
32	HLA-B*56:04	APSQVWTAA	APSQVWTAA	0	0	0	0	0	APSQVWTAA	F07	0.606496	70.6	0.0928	<=SB
14	HLA-B*56:04	LPGPCASLL	LPGPCASLL	0	0	0	0	0	LPGPCASLL	F07	0.553813	124.9	0.1631	<=SB
44	HLA-B*56:04	CPAVPAAAC	CPAVPAAAC	0	0	0	0	0	CPAVPAAAC	F07	0.490018	249.1	0.2947	<=SB
32	HLA-B*55:01	APSQVWTAA	APSQVWTAA	0	0	0	0	0	APSQVWTAA	F07	0.572399	102.2	0.0275	<=SB
44	HLA-B*55:01	CPAVPAAAC	CPAVPAAAC	0	0	0	0	0	CPAVPAAAC	F07	0.391258	725.2	0.2849	<=SB
38	HLA-B*55:01	TAATLRCPA	TAATLRCPA	0	0	0	0	0	TAATLRCPA	F07	0.381553	805.5	0.317	<=SB
13	HLA-C*01:03	SLPGPCASL	SLPGPCASL	0	0	0	0	0	SLPGPCASL	F07	0.226856	4295.2	0.0569	<=SB
34	HLA-B*39:05	SQVWTAATL	SQVWTAATL	0	0	0	0	0	SQVWTAATL	F07	0.529124	163.2	0.04	<=SB
14	HLA-B*35:02	LPGPCASLL	LPGPCASLL	0	0	0	0	0	LPGPCASLL	F07	0.437473	439.8	0.1161	<=SB
44	HLA-B*35:02	CPAVPAAAC	CPAVPAAAC	0	0	0	0	0	CPAVPAAAC	F07	0.283057	2338.3	0.4892	<=SB
34	HLA-B*39:09	SQVWTAATL	SQVWTAATL	0	0	0	0	0	SQVWTAATL	F07	0.62297	59.1	0.0317	<=SB
35	HLA-A*74:01	QVWTAATLR	QVWTAATLR	0	0	0	0	0	QVWTAATLR	F07	0.389328	740.5	0.3692	<=SB
34	HLA-A*74:01	SQVWTAATLR	SVWTAATLR	0	1	1	0	0	SQVWTAATLR	F07	0.384864	777.2	0.3853	<=SB
34	HLA-B*14:02	SQVWTAATL	SQVWTAATL	0	0	0	0	0	SQVWTAATL	F07	0.27476	2557.9	0.3561	<=SB
14	HLA-B*51:06	LPGPCASLL	LPGPCASLL	0	0	0	0	0	LPGPCASLL	F07	0.383865	785.6	0.0985	<=SB
32	HLA-B*55:04	APSQVWTAA	APSQVWTAA	0	0	0	0	0	APSQVWTAA	F07	0.731677	18.2	0.1004	<=SB
14	HLA-B*55:04	LPGPCASLL	LPGPCASLL	0	0	0	0	0	LPGPCASLL	F07	0.712318	22.5	0.1267	<=SB
44	HLA-B*55:04	CPAVPAAAC	CPAVPAAAC	0	0	0	0	0	CPAVPAAAC	F07	0.572009	102.6	0.4856	<=SB
35	HLA-A*33:01	QVWTAATLR	QVWTAATLR	0	0	0	0	0	QVWTAATLR	F07	0.602356	73.9	0.2063	<=SB
34	HLA-B*15:21	SQVWTAATL	SQVWTAATL	0	0	0	0	0	SQVWTAATL	F07	0.347031	1170.3	0.2053	<=SB
34	HLA-B*15:05	SQVWTAATL	SQVWTAATL	0	0	0	0	0	SQVWTAATL	F07	0.578084	96.1	0.3242	<=SB
34	HLA-B*39:02	SQVWTAATL	SQVWTAATL	0	0	0	0	0	SQVWTAATL	F07	0.748943	15.1	0.0182	<=SB
14	HLA-B*81:01	LPGPCASLL	LPGPCASLL	0	0	0	0	0	LPGPCASLL	F07	0.479001	280.6	0.1112	<=SB
32	HLA-B*81:01	APSQVWTAA	APSQVWTAA	0	0	0	0	0	APSQVWTAA	F07	0.435096	451.3	0.1659	<=SB
16	HLA-B*81:01	GPCASLLSTL	GPASLLSTL	0	2	1	0	0	GPCASLLSTL	F07	0.388164	749.9	0.252	<=SB
32	HLA-B*81:01	APSQVWTAATL	APSQVWTAL	0	8	2	0	0	APSQVWTAATL	F07	0.362716	987.6	0.3212	<=SB
4	HLA-B*81:01	HPLGDTPQPSL	HPLGPQPSL	0	4	2	0	0	HPLGDTPQPSL	F07	0.320871	1553.1	0.4509	<=SB
34	HLA-B*15:32	SQVWTAATL	SQVWTAATL	0	0	0	0	0	SQVWTAATL	F07	0.561778	114.6	0.4819	<=SB
14	HLA-B*35:08	LPGPCASLL	LPGPCASLL	0	0	0	0	0	LPGPCASLL	F07	0.373767	876.3	0.4319	<=SB
34	HLA-B*47:01	SQVWTAATL	SQVWTAATL	0	0	0	0	0	SQVWTAATL	F07	0.395883	689.8	0.3006	<=SB
6	HLA-C*04:06	LGDTPQPSL	LGDTPQPSL	0	0	0	0	0	LGDTPQPSL	F07	0.258604	3046.5	0.4328	<=SB
34	HLA-B*15:03	SQVWTAATL	SQVWTAATL	0	0	0	0	0	SQVWTAATL	F07	0.787294	10	0.1545	<=SB
34	HLA-B*15:10	SQVWTAATL	SQVWTAATL	0	0	0	0	0	SQVWTAATL	F07	0.412386	577	0.0358	<=SB
14	HLA-B*53:01	LPGPCASLL	LPGPCASLL	0	0	0	0	0	LPGPCASLL	F07	0.513009	194.2	0.2217	<=SB
34	HLA-B*39:15	SQVWTAATL	SQVWTAATL	0	0	0	0	0	SQVWTAATL	F07	0.62759	56.2	0.0365	<=SB
34	HLA-B*39:04	SQVWTAATL	SQVWTAATL	0	0	0	0	0	SQVWTAATL	F07	0.660892	39.2	0.0349	<=SB
37	HLA-A*68:02	WTAATLRCPA	WTAATLCPA	0	6	1	0	0	WTAATLRCPA	F07	0.644834	46.7	0.3962	<=SB
34	HLA-B*48:04	SQVWTAATL	SQVWTAATL	0	0	0	0	0	SQVWTAATL	F07	0.521599	177	0.0141	<=SB
33	HLA-B*48:04	PSQVWTAATL	SQVWTAATL	1	0	0	0	0	SQVWTAATL	F07	0.240135	3720.3	0.4556	<=SB
32	HLA-B*48:04	APSQVWTAATL	AQVWTAATL	0	1	2	0	0	APSQVWTAATL	F07	0.239095	3762.4	0.4616	<=SB
32	HLA-B*55:07	APSQVWTAA	APSQVWTAA	0	0	0	0	0	APSQVWTAA	F07	0.595746	79.4	0.1245	<=SB
44	HLA-B*55:07	CPAVPAAAC	CPAVPAAAC	0	0	0	0	0	CPAVPAAAC	F07	0.53952	145.8	0.1992	<=SB
44	HLA-B*55:07	CPAVPAAA	CPA-VPAAA	0	0	0	3	1	CPAVPAAA	F07	0.523912	172.6	0.22	<=SB
31	HLA-B*55:07	QAPSQVWTAA	QPSQVWTAA	0	1	1	0	0	QAPSQVWTAA	F07	0.434744	453	0.412	<=SB
38	HLA-B*55:07	TAATLRCPA	TAATLRCPA	0	0	0	0	0	TAATLRCPA	F07	0.416552	551.6	0.4691	<=SB
34	HLA-B*15:58	SQVWTAATL	SQVWTAATL	0	0	0	0	0	SQVWTAATL	F07	0.517999	184	0.0095	<=SB
34	HLA-B*39:06	SQVWTAATL	SQVWTAATL	0	0	0	0	0	SQVWTAATL	F07	0.40769	607.1	0.2728	<=SB
42	HLA-B*73:01	LRCPAVPAA	LRCPAVPAA	0	0	0	0	0	LRCPAVPAA	F07	0.273997	2579.1	0.2449	<=SB
34	HLA-B*40:40	SQVWTAATL	SQVWTAATL	0	0	0	0	0	SQVWTAATL	F07	0.594859	80.1	0.0934	<=SB
14	HLA-B*51:08	LPGPCASLL	LPGPCASLL	0	0	0	0	0	LPGPCASLL	F07	0.310561	1736.4	0.1592	<=SB
34	HLA-B*15:46	SQVWTAATL	SQVWTAATL	0	0	0	0	0	SQVWTAATL	F07	0.667872	36.4	0.2319	<=SB
13	HLA-A*02:18	SLPGPCASL	SLPGPCASL	0	0	0	0	0	SLPGPCASL	F07	0.313437	1683.2	0.3346	<=SB
32	HLA-B*56:05	APSQVWTAA	APSQVWTAA	0	0	0	0	0	APSQVWTAA	F07	0.524682	171.2	0.0785	<=SB
44	HLA-B*56:05	CPAVPAAAC	CPAVPAAAC	0	0	0	0	0	CPAVPAAAC	F07	0.397354	678.9	0.3397	<=SB
44	HLA-B*56:05	CPAVPAAA	CPA-VPAAA	0	0	0	3	1	CPAVPAAA	F07	0.37623	853.3	0.4171	<=SB
38	HLA-B*56:05	TAATLRCPA	TAATLRCPA	0	0	0	0	0	TAATLRCPA	F07	0.361913	996.2	0.4754	<=SB
32	HLA-B*42:01	APSQVWTAA	APSQVWTAA	0	0	0	0	0	APSQVWTAA	F07	0.690623	28.4	0.1414	<=SB
14	HLA-B*42:01	LPGPCASLL	LPGPCASLL	0	0	0	0	0	LPGPCASLL	F07	0.676389	33.2	0.167	<=SB
32	HLA-B*42:01	APSQVWTAATL	APSQVWTAL	0	8	2	0	0	APSQVWTAATL	F07	0.586403	87.8	0.4018	<=SB
16	HLA-B*42:01	GPCASLLSTL	GPASLLSTL	0	2	1	0	0	GPCASLLSTL	F07	0.559169	117.9	0.4952	<=SB
13	HLA-C*01:06	SLPGPCASL	SLPGPCASL	0	0	0	0	0	SLPGPCASL	F07	0.301968	1905.6	0.0627	<=SB
34	HLA-B*15:06	SQVWTAATL	SQVWTAATL	0	0	0	0	0	SQVWTAATL	F07	0.581122	93	0.3833	<=SB
32	HLA-B*55:12	APSQVWTAA	APSQVWTAA	0	0	0	0	0	APSQVWTAA	F07	0.610893	67.4	0.0546	<=SB
44	HLA-B*55:12	CPAVPAAAC	CPAVPAAAC	0	0	0	0	0	CPAVPAAAC	F07	0.501897	219.1	0.2308	<=SB
31	HLA-B*55:12	QAPSQVWTAA	QPSQVWTAA	0	1	1	0	0	QAPSQVWTAA	F07	0.466156	322.5	0.3262	<=SB
44	HLA-B*55:12	CPAVPAAA	CPA-VPAAA	0	0	0	3	1	CPAVPAAA	F07	0.462496	335.5	0.3385	<=SB
32	HLA-B*56:10	APSQVWTAA	APSQVWTAA	0	0	0	0	0	APSQVWTAA	F07	0.683395	30.7	0.0571	<=SB
14	HLA-B*56:10	LPGPCASLL	LPGPCASLL	0	0	0	0	0	LPGPCASLL	F07	0.608315	69.3	0.1502	<=SB
44	HLA-B*56:10	CPAVPAAAC	CPAVPAAAC	0	0	0	0	0	CPAVPAAAC	F07	0.527369	166.3	0.3285	<=SB
13	HLA-C*01:08	SLPGPCASL	SLPGPCASL	0	0	0	0	0	SLPGPCASL	F07	0.371228	900.7	0.0357	<=SB
14	HLA-B*51:09	LPGPCASLL	LPGPCASLL	0	0	0	0	0	LPGPCASLL	F07	0.300308	1940.1	0.2269	<=SB
35	HLA-A*31:12	QVWTAATLR	QVWTAATLR	0	0	0	0	0	QVWTAATLR	F07	0.662214	38.7	0.3485	<=SB
34	HLA-A*31:12	SQVWTAATLR	SVWTAATLR	0	1	1	0	0	SQVWTAATLR	F07	0.643235	47.5	0.4457	<=SB
34	HLA-B*15:68	SQVWTAATL	SQVWTAATL	0	0	0	0	0	SQVWTAATL	F07	0.594008	80.9	0.2219	<=SB
35	HLA-A*31:11	QVWTAATLR	QVWTAATLR	0	0	0	0	0	QVWTAATLR	F07	0.663031	38.3	0.313	<=SB
34	HLA-B*13:06	SQVWTAATL	SQVWTAATL	0	0	0	0	0	SQVWTAATL	F07	0.523174	174	0.0766	<=SB
34	HLA-B*15:09	SQVWTAATL	SQVWTAATL	0	0	0	0	0	SQVWTAATL	F07	0.419044	536.9	0.0388	<=SB
35	HLA-A*31:06	QVWTAATLR	QVWTAATLR	0	0	0	0	0	QVWTAATLR	F07	0.715156	21.8	0.2039	<=SB
34	HLA-A*31:06	SQVWTAATLR	SVWTAATLR	0	1	1	0	0	SQVWTAATLR	F07	0.684412	30.4	0.3039	<=SB
14	HLA-B*35:31	LPGPCASLL	LPGPCASLL	0	0	0	0	0	LPGPCASLL	F07	0.508072	204.9	0.0824	<=SB
32	HLA-B*35:31	APSQVWTAA	APSQVWTAA	0	0	0	0	0	APSQVWTAA	F07	0.385938	768.2	0.336	<=SB
34	HLA-B*37:05	SQVWTAATL	SQVWTAATL	0	0	0	0	0	SQVWTAATL	F07	0.337722	1294.3	0.4107	<=SB
34	HLA-B*15:20	SQVWTAATL	SQVWTAATL	0	0	0	0	0	SQVWTAATL	F07	0.573328	101.1	0.3313	<=SB
35	HLA-A*74:05	QVWTAATLR	QVWTAATLR	0	0	0	0	0	QVWTAATLR	F07	0.415162	559.9	0.3359	<=SB
34	HLA-A*74:05	SQVWTAATLR	SVWTAATLR	0	1	1	0	0	SQVWTAATLR	F07	0.405553	621.3	0.3713	<=SB
34	HLA-B*15:30	SQVWTAATL	SQVWTAATL	0	0	0	0	0	SQVWTAATL	F07	0.597874	77.5	0.0094	<=SB
34	HLA-B*39:23	SQVWTAATL	SQVWTAATL	0	0	0	0	0	SQVWTAATL	F07	0.748943	15.1	0.0182	<=SB
35	HLA-A*11:10	QVWTAATLR	QVWTAATLR	0	0	0	0	0	QVWTAATLR	F07	0.506527	208.4	0.302	<=SB
34	HLA-A*11:10	SQVWTAATLR	SVWTAATLR	0	1	1	0	0	SQVWTAATLR	F07	0.478546	282	0.4039	<=SB
27	HLA-B*44:06	QPPPQAPSQVW	QPQAPSQVW	0	1	2	0	0	QPPPQAPSQVW	F07	0.242255	3636	0.2247	<=SB
29	HLA-B*44:06	PPQAPSQVW	PPQAPSQVW	0	0	0	0	0	PPQAPSQVW	F07	0.228098	4237.8	0.2761	<=SB
32	HLA-B*56:02	APSQVWTAA	APSQVWTAA	0	0	0	0	0	APSQVWTAA	F07	0.606496	70.6	0.0928	<=SB
14	HLA-B*56:02	LPGPCASLL	LPGPCASLL	0	0	0	0	0	LPGPCASLL	F07	0.553813	124.9	0.1631	<=SB
44	HLA-B*56:02	CPAVPAAAC	CPAVPAAAC	0	0	0	0	0	CPAVPAAAC	F07	0.490018	249.1	0.2947	<=SB
35	HLA-A*34:02	QVWTAATLR	QVWTAATLR	0	0	0	0	0	QVWTAATLR	F07	0.519591	180.9	0.3596	<=SB
34	HLA-A*34:02	SQVWTAATLR	SVWTAATLR	0	1	1	0	0	SQVWTAATLR	F07	0.498467	227.3	0.4556	<=SB
14	HLA-B*51:05	LPGPCASLL	LPGPCASLL	0	0	0	0	0	LPGPCASLL	F07	0.3514	1116.2	0.0461	<=SB
34	HLA-B*39:07	SQVWTAATL	SQVWTAATL	0	0	0	0	0	SQVWTAATL	F07	0.535714	151.9	0.0956	<=SB
34	HLA-B*15:28	SQVWTAATL	SQVWTAATL	0	0	0	0	0	SQVWTAATL	F07	0.589177	85.2	0.456	<=SB
34	HLA-B*15:39	SQVWTAATL	SQVWTAATL	0	0	0	0	0	SQVWTAATL	F07	0.627433	56.3	0.4256	<=SB
14	HLA-B*78:02	LPGPCASLL	LPGPCASLL	0	0	0	0	0	LPGPCASLL	F07	0.270441	2680.3	0.3619	<=SB
44	HLA-B*78:02	CPAVPAAAC	CPAVPAAAC	0	0	0	0	0	CPAVPAAAC	F07	0.259867	3005.1	0.4105	<=SB
32	HLA-B*78:02	APSQVWTAA	APSQVWTAA	0	0	0	0	0	APSQVWTAA	F07	0.257606	3079.5	0.4233	<=SB
44	HLA-B*78:02	CPAVPAAA	CPA-VPAAA	0	0	0	3	1	CPAVPAAA	F07	0.247944	3418.9	0.4782	<=SB
34	HLA-B*40:10	SQVWTAATL	SQVWTAATL	0	0	0	0	0	SQVWTAATL	F07	0.586784	87.4	0.0161	<=SB
34	HLA-B*15:70	SQVWTAATL	SQVWTAATL	0	0	0	0	0	SQVWTAATL	F07	0.591408	83.2	0.2291	<=SB
34	HLA-B*40:07	SQVWTAATL	SQVWTAATL	0	0	0	0	0	SQVWTAATL	F07	0.497825	228.9	0.0542	<=SB
34	HLA-B*40:05	SQVWTAATL	SQVWTAATL	0	0	0	0	0	SQVWTAATL	F07	0.5099	200.9	0.2393	<=SB
14	HLA-B*39:10	LPGPCASLL	LPGPCASLL	0	0	0	0	0	LPGPCASLL	F07	0.628428	55.7	0.0995	<=SB
32	HLA-B*39:10	APSQVWTAA	APSQVWTAA	0	0	0	0	0	APSQVWTAA	F07	0.566905	108.4	0.1833	<=SB
44	HLA-B*39:10	CPAVPAAAC	CPAVPAAAC	0	0	0	0	0	CPAVPAAAC	F07	0.493554	239.8	0.4022	<=SB
37	HLA-A*02:08	WTAATLRCPA	WTAATLCPA	0	6	1	0	0	WTAATLRCPA	F07	0.589028	85.3	0.3107	<=SB
44	HLA-B*78:01	CPAVPAAAC	CPAVPAAAC	0	0	0	0	0	CPAVPAAAC	F07	0.346242	1180.3	0.2796	<=SB
32	HLA-B*78:01	APSQVWTAA	APSQVWTAA	0	0	0	0	0	APSQVWTAA	F07	0.335534	1325.3	0.3181	<=SB
44	HLA-B*78:01	CPAVPAAA	CPA-VPAAA	0	0	0	3	1	CPAVPAAA	F07	0.326545	1460.6	0.3506	<=SB
14	HLA-B*78:01	LPGPCASLL	LPGPCASLL	0	0	0	0	0	LPGPCASLL	F07	0.306354	1817.3	0.4424	<=SB
34	HLA-B*15:71	SQVWTAATL	SQVWTAATL	0	0	0	0	0	SQVWTAATL	F07	0.450354	382.6	0.3571	<=SB
35	HLA-A*68:24	QVWTAATLR	QVWTAATLR	0	0	0	0	0	QVWTAATLR	F07	0.735298	17.5	0.2173	<=SB
34	HLA-A*68:24	SQVWTAATLR	SVWTAATLR	0	1	1	0	0	SQVWTAATLR	F07	0.661058	39.1	0.4529	<=SB
14	HLA-B*56:11	LPGPCASLL	LPGPCASLL	0	0	0	0	0	LPGPCASLL	F07	0.529021	163.3	0.1556	<=SB
32	HLA-B*56:11	APSQVWTAA	APSQVWTAA	0	0	0	0	0	APSQVWTAA	F07	0.506803	207.7	0.187	<=SB
44	HLA-B*56:11	CPAVPAAAC	CPAVPAAAC	0	0	0	0	0	CPAVPAAAC	F07	0.420213	530.2	0.3723	<=SB
34	HLA-B*48:07	SQVWTAATL	SQVWTAATL	0	0	0	0	0	SQVWTAATL	F07	0.444088	409.5	0.0149	<=SB
34	HLA-C*03:21	SQVWTAATL	SQVWTAATL	0	0	0	0	0	SQVWTAATL	F07	0.444326	408.4	0.3785	<=SB
35	HLA-A*31:16	QVWTAATLR	QVWTAATLR	0	0	0	0	0	QVWTAATLR	F07	0.663031	38.3	0.313	<=SB
32	HLA-B*07:18	APSQVWTAA	APSQVWTAA	0	0	0	0	0	APSQVWTAA	F07	0.619719	61.2	0.059	<=SB
32	HLA-B*07:18	APSQVWTAATL	APSQVWTAL	0	8	2	0	0	APSQVWTAATL	F07	0.53708	149.7	0.1466	<=SB
16	HLA-B*07:18	GPCASLLSTL	GPASLLSTL	0	2	1	0	0	GPCASLLSTL	F07	0.475886	290.3	0.2453	<=SB
14	HLA-B*07:18	LPGPCASLL	LPGPCASLL	0	0	0	0	0	LPGPCASLL	F07	0.462771	334.5	0.2722	<=SB
11	HLA-B*07:18	QPSLPGPCASL	QPSLPGASL	0	6	2	0	0	QPSLPGPCASL	F07	0.435885	447.5	0.3375	<=SB
34	HLA-B*15:64	SQVWTAATL	SQVWTAATL	0	0	0	0	0	SQVWTAATL	F07	0.644421	46.9	0.1934	<=SB
34	HLA-B*15:75	SQVWTAATL	SQVWTAATL	0	0	0	0	0	SQVWTAATL	F07	0.566928	108.4	0.4792	<=SB
14	HLA-B*35:06	LPGPCASLL	LPGPCASLL	0	0	0	0	0	LPGPCASLL	F07	0.362125	993.9	0.0976	<=SB
44	HLA-B*35:06	CPAVPAAAC	CPAVPAAAC	0	0	0	0	0	CPAVPAAAC	F07	0.222928	4481.7	0.4381	<=SB
34	HLA-B*40:26	SQVWTAATL	SQVWTAATL	0	0	0	0	0	SQVWTAATL	F07	0.532525	157.3	0.2889	<=SB
32	HLA-B*42:02	APSQVWTAA	APSQVWTAA	0	0	0	0	0	APSQVWTAA	F07	0.490819	247	0.1446	<=SB
14	HLA-B*42:02	LPGPCASLL	LPGPCASLL	0	0	0	0	0	LPGPCASLL	F07	0.391933	719.9	0.4332	<=SB
13	HLA-C*01:18	SLPGPCASL	SLPGPCASL	0	0	0	0	0	SLPGPCASL	F07	0.405925	618.8	0.038	<=SB
34	HLA-C*03:09	SQVWTAATL	SQVWTAATL	0	0	0	0	0	SQVWTAATL	F07	0.529519	162.5	0.4911	<=SB
14	HLA-B*35:04	LPGPCASLL	LPGPCASLL	0	0	0	0	0	LPGPCASLL	F07	0.437473	439.8	0.1161	<=SB
44	HLA-B*35:04	CPAVPAAAC	CPAVPAAAC	0	0	0	0	0	CPAVPAAAC	F07	0.283057	2338.3	0.4892	<=SB
6	HLA-C*04:15	LGDTPQPSL	LGDTPQPSL	0	0	0	0	0	LGDTPQPSL	F07	0.235537	3910.1	0.3657	<=SB
14	HLA-B*51:36	LPGPCASLL	LPGPCASLL	0	0	0	0	0	LPGPCASLL	F07	0.356932	1051.4	0.1452	<=SB
34	HLA-B*15:34	SQVWTAATL	SQVWTAATL	0	0	0	0	0	SQVWTAATL	F07	0.589177	85.2	0.456	<=SB
14	HLA-B*51:03	LPGPCASLL	LPGPCASLL	0	0	0	0	0	LPGPCASLL	F07	0.149413	9928.5	0.3995	<=SB
35	HLA-A*31:02	QVWTAATLR	QVWTAATLR	0	0	0	0	0	QVWTAATLR	F07	0.626438	56.9	0.3207	<=SB
34	HLA-A*31:02	SQVWTAATLR	SVWTAATLR	0	1	1	0	0	SQVWTAATLR	F07	0.585247	88.9	0.4875	<=SB
35	HLA-A*33:25	QVWTAATLR	QVWTAATLR	0	0	0	0	0	QVWTAATLR	F07	0.669086	35.9	0.1246	<=SB
34	HLA-A*33:25	SQVWTAATLR	SVWTAATLR	0	1	1	0	0	SQVWTAATLR	F07	0.563599	112.4	0.4181	<=SB
32	HLA-B*07:31	APSQVWTAA	APSQVWTAA	0	0	0	0	0	APSQVWTAA	F07	0.727379	19.1	0.0922	<=SB
32	HLA-B*07:31	APSQVWTAATL	APSQVWTAL	0	8	2	0	0	APSQVWTAATL	F07	0.653337	42.6	0.2164	<=SB
16	HLA-B*07:31	GPCASLLSTL	GPASLLSTL	0	2	1	0	0	GPCASLLSTL	F07	0.615989	63.7	0.2987	<=SB
14	HLA-B*07:31	LPGPCASLL	LPGPCASLL	0	0	0	0	0	LPGPCASLL	F07	0.612081	66.5	0.3097	<=SB
32	HLA-B*54:21	APSQVWTAA	APSQVWTAA	0	0	0	0	0	APSQVWTAA	F07	0.591355	83.2	0.108	<=SB
44	HLA-B*54:21	CPAVPAAAC	CPAVPAAAC	0	0	0	0	0	CPAVPAAAC	F07	0.530545	160.7	0.1944	<=SB
44	HLA-B*54:21	CPAVPAAA	CPA-VPAAA	0	0	0	3	1	CPAVPAAA	F07	0.524243	172	0.2034	<=SB
31	HLA-B*54:21	QAPSQVWTAA	QPSQVWTAA	0	1	1	0	0	QAPSQVWTAA	F07	0.428864	482.8	0.4011	<=SB
38	HLA-B*54:21	TAATLRCPA	TAATLRCPA	0	0	0	0	0	TAATLRCPA	F07	0.396754	683.3	0.4939	<=SB
34	HLA-C*03:23	SQVWTAATL	SQVWTAATL	0	0	0	0	0	SQVWTAATL	F07	0.529519	162.5	0.4911	<=SB
34	HLA-C*03:64	SQVWTAATL	SQVWTAATL	0	0	0	0	0	SQVWTAATL	F07	0.529519	162.5	0.4911	<=SB
34	HLA-B*38:04	SQVWTAATL	SQVWTAATL	0	0	0	0	0	SQVWTAATL	F07	0.493372	240.2	0.0712	<=SB
34	HLA-B*15:53	SQVWTAATL	SQVWTAATL	0	0	0	0	0	SQVWTAATL	F07	0.663186	38.3	0.188	<=SB
6	HLA-B*08:01	VVHKKRGL	VVHKKR-GL	0	0	0	6	1	VVHKKRGL	F08	0.488276	253.8	0.4387	<=SB
7	HLA-B*58:01	VSEKNQQLKW	VSEKNQQLW	0	8	1	0	0	VSEKNQQLKW	F09	0.598118	77.3	0.3969	<=SB
12	HLA-A*02:06	QQLKWTPHI	QQLKWTPHI	0	0	0	0	0	QQLKWTPHI	F09	0.746239	15.6	0.1944	<=SB
8	HLA-B*44:03	SEKNQQLKW	SEKNQQLKW	0	0	0	0	0	SEKNQQLKW	F09	0.614323	64.9	0.0745	<=SB
12	HLA-B*13:01	QQLKWTPHI	QQLKWTPHI	0	0	0	0	0	QQLKWTPHI	F09	0.630648	54.4	0.0114	<=SB
12	HLA-B*13:01	QQLKWTPHIL	QQLKWTHIL	0	6	1	0	0	QQLKWTPHIL	F09	0.501565	219.9	0.1357	<=SB
12	HLA-B*52:01	QQLKWTPHI	QQLKWTPHI	0	0	0	0	0	QQLKWTPHI	F09	0.4214	523.4	0.0107	<=SB
12	HLA-B*13:02	QQLKWTPHI	QQLKWTPHI	0	0	0	0	0	QQLKWTPHI	F09	0.497661	229.3	0.0132	<=SB
12	HLA-B*48:01	QQLKWTPHIL	QQLKWTPIL	0	7	1	0	0	QQLKWTPHIL	F09	0.327834	1440.4	0.1552	<=SB
12	HLA-B*48:01	QQLKWTPHI	QQLKWTPHI	0	0	0	0	0	QQLKWTPHI	F09	0.302147	1901.9	0.2156	<=SB
13	HLA-A*03:01	QLKWTPHILK	QLKWPHILK	0	4	1	0	0	QLKWTPHILK	F09	0.668442	36.1	0.1277	<=SB
7	HLA-B*57:01	VSEKNQQLKW	VSKNQQLKW	0	2	1	0	0	VSEKNQQLKW	F09	0.619979	61.1	0.1612	<=SB
12	HLA-B*37:01	QQLKWTPHI	QQLKWTPHI	0	0	0	0	0	QQLKWTPHI	F09	0.316078	1635.8	0.4422	<=SB
8	HLA-B*44:02	SEKNQQLKW	SEKNQQLKW	0	0	0	0	0	SEKNQQLKW	F09	0.69928	25.9	0.0236	<=SB
7	HLA-B*44:02	VSEKNQQLKW	VEKNQQLKW	0	1	1	0	0	VSEKNQQLKW	F09	0.473184	298.9	0.3096	<=SB
12	HLA-A*32:01	QQLKWTPHI	QQLKWTPHI	0	0	0	0	0	QQLKWTPHI	F09	0.506359	208.7	0.3658	<=SB
12	HLA-B*48:03	QQLKWTPHIL	QQLWTPHIL	0	3	1	0	0	QQLKWTPHIL	F09	0.352718	1100.4	0.202	<=SB
12	HLA-B*48:03	QQLKWTPHI	QQLKWTPHI	0	0	0	0	0	QQLKWTPHI	F09	0.290344	2161	0.3841	<=SB
6	HLA-C*16:02	IVSEKNQQL	IVSEKNQQL	0	0	0	0	0	IVSEKNQQL	F09	0.45175	376.9	0.3857	<=SB
17	HLA-B*55:01	TPHILKSAS	TPHILKSAS	0	0	0	0	0	TPHILKSAS	F09	0.342813	1224.9	0.4676	<=SB
13	HLA-A*03:02	QLKWTPHILK	QLWTPHILK	0	2	1	0	0	QLKWTPHILK	F09	0.655062	41.8	0.1019	<=SB
12	HLA-A*02:10	QQLKWTPHI	QQLKWTPHI	0	0	0	0	0	QQLKWTPHI	F09	0.554283	124.3	0.2856	<=SB
13	HLA-A*74:01	QLKWTPHILK	QLWTPHILK	0	2	1	0	0	QLKWTPHILK	F09	0.431418	469.6	0.2235	<=SB
12	HLA-B*49:01	QQLKWTPHI	QQLKWTPHI	0	0	0	0	0	QQLKWTPHI	F09	0.387438	755.8	0.2883	<=SB
6	HLA-C*17:01	IVSEKNQQL	IVSEKNQQL	0	0	0	0	0	IVSEKNQQL	F09	0.338538	1282.9	0.3892	<=SB
12	HLA-B*39:02	QQLKWTPHIL	QQLKWTHIL	0	6	1	0	0	QQLKWTPHIL	F09	0.620155	60.9	0.1592	<=SB
12	HLA-B*39:02	QQLKWTPHI	QQLKWTPHI	0	0	0	0	0	QQLKWTPHI	F09	0.575333	99	0.274	<=SB
12	HLA-B*51:07	QQLKWTPHI	QQLKWTPHI	0	0	0	0	0	QQLKWTPHI	F09	0.232556	4038.3	0.1446	<=SB
12	HLA-B*47:01	QQLKWTPHI	QQLKWTPHI	0	0	0	0	0	QQLKWTPHI	F09	0.380612	813.7	0.381	<=SB
13	HLA-A*11:04	QLKWTPHILK	QLWTPHILK	0	2	1	0	0	QLKWTPHILK	F09	0.611127	67.2	0.2914	<=SB
12	HLA-B*48:04	QQLKWTPHIL	QQLKWTPIL	0	7	1	0	0	QQLKWTPHIL	F09	0.327834	1440.4	0.1552	<=SB
12	HLA-B*48:04	QQLKWTPHI	QQLKWTPHI	0	0	0	0	0	QQLKWTPHI	F09	0.302147	1901.9	0.2156	<=SB
13	HLA-A*11:03	QLKWTPHILK	QLKTPHILK	0	3	1	0	0	QLKWTPHILK	F09	0.591017	83.5	0.4147	<=SB
12	HLA-B*40:40	QQLKWTPHI	QQLKWTPHI	0	0	0	0	0	QQLKWTPHI	F09	0.504252	213.6	0.2945	<=SB
12	HLA-B*40:40	QQLKWTPHIL	QQLKWTHIL	0	6	1	0	0	QQLKWTPHIL	F09	0.451501	377.9	0.4912	<=SB
17	HLA-B*56:05	TPHILKSAS	TPHILKSAS	0	0	0	0	0	TPHILKSAS	F09	0.367844	934.3	0.4512	<=SB
7	HLA-B*57:03	VSEKNQQLKW	VSEKNQQLW	0	8	1	0	0	VSEKNQQLKW	F09	0.489376	250.8	0.4723	<=SB
12	HLA-B*27:20	QQLKWTPHI	QQLKWTPHI	0	0	0	0	0	QQLKWTPHI	F09	0.618802	61.8	0.4818	<=SB
12	HLA-B*13:06	QQLKWTPHI	QQLKWTPHI	0	0	0	0	0	QQLKWTPHI	F09	0.611843	66.7	0.0145	<=SB
12	HLA-B*13:06	QQLKWTPHIL	QQLKWTHIL	0	6	1	0	0	QQLKWTPHIL	F09	0.486001	260.2	0.1459	<=SB
12	HLA-B*52:04	QQLKWTPHI	QQLKWTPHI	0	0	0	0	0	QQLKWTPHI	F09	0.4214	523.4	0.0107	<=SB
7	HLA-B*58:02	VSEKNQQLKW	VSKNQQLKW	0	2	1	0	0	VSEKNQQLKW	F09	0.232405	4044.9	0.2936	<=SB
13	HLA-A*74:05	QLKWTPHILK	QLWTPHILK	0	2	1	0	0	QLKWTPHILK	F09	0.441256	422.2	0.246	<=SB
7	HLA-B*57:02	VSEKNQQLKW	VSEKNQQLW	0	8	1	0	0	VSEKNQQLKW	F09	0.474558	294.5	0.2127	<=SB
12	HLA-B*39:23	QQLKWTPHIL	QQLKWTHIL	0	6	1	0	0	QQLKWTPHIL	F09	0.620155	60.9	0.1592	<=SB
12	HLA-B*39:23	QQLKWTPHI	QQLKWTPHI	0	0	0	0	0	QQLKWTPHI	F09	0.575333	99	0.274	<=SB
12	HLA-B*40:10	QQLKWTPHIL	QQLWTPHIL	0	3	1	0	0	QQLKWTPHIL	F09	0.340946	1249.9	0.377	<=SB
13	HLA-A*03:08	QLKWTPHILK	QLKWPHILK	0	4	1	0	0	QLKWTPHILK	F09	0.58199	92.1	0.1055	<=SB
12	HLA-B*40:05	QQLKWTPHI	QQLKWTPHI	0	0	0	0	0	QQLKWTPHI	F09	0.464694	327.6	0.3814	<=SB
12	HLA-B*48:07	QQLKWTPHIL	QQLKWTHIL	0	6	1	0	0	QQLKWTPHIL	F09	0.27389	2582.1	0.1608	<=SB
12	HLA-B*48:07	QQLKWTPHI	QQLKWTPHI	0	0	0	0	0	QQLKWTPHI	F09	0.244043	3566.3	0.2357	<=SB
12	HLA-A*02:28	QQLKWTPHI	QQLKWTPHI	0	0	0	0	0	QQLKWTPHI	F09	0.746239	15.6	0.1944	<=SB
8	HLA-B*44:83	SEKNQQLKW	SEKNQQLKW	0	0	0	0	0	SEKNQQLKW	F09	0.585604	88.6	0.0442	<=SB
7	HLA-B*44:83	VSEKNQQLKW	VEKNQQLKW	0	1	1	0	0	VSEKNQQLKW	F09	0.378842	829.5	0.3961	<=SB
6	HLA-C*12:09	IVSEKNQQL	IVSEKNQQL	0	0	0	0	0	IVSEKNQQL	F09	0.5219	176.4	0.3683	<=SB
12	HLA-A*02:44	QQLKWTPHI	QQLKWTPHI	0	0	0	0	0	QQLKWTPHI	F09	0.715582	21.7	0.3129	<=SB
13	HLA-A*11:43	QLKWTPHILK	QLKWPHILK	0	4	1	0	0	QLKWTPHILK	F09	0.637052	50.8	0.3735	<=SB
12	HLA-B*52:05	QQLKWTPHI	QQLKWTPHI	0	0	0	0	0	QQLKWTPHI	F09	0.4214	523.4	0.0107	<=SB
12	HLA-B*52:11	QQLKWTPHI	QQLKWTPHI	0	0	0	0	0	QQLKWTPHI	F09	0.465622	324.4	0.0098	<=SB
12	HLA-B*38:04	QQLKWTPHI	QQLKWTPHI	0	0	0	0	0	QQLKWTPHI	F09	0.385837	769	0.3235	<=SB
12	HLA-B*38:04	QQLKWTPHIL	QQLKWTHIL	0	6	1	0	0	QQLKWTPHIL	F09	0.364731	966.3	0.4205	<=SB
34	HLA-C*01:02	QMLPTLSTL	QMLPTLSTL	0	0	0	0	0	QMLPTLSTL	F10	0.250987	3308.2	0.3518	<=SB
35	HLA-C*01:02	MLPTLSTL	MLP-TLSTL	0	0	0	3	1	MLPTLSTL	F10	0.234618	3949.2	0.4624	<=SB
58	HLA-C*07:02	LRVQSVLLL	LRVQSVLLL	0	0	0	0	0	LRVQSVLLL	F10	0.586586	87.6	0.0471	<=SB
7	HLA-C*07:02	EYKKTYMEM	EYKKTYMEM	0	0	0	0	0	EYKKTYMEM	F10	0.405814	619.5	0.408	<=SB
12	HLA-A*02:01	YMEMHYGHQA	YMMHYGHQA	0	2	1	0	0	YMEMHYGHQA	F10	0.676876	33	0.4396	<=SB
34	HLA-C*03:04	QMLPTLSTL	QMLPTLSTL	0	0	0	0	0	QMLPTLSTL	F10	0.554822	123.6	0.4143	<=SB
34	HLA-C*03:03	QMLPTLSTL	QMLPTLSTL	0	0	0	0	0	QMLPTLSTL	F10	0.554822	123.6	0.4143	<=SB
51	HLA-B*51:01	CPPPVTPLRV	CPPPVTPLV	0	8	1	0	0	CPPPVTPLRV	F10	0.302003	1904.9	0.3314	<=SB
34	HLA-C*03:02	QMLPTLSTL	QMLPTLSTL	0	0	0	0	0	QMLPTLSTL	F10	0.563024	113.1	0.4904	<=SB
60	HLA-A*02:06	VQSVLLLGV	VQSVLLLGV	0	0	0	0	0	VQSVLLLGV	F10	0.727866	19	0.2406	<=SB
7	HLA-C*14:02	EYKKTYMEM	EYKKTYMEM	0	0	0	0	0	EYKKTYMEM	F10	0.577743	96.4	0.3261	<=SB
33	HLA-B*15:01	RQMLPTLSTL	RQMLTLSTL	0	4	1	0	0	RQMLPTLSTL	F10	0.677956	32.6	0.1512	<=SB
13	HLA-B*44:03	MEMHYGHQA	MEMHYGHQA	0	0	0	0	0	MEMHYGHQA	F10	0.538358	147.7	0.1706	<=SB
58	HLA-C*06:02	LRVQSVLLL	LRVQSVLLL	0	0	0	0	0	LRVQSVLLL	F10	0.610867	67.4	0.023	<=SB
12	HLA-A*02:03	YMEMHYGHQA	YMMHYGHQA	0	2	1	0	0	YMEMHYGHQA	F10	0.769522	12.1	0.2736	<=SB
19	HLA-C*12:02	HQAPQVAML	HQAPQVAML	0	0	0	0	0	HQAPQVAML	F10	0.477272	285.9	0.4149	<=SB
25	HLA-A*31:01	AMLPKLLCR	AMLPKLLCR	0	0	0	0	0	AMLPKLLCR	F10	0.71433	22	0.1606	<=SB
33	HLA-B*13:01	RQMLPTLSTL	RQMLPTLTL	0	7	1	0	0	RQMLPTLSTL	F10	0.6035	73	0.0199	<=SB
19	HLA-B*13:01	HQAPQVAML	HQAPQVAML	0	0	0	0	0	HQAPQVAML	F10	0.472729	300.4	0.1998	<=SB
60	HLA-B*13:01	VQSVLLLGV	VQSVLLLGV	0	0	0	0	0	VQSVLLLGV	F10	0.438345	435.7	0.3256	<=SB
33	HLA-B*52:01	RQMLPTLSTL	RQMLPTLTL	0	7	1	0	0	RQMLPTLSTL	F10	0.289263	2186.4	0.1707	<=SB
60	HLA-B*52:01	VQSVLLLGV	VQSVLLLGV	0	0	0	0	0	VQSVLLLGV	F10	0.243526	3586.3	0.3847	<=SB
13	HLA-B*40:02	MEMHYGHQA	MEMHYGHQA	0	0	0	0	0	MEMHYGHQA	F10	0.63189	53.7	0.2282	<=SB
33	HLA-B*40:02	RQMLPTLSTL	RQMLTLSTL	0	4	1	0	0	RQMLPTLSTL	F10	0.568662	106.4	0.4156	<=SB
13	HLA-B*40:06	MEMHYGHQA	MEMHYGHQA	0	0	0	0	0	MEMHYGHQA	F10	0.58563	88.5	0.0408	<=SB
12	HLA-B*40:06	YMEMHYGHQA	YEMHYGHQA	0	1	1	0	0	YMEMHYGHQA	F10	0.426229	496.7	0.3562	<=SB
2	HLA-A*01:01	SSDIDEYKKTY	SSDIDEYTY	0	7	2	0	0	SSDIDEYKKTY	F10	0.485538	261.5	0.1899	<=SB
17	HLA-B*38:02	YGHQAPQVAM	YHQAPQVAM	0	1	1	0	0	YGHQAPQVAM	F10	0.426633	494.6	0.0864	<=SB
19	HLA-B*38:02	HQAPQVAML	HQAPQVAML	0	0	0	0	0	HQAPQVAML	F10	0.377255	843.8	0.1631	<=SB
18	HLA-B*38:02	GHQAPQVAM	GHQAPQVAM	0	0	0	0	0	GHQAPQVAM	F10	0.361347	1002.3	0.1948	<=SB
58	HLA-B*38:02	LRVQSVLLL	LRVQSVLLL	0	0	0	0	0	LRVQSVLLL	F10	0.35791	1040.3	0.204	<=SB
15	HLA-B*38:02	MHYGHQAPQV	MHYGHQAPV	0	8	1	0	0	MHYGHQAPQV	F10	0.293529	2087.8	0.4735	<=SB
56	HLA-B*07:02	TPLRVQSVL	TPLRVQSVL	0	0	0	0	0	TPLRVQSVL	F10	0.729297	18.7	0.0649	<=SB
21	HLA-B*07:02	APQVAMLPKL	APQVAMLPL	0	8	1	0	0	APQVAMLPKL	F10	0.707136	23.8	0.0853	<=SB
56	HLA-B*07:02	TPLRVQSVLL	TPRVQSVLL	0	2	1	0	0	TPLRVQSVLL	F10	0.635638	51.5	0.1779	<=SB
27	HLA-B*07:02	LPKLLCRQML	LPKLCRQML	0	3	1	0	0	LPKLLCRQML	F10	0.621413	60.1	0.1978	<=SB
55	HLA-B*07:02	VTPLRVQSVL	VPLRVQSVL	0	1	1	0	0	VTPLRVQSVL	F10	0.594281	80.6	0.2507	<=SB
27	HLA-B*07:02	LPKLLCRQM	LPKLLCRQM	0	0	0	0	0	LPKLLCRQM	F10	0.570383	104.4	0.3061	<=SB
21	HLA-B*07:02	APQVAMLPKLL	APQVAMLPL	0	8	2	0	0	APQVAMLPKLL	F10	0.527082	166.8	0.418	<=SB
58	HLA-C*07:01	LRVQSVLLL	LRVQSVLLL	0	0	0	0	0	LRVQSVLLL	F10	0.614464	64.8	0.0202	<=SB
7	HLA-C*14:03	EYKKTYMEM	EYKKTYMEM	0	0	0	0	0	EYKKTYMEM	F10	0.577743	96.4	0.3261	<=SB
60	HLA-B*13:02	VQSVLLLGV	VQSVLLLGV	0	0	0	0	0	VQSVLLLGV	F10	0.394318	701.6	0.1579	<=SB
33	HLA-B*13:02	RQMLPTLSTL	RQMLPTLTL	0	7	1	0	0	RQMLPTLSTL	F10	0.38944	739.6	0.1705	<=SB
59	HLA-B*13:02	RVQSVLLLGV	RQSVLLLGV	0	1	1	0	0	RVQSVLLLGV	F10	0.344815	1198.7	0.3468	<=SB
10	HLA-A*30:01	KTYMEMHYG	KTYMEMHYG	0	0	0	0	0	KTYMEMHYG	F10	0.607372	70	0.3571	<=SB
46	HLA-B*55:02	HPQGPCPPPV	HPQPCPPPV	0	3	1	0	0	HPQGPCPPPV	F10	0.458191	351.5	0.4264	<=SB
33	HLA-B*48:01	RQMLPTLSTL	RQMLPTLSL	0	8	1	0	0	RQMLPTLSTL	F10	0.639006	49.7	0.0082	<=SB
19	HLA-B*48:01	HQAPQVAML	HQAPQVAML	0	0	0	0	0	HQAPQVAML	F10	0.445961	401.2	0.0372	<=SB
33	HLA-B*48:01	RQMLPTLST	RQMLPTLST	0	0	0	0	0	RQMLPTLST	F10	0.33844	1284.3	0.1337	<=SB
32	HLA-B*48:01	CRQMLPTLSTL	RQMLPTLTL	1	7	1	0	0	RQMLPTLSTL	F10	0.338272	1286.6	0.134	<=SB
33	HLA-B*48:01	RQMLPTLSTLQ	RQMLPTLTL	0	7	1	0	0	RQMLPTLSTL	F10	0.305091	1842.3	0.2098	<=SB
34	HLA-B*48:01	QMLPTLSTL	QMLPTLSTL	0	0	0	0	0	QMLPTLSTL	F10	0.2876	2226.1	0.2445	<=SB
21	HLA-B*48:01	APQVAMLPKL	AQVAMLPKL	0	1	1	0	0	APQVAMLPKL	F10	0.24734	3441.3	0.4138	<=SB
18	HLA-B*48:01	GHQAPQVAML	GQAPQVAML	0	1	1	0	0	GHQAPQVAML	F10	0.236449	3871.7	0.477	<=SB
56	HLA-B*07:05	TPLRVQSVL	TPLRVQSVL	0	0	0	0	0	TPLRVQSVL	F10	0.759237	13.5	0.0491	<=SB
21	HLA-B*07:05	APQVAMLPKL	APQVAMLPL	0	8	1	0	0	APQVAMLPKL	F10	0.72247	20.1	0.0809	<=SB
56	HLA-B*07:05	TPLRVQSVLL	TPLRVQSVL	0	8	1	0	0	TPLRVQSVLL	F10	0.658713	40.2	0.154	<=SB
27	HLA-B*07:05	LPKLLCRQML	LPKLCRQML	0	3	1	0	0	LPKLLCRQML	F10	0.624376	58.2	0.2206	<=SB
55	HLA-B*07:05	VTPLRVQSVL	VPLRVQSVL	0	1	1	0	0	VTPLRVQSVL	F10	0.622476	59.4	0.2247	<=SB
27	HLA-B*07:05	LPKLLCRQM	LPKLLCRQM	0	0	0	0	0	LPKLLCRQM	F10	0.584557	89.6	0.32	<=SB
21	HLA-B*07:05	APQVAMLPKLL	APQVAMLPL	0	8	2	0	0	APQVAMLPKLL	F10	0.541707	142.4	0.4334	<=SB
46	HLA-B*07:05	HPQGPCPPPV	HPQGPPPPV	0	5	1	0	0	HPQGPCPPPV	F10	0.529952	161.7	0.4712	<=SB
17	HLA-B*39:01	YGHQAPQVAM	YHQAPQVAM	0	1	1	0	0	YGHQAPQVAM	F10	0.657303	40.8	0.0373	<=SB
19	HLA-B*39:01	HQAPQVAML	HQAPQVAML	0	0	0	0	0	HQAPQVAML	F10	0.656703	41	0.0377	<=SB
18	HLA-B*39:01	GHQAPQVAM	GHQAPQVAM	0	0	0	0	0	GHQAPQVAM	F10	0.548173	132.8	0.1382	<=SB
58	HLA-B*39:01	LRVQSVLLL	LRVQSVLLL	0	0	0	0	0	LRVQSVLLL	F10	0.544314	138.4	0.1426	<=SB
16	HLA-B*39:01	HYGHQAPQVAM	HHQAPQVAM	0	1	2	0	0	HYGHQAPQVAM	F10	0.472448	301.3	0.3205	<=SB
15	HLA-B*39:01	MHYGHQAPQV	MHYGHQAPV	0	8	1	0	0	MHYGHQAPQV	F10	0.45616	359.3	0.3691	<=SB
17	HLA-B*15:18	YGHQAPQVAM	YHQAPQVAM	0	1	1	0	0	YGHQAPQVAM	F10	0.459264	347.5	0.113	<=SB
15	HLA-B*15:18	MHYGHQAPQ	MHYGHQAPQ	0	0	0	0	0	MHYGHQAPQ	F10	0.42687	493.3	0.1632	<=SB
18	HLA-B*15:18	GHQAPQVAM	GHQAPQVAM	0	0	0	0	0	GHQAPQVAM	F10	0.384368	781.3	0.2667	<=SB
19	HLA-B*15:18	HQAPQVAML	HQAPQVAML	0	0	0	0	0	HQAPQVAML	F10	0.382854	794.2	0.272	<=SB
19	HLA-B*15:18	HQAPQVAM	HQAPQ-VAM	0	0	0	5	1	HQAPQVAM	F10	0.344598	1201.5	0.4138	<=SB
58	HLA-B*15:18	LRVQSVLLL	LRVQSVLLL	0	0	0	0	0	LRVQSVLLL	F10	0.340483	1256.2	0.4309	<=SB
33	HLA-B*15:25	RQMLPTLSTL	RQMLPTLSL	0	8	1	0	0	RQMLPTLSTL	F10	0.667341	36.6	0.2522	<=SB
33	HLA-B*37:01	RQMLPTLSTL	RQMLPTLSL	0	8	1	0	0	RQMLPTLSTL	F10	0.389831	736.5	0.1439	<=SB
13	HLA-B*37:01	MEMHYGHQA	MEMHYGHQA	0	0	0	0	0	MEMHYGHQA	F10	0.33653	1311.1	0.3388	<=SB
58	HLA-C*07:04	LRVQSVLLL	LRVQSVLLL	0	0	0	0	0	LRVQSVLLL	F10	0.252948	3238.7	0.1302	<=SB
58	HLA-B*27:04	LRVQSVLLL	LRVQSVLLL	0	0	0	0	0	LRVQSVLLL	F10	0.506688	208	0.081	<=SB
33	HLA-B*27:04	RQMLPTLSTL	RQMLPTLSL	0	8	1	0	0	RQMLPTLSTL	F10	0.404908	625.6	0.2357	<=SB
56	HLA-B*35:03	TPLRVQSVL	TPLRVQSVL	0	0	0	0	0	TPLRVQSVL	F10	0.410351	589.9	0.0978	<=SB
58	HLA-B*27:05	LRVQSVLLL	LRVQSVLLL	0	0	0	0	0	LRVQSVLLL	F10	0.637094	50.7	0.1586	<=SB
33	HLA-B*27:05	RQMLPTLSTL	RQMLPTLSL	0	8	1	0	0	RQMLPTLSTL	F10	0.535982	151.5	0.4944	<=SB
51	HLA-B*51:02	CPPPVTPLRV	CPPPVTPLV	0	8	1	0	0	CPPPVTPLRV	F10	0.337535	1296.9	0.3088	<=SB
51	HLA-B*59:01	CPPPVTPLRV	CPPPVTPLV	0	8	1	0	0	CPPPVTPLRV	F10	0.368913	923.5	0.2631	<=SB
13	HLA-B*44:02	MEMHYGHQA	MEMHYGHQA	0	0	0	0	0	MEMHYGHQA	F10	0.53968	145.6	0.1736	<=SB
33	HLA-A*32:01	RQMLPTLSTL	RMLPTLSTL	0	1	1	0	0	RQMLPTLSTL	F10	0.599977	75.8	0.1403	<=SB
34	HLA-A*32:01	QMLPTLSTL	QMLPTLSTL	0	0	0	0	0	QMLPTLSTL	F10	0.562489	113.7	0.1941	<=SB
27	HLA-B*08:01	LPKLLCRQML	LPKLLRQML	0	5	1	0	0	LPKLLCRQML	F10	0.478941	280.8	0.4753	<=SB
27	HLA-B*08:01	LPKLLCRQM	LPKLLCRQM	0	0	0	0	0	LPKLLCRQM	F10	0.477924	283.9	0.4793	<=SB
46	HLA-B*56:01	HPQGPCPPPV	HPQPCPPPV	0	3	1	0	0	HPQGPCPPPV	F10	0.392718	713.8	0.475	<=SB
56	HLA-B*67:01	TPLRVQSVL	TPLRVQSVL	0	0	0	0	0	TPLRVQSVL	F10	0.714883	21.9	0.0451	<=SB
56	HLA-B*67:01	TPLRVQSVLL	TPLRVQSVL	0	8	1	0	0	TPLRVQSVLL	F10	0.534677	153.7	0.2943	<=SB
21	HLA-B*67:01	APQVAMLPKL	APQVAMLPL	0	8	1	0	0	APQVAMLPKL	F10	0.524017	172.4	0.3243	<=SB
27	HLA-B*67:01	LPKLLCRQM	LPKLLCRQM	0	0	0	0	0	LPKLLCRQM	F10	0.488285	253.8	0.4385	<=SB
55	HLA-B*67:01	VTPLRVQSVL	VPLRVQSVL	0	1	1	0	0	VTPLRVQSVL	F10	0.484297	265	0.4524	<=SB
6	HLA-B*18:01	DEYKKTYMEM	DEYKTYMEM	0	3	1	0	0	DEYKKTYMEM	F10	0.549841	130.4	0.0893	<=SB
13	HLA-B*18:01	MEMHYGHQA	MEMHYGHQA	0	0	0	0	0	MEMHYGHQA	F10	0.530514	160.7	0.0996	<=SB
6	HLA-B*18:01	DEYKKTYM	DEYKKTY-M	0	0	0	7	1	DEYKKTYM	F10	0.37738	842.7	0.4544	<=SB
6	HLA-B*18:01	DEYKKTYME	DEYKKTYME	0	0	0	0	0	DEYKKTYME	F10	0.374893	865.7	0.4643	<=SB
33	HLA-B*15:27	RQMLPTLSTL	RQMPTLSTL	0	3	1	0	0	RQMLPTLSTL	F10	0.598529	77	0.2001	<=SB
33	HLA-B*15:07	RQMLPTLSTL	RQMLTLSTL	0	4	1	0	0	RQMLPTLSTL	F10	0.645124	46.5	0.0861	<=SB
19	HLA-C*02:02	HQAPQVAML	HQAPQVAML	0	0	0	0	0	HQAPQVAML	F10	0.42145	523.1	0.3712	<=SB
[truncated: 9,558 more rows]

## Sheet: white frameshift AEN
HLA allele	HLA allele positive rate(%)	Frameshift01 SB epitope number	Frameshift02 SB epitope number	Frameshift03 SB epitope number	Frameshift04 SB epitope number	Frameshift05 SB epitope number	Frameshift06 SB epitope number	Frameshift07 SB epitope number	Frameshift08 SB epitope number	Frameshift09 SB epitope number	Frameshift10 SB epitope number	Frameshift11 SB epitope number	Frameshift12 SB epitope number	Frameshift13 SB epitope number	Frameshift14 SB epitope number	Frameshift15 SB epitope number	Frameshift16 SB epitope number	Frameshift17 SB epitope number	Frameshift18 SB epitope number	Frameshift19 SB epitope number	Frameshift20 SB epitope number	Frameshift21 SB epitope number	Frameshift22 SB epitope number	Frameshift23 SB epitope number	Frameshift24 SB epitope number	Frameshift25 SB epitope number	Frameshift26 SB epitope number	Frameshift27 SB epitope number	Frameshift28 SB epitope number	Frameshift29 SB epitope number	Frameshift30 SB epitope number	Frameshift31 SB epitope number	Frameshift32 SB epitope number	Frameshift33 SB epitope number	Frameshift34 SB epitope number	Frameshift35 SB epitope number	Frameshift36 SB epitope number	Frameshift37 SB epitope number	Frameshift38 SB epitope number	Frameshift39 SB epitope number	Frameshift40 SB epitope number	Frameshift41 SB epitope number	Frameshift42 SB epitope number	Frameshift43 SB epitope number	Frameshift01 SB epitope number after weighting	Frameshift02 SB epitope number after weighting	Frameshift03 SB epitope number after weighting	Frameshift04 SB epitope number after weighting	Frameshift05 SB epitope number after weighting
HLA-A*02:01	46.6335	0	0	1	0	3	1	0	0	0	1	0	6	0	0	0	0	0	0	0	0	3	0	0	0	0	0	0	1	0	0	0	0	0	1	0	0	0	0	0	0	0	0	0	0	0	46.6335	0	139.901
HLA-A*01:01	28.2027	0	0	0	0	0	0	0	0	0	1	1	0	0	0	0	0	0	0	0	0	4	0	0	0	0	0	0	0	0	1	0	0	0	0	0	0	0	0	0	0	0	0	0	0	0	0	0	0
HLA-C*07:01	27.5092	1	0	0	2	2	0	0	0	0	1	3	5	0	0	0	0	0	0	2	0	8	0	0	0	0	0	0	3	2	0	0	0	1	4	0	0	1	0	2	0	0	0	0	27.5092	0	0	55.0185	55.0185
HLA-A*03:01	24.4546	0	0	1	0	0	0	0	0	1	0	0	0	0	1	0	0	0	0	0	0	3	0	0	0	0	0	0	2	0	0	0	0	0	1	1	0	0	0	0	0	0	0	1	0	0	24.4546	0	0
HLA-C*07:02	24.437	1	0	1	0	1	0	0	0	0	2	4	4	0	0	0	0	2	0	5	0	5	0	2	0	0	0	0	3	1	0	0	0	1	1	0	0	0	0	0	0	0	0	0	24.437	0	24.437	0	24.437
HLA-B*07:02	22.7125	2	0	4	1	13	3	5	0	0	7	0	28	5	0	1	0	4	0	4	0	1	0	9	0	0	0	0	3	1	0	0	0	1	22	0	0	4	0	0	0	3	0	0	45.425	0	90.8499	22.7125	295.262
HLA-B*08:01	20.0038	1	0	3	5	0	1	0	1	0	2	1	9	5	0	0	0	0	0	2	1	3	0	8	0	0	0	0	3	0	0	0	0	0	11	0	0	2	0	0	0	0	0	1	20.0038	0	60.0113	100.019	0
HLA-C*04:01	19.1191	0	0	2	0	1	0	0	0	0	0	1	1	2	0	0	0	0	0	2	0	3	0	2	0	0	0	0	0	0	0	0	0	0	0	0	0	0	0	1	0	0	0	0	0	0	38.2382	0	19.1191
HLA-C*06:02	16.7859	1	0	0	1	2	0	0	0	0	1	4	6	0	0	0	0	0	0	2	0	7	0	0	0	0	0	0	3	2	0	0	0	2	3	0	0	0	0	2	0	0	0	0	16.7859	0	0	16.7859	33.5719
HLA-B*44:02	16.6867	0	0	0	0	0	0	0	0	2	1	0	0	0	0	4	0	1	0	3	0	0	0	0	0	0	1	0	1	0	0	0	0	1	4	0	0	0	0	0	0	0	0	0	0	0	0	0	0
HLA-C*05:01	16.3265	0	0	0	0	1	0	1	0	0	0	0	2	0	0	0	0	1	0	0	0	7	0	0	0	0	0	0	0	0	0	0	0	0	0	0	0	0	0	0	0	0	0	0	0	0	0	0	16.3265
HLA-A*24:02	15.4209	0	0	3	0	0	0	0	0	0	0	1	0	1	0	0	0	0	0	1	0	1	0	0	0	0	0	0	2	0	1	0	0	0	0	0	0	0	0	0	0	0	0	0	0	0	46.2626	0	0
HLA-C*03:04	13.3524	0	0	2	1	3	2	1	0	0	1	1	12	2	0	0	0	3	0	0	0	3	0	1	0	0	0	0	2	1	0	0	0	0	0	1	0	2	0	0	0	0	0	1	0	0	26.7048	13.3524	40.0572
HLA-A*11:01	11.0684	0	0	0	0	0	1	0	0	0	0	0	1	0	3	0	0	0	0	0	0	2	0	1	0	0	0	0	2	0	0	0	0	3	3	1	0	0	0	0	0	0	0	0	0	0	0	0	0
HLA-B*15:01	10.994	0	0	2	0	3	0	1	0	0	1	1	1	1	0	0	0	2	0	1	1	1	0	1	0	0	0	0	3	0	1	0	0	0	0	2	0	0	0	2	0	0	0	0	0	0	21.9881	0	32.9821
HLA-B*35:01	10.2974	0	0	1	0	2	1	0	0	0	0	0	8	3	0	0	0	5	0	3	0	2	0	0	0	0	0	0	3	1	1	0	0	0	1	0	0	0	0	0	0	0	0	0	0	0	10.2974	0	20.5947
HLA-B*40:01	9.93803	0	0	0	0	0	0	0	0	0	0	0	0	0	0	0	0	0	0	0	1	0	0	1	0	0	0	0	5	0	0	0	0	1	4	0	0	0	0	0	0	1	0	0	0	0	0	0	0
HLA-C*03:03	9.65221	0	0	2	1	3	2	1	0	0	1	1	12	2	0	0	0	3	0	0	0	3	0	1	0	0	0	0	2	1	0	0	0	0	0	1	0	2	0	0	0	0	0	1	0	0	19.3044	9.65221	28.9566
HLA-C*12:03	9.26117	0	0	1	0	1	2	0	0	0	0	3	9	1	0	0	0	2	0	0	0	2	0	1	0	0	0	0	4	1	0	0	0	0	1	1	0	2	0	0	0	0	0	1	0	0	9.26117	0	9.26117
HLA-B*51:01	8.95258	0	0	3	0	0	1	1	0	0	1	0	7	6	0	0	0	6	0	3	0	3	0	3	2	0	0	0	5	0	0	0	0	0	1	0	0	0	0	0	0	0	0	0	0	0	26.8577	0	0
HLA-B*44:03	8.48658	0	0	0	0	0	0	0	0	1	1	0	0	0	0	4	0	0	0	3	0	0	0	0	0	0	0	0	1	0	0	0	0	1	4	0	0	0	0	0	0	0	0	0	0	0	0	0	0
HLA-B*18:01	8.35518	0	0	0	0	0	0	0	0	0	4	0	0	1	0	0	0	0	0	6	0	0	0	0	0	0	0	0	0	0	0	0	0	0	2	0	0	0	0	0	0	0	0	0	0	0	0	0	0
HLA-C*02:02	8.15891	0	0	0	0	2	1	0	0	0	1	1	10	0	0	0	0	2	0	0	0	4	0	1	0	0	0	0	4	1	0	0	0	0	0	1	0	1	0	1	0	0	0	0	0	0	0	0	16.3178
HLA-C*08:02	6.87292	0	0	0	1	2	1	1	0	0	0	1	9	1	0	0	0	0	0	0	0	6	0	0	0	0	0	0	1	1	0	0	0	0	1	0	0	1	0	1	0	0	0	0	0	0	0	6.87292	13.7458
HLA-B*27:05	6.84489	1	0	3	3	0	0	0	0	0	2	4	6	0	0	0	0	0	0	3	1	5	0	6	0	0	0	0	2	3	0	0	0	1	11	0	0	0	0	0	0	0	0	0	6.84489	0	20.5347	20.5347	0
HLA-B*57:01	6.64573	0	0	0	6	5	1	0	0	1	0	11	5	1	0	1	0	1	0	4	0	3	0	1	0	0	2	0	12	0	2	0	0	0	3	1	0	1	0	0	0	0	0	2	0	0	0	39.8744	33.2286
HLA-A*32:01	6.55543	0	0	3	1	4	0	0	0	1	2	1	7	1	0	0	0	3	0	1	0	4	0	1	0	0	1	0	5	0	0	0	0	0	0	2	0	1	0	0	0	0	0	0	0	0	19.6663	6.55543	26.2217
HLA-C*01:02	6.31082	1	0	4	2	2	3	1	0	0	2	2	14	1	0	0	0	3	0	0	0	6	0	5	0	0	0	0	3	1	1	0	0	0	6	0	0	1	0	1	0	0	0	1	6.31082	0	25.2433	12.6216	12.6216
HLA-A*29:02	6.3009	0	0	0	0	0	0	0	0	0	0	2	0	1	0	0	0	0	0	0	0	2	0	0	0	0	0	0	2	0	1	0	0	0	0	0	0	0	0	0	0	0	2	0	0	0	0	0	0
HLA-A*26:01	6.08503	0	0	0	0	0	0	0	0	0	0	2	2	0	0	0	0	0	0	0	0	0	0	0	0	0	0	0	2	0	0	0	0	0	0	0	0	0	0	0	0	0	0	0	0	0	0	0	0
HLA-C*16:01	6.04493	1	0	3	3	2	2	0	0	0	0	5	11	2	0	0	0	5	0	0	0	3	0	3	0	0	0	0	4	1	0	0	0	0	3	2	0	2	0	1	0	0	0	1	6.04493	0	18.1348	18.1348	12.0899
HLA-A*68:01	5.93192	1	0	0	0	2	0	2	0	0	0	3	1	0	2	0	0	0	0	1	0	1	0	2	0	0	0	0	5	0	0	0	0	6	2	0	0	0	0	0	0	0	0	0	5.93192	0	0	0	11.8638
HLA-B*14:02	5.1744	1	0	1	1	1	2	1	0	0	4	5	10	4	0	0	0	0	0	3	0	7	0	6	0	0	0	0	6	3	1	0	0	0	7	0	0	1	0	0	0	0	0	1	5.1744	0	5.1744	5.1744	5.1744
HLA-A*31:01	4.94684	0	0	2	0	0	0	1	0	0	1	2	3	0	1	1	0	0	0	1	1	3	0	7	0	0	1	0	10	2	0	0	0	5	9	0	0	0	0	0	1	0	0	1	0	0	9.89368	0	0
HLA-B*13:02	4.63548	0	0	3	0	0	0	0	0	1	3	0	2	0	0	0	0	2	0	3	0	3	0	0	0	0	0	0	6	0	0	0	0	1	1	1	0	0	0	0	0	0	0	0	0	0	13.9064	0	0
HLA-C*15:02	4.17932	0	0	1	6	2	1	0	0	0	0	3	10	1	0	0	0	3	0	0	0	3	0	5	0	0	0	0	3	1	0	0	0	1	3	2	0	2	0	1	0	0	0	0	0	0	4.17932	25.0759	8.35865
HLA-A*25:01	4.10112	0	0	0	0	1	0	0	0	0	0	1	2	0	0	0	0	0	0	0	0	0	0	0	0	0	0	0	4	0	0	0	0	0	0	0	0	0	0	0	0	0	0	0	0	0	0	0	4.10112
HLA-B*38:01	4.00413	0	0	2	1	0	1	1	0	0	6	1	5	1	0	0	2	0	0	4	0	6	0	9	0	0	0	0	4	2	0	0	0	0	1	0	0	1	0	1	0	0	0	0	0	0	8.00826	4.00413	0
HLA-A*23:01	3.71896	0	0	3	0	0	0	0	0	0	0	1	0	1	0	0	0	0	0	2	0	1	0	0	0	0	0	0	3	0	0	0	0	0	0	1	0	0	0	0	0	0	0	0	0	0	11.1569	0	0
HLA-B*55:01	3.40667	1	0	0	0	7	5	3	0	1	1	0	25	4	0	2	0	8	0	1	0	0	0	9	0	0	0	0	4	2	0	0	0	2	9	0	0	6	0	0	0	1	0	0	3.40667	0	0	0	23.8467
HLA-B*35:03	3.216	0	0	3	0	5	3	2	0	0	1	0	17	7	0	0	0	5	0	4	0	2	0	3	0	0	0	0	2	1	0	0	0	1	5	0	0	0	0	0	0	1	0	0	0	0	9.648	0	16.08
HLA-B*49:01	2.96781	0	0	1	0	0	0	0	0	1	1	0	0	0	0	0	0	0	0	1	0	3	0	1	0	0	1	0	2	0	0	0	0	0	5	0	0	1	0	0	0	1	0	0	0	0	2.96781	0	0
HLA-C*07:04	2.91044	2	0	2	0	0	0	0	0	0	1	3	4	4	0	0	0	1	0	3	0	6	0	3	0	0	0	0	2	2	0	0	0	1	3	1	0	0	0	0	0	0	0	0	5.82089	0	5.82089	0	0
HLA-B*37:01	2.65925	0	0	1	0	0	0	0	0	1	2	0	0	1	0	0	0	0	0	3	0	4	0	0	0	0	0	0	4	1	0	0	0	0	6	0	0	0	0	0	0	0	0	0	0	0	2.65925	0	0
HLA-B*40:02	2.49637	0	0	1	0	0	0	0	0	0	2	0	0	0	0	0	0	0	0	0	0	3	0	0	0	0	0	0	7	0	0	0	0	1	8	0	0	1	0	0	0	1	0	0	0	0	2.49637	0	0
HLA-A*30:01	2.47483	0	0	1	3	1	0	1	0	0	1	0	5	1	2	0	0	0	0	3	0	7	0	1	0	0	0	0	2	1	0	5	0	3	8	2	0	2	0	0	0	0	0	0	0	0	2.47483	7.42449	2.47483
HLA-C*14:02	2.3976	0	0	1	0	1	1	0	0	0	1	4	5	1	0	0	0	2	0	3	0	4	0	4	0	0	0	0	4	2	0	0	0	0	0	0	0	0	0	0	0	0	0	0	0	0	2.3976	0	2.3976
HLA-B*39:01	2.14365	1	0	1	0	2	2	1	0	0	6	1	7	2	0	0	1	0	0	2	0	6	0	6	0	0	0	0	4	6	0	0	0	0	1	0	0	1	0	1	0	1	0	0	2.14365	0	2.14365	0	4.28731
HLA-B*50:01	2.00317	1	0	1	0	0	0	0	0	0	4	0	1	0	0	1	0	0	0	0	1	4	0	2	0	0	0	0	3	0	0	0	0	2	8	0	0	1	0	0	0	0	0	0	2.00317	0	2.00317	0	0
HLA-B*35:02	1.93576	0	0	3	0	4	3	2	0	0	1	0	16	7	0	0	0	5	0	3	0	2	0	3	0	0	0	0	2	1	0	0	0	1	4	0	0	0	0	0	0	1	0	0	0	0	5.80727	0	7.74303
HLA-A*02:05	1.83268	0	0	1	0	2	1	0	0	0	2	0	3	1	0	0	0	3	0	0	0	2	0	0	0	0	0	0	4	2	0	0	0	0	1	1	0	0	0	0	0	0	0	0	0	0	1.83268	0	3.66535
HLA-B*14:01	1.8266	1	0	1	1	1	2	1	0	0	4	5	10	4	0	0	0	0	0	3	0	7	0	6	0	0	0	0	6	3	1	0	0	0	7	0	0	1	0	0	0	0	0	1	1.8266	0	1.8266	1.8266	1.8266
HLA-B*52:01	1.72094	0	0	3	0	0	0	0	0	1	2	1	2	0	0	0	0	3	0	2	0	1	0	0	0	0	0	0	5	0	0	0	0	0	0	1	0	1	0	1	0	0	0	0	0	0	5.16282	0	0
HLA-C*12:02	1.67648	0	0	0	0	1	2	0	0	0	1	2	8	2	0	0	0	3	0	0	0	2	0	0	0	0	0	0	3	1	0	0	0	0	0	1	0	1	0	0	0	0	0	0	0	0	0	0	1.67648
HLA-C*17:01	1.67497	0	0	1	1	2	1	0	0	1	0	1	5	0	0	0	0	2	0	0	0	5	0	2	0	0	0	0	1	1	0	0	0	1	1	1	0	1	0	1	0	0	0	0	0	0	1.67497	1.67497	3.34995
HLA-A*30:02	1.63155	0	0	0	0	0	0	0	0	0	1	1	0	0	0	0	0	0	0	0	1	2	0	0	0	0	0	0	1	0	1	0	0	0	0	0	0	0	0	0	0	0	1	0	0	0	0	0	0
HLA-A*68:02	1.54442	0	0	0	2	2	0	1	0	0	0	0	3	2	0	0	0	2	0	0	0	0	0	0	0	0	0	0	1	0	0	0	0	1	0	1	0	1	0	0	0	0	0	0	0	0	0	3.08884	3.08884
HLA-A*33:01	1.52828	0	0	0	0	1	0	1	0	0	0	3	2	0	2	0	0	0	0	0	0	5	0	6	0	0	1	0	6	1	0	0	0	3	5	0	0	0	0	0	0	0	0	0	0	0	0	0	1.52828
HLA-B*58:01	1.39899	0	0	0	4	4	1	0	0	1	0	9	4	1	0	1	0	4	0	2	0	3	0	1	0	0	1	0	7	0	1	0	0	0	1	0	0	1	0	0	0	0	0	2	0	0	0	5.59596	5.59596
HLA-B*56:01	1.23939	0	0	2	0	7	3	5	0	0	1	0	23	5	0	1	0	8	0	3	0	0	0	5	0	0	0	0	4	2	0	0	0	1	7	0	0	2	0	0	0	1	0	0	0	0	2.47879	0	8.67576
HLA-B*39:06	1.1634	1	0	1	0	2	1	1	0	0	7	2	5	2	0	0	2	0	0	4	0	4	0	7	0	0	1	0	2	3	0	0	0	0	1	0	0	1	0	0	0	0	0	0	1.1634	0	1.1634	0	2.3268
HLA-B*45:01	1.13115	1	0	0	0	0	0	0	0	0	4	0	1	0	0	1	0	0	0	3	1	3	0	1	0	0	0	0	1	0	0	0	0	2	8	0	0	1	0	0	0	0	0	0	1.13115	0	0	0	0
HLA-B*41:02	0.975149	0	0	1	0	0	0	0	0	0	2	0	0	0	0	0	0	0	0	1	0	3	0	0	0	0	0	0	5	0	0	0	0	1	8	0	0	2	0	0	0	0	0	0	0	0	0.975149	0	0
HLA-B*35:08	0.853214	0	0	1	0	3	1	1	0	0	0	0	8	4	0	0	0	5	0	3	0	3	0	0	0	0	0	0	3	1	0	0	0	0	3	0	0	0	0	0	0	0	0	0	0	0	0.853214	0	2.55964
HLA-B*41:01	0.828853	0	0	0	0	0	0	0	0	0	2	0	1	0	0	1	0	0	0	0	0	3	0	1	0	0	0	0	4	0	0	0	0	0	8	0	0	1	0	0	0	0	0	0	0	0	0	0	0
HLA-B*27:02	0.828582	0	0	3	3	0	0	0	0	0	1	2	6	0	0	0	0	0	0	2	1	5	0	3	0	0	0	0	3	3	0	0	0	0	4	0	0	0	0	0	0	0	0	0	0	0	2.48575	2.48575	0
HLA-A*66:01	0.797087	0	0	0	0	0	0	0	0	0	0	1	2	0	0	0	0	0	0	1	0	0	0	0	0	0	0	0	5	0	0	0	0	3	2	0	0	0	0	0	0	0	0	0	0	0	0	0	0
HLA-B*15:17	0.695738	0	0	0	3	4	0	0	0	0	1	6	7	1	0	1	0	2	0	3	0	3	0	0	0	0	0	0	8	1	2	0	0	0	1	0	0	1	0	0	0	0	0	1	0	0	0	2.08721	2.78295
HLA-C*15:05	0.670353	0	0	2	4	2	1	0	0	0	0	3	9	1	0	0	0	3	0	0	0	3	0	3	0	0	0	0	2	1	1	0	0	1	2	2	0	2	0	1	0	0	0	0	0	0	1.34071	2.68141	1.34071
HLA-B*53:01	0.641271	0	0	3	0	2	3	1	0	0	0	1	3	4	0	1	0	6	0	5	0	2	0	3	0	0	2	0	6	0	1	0	0	0	4	0	0	0	0	0	0	0	0	0	0	0	1.92381	0	1.28254
HLA-A*33:03	0.629107	0	0	0	0	2	0	2	0	0	0	2	3	0	1	0	0	0	0	0	1	4	0	4	0	0	1	0	10	1	0	0	0	6	6	0	0	0	0	0	0	0	0	0	0	0	0	0	1.25821
HLA-B*44:05	0.594609	0	0	0	0	0	0	0	0	0	1	0	0	0	0	2	0	0	0	1	0	0	0	0	0	0	0	0	1	0	0	0	0	1	6	0	0	0	0	0	0	0	0	0	0	0	0	0	0
HLA-B*07:05	0.572277	2	0	4	1	13	4	5	0	0	8	1	27	5	0	1	0	4	0	4	0	1	0	9	0	0	0	0	3	1	0	0	0	2	20	0	0	4	0	0	0	3	0	0	1.14455	0	2.28911	0.572277	7.4396
HLA-C*16:02	0.565901	0	0	2	4	1	1	0	0	1	0	2	9	1	0	0	0	2	0	0	0	3	0	4	0	0	0	0	4	1	1	0	0	1	2	1	0	1	0	1	0	0	0	1	0	0	1.1318	2.2636	0.565901
HLA-A*29:01	0.521782	0	0	0	0	0	0	0	0	0	0	2	0	1	0	0	0	0	0	0	0	2	0	0	0	0	0	0	2	0	1	0	0	0	0	0	0	0	0	0	0	0	2	0	0	0	0	0	0
HLA-B*47:01	0.508223	0	0	3	1	0	0	1	0	1	4	0	0	1	0	0	0	1	0	5	0	4	0	2	0	0	0	0	3	1	0	0	0	0	3	0	0	0	0	1	0	1	0	0	0	0	1.52467	0.508223	0
HLA-A*03:02	0.484911	0	0	1	0	0	0	0	0	1	1	1	0	0	3	0	0	0	0	0	0	2	0	2	0	0	0	0	4	0	0	0	0	1	1	1	0	0	0	0	0	0	0	1	0	0	0.484911	0	0
HLA-B*15:18	0.477782	0	0	3	0	1	2	1	0	0	6	2	7	3	0	0	0	1	0	3	1	2	0	4	0	0	0	0	4	3	0	0	0	0	0	0	0	1	0	1	0	1	0	0	0	0	1.43335	0	0.477782
HLA-C*03:02	0.44766	0	0	1	1	2	2	0	0	0	1	1	10	2	0	0	0	3	0	1	0	3	0	0	0	0	0	0	4	1	0	0	0	0	1	1	0	2	0	1	0	0	0	1	0	0	0.44766	0.44766	0.89532
HLA-A*02:06	0.372852	0	0	2	1	3	1	0	0	1	1	0	5	1	0	0	0	3	0	0	0	2	0	0	0	0	1	0	8	1	0	0	0	1	2	1	0	0	0	0	0	0	0	0	0	0	0.745704	0.372852	1.11856
HLA-A*24:03	0.366793	0	0	2	0	0	0	0	0	0	0	1	0	1	0	0	0	1	0	0	0	2	0	1	0	0	0	0	3	0	1	0	0	0	0	0	0	0	0	0	0	0	0	0	0	0	0.733586	0	0
HLA-A*30:04	0.286958	0	0	0	0	0	0	0	0	0	0	1	0	0	0	0	0	1	0	0	0	1	0	0	0	0	0	0	1	0	1	0	0	0	0	0	0	0	0	0	0	0	1	0	0	0	0	0	0
HLA-B*15:03	0.264505	0	0	3	1	2	0	1	0	0	4	2	3	3	0	0	0	1	1	2	1	1	0	1	0	0	0	0	3	0	0	0	0	0	0	1	0	0	0	2	0	0	0	0	0	0	0.793515	0.264505	0.52901
HLA-A*69:01	0.26043	0	0	1	2	2	0	0	0	0	0	0	6	4	0	0	0	2	0	0	0	0	0	0	0	0	0	0	2	0	0	0	0	2	0	1	0	0	0	0	0	0	0	0	0	0	0.26043	0.52086	0.52086
HLA-B*51:08	0.230517	0	0	3	0	1	1	1	0	0	1	0	7	9	0	0	0	8	0	4	0	3	0	4	2	0	0	0	5	0	0	0	0	0	2	0	0	0	0	0	0	0	0	0	0	0	0.691551	0	0.230517
HLA-A*26:08	0.20568	0	0	0	0	0	0	0	0	0	0	2	2	0	0	0	0	0	0	0	0	0	0	0	0	0	0	0	3	0	0	0	0	0	0	0	0	0	0	0	0	0	0	0	0	0	0	0	0
HLA-A*34:02	0.174492	0	0	0	1	1	0	2	0	0	0	0	1	0	1	0	0	0	0	1	0	3	0	0	0	0	0	0	3	1	0	0	0	4	3	0	0	0	0	0	0	0	0	0	0	0	0	0.174492	0.174492
HLA-A*02:02	0.169296	0	0	0	0	2	0	0	0	0	0	0	5	0	0	0	0	1	0	0	0	4	0	0	0	0	0	0	1	0	0	0	0	0	1	0	0	0	0	0	0	0	0	0	0	0	0	0	0.338593
HLA-C*16:04	0.150827	0	0	1	2	1	2	0	0	0	0	3	9	2	0	0	0	3	0	0	0	2	0	0	0	0	0	0	4	1	0	0	0	0	0	2	0	2	0	0	0	0	0	1	0	0	0.150827	0.301654	0.150827
HLA-B*48:01	0.136789	0	0	2	2	3	1	3	0	2	8	3	3	1	0	0	0	2	0	1	1	7	0	6	0	0	0	0	5	2	0	0	0	0	2	0	0	0	0	3	0	0	0	0	0	0	0.273578	0.273578	0.410368
HLA-B*57:03	0.133537	0	0	0	5	5	2	0	0	1	0	8	5	2	0	1	0	2	0	3	0	3	0	1	0	0	1	0	8	0	2	0	0	0	1	1	0	3	0	0	0	0	0	2	0	0	0	0.667687	0.667687
HLA-B*44:04	0.110775	0	0	0	0	0	0	0	0	1	1	0	0	0	0	4	0	0	0	1	1	0	0	0	0	0	0	0	1	0	0	0	0	1	5	0	0	0	0	0	0	0	0	0	0	0	0	0	0
HLA-B*15:16	0.109664	0	0	0	3	4	0	0	0	0	0	6	7	1	0	0	0	5	0	1	0	5	0	1	0	0	0	0	5	1	3	0	0	0	1	1	0	1	0	0	0	0	0	0	0	0	0	0.328992	0.438656
HLA-B*15:07	0.109574	0	0	1	0	2	0	0	0	0	1	1	4	1	0	0	0	2	0	1	0	2	0	1	0	0	0	0	4	0	1	0	0	0	0	2	0	0	0	2	0	0	0	0	0	0	0.109574	0	0.219148
HLA-B*51:07	0.101308	0	0	2	0	0	0	0	0	1	0	1	2	2	0	0	0	6	0	3	0	1	0	0	2	0	0	0	4	0	0	0	0	0	0	0	0	0	0	0	0	0	0	0	0	0	0.202617	0	0
HLA-A*02:17	0.0922867	0	0	2	0	1	0	0	0	0	2	0	5	0	0	0	0	0	0	0	0	4	0	0	0	0	0	0	3	0	0	0	0	0	3	0	0	0	0	0	0	0	0	0	0	0	0.184573	0	0.0922867
HLA-B*51:09	0.087165	0	0	4	0	1	1	1	0	0	1	0	6	8	0	0	0	7	0	3	0	2	0	3	2	0	0	0	5	0	0	0	0	0	1	0	0	0	0	0	0	0	0	0	0	0	0.34866	0	0.087165
HLA-C*08:01	0.0816773	0	0	2	1	2	2	1	0	0	0	1	10	1	0	0	0	3	0	0	0	3	0	0	0	0	0	0	1	1	0	0	0	0	0	2	0	2	0	0	0	0	0	0	0	0	0.163355	0.0816773	0.163355
HLA-B*73:01	0.0804038	0	0	2	0	3	0	1	0	0	2	4	3	1	1	0	0	0	0	7	0	5	0	6	0	0	2	0	5	2	1	0	0	0	7	0	0	2	0	0	0	0	0	0	0	0	0.160808	0	0.241211
HLA-B*50:02	0.0780488	1	0	0	0	0	0	0	0	0	3	0	1	0	0	1	0	0	0	1	1	3	0	1	0	0	0	0	3	0	0	0	0	1	7	0	0	1	0	0	0	0	0	0	0.0780488	0	0	0	0
HLA-C*08:03	0.077397	0	0	2	1	2	2	1	0	0	0	1	10	1	0	0	0	3	0	0	0	3	0	0	0	0	0	0	1	1	0	0	0	0	0	2	0	2	0	0	0	0	0	0	0	0	0.154794	0.077397	0.154794
HLA-B*40:06	0.074924	0	0	1	0	0	0	0	0	0	2	0	0	0	0	1	0	0	0	0	0	3	0	1	0	0	0	0	4	0	0	0	0	0	9	0	0	0	0	0	0	0	0	0	0	0	0.074924	0	0
HLA-B*15:24	0.0745561	0	0	2	0	5	0	1	0	0	1	0	3	1	0	0	0	3	0	2	0	3	0	2	0	0	2	0	10	0	0	0	0	0	0	2	0	0	0	1	0	0	0	0	0	0	0.149112	0	0.37278
HLA-B*15:10	0.0742142	1	0	1	0	3	3	1	0	0	9	1	7	3	0	0	2	0	0	4	0	6	0	8	0	0	0	0	4	5	0	0	0	0	0	0	0	1	0	1	0	4	0	0	0.0742142	0	0.0742142	0	0.222643
HLA-A*74:01	0.072143	0	0	1	0	2	0	2	0	1	2	2	3	0	3	1	0	0	0	1	0	2	0	5	0	0	0	0	7	0	0	0	0	3	10	1	0	0	0	0	0	0	0	0	0	0	0.072143	0	0.144286
HLA-B*07:04	0.0684963	3	0	4	2	7	2	3	0	0	7	1	24	6	0	1	0	4	0	3	0	2	0	7	0	0	0	0	3	1	0	0	0	1	20	0	0	4	0	0	0	3	0	0	0.205489	0	0.273985	0.136993	0.479474
HLA-B*27:07	0.060047	0	0	5	5	0	0	0	0	0	2	3	7	0	0	0	0	0	0	3	0	5	0	1	0	0	0	0	5	5	0	0	0	0	11	0	0	0	0	1	0	0	0	0	0	0	0.300235	0.300235	0
HLA-B*39:24	0.0596751	1	0	1	2	1	1	1	0	0	7	2	6	2	0	0	1	0	0	2	0	6	0	9	0	0	1	0	4	6	0	0	0	0	1	0	0	1	0	1	0	0	0	0	0.0596751	0	0.0596751	0.11935	0.0596751
HLA-B*42:01	0.05656	1	0	4	1	6	2	4	0	0	7	0	18	6	0	1	0	5	0	5	0	2	0	7	0	0	0	0	5	1	0	0	0	0	14	0	0	1	0	0	0	2	0	1	0.05656	0	0.22624	0.05656	0.33936
HLA-B*57:02	0.05641	0	0	0	5	5	3	0	0	1	0	7	4	4	0	2	0	0	0	2	0	4	0	0	0	0	1	0	7	0	2	0	0	0	1	0	0	3	0	0	0	0	0	2	0	0	0	0.28205	0.28205
HLA-C*18:01	0.0548785	0	0	1	0	0	0	0	0	0	0	2	1	2	0	0	0	0	0	3	0	4	0	3	0	0	0	0	1	1	0	0	0	1	1	0	0	0	0	1	0	0	0	0	0	0	0.0548785	0	0
HLA-B*51:05	0.0452669	0	0	4	0	1	2	1	0	0	3	0	7	8	0	0	0	7	0	3	0	2	0	3	2	0	0	0	5	0	0	0	0	0	3	0	0	0	0	0	0	0	0	0	0	0	0.181068	0	0.0452669
HLA-B*15:09	0.0441451	1	0	1	0	2	3	1	0	0	10	1	6	3	0	0	2	0	0	4	0	6	0	7	0	0	0	0	4	4	0	0	0	0	0	0	0	1	0	1	0	4	0	0	0.0441451	0	0.0441451	0	0.0882903
HLA-B*18:03	0.0396541	0	0	2	0	0	0	0	0	0	4	0	1	2	0	0	0	0	0	7	0	0	0	0	0	0	0	0	2	0	0	0	0	0	2	0	0	0	0	0	0	0	0	0	0	0	0.0793081	0	0
HLA-C*15:04	0.0316235	0	0	1	4	1	1	0	0	0	0	3	9	1	0	0	0	2	0	1	0	4	0	4	0	0	0	0	4	1	1	0	0	1	1	2	0	2	0	3	0	0	0	0	0	0	0.0316235	0.126494	0.0316235
HLA-A*02:04	0.0303377	0	0	1	0	3	1	0	0	0	0	0	5	0	0	0	0	0	0	0	0	3	0	0	0	0	0	0	2	0	0	0	0	0	2	0	0	0	0	0	0	0	0	0	0	0	0.0303377	0	0.0910131
HLA-C*15:06	0.0256744	0	0	2	4	3	2	0	0	0	0	3	9	0	0	0	0	3	0	0	0	3	0	3	0	0	0	0	3	1	1	0	0	1	2	2	0	2	0	1	0	0	0	0	0	0	0.0513487	0.102697	0.0770231
HLA-B*15:08	0.0242605	0	0	0	0	2	1	0	0	0	0	0	5	2	0	0	0	2	0	2	0	4	0	0	0	0	0	0	4	1	1	0	0	0	1	0	0	0	0	0	0	0	0	0	0	0	0	0	0.0485211
HLA-B*13:01	0.0237366	0	0	3	2	0	0	1	0	2	3	0	2	2	0	0	0	1	0	3	0	4	0	4	0	0	0	0	6	1	0	0	0	0	2	0	0	0	0	2	0	0	0	0	0	0	0.0712098	0.0474732	0
HLA-B*46:01	0.0235586	0	0	0	0	4	1	0	0	0	0	0	10	2	0	0	0	2	0	1	0	3	0	0	0	0	0	0	5	1	1	0	0	0	0	0	0	0	0	0	0	0	0	0	0	0	0	0	0.0942344
HLA-A*74:03	0.0234106	0	0	1	0	2	0	2	0	1	2	2	3	0	3	1	0	0	0	1	0	2	0	5	0	0	0	0	7	0	0	0	0	3	10	1	0	0	0	0	0	0	0	0	0	0	0.0234106	0	0.0468213
HLA-A*02:11	0.0232207	0	0	1	0	3	1	0	0	0	1	0	6	0	0	0	0	0	0	0	0	3	0	0	0	0	0	0	1	0	0	0	0	0	1	0	0	0	0	0	0	0	0	0	0	0	0.0232207	0	0.069662
HLA-C*14:03	0.0229627	0	0	1	0	1	1	0	0	0	1	4	5	1	0	0	0	2	0	3	0	4	0	4	0	0	0	0	4	2	0	0	0	0	0	0	0	0	0	0	0	0	0	0	0	0	0.0229627	0	0.0229627
HLA-A*01:03	0.0223827	0	0	0	0	0	0	0	0	0	1	1	0	0	0	0	0	0	0	0	0	4	0	0	0	0	0	0	0	0	1	0	0	0	0	0	0	0	0	0	0	0	0	0	0	0	0	0	0
HLA-A*24:07	0.0220568	0	0	4	0	0	0	0	0	0	0	2	0	1	0	0	0	0	0	2	0	2	0	0	0	0	0	0	3	0	0	0	0	0	0	0	0	0	0	0	0	0	0	0	0	0	0.0882271	0	0
HLA-A*25:02	0.0218468	0	0	0	0	1	0	0	0	0	0	1	1	0	0	0	0	0	0	0	0	0	0	0	0	0	0	0	5	0	0	0	0	0	0	0	0	0	0	0	0	0	0	0	0	0	0	0	0.0218468
HLA-A*80:01	0.0216908	0	0	0	0	0	0	0	0	0	0	2	0	0	0	0	0	0	0	0	0	1	0	0	0	0	0	0	3	0	1	0	0	0	0	0	0	0	0	0	0	0	2	0	0	0	0	0	0
HLA-B*27:03	0.0215148	1	0	2	3	0	0	0	0	0	1	2	7	0	0	0	0	0	0	3	3	5	0	6	0	0	0	0	2	2	0	0	0	1	10	0	0	0	0	0	0	0	0	0	0.0215148	0	0.0430297	0.0645445	0
HLA-C*04:03	0.0208509	0	0	1	0	1	0	1	0	0	0	0	3	0	0	0	0	1	0	0	0	6	0	0	0	0	0	0	0	0	1	0	0	0	1	0	0	0	0	1	0	0	0	0	0	0	0.0208509	0	0.0208509
HLA-A*01:02	0.020391	0	0	0	0	0	0	0	0	0	1	1	0	0	0	0	0	0	0	0	1	3	0	0	0	0	0	0	0	0	1	0	0	0	0	0	0	0	0	0	0	0	0	0	0	0	0	0	0
HLA-B*07:10	0.020359	2	0	3	4	5	4	2	0	0	7	3	23	5	0	0	0	2	0	5	0	8	0	9	0	0	0	0	4	6	0	0	0	3	10	0	0	2	0	0	0	2	0	1	0.0407179	0	0.0610769	0.0814359	0.101795
HLA-B*39:31	0.020337	1	0	1	2	1	1	1	0	0	5	2	5	2	0	0	0	0	0	1	0	6	0	6	0	0	0	0	4	6	0	0	0	0	3	0	0	1	0	1	0	1	0	0	0.020337	0	0.020337	0.0406739	0.020337
HLA-A*02:20	0.020203	0	0	1	0	3	1	0	0	0	0	0	6	0	0	0	0	0	0	0	0	3	0	0	0	0	0	0	1	0	0	0	0	0	1	0	0	0	0	0	0	0	0	0	0	0	0.020203	0	0.0606089
HLA-B*39:10	0.020099	0	0	2	0	6	4	3	0	0	4	0	22	7	0	0	0	5	0	5	0	3	0	5	1	0	0	0	5	1	0	0	0	1	8	0	0	0	0	0	0	1	0	0	0	0	0.040198	0	0.120594
HLA-A*02:22	0.019863	0	0	0	0	3	1	0	0	0	1	0	6	0	0	0	0	1	0	0	0	2	0	0	0	0	0	0	1	1	0	0	0	0	0	0	0	0	0	0	0	0	0	0	0	0	0	0	0.059589
HLA-B*27:09	0.019819	0	0	5	4	0	0	0	0	0	2	3	8	0	0	0	0	0	0	3	0	5	0	1	0	0	0	0	2	5	0	0	0	0	11	0	0	0	0	0	0	0	0	0	0	0	0.0990951	0.0792761	0
HLA-B*27:14	0.019709	0	0	2	4	0	0	0	0	0	1	4	7	0	0	1	0	0	0	2	1	5	0	5	0	0	0	0	3	2	0	0	0	0	11	0	0	0	0	0	0	0	0	0	0	0	0.0394181	0.0788361	0
HLA-A*33:05	0.019561	0	0	0	0	1	0	1	0	0	0	3	2	0	2	0	0	0	0	0	0	5	0	6	0	0	1	0	6	1	0	0	0	3	5	0	0	0	0	0	0	0	0	0	0	0	0	0	0.019561
HLA-B*39:05	0.0193551	0	0	1	0	1	1	1	0	0	8	1	5	2	0	0	2	0	0	2	0	6	0	7	0	0	0	0	4	4	0	0	0	0	1	0	0	1	0	2	0	1	0	0	0	0	0.0193551	0	0.0193551
HLA-B*15:39	0.0193131	0	0	2	0	2	0	1	0	0	1	1	4	1	0	0	0	2	1	1	0	1	0	1	0	0	0	0	4	0	1	0	0	0	0	2	0	0	0	2	0	0	0	0	0	0	0.0386261	0	0.0386261
HLA-B*42:02	0.0191231	1	0	4	1	3	2	2	0	0	6	0	18	8	0	1	0	4	0	5	0	3	0	7	0	0	0	0	5	1	0	0	0	0	14	0	0	3	0	0	0	1	0	1	0.0191231	0	0.0764923	0.0191231	0.0573693
HLA-A*36:01	0.0187631	0	0	0	0	0	0	0	0	0	1	1	1	0	0	0	0	0	0	0	0	3	0	0	0	0	0	0	1	0	1	0	0	0	0	0	0	0	0	0	0	0	0	0	0	0	0	0	0
HLA-B*08:09	0.0187171	1	0	4	3	1	2	0	0	0	2	3	8	5	0	0	0	2	0	0	1	2	0	8	0	0	0	0	4	0	0	0	0	0	12	0	0	4	0	0	0	1	0	0	0.0187171	0	0.0748685	0.0561514	0.0187171
HLA-B*58:02	0.0185511	0	0	1	5	4	1	0	0	1	0	10	6	1	0	1	0	2	0	4	0	3	0	1	0	0	2	0	8	0	2	0	0	0	2	0	0	2	0	0	0	0	0	2	0	0	0.0185511	0.0927557	0.0742046
HLA-B*67:01	0.0184691	0	0	3	0	6	2	5	0	0	5	0	21	7	0	1	0	5	0	5	0	3	0	6	1	0	0	0	4	1	0	0	0	1	11	0	0	0	0	0	0	1	0	0	0	0	0.0554074	0	0.110815
HLA-C*15:11	0.0182692	0	0	1	5	3	1	0	0	0	0	3	9	1	0	0	0	3	0	0	0	4	0	2	0	0	0	0	2	1	0	0	0	1	1	2	0	2	0	0	0	0	0	0	0	0	0.0182692	0.0913458	0.0548075
HLA-B*51:02	0.0182532	0	0	3	0	0	1	1	0	0	1	0	9	6	0	0	0	8	0	4	0	3	0	4	2	0	0	0	6	0	0	0	0	0	2	0	0	0	0	0	0	0	0	0	0	0	0.0547595	0	0
HLA-A*32:04	0.0181652	0	0	2	1	2	0	0	0	1	1	1	8	1	0	0	0	1	0	1	0	3	0	1	0	0	0	0	5	0	0	0	0	0	0	2	0	0	0	0	0	0	0	0	0	0	0.0363303	0.0181652	0.0363303
HLA-B*27:12	0.0181572	1	0	5	3	1	0	0	0	0	2	3	8	0	0	0	0	0	0	4	1	4	0	3	0	0	0	0	5	7	0	0	0	0	10	0	0	0	0	1	0	0	0	0	0.0181572	0	0.0907859	0.0544715	0.0181572
HLA-A*68:03	0.0178932	1	0	0	1	1	0	2	0	0	0	3	1	0	1	0	0	0	0	0	0	2	0	2	0	0	0	0	6	0	0	0	0	6	2	0	0	0	0	0	0	0	0	0	0.0178932	0	0	0.0178932	0.0178932
HLA-B*81:01	0.0177932	1	0	5	0	9	3	5	0	0	6	1	22	5	0	1	0	6	0	7	0	3	0	8	0	0	0	0	7	1	0	0	0	0	13	1	0	1	0	0	0	1	0	1	0.0177932	0	0.088966	0	0.160139
HLA-B*07:09	0.0177152	1	0	2	1	9	2	3	0	0	6	1	25	3	0	1	0	4	0	6	0	4	0	6	0	0	0	0	6	1	0	0	0	1	16	0	0	4	0	0	0	2	0	0	0.0177152	0	0.0354304	0.0177152	0.159437
HLA-B*27:08	0.0176652	1	0	5	4	0	0	0	0	0	2	3	8	0	0	0	0	0	0	3	1	4	0	3	0	0	0	0	4	6	0	0	0	0	11	0	0	0	0	0	0	0	0	0	0.0176652	0	0.0883261	0.0706609	0
HLA-B*27:10	0.0174692	1	0	3	3	0	0	0	0	0	2	2	8	0	0	0	0	0	0	3	1	4	0	6	0	0	0	0	4	3	0	1	0	2	13	0	0	0	0	0	1	0	0	0	0.0174692	0	0.0524077	0.0524077	0
HLA-B*35:12	0.0173892	0	0	3	0	4	3	2	0	0	1	0	16	7	0	0	0	5	0	3	0	2	0	3	0	0	0	0	2	1	0	0	0	1	4	0	0	0	0	0	0	1	0	0	0	0	0.0521677	0	0.069557
HLA-A*02:24	0.0173792	0	0	1	0	3	1	0	0	0	1	0	6	0	0	0	0	0	0	0	0	3	0	0	0	0	0	0	1	0	0	0	0	0	1	0	0	0	0	0	0	0	0	0	0	0	0.0173792	0	0.0521377
HLA-B*35:17	0.0173093	0	0	1	0	2	0	0	0	0	0	0	8	4	0	0	0	5	0	3	0	3	0	1	0	0	0	0	3	0	1	0	0	0	1	0	0	0	0	0	0	0	0	0	0	0	0.0173093	0	0.0346185
HLA-B*44:09	0.0173033	0	0	0	0	0	0	0	0	1	2	0	0	0	0	3	0	0	0	3	1	1	0	0	0	0	0	0	0	0	0	0	0	1	7	0	0	0	0	0	0	1	0	0	0	0	0	0	0
HLA-B*35:41	0.0172333	0	0	1	0	2	0	0	0	0	0	0	8	3	0	0	0	3	0	3	0	3	0	1	0	0	0	0	3	1	1	0	0	0	1	0	0	0	0	0	0	0	0	0	0	0	0.0172333	0	0.0344665
HLA-A*34:01	0.00963977	0	0	0	0	1	0	0	0	0	0	1	2	0	0	0	0	0	0	0	0	1	0	0	0	0	0	0	4	1	0	0	0	4	2	1	0	0	0	0	0	0	0	0	0	0	0	0	0.00963977
HLA-C*17:03	0.00883581	0	0	1	1	2	1	0	0	1	0	1	5	0	0	0	0	2	0	0	0	5	0	2	0	0	0	0	1	1	0	0	0	1	1	1	0	1	0	1	0	0	0	0	0	0	0.00883581	0.00883581	0.0176716
HLA-A*26:05	0.00879781	0	0	0	0	0	0	0	0	0	0	2	1	0	0	0	0	0	0	0	0	0	0	0	0	0	0	0	2	0	0	0	0	0	0	0	0	0	0	0	0	0	0	0	0	0	0	0	0
HLA-A*26:07	0.00854982	0	0	0	0	1	0	0	0	0	0	0	3	0	0	0	0	1	0	0	0	1	0	0	0	0	0	0	3	0	0	0	0	0	1	0	0	0	0	0	0	0	0	0	0	0	0	0	0.00854982
HLA-A*02:07	0.00608591	0	0	1	0	2	0	1	0	0	0	0	4	0	0	0	0	0	0	0	0	3	0	1	0	0	0	0	3	0	0	0	0	0	2	0	0	0	0	0	0	0	0	0	0	0	0.00608591	0	0.0121718
HLA-B*44:27	0.00530993	0	0	0	0	0	0	0	0	2	1	0	0	0	0	4	0	1	0	3	0	0	0	0	0	0	1	0	1	0	0	0	0	1	4	0	0	0	0	0	0	0	0	0	0	0	0	0	0
HLA-A*02:30	0.00527393	0	0	1	0	3	1	0	0	0	1	0	6	0	0	0	0	0	0	0	0	3	0	0	0	0	0	0	1	0	0	0	0	0	1	0	0	0	0	0	0	0	0	0	0	0	0.00527393	0	0.0158218
HLA-C*02:10	0.00509193	0	0	0	0	2	1	0	0	0	1	1	10	0	0	0	0	2	0	0	0	4	0	1	0	0	0	0	4	1	0	0	0	0	0	1	0	1	0	1	0	0	0	0	0	0	0	0	0.0101839
HLA-B*78:01	0.00505394	0	0	2	0	3	4	4	0	0	1	0	17	7	0	1	0	5	0	2	0	2	0	6	1	0	0	0	4	1	0	0	0	1	6	0	0	3	0	0	0	1	0	0	0	0	0.0101079	0	0.0151618
HLA-A*02:08	0.00439395	0	0	1	0	2	0	1	0	0	2	0	3	0	0	0	0	4	0	0	0	2	0	0	0	0	0	0	3	2	0	0	0	1	1	1	0	1	0	0	0	0	0	0	0	0	0.00439395	0	0.0087879
HLA-C*06:17	0.00408396	1	0	0	1	2	0	0	0	0	1	4	6	0	0	0	0	0	0	2	0	7	0	0	0	0	0	0	3	2	0	0	0	2	3	0	0	0	0	2	0	0	0	0	0.00408396	0	0	0.00408396	0.00816792
HLA-C*07:18	0.00384796	1	0	0	2	2	0	0	0	0	1	3	5	0	0	0	0	0	0	2	0	8	0	0	0	0	0	0	3	2	0	0	0	1	4	0	0	1	0	2	0	0	0	0	0.00384796	0	0	0.00769593	0.00769593
HLA-A*29:10	0.00384196	0	0	0	0	0	0	0	0	0	0	2	0	1	0	0	0	0	0	0	0	2	0	0	0	0	0	0	2	0	1	0	0	0	0	0	0	0	0	0	0	0	2	0	0	0	0	0	0
HLA-B*18:05	0.00372596	0	0	0	0	0	0	0	0	0	4	0	0	1	0	0	0	0	0	6	0	0	0	0	0	0	0	0	0	0	0	0	0	0	2	0	0	0	0	0	0	0	0	0	0	0	0	0	0
HLA-B*54:01	0.00348597	0	0	1	0	5	3	5	0	0	0	0	20	4	0	1	0	7	0	2	0	0	0	5	0	0	0	0	4	2	0	0	0	1	6	0	0	2	0	0	0	1	0	0	0	0	0.00348597	0	0.0174299
HLA-C*12:05	0.00258598	0	0	2	1	1	1	0	0	0	0	2	8	0	0	0	0	3	0	0	0	3	0	3	0	0	0	0	4	1	0	0	0	0	0	1	0	1	0	0	0	0	0	0	0	0	0.00517197	0.00258598	0.00258598
HLA-A*02:35	0.00255998	0	0	1	0	3	1	0	0	0	1	0	6	0	0	0	0	0	0	0	0	3	0	0	0	0	0	0	0	0	0	0	0	0	0	0	0	0	0	0	0	0	0	0	0	0	0.00255998	0	0.00767995
HLA-B*15:02	0.00233199	0	0	1	0	2	0	0	0	0	0	1	4	1	0	0	0	2	0	0	1	1	0	0	0	0	0	0	4	0	1	0	0	0	0	1	0	0	0	1	0	0	0	0	0	0	0.00233199	0	0.00466397
HLA-B*44:29	0.00219599	0	0	0	0	0	0	0	0	1	1	0	0	0	0	4	0	0	0	3	1	0	0	0	0	0	0	0	1	0	0	0	0	1	5	0	0	0	0	0	0	0	0	0	0	0	0	0	0
HLA-C*02:09	0.00206599	0	0	0	0	2	1	0	0	0	1	1	10	0	0	0	0	2	0	0	0	4	0	1	0	0	0	0	4	1	0	0	0	0	0	1	0	1	0	1	0	0	0	0	0	0	0	0	0.00413198
HLA-B*55:02	0.00201199	0	0	1	0	7	4	5	0	0	1	0	23	6	0	1	0	8	0	3	0	0	0	6	0	0	0	0	4	2	0	0	0	1	8	0	0	3	0	0	0	1	0	0	0	0	0.00201199	0	0.0140839
HLA-C*07:19	0.00188799	1	0	2	1	1	0	0	0	0	2	3	3	0	0	0	0	2	0	4	0	7	0	1	0	0	0	0	3	2	0	0	0	1	2	0	0	0	0	1	0	0	0	0	0.00188799	0	0.00377598	0.00188799	0.00188799
HLA-A*02:03	0.00168399	0	0	0	0	4	0	0	0	0	1	0	8	0	0	0	0	2	0	0	0	3	0	0	0	0	0	0	2	0	0	0	0	0	0	0	0	0	0	0	0	0	0	0	0	0	0	0	0.00673597
HLA-C*07:27	0.00162199	1	0	1	1	1	0	0	0	0	1	5	3	0	0	0	0	1	0	4	0	7	0	0	0	0	0	0	3	2	0	0	0	1	2	0	0	0	0	1	0	0	0	0	0.00162199	0	0.00162199	0.00162199	0.00162199
HLA-B*35:04	0.00156199	0	0	3	0	4	3	2	0	0	1	0	16	7	0	0	0	5	0	3	0	2	0	3	0	0	0	0	2	1	0	0	0	1	4	0	0	0	0	0	0	1	0	0	0	0	0.00468598	0	0.00624798
HLA-A*03:05	0.00148999	0	0	1	0	0	0	0	0	1	0	0	0	0	1	0	0	0	0	0	0	3	0	0	0	0	0	0	2	0	0	0	0	0	1	1	0	0	0	0	0	0	0	1	0	0	0.00148999	0	0
HLA-B*35:05	0.001418	0	0	1	0	2	0	0	0	0	0	0	9	4	0	0	0	5	0	3	0	3	0	1	0	0	0	0	3	0	1	0	0	0	2	0	0	0	0	0	0	0	0	0	0	0	0.001418	0	0.00283599
HLA-B*15:33	0.001368	0	0	2	0	3	0	1	0	0	1	1	1	1	0	0	0	2	0	1	1	1	0	1	0	0	0	0	3	0	1	0	0	0	0	2	0	0	0	2	0	0	0	0	0	0	0.00273599	0	0.00410399
HLA-B*51:29	0.001284	0	0	3	0	1	1	1	0	0	3	0	10	6	0	0	0	5	0	4	0	3	0	3	2	0	0	0	6	0	0	0	0	0	2	0	0	0	0	0	0	0	0	0	0	0	0.00385199	0	0.001284
HLA-B*18:04	0.00126	0	0	2	0	1	0	0	0	0	2	0	1	3	0	0	0	1	0	6	1	0	0	0	0	0	0	0	5	0	0	0	0	0	1	0	0	0	0	1	0	0	0	0	0	0	0.00251999	0	0.00126
HLA-B*38:02	0.001258	0	0	2	1	0	1	1	0	0	5	1	5	2	0	0	2	0	0	3	0	5	0	8	0	0	0	0	4	2	0	0	0	0	1	0	0	1	0	1	0	1	0	0	0	0	0.00251599	0.001258	0
HLA-C*07:10	0.001248	1	0	1	0	1	0	0	0	0	2	4	4	0	0	0	0	2	0	5	0	5	0	2	0	0	0	0	3	1	0	0	0	1	1	0	0	0	0	0	0	0	0	0	0.001248	0	0.001248	0	0.001248
HLA-B*14:03	0.001246	2	0	1	1	2	3	1	0	0	2	4	12	5	0	0	0	1	0	3	0	7	0	8	0	0	0	0	4	2	1	0	0	0	5	0	0	1	0	0	0	1	0	1	0.00249199	0	0.001246	0.001246	0.00249199
HLA-C*12:04	0.00123	0	0	2	1	1	1	0	0	0	0	2	8	0	0	0	0	3	0	0	0	2	0	3	0	0	0	0	4	1	0	0	0	0	0	1	0	1	0	0	0	0	0	0	0	0	0.00245999	0.00123	0.00123
HLA-B*47:02	0.001226	0	0	3	0	0	0	1	0	0	2	0	0	1	0	0	0	0	0	3	0	2	0	1	0	0	0	0	4	1	0	0	0	1	3	0	0	0	0	1	0	1	0	0	0	0	0.00367799	0	0
HLA-B*15:12	0.00119	0	0	2	0	2	0	1	0	0	1	1	1	1	0	0	0	2	0	3	1	2	0	1	0	0	0	0	3	0	1	0	0	0	0	2	0	0	0	1	0	0	0	0	0	0	0.00237999	0	0.00237999
HLA-C*07:22	0.001154	1	0	0	2	2	0	0	0	0	1	3	5	0	0	0	0	0	0	2	0	7	0	0	0	0	0	0	2	2	0	0	0	1	3	0	0	0	0	2	0	0	0	0	0.001154	0	0	0.00230799	0.00230799
HLA-C*12:16	0.001146	1	0	0	0	2	0	0	0	0	1	4	4	1	0	0	0	2	0	4	0	7	0	1	0	0	0	0	4	3	0	0	0	2	2	0	0	0	0	1	0	0	0	0	0.001146	0	0	0	0.00229199
HLA-C*15:09	0.001128	0	0	1	4	1	1	0	0	0	0	3	9	1	0	0	0	2	0	1	0	4	0	4	0	0	0	0	4	1	1	0	0	1	1	2	0	2	0	3	0	0	0	0	0	0	0.001128	0.00451199	0.001128
HLA-B*07:06	0.001124	2	0	4	1	13	4	5	0	0	8	1	27	5	0	1	0	4	0	4	0	1	0	9	0	0	0	0	3	1	0	0	0	2	20	0	0	4	0	0	0	3	0	0	0.00224799	0	0.00449599	0.001124	0.014612
HLA-A*11:02	0.001076	0	0	0	0	0	1	0	0	0	0	0	1	0	3	0	0	0	0	0	0	2	0	1	0	0	0	0	2	0	0	0	0	3	3	1	0	0	0	0	0	0	0	0	0	0	0	0	0
HLA-A*01:06	0.001058	0	0	0	0	0	0	0	0	0	0	1	0	0	0	0	0	0	0	0	0	3	0	0	0	0	0	0	2	0	1	0	0	0	0	0	0	0	0	0	0	0	0	0	0	0	0	0	0
HLA-A*11:12	0.00102	0	0	0	0	0	1	0	0	0	0	0	1	0	3	0	0	0	0	0	0	2	0	1	0	0	0	0	2	0	0	0	0	3	3	1	0	0	0	0	0	0	0	0	0	0	0	0	0
HLA-A*02:27	0.001014	0	0	1	0	3	1	0	0	0	1	0	6	0	0	0	0	1	0	0	0	3	0	0	0	0	0	0	1	0	0	0	0	0	1	0	0	0	0	0	0	0	0	0	0	0	0.001014	0	0.00304199
	Average Epitope Number																																												1.83873	0	6.56842	3.92155	9.76033
[truncated: 38 more columns]

## Sheet: East Asian frameshift AEN
HLA allele	HLA allele positive rate(%)	Frameshift01 SB epitope number	Frameshift02 SB epitope number	Frameshift03 SB epitope number	Frameshift04 SB epitope number	Frameshift05 SB epitope number	Frameshift06 SB epitope number	Frameshift07 SB epitope number	Frameshift08 SB epitope number	Frameshift09 SB epitope number	Frameshift10 SB epitope number	Frameshift11 SB epitope number	Frameshift12 SB epitope number	Frameshift13 SB epitope number	Frameshift14 SB epitope number	Frameshift15 SB epitope number	Frameshift16 SB epitope number	Frameshift17 SB epitope number	Frameshift18 SB epitope number	Frameshift19 SB epitope number	Frameshift20 SB epitope number	Frameshift21 SB epitope number	Frameshift22 SB epitope number	Frameshift23 SB epitope number	Frameshift24 SB epitope number	Frameshift25 SB epitope number	Frameshift26 SB epitope number	Frameshift27 SB epitope number	Frameshift28 SB epitope number	Frameshift29 SB epitope number	Frameshift30 SB epitope number	Frameshift31 SB epitope number	Frameshift32 SB epitope number	Frameshift33 SB epitope number	Frameshift34 SB epitope number	Frameshift35 SB epitope number	Frameshift36 SB epitope number	Frameshift37 SB epitope number	Frameshift38 SB epitope number	Frameshift39 SB epitope number	Frameshift40 SB epitope number	Frameshift41 SB epitope number	Frameshift42 SB epitope number	Frameshift43 SB epitope number	Frameshift01 SB epitope number after weighting	Frameshift02 SB epitope number after weighting	Frameshift03 SB epitope number after weighting	Frameshift04 SB epitope number after weighting	Frameshift05 SB epitope number after weighting
HLA-A*24:02	33.9305	0	0	3	0	0	0	0	0	0	0	1	0	1	0	0	0	0	0	1	0	1	0	0	0	0	0	0	2	0	1	0	0	0	0	0	0	0	0	0	0	0	0	0	0	0	101.791	0	0
HLA-A*11:01	32.9272	0	0	0	0	0	1	0	0	0	0	0	1	0	3	0	0	0	0	0	0	2	0	1	0	0	0	0	2	0	0	0	0	3	3	1	0	0	0	0	0	0	0	0	0	0	0	0	0
HLA-C*01:02	28.9246	1	0	4	2	2	3	1	0	0	2	2	14	1	0	0	0	3	0	0	0	6	0	5	0	0	0	0	3	1	1	0	0	0	6	0	0	1	0	1	0	0	0	1	28.9246	0	115.699	57.8493	57.8493
HLA-C*07:02	24.9945	1	0	1	0	1	0	0	0	0	2	4	4	0	0	0	0	2	0	5	0	5	0	2	0	0	0	0	3	1	0	0	0	1	1	0	0	0	0	0	0	0	0	0	24.9945	0	24.9945	0	24.9945
HLA-A*02:01	20.5251	0	0	1	0	3	1	0	0	0	1	0	6	0	0	0	0	0	0	0	0	3	0	0	0	0	0	0	1	0	0	0	0	0	1	0	0	0	0	0	0	0	0	0	0	0	20.5251	0	61.5754
HLA-A*33:03	20.3245	0	0	0	0	2	0	2	0	0	0	2	3	0	1	0	0	0	0	0	1	4	0	4	0	0	1	0	10	1	0	0	0	6	6	0	0	0	0	0	0	0	0	0	0	0	0	0	40.649
HLA-C*03:04	18.0777	0	0	2	1	3	2	1	0	0	1	1	12	2	0	0	0	3	0	0	0	3	0	1	0	0	0	0	2	1	0	0	0	0	0	1	0	2	0	0	0	0	0	1	0	0	36.1554	18.0777	54.2331
HLA-C*08:01	17.0894	0	0	2	1	2	2	1	0	0	0	1	10	1	0	0	0	3	0	0	0	3	0	0	0	0	0	0	1	1	0	0	0	0	0	2	0	2	0	0	0	0	0	0	0	0	34.1788	17.0894	34.1788
HLA-B*46:01	16.0669	0	0	0	0	4	1	0	0	0	0	0	10	2	0	0	0	2	0	1	0	3	0	0	0	0	0	0	5	1	1	0	0	0	0	0	0	0	0	0	0	0	0	0	0	0	0	0	64.2674
HLA-B*40:01	15.8757	0	0	0	0	0	0	0	0	0	0	0	0	0	0	0	0	0	0	0	1	0	0	1	0	0	0	0	5	0	0	0	0	1	4	0	0	0	0	0	0	1	0	0	0	0	0	0	0
HLA-C*03:03	13.8618	0	0	2	1	3	2	1	0	0	1	1	12	2	0	0	0	3	0	0	0	3	0	1	0	0	0	0	2	1	0	0	0	0	0	1	0	2	0	0	0	0	0	1	0	0	27.7236	13.8618	41.5854
HLA-B*51:01	11.732	0	0	3	0	0	1	1	0	0	1	0	7	6	0	0	0	6	0	3	0	3	0	3	2	0	0	0	5	0	0	0	0	0	1	0	0	0	0	0	0	0	0	0	0	0	35.196	0	0
HLA-B*58:01	11.5458	0	0	0	4	4	1	0	0	1	0	9	4	1	0	1	0	4	0	2	0	3	0	1	0	0	1	0	7	0	1	0	0	0	1	0	0	1	0	0	0	0	0	2	0	0	0	46.1831	46.1831
HLA-C*03:02	11.3971	0	0	1	1	2	2	0	0	0	1	1	10	2	0	0	0	3	0	1	0	3	0	0	0	0	0	0	4	1	0	0	0	0	1	1	0	2	0	1	0	0	0	1	0	0	11.3971	11.3971	22.7942
HLA-A*02:07	10.924	0	0	1	0	2	0	1	0	0	0	0	4	0	0	0	0	0	0	0	0	3	0	1	0	0	0	0	3	0	0	0	0	0	2	0	0	0	0	0	0	0	0	0	0	0	10.924	0	21.8479
HLA-A*02:06	9.79024	0	0	2	1	3	1	0	0	1	1	0	5	1	0	0	0	3	0	0	0	2	0	0	0	0	1	0	8	1	0	0	0	1	2	1	0	0	0	0	0	0	0	0	0	0	19.5805	9.79024	29.3707
HLA-C*14:02	9.72658	0	0	1	0	1	1	0	0	0	1	4	5	1	0	0	0	2	0	3	0	4	0	4	0	0	0	0	4	2	0	0	0	0	0	0	0	0	0	0	0	0	0	0	0	0	9.72658	0	9.72658
HLA-C*04:01	9.62789	0	0	2	0	1	0	0	0	0	0	1	1	2	0	0	0	0	0	2	0	3	0	2	0	0	0	0	0	0	0	0	0	0	0	0	0	0	0	1	0	0	0	0	0	0	19.2558	0	9.62789
HLA-B*15:01	9.57696	0	0	2	0	3	0	1	0	0	1	1	1	1	0	0	0	2	0	1	1	1	0	1	0	0	0	0	3	0	1	0	0	0	0	2	0	0	0	2	0	0	0	0	0	0	19.1539	0	28.7309
HLA-B*15:02	8.99183	0	0	1	0	2	0	0	0	0	0	1	4	1	0	0	0	2	0	0	1	1	0	0	0	0	0	0	4	0	1	0	0	0	0	1	0	0	0	1	0	0	0	0	0	0	8.99183	0	17.9837
HLA-B*44:03	8.75006	0	0	0	0	0	0	0	0	1	1	0	0	0	0	4	0	0	0	3	0	0	0	0	0	0	0	0	1	0	0	0	0	1	4	0	0	0	0	0	0	0	0	0	0	0	0	0	0
HLA-C*06:02	8.74484	1	0	0	1	2	0	0	0	0	1	4	6	0	0	0	0	0	0	2	0	7	0	0	0	0	0	0	3	2	0	0	0	2	3	0	0	0	0	2	0	0	0	0	8.74484	0	0	8.74484	17.4897
HLA-A*02:03	8.40041	0	0	0	0	4	0	0	0	0	1	0	8	0	0	0	0	2	0	0	0	3	0	0	0	0	0	0	2	0	0	0	0	0	0	0	0	0	0	0	0	0	0	0	0	0	0	0	33.6016
HLA-B*35:01	7.8647	0	0	1	0	2	1	0	0	0	0	0	8	3	0	0	0	5	0	3	0	2	0	0	0	0	0	0	3	1	1	0	0	0	1	0	0	0	0	0	0	0	0	0	0	0	7.8647	0	15.7294
HLA-C*12:02	7.80899	0	0	0	0	1	2	0	0	0	1	2	8	2	0	0	0	3	0	0	0	2	0	0	0	0	0	0	3	1	0	0	0	0	0	1	0	1	0	0	0	0	0	0	0	0	0	0	7.80899
HLA-A*31:01	7.46118	0	0	2	0	0	0	1	0	0	1	2	3	0	1	1	0	0	0	1	1	3	0	7	0	0	1	0	10	2	0	0	0	5	9	0	0	0	0	0	1	0	0	1	0	0	14.9224	0	0
HLA-B*13:01	7.19759	0	0	3	2	0	0	1	0	2	3	0	2	2	0	0	0	1	0	3	0	4	0	4	0	0	0	0	6	1	0	0	0	0	2	0	0	0	0	2	0	0	0	0	0	0	21.5928	14.3952	0
HLA-A*26:01	6.90937	0	0	0	0	0	0	0	0	0	0	2	2	0	0	0	0	0	0	0	0	0	0	0	0	0	0	0	2	0	0	0	0	0	0	0	0	0	0	0	0	0	0	0	0	0	0	0	0
HLA-B*54:01	6.5752	0	0	1	0	5	3	5	0	0	0	0	20	4	0	1	0	7	0	2	0	0	0	5	0	0	0	0	4	2	0	0	0	1	6	0	0	2	0	0	0	1	0	0	0	0	6.5752	0	32.876
HLA-B*52:01	6.39181	0	0	3	0	0	0	0	0	1	2	1	2	0	0	0	0	3	0	2	0	1	0	0	0	0	0	0	5	0	0	0	0	0	0	1	0	1	0	1	0	0	0	0	0	0	19.1754	0	0
HLA-B*40:02	6.3835	0	0	1	0	0	0	0	0	0	2	0	0	0	0	0	0	0	0	0	0	3	0	0	0	0	0	0	7	0	0	0	0	1	8	0	0	1	0	0	0	1	0	0	0	0	6.3835	0	0
HLA-B*40:06	5.54776	0	0	1	0	0	0	0	0	0	2	0	0	0	0	1	0	0	0	0	0	3	0	1	0	0	0	0	4	0	0	0	0	0	9	0	0	0	0	0	0	0	0	0	0	0	5.54776	0	0
HLA-C*15:02	5.23233	0	0	1	6	2	1	0	0	0	0	3	10	1	0	0	0	3	0	0	0	3	0	5	0	0	0	0	3	1	0	0	0	1	3	2	0	2	0	1	0	0	0	0	0	0	5.23233	31.394	10.4647
HLA-A*01:01	5.1497	0	0	0	0	0	0	0	0	0	1	1	0	0	0	0	0	0	0	0	0	4	0	0	0	0	0	0	0	0	1	0	0	0	0	0	0	0	0	0	0	0	0	0	0	0	0	0	0
HLA-B*38:02	5.06085	0	0	2	1	0	1	1	0	0	5	1	5	2	0	0	2	0	0	3	0	5	0	8	0	0	0	0	4	2	0	0	0	0	1	0	0	1	0	1	0	1	0	0	0	0	10.1217	5.06085	0
HLA-B*07:02	4.95687	2	0	4	1	13	3	5	0	0	7	0	28	5	0	1	0	4	0	4	0	1	0	9	0	0	0	0	3	1	0	0	0	1	22	0	0	4	0	0	0	3	0	0	9.91374	0	19.8275	4.95687	64.4393
HLA-C*07:01	4.88321	1	0	0	2	2	0	0	0	0	1	3	5	0	0	0	0	0	0	2	0	8	0	0	0	0	0	0	3	2	0	0	0	1	4	0	0	1	0	2	0	0	0	0	4.88321	0	0	9.76641	9.76641
HLA-C*14:03	4.49123	0	0	1	0	1	1	0	0	0	1	4	5	1	0	0	0	2	0	3	0	4	0	4	0	0	0	0	4	2	0	0	0	0	0	0	0	0	0	0	0	0	0	0	0	0	4.49123	0	4.49123
HLA-B*13:02	4.39169	0	0	3	0	0	0	0	0	1	3	0	2	0	0	0	0	2	0	3	0	3	0	0	0	0	0	0	6	0	0	0	0	1	1	1	0	0	0	0	0	0	0	0	0	0	13.1751	0	0
HLA-A*30:01	4.35735	0	0	1	3	1	0	1	0	0	1	0	5	1	2	0	0	0	0	3	0	7	0	1	0	0	0	0	2	1	0	5	0	3	8	2	0	2	0	0	0	0	0	0	0	0	4.35735	13.0721	4.35735
HLA-B*55:02	4.09958	0	0	1	0	7	4	5	0	0	1	0	23	6	0	1	0	8	0	3	0	0	0	6	0	0	0	0	4	2	0	0	0	1	8	0	0	3	0	0	0	1	0	0	0	0	4.09958	0	28.6971
HLA-B*48:01	3.85019	0	0	2	2	3	1	3	0	2	8	3	3	1	0	0	0	2	0	1	1	7	0	6	0	0	0	0	5	2	0	0	0	0	2	0	0	0	0	3	0	0	0	0	0	0	7.70037	7.70037	11.5506
HLA-B*07:05	3.42821	2	0	4	1	13	4	5	0	0	8	1	27	5	0	1	0	4	0	4	0	1	0	9	0	0	0	0	3	1	0	0	0	2	20	0	0	4	0	0	0	3	0	0	6.85642	0	13.7128	3.42821	44.5667
HLA-B*39:01	3.34438	1	0	1	0	2	2	1	0	0	6	1	7	2	0	0	1	0	0	2	0	6	0	6	0	0	0	0	4	6	0	0	0	0	1	0	0	1	0	1	0	1	0	0	3.34438	0	3.34438	0	6.68876
HLA-A*03:01	3.26465	0	0	1	0	0	0	0	0	1	0	0	0	0	1	0	0	0	0	0	0	3	0	0	0	0	0	0	2	0	0	0	0	0	1	1	0	0	0	0	0	0	0	1	0	0	3.26465	0	0
HLA-A*29:01	3.06442	0	0	0	0	0	0	0	0	0	0	2	0	1	0	0	0	0	0	0	0	2	0	0	0	0	0	0	2	0	1	0	0	0	0	0	0	0	0	0	0	0	2	0	0	0	0	0	0
HLA-C*15:05	2.90456	0	0	2	4	2	1	0	0	0	0	3	9	1	0	0	0	3	0	0	0	3	0	3	0	0	0	0	2	1	1	0	0	1	2	2	0	2	0	1	0	0	0	0	0	0	5.80913	11.6183	5.80913
HLA-A*11:02	2.62722	0	0	0	0	0	1	0	0	0	0	0	1	0	3	0	0	0	0	0	0	2	0	1	0	0	0	0	2	0	0	0	0	3	3	1	0	0	0	0	0	0	0	0	0	0	0	0	0
HLA-C*12:03	2.57633	0	0	1	0	1	2	0	0	0	0	3	9	1	0	0	0	2	0	0	0	2	0	1	0	0	0	0	4	1	0	0	0	0	1	1	0	2	0	0	0	0	0	1	0	0	2.57633	0	2.57633
HLA-C*04:03	2.34676	0	0	1	0	1	0	1	0	0	0	0	3	0	0	0	0	1	0	0	0	6	0	0	0	0	0	0	0	0	1	0	0	0	1	0	0	0	0	1	0	0	0	0	0	0	2.34676	0	2.34676
HLA-B*15:18	2.19236	0	0	3	0	1	2	1	0	0	6	2	7	3	0	0	0	1	0	3	1	2	0	4	0	0	0	0	4	3	0	0	0	0	0	0	0	1	0	1	0	1	0	0	0	0	6.57707	0	2.19236
HLA-B*57:01	2.12276	0	0	0	6	5	1	0	0	1	0	11	5	1	0	1	0	1	0	4	0	3	0	1	0	0	2	0	12	0	2	0	0	0	3	1	0	1	0	0	0	0	0	2	0	0	0	12.7365	10.6138
HLA-B*15:25	2.08728	0	0	2	0	2	0	1	0	0	1	1	3	1	0	0	0	2	0	1	0	1	0	1	0	0	0	0	4	0	1	0	0	0	0	2	0	0	0	1	0	0	0	0	0	0	4.17456	0	4.17456
HLA-B*37:01	2.00863	0	0	1	0	0	0	0	0	1	2	0	0	1	0	0	0	0	0	3	0	4	0	0	0	0	0	0	4	1	0	0	0	0	6	0	0	0	0	0	0	0	0	0	0	0	2.00863	0	0
HLA-C*07:04	1.90018	2	0	2	0	0	0	0	0	0	1	3	4	4	0	0	0	1	0	3	0	6	0	3	0	0	0	0	2	2	0	0	0	1	3	1	0	0	0	0	0	0	0	0	3.80035	0	3.80035	0	0
HLA-B*15:11	1.89376	0	0	0	1	2	1	0	0	0	0	0	4	2	0	0	0	2	0	2	0	4	0	0	0	0	0	0	4	1	1	0	0	0	1	0	0	0	0	0	0	0	0	0	0	0	0	1.89376	3.78752
HLA-B*27:04	1.86334	1	0	4	3	1	0	0	0	0	2	3	9	0	0	0	0	0	0	3	1	5	0	3	0	0	0	0	5	6	0	0	0	1	9	0	0	0	0	0	0	0	0	0	1.86334	0	7.45336	5.59002	1.86334
HLA-B*35:03	1.81828	0	0	3	0	5	3	2	0	0	1	0	17	7	0	0	0	5	0	4	0	2	0	3	0	0	0	0	2	1	0	0	0	1	5	0	0	0	0	0	0	1	0	0	0	0	5.45484	0	9.0914
HLA-B*27:05	1.74583	1	0	3	3	0	0	0	0	0	2	4	6	0	0	0	0	0	0	3	1	5	0	6	0	0	0	0	2	3	0	0	0	1	11	0	0	0	0	0	0	0	0	0	1.74583	0	5.23749	5.23749	0
HLA-B*51:02	1.62966	0	0	3	0	0	1	1	0	0	1	0	9	6	0	0	0	8	0	4	0	3	0	4	2	0	0	0	6	0	0	0	0	0	2	0	0	0	0	0	0	0	0	0	0	0	4.88899	0	0
HLA-A*24:07	1.5543	0	0	4	0	0	0	0	0	0	0	2	0	1	0	0	0	0	0	2	0	2	0	0	0	0	0	0	3	0	0	0	0	0	0	0	0	0	0	0	0	0	0	0	0	0	6.21722	0	0
HLA-B*59:01	1.4933	0	0	2	0	0	1	1	0	0	1	0	6	8	0	0	0	8	0	3	0	1	0	4	2	0	0	0	7	0	0	0	0	0	2	0	0	0	0	0	0	0	0	0	0	0	2.98659	0	0
HLA-A*68:01	1.44789	1	0	0	0	2	0	2	0	0	0	3	1	0	2	0	0	0	0	1	0	1	0	2	0	0	0	0	5	0	0	0	0	6	2	0	0	0	0	0	0	0	0	0	1.44789	0	0	0	2.89578
HLA-B*44:02	1.44298	0	0	0	0	0	0	0	0	2	1	0	0	0	0	4	0	1	0	3	0	0	0	0	0	0	1	0	1	0	0	0	0	1	4	0	0	0	0	0	0	0	0	0	0	0	0	0	0
HLA-C*05:01	1.36892	0	0	0	0	1	0	1	0	0	0	0	2	0	0	0	0	1	0	0	0	7	0	0	0	0	0	0	0	0	0	0	0	0	0	0	0	0	0	0	0	0	0	0	0	0	0	0	1.36892
HLA-A*32:01	1.3484	0	0	3	1	4	0	0	0	1	2	1	7	1	0	0	0	3	0	1	0	4	0	1	0	0	1	0	5	0	0	0	0	0	0	2	0	1	0	0	0	0	0	0	0	0	4.0452	1.3484	5.39361
HLA-B*08:01	1.33141	1	0	3	5	0	1	0	1	0	2	1	9	5	0	0	0	0	0	2	1	3	0	8	0	0	0	0	3	0	0	0	0	0	11	0	0	2	0	0	0	0	0	1	1.33141	0	3.99423	6.65704	0
HLA-A*26:02	1.22921	0	0	0	0	0	0	0	0	0	0	2	2	0	0	0	0	0	0	0	0	0	0	0	0	0	0	0	2	0	0	0	0	0	0	0	0	0	0	0	0	0	0	0	0	0	0	0	0
HLA-B*56:01	1.20283	0	0	2	0	7	3	5	0	0	1	0	23	5	0	1	0	8	0	3	0	0	0	5	0	0	0	0	4	2	0	0	0	1	7	0	0	2	0	0	0	1	0	0	0	0	2.40565	0	8.41978
HLA-B*35:05	1.18973	0	0	1	0	2	0	0	0	0	0	0	9	4	0	0	0	5	0	3	0	3	0	1	0	0	0	0	3	0	1	0	0	0	2	0	0	0	0	0	0	0	0	0	0	0	1.18973	0	2.37947
HLA-B*67:01	1.09901	0	0	3	0	6	2	5	0	0	5	0	21	7	0	1	0	5	0	5	0	3	0	6	1	0	0	0	4	1	0	0	0	1	11	0	0	0	0	0	0	1	0	0	0	0	3.29704	0	6.59407
HLA-B*18:01	1.06167	0	0	0	0	0	0	0	0	0	4	0	0	1	0	0	0	0	0	6	0	0	0	0	0	0	0	0	0	0	0	0	0	0	2	0	0	0	0	0	0	0	0	0	0	0	0	0	0
HLA-C*08:03	1.0507	0	0	2	1	2	2	1	0	0	0	1	10	1	0	0	0	3	0	0	0	3	0	0	0	0	0	0	1	1	0	0	0	0	0	2	0	2	0	0	0	0	0	0	0	0	2.10139	1.0507	2.10139
HLA-B*15:27	1.04212	0	0	2	0	2	0	1	0	0	1	1	1	1	0	0	0	2	0	1	1	1	0	1	0	0	0	0	3	0	1	0	0	0	0	2	0	0	0	1	0	0	0	0	0	0	2.08424	0	2.08424
HLA-A*26:03	1.03486	0	0	0	0	0	0	0	0	0	0	1	4	2	0	0	0	0	0	0	0	0	0	0	0	0	0	0	2	0	0	0	0	1	2	0	0	0	0	0	0	0	0	0	0	0	0	0	0
HLA-B*15:07	0.840485	0	0	1	0	2	0	0	0	0	1	1	4	1	0	0	0	2	0	1	0	2	0	1	0	0	0	0	4	0	1	0	0	0	0	2	0	0	0	2	0	0	0	0	0	0	0.840485	0	1.68097
HLA-C*02:02	0.795432	0	0	0	0	2	1	0	0	0	1	1	10	0	0	0	0	2	0	0	0	4	0	1	0	0	0	0	4	1	0	0	0	0	0	1	0	1	0	1	0	0	0	0	0	0	0	0	1.59086
HLA-C*08:02	0.787227	0	0	0	1	2	1	1	0	0	0	1	9	1	0	0	0	0	0	0	0	6	0	0	0	0	0	0	1	1	0	0	0	0	1	0	0	1	0	1	0	0	0	0	0	0	0	0.787227	1.57445
HLA-B*15:12	0.763117	0	0	2	0	2	0	1	0	0	1	1	1	1	0	0	0	2	0	3	1	2	0	1	0	0	0	0	3	0	1	0	0	0	0	2	0	0	0	1	0	0	0	0	0	0	1.52623	0	1.52623
HLA-B*14:01	0.663743	1	0	1	1	1	2	1	0	0	4	5	10	4	0	0	0	0	0	3	0	7	0	6	0	0	0	0	6	3	1	0	0	0	7	0	0	1	0	0	0	0	0	1	0.663743	0	0.663743	0.663743	0.663743
HLA-A*30:04	0.661574	0	0	0	0	0	0	0	0	0	0	1	0	0	0	0	0	1	0	0	0	1	0	0	0	0	0	0	1	0	1	0	0	0	0	0	0	0	0	0	0	0	1	0	0	0	0	0	0
HLA-A*02:11	0.636464	0	0	1	0	3	1	0	0	0	1	0	6	0	0	0	0	0	0	0	0	3	0	0	0	0	0	0	1	0	0	0	0	0	1	0	0	0	0	0	0	0	0	0	0	0	0.636464	0	1.90939
HLA-B*50:01	0.599208	1	0	1	0	0	0	0	0	0	4	0	1	0	0	1	0	0	0	0	1	4	0	2	0	0	0	0	3	0	0	0	0	2	8	0	0	1	0	0	0	0	0	0	0.599208	0	0.599208	0	0
HLA-B*40:03	0.492111	0	0	2	0	0	0	0	0	0	2	0	0	1	0	0	0	0	0	3	0	3	0	1	0	0	0	0	6	0	0	0	0	0	8	0	0	0	0	0	0	1	0	0	0	0	0.984222	0	0
HLA-A*24:03	0.487385	0	0	2	0	0	0	0	0	0	0	1	0	1	0	0	0	1	0	0	0	2	0	1	0	0	0	0	3	0	1	0	0	0	0	0	0	0	0	0	0	0	0	0	0	0	0.974769	0	0
HLA-B*38:01	0.484131	0	0	2	1	0	1	1	0	0	6	1	5	1	0	0	2	0	0	4	0	6	0	9	0	0	0	0	4	2	0	0	0	0	1	0	0	1	0	1	0	0	0	0	0	0	0.968261	0.484131	0
HLA-B*48:03	0.456961	0	0	2	1	2	1	3	0	2	4	0	4	1	0	0	0	1	0	0	0	5	0	3	0	0	0	0	6	2	0	0	0	1	2	0	0	0	0	3	0	0	0	0	0	0	0.913922	0.456961	0.913922
HLA-A*24:10	0.447428	0	0	2	0	0	0	0	0	0	0	1	0	2	0	0	0	2	0	2	0	2	0	0	0	0	0	0	3	0	1	0	0	0	0	0	0	0	0	0	0	0	0	0	0	0	0.894857	0	0
HLA-B*27:06	0.44335	1	0	5	3	3	0	0	0	0	2	3	7	1	0	0	0	0	0	1	0	6	0	3	0	0	0	0	7	7	0	0	0	2	8	0	0	0	0	1	1	0	0	0	0.44335	0	2.21675	1.33005	1.33005
HLA-B*56:04	0.427354	0	0	3	0	6	1	3	0	0	2	0	21	6	0	0	0	5	0	3	0	3	0	5	0	0	0	0	4	2	0	0	0	1	6	1	0	0	0	0	0	1	0	0	0	0	1.28206	0	2.56413
HLA-C*16:02	0.424726	0	0	2	4	1	1	0	0	1	0	2	9	1	0	0	0	2	0	0	0	3	0	4	0	0	0	0	4	1	1	0	0	1	2	1	0	1	0	1	0	0	0	1	0	0	0.849452	1.6989	0.424726
HLA-B*55:01	0.406141	1	0	0	0	7	5	3	0	1	1	0	25	4	0	2	0	8	0	1	0	0	0	9	0	0	0	0	4	2	0	0	0	2	9	0	0	6	0	0	0	1	0	0	0.406141	0	0	0	2.84299
HLA-A*03:02	0.397993	0	0	1	0	0	0	0	0	1	1	1	0	0	3	0	0	0	0	0	0	2	0	2	0	0	0	0	4	0	0	0	0	1	1	1	0	0	0	0	0	0	0	1	0	0	0.397993	0	0
HLA-A*34:01	0.393201	0	0	0	0	1	0	0	0	0	0	1	2	0	0	0	0	0	0	0	0	1	0	0	0	0	0	0	4	1	0	0	0	4	2	1	0	0	0	0	0	0	0	0	0	0	0	0	0.393201
HLA-A*02:05	0.328252	0	0	1	0	2	1	0	0	0	2	0	3	1	0	0	0	3	0	0	0	2	0	0	0	0	0	0	4	2	0	0	0	0	1	1	0	0	0	0	0	0	0	0	0	0	0.328252	0	0.656504
HLA-A*23:01	0.312823	0	0	3	0	0	0	0	0	0	0	1	0	1	0	0	0	0	0	2	0	1	0	0	0	0	0	0	3	0	0	0	0	0	0	1	0	0	0	0	0	0	0	0	0	0	0.938469	0	0
HLA-A*29:02	0.305229	0	0	0	0	0	0	0	0	0	0	2	0	1	0	0	0	0	0	0	0	2	0	0	0	0	0	0	2	0	1	0	0	0	0	0	0	0	0	0	0	0	2	0	0	0	0	0	0
HLA-B*15:17	0.299497	0	0	0	3	4	0	0	0	0	1	6	7	1	0	1	0	2	0	3	0	3	0	0	0	0	0	0	8	1	2	0	0	0	1	0	0	1	0	0	0	0	0	1	0	0	0	0.898492	1.19799
HLA-B*18:02	0.288741	0	0	2	0	0	0	0	0	0	4	0	0	1	0	0	0	0	0	7	1	0	0	0	0	0	0	0	0	0	0	0	0	0	2	0	0	0	0	0	0	0	0	0	0	0	0.577483	0	0
HLA-C*01:03	0.274901	1	0	4	2	2	2	1	0	0	0	2	10	1	0	0	0	4	0	0	0	4	0	4	0	0	0	0	3	1	1	0	0	0	6	1	0	1	0	1	0	0	0	1	0.274901	0	1.0996	0.549802	0.549802
HLA-A*02:10	0.266029	0	0	2	0	3	1	0	0	1	1	0	5	0	0	0	0	4	0	0	0	2	0	0	0	0	1	0	8	1	0	0	0	1	2	0	0	0	0	0	0	0	0	0	0	0	0.532058	0	0.798087
HLA-A*24:20	0.253054	0	0	3	0	0	0	0	0	0	0	1	0	1	0	0	0	0	0	1	0	1	0	0	0	0	0	0	2	0	1	0	0	0	0	0	0	0	0	0	0	0	0	0	0	0	0.759161	0	0
HLA-B*39:05	0.250387	0	0	1	0	1	1	1	0	0	8	1	5	2	0	0	2	0	0	2	0	6	0	7	0	0	0	0	4	4	0	0	0	0	1	0	0	1	0	2	0	1	0	0	0	0	0.250387	0	0.250387
HLA-B*35:02	0.225147	0	0	3	0	4	3	2	0	0	1	0	16	7	0	0	0	5	0	3	0	2	0	3	0	0	0	0	2	1	0	0	0	1	4	0	0	0	0	0	0	1	0	0	0	0	0.675441	0	0.900589
HLA-B*39:09	0.222618	0	0	1	0	2	2	1	0	0	6	1	6	2	0	0	1	0	0	2	0	7	0	6	0	0	0	0	4	5	0	0	0	0	1	0	0	1	0	1	0	0	0	0	0	0	0.222618	0	0.445236
HLA-A*74:01	0.210587	0	0	1	0	2	0	2	0	1	2	2	3	0	3	1	0	0	0	1	0	2	0	5	0	0	0	0	7	0	0	0	0	3	10	1	0	0	0	0	0	0	0	0	0	0	0.210587	0	0.421174
HLA-B*15:13	0.188627	0	0	1	0	3	2	0	0	0	0	2	1	2	0	1	0	5	0	4	0	2	0	2	0	0	1	0	9	0	1	0	0	0	1	2	0	0	0	0	0	0	0	0	0	0	0.188627	0	0.565881
HLA-B*49:01	0.177381	0	0	1	0	0	0	0	0	1	1	0	0	0	0	0	0	0	0	1	0	3	0	1	0	0	1	0	2	0	0	0	0	0	5	0	0	1	0	0	0	1	0	0	0	0	0.177381	0	0
HLA-B*45:01	0.165124	1	0	0	0	0	0	0	0	0	4	0	1	0	0	1	0	0	0	3	1	3	0	1	0	0	0	0	1	0	0	0	0	2	8	0	0	1	0	0	0	0	0	0	0.165124	0	0	0	0
HLA-B*56:03	0.158179	0	0	0	0	3	1	0	0	0	1	0	11	3	0	0	0	5	0	3	0	3	0	0	0	0	0	0	4	1	0	0	0	0	3	0	0	0	0	0	0	0	0	0	0	0	0	0	0.474538
HLA-B*14:02	0.156337	1	0	1	1	1	2	1	0	0	4	5	10	4	0	0	0	0	0	3	0	7	0	6	0	0	0	0	6	3	1	0	0	0	7	0	0	1	0	0	0	0	0	1	0.156337	0	0.156337	0.156337	0.156337
HLA-C*17:01	0.150719	0	0	1	1	2	1	0	0	1	0	1	5	0	0	0	0	2	0	0	0	5	0	2	0	0	0	0	1	1	0	0	0	1	1	1	0	1	0	1	0	0	0	0	0	0	0.150719	0.150719	0.301438
HLA-B*51:06	0.136605	0	0	4	0	2	2	1	0	0	1	1	11	7	0	0	0	5	0	4	0	4	0	3	1	0	0	0	6	0	0	0	0	0	4	0	0	0	0	0	0	0	0	0	0	0	0.546421	0	0.273211
HLA-B*27:07	0.130076	0	0	5	5	0	0	0	0	0	2	3	7	0	0	0	0	0	0	3	0	5	0	1	0	0	0	0	5	5	0	0	0	0	11	0	0	0	0	1	0	0	0	0	0	0	0.650378	0.650378	0
HLA-B*41:01	0.129386	0	0	0	0	0	0	0	0	0	2	0	1	0	0	1	0	0	0	0	0	3	0	1	0	0	0	0	4	0	0	0	0	0	8	0	0	1	0	0	0	0	0	0	0	0	0	0	0
HLA-B*55:04	0.126996	1	0	5	0	5	2	3	0	0	7	0	24	6	0	1	0	8	0	6	0	3	0	7	1	0	0	0	7	2	0	0	0	1	12	0	0	0	0	0	0	1	0	0	0.126996	0	0.634978	0	0.634978
HLA-A*33:01	0.121967	0	0	0	0	1	0	1	0	0	0	3	2	0	2	0	0	0	0	0	0	5	0	6	0	0	1	0	6	1	0	0	0	3	5	0	0	0	0	0	0	0	0	0	0	0	0	0	0.121967
HLA-B*15:21	0.121253	0	0	1	0	2	1	1	0	0	1	1	7	2	0	0	0	2	0	1	1	1	0	0	0	0	0	0	3	1	1	0	0	0	0	0	0	0	0	1	0	0	0	0	0	0	0.121253	0	0.242506
HLA-B*15:05	0.104417	0	0	3	0	2	0	1	0	0	1	0	2	0	0	0	0	2	0	2	0	2	0	1	0	0	0	0	4	0	1	0	0	0	0	2	0	0	0	1	0	0	0	0	0	0	0.31325	0	0.208833
HLA-A*69:01	0.0926345	0	0	1	2	2	0	0	0	0	0	0	6	4	0	0	0	2	0	0	0	0	0	0	0	0	0	0	2	0	0	0	0	2	0	1	0	0	0	0	0	0	0	0	0	0	0.0926345	0.185269	0.185269
HLA-B*15:35	0.0923007	0	0	1	0	2	0	0	0	0	1	1	4	1	0	0	0	2	0	1	2	2	0	1	0	0	0	0	4	0	1	0	0	0	0	2	0	0	0	1	0	0	0	0	0	0	0.0923007	0	0.184601
HLA-B*39:02	0.0907914	0	0	1	2	0	1	1	0	2	6	1	4	2	0	0	0	2	0	1	0	8	0	3	0	0	0	0	6	2	0	0	0	0	3	0	0	0	0	3	0	0	0	0	0	0	0.0907914	0.181583	0
HLA-B*81:01	0.0906874	1	0	5	0	9	3	5	0	0	6	1	22	5	0	1	0	6	0	7	0	3	0	8	0	0	0	0	7	1	0	0	0	0	13	1	0	1	0	0	0	1	0	1	0.0906874	0	0.453437	0	0.816187
HLA-B*15:32	0.0899138	0	0	1	0	3	0	1	0	0	1	1	4	1	0	0	0	2	0	1	0	2	0	1	0	0	0	0	3	0	1	0	0	0	0	2	0	0	0	1	0	0	0	0	0	0	0.0899138	0	0.269741
HLA-A*24:17	0.0892201	0	0	3	0	0	0	0	0	0	0	1	0	1	0	0	0	1	0	3	0	1	0	0	0	0	0	0	2	0	2	0	0	0	0	0	0	0	0	0	0	0	0	0	0	0	0.26766	0	0
HLA-B*35:08	0.0874349	0	0	1	0	3	1	1	0	0	0	0	8	4	0	0	0	5	0	3	0	3	0	0	0	0	0	0	3	1	0	0	0	0	3	0	0	0	0	0	0	0	0	0	0	0	0.0874349	0	0.262305
HLA-B*15:08	0.0862834	0	0	0	0	2	1	0	0	0	0	0	5	2	0	0	0	2	0	2	0	4	0	0	0	0	0	0	4	1	1	0	0	0	1	0	0	0	0	0	0	0	0	0	0	0	0	0	0.172567
HLA-B*51:07	0.0826969	0	0	2	0	0	0	0	0	1	0	1	2	2	0	0	0	6	0	3	0	1	0	0	2	0	0	0	4	0	0	0	0	0	0	0	0	0	0	0	0	0	0	0	0	0	0.165394	0	0
HLA-A*30:02	0.0813754	0	0	0	0	0	0	0	0	0	1	1	0	0	0	0	0	0	0	0	1	2	0	0	0	0	0	0	1	0	1	0	0	0	0	0	0	0	0	0	0	0	1	0	0	0	0	0	0
HLA-B*47:01	0.0803678	0	0	3	1	0	0	1	0	1	4	0	0	1	0	0	0	1	0	5	0	4	0	2	0	0	0	0	3	1	0	0	0	0	3	0	0	0	0	1	0	1	0	0	0	0	0.241104	0.0803678	0
HLA-C*04:06	0.0794102	0	0	2	1	1	0	1	0	0	0	1	6	1	0	0	0	3	0	0	0	5	0	1	0	0	0	0	2	1	1	0	0	0	2	1	0	0	0	1	0	0	0	0	0	0	0.15882	0.0794102	0.0794102
HLA-C*16:01	0.0735285	1	0	3	3	2	2	0	0	0	0	5	11	2	0	0	0	5	0	0	0	3	0	3	0	0	0	0	4	1	0	0	0	0	3	2	0	2	0	1	0	0	0	1	0.0735285	0	0.220585	0.220585	0.147057
HLA-A*11:04	0.0707735	0	0	1	0	0	0	0	0	1	1	0	1	0	3	0	0	0	0	0	0	2	0	2	0	0	0	0	3	0	0	0	0	3	6	1	0	0	0	0	0	0	0	1	0	0	0.0707735	0	0
HLA-B*15:38	0.0684183	0	0	2	0	2	0	0	0	0	1	1	1	1	0	0	0	2	0	2	1	1	0	1	0	0	0	0	3	0	1	0	0	0	0	2	0	0	0	1	0	0	0	0	0	0	0.136837	0	0.136837
HLA-A*24:08	0.0679605	0	0	4	0	1	0	0	0	0	0	1	1	1	0	0	0	0	0	5	0	2	0	0	0	0	0	0	5	0	1	0	0	0	0	1	0	0	0	0	0	0	0	0	0	0	0.271842	0	0.0679605
HLA-B*15:03	0.0651114	0	0	3	1	2	0	1	0	0	4	2	3	3	0	0	0	1	1	2	1	1	0	1	0	0	0	0	3	0	0	0	0	0	0	1	0	0	0	2	0	0	0	0	0	0	0.195334	0.0651114	0.130223
HLA-B*15:10	0.0638378	1	0	1	0	3	3	1	0	0	9	1	7	3	0	0	2	0	0	4	0	6	0	8	0	0	0	0	4	5	0	0	0	0	0	0	0	1	0	1	0	4	0	0	0.0638378	0	0.0638378	0	0.191513
HLA-B*53:01	0.0624363	0	0	3	0	2	3	1	0	0	0	1	3	4	0	1	0	6	0	5	0	2	0	3	0	0	2	0	6	0	1	0	0	0	4	0	0	0	0	0	0	0	0	0	0	0	0.187309	0	0.124873
HLA-B*39:15	0.0519073	1	0	1	2	2	2	1	0	0	6	1	8	2	0	0	1	1	0	3	0	6	0	8	0	0	0	0	4	6	0	0	0	0	0	0	0	1	0	1	0	1	0	0	0.0519073	0	0.0519073	0.103815	0.103815
HLA-B*39:04	0.0466786	1	0	1	0	2	2	1	0	0	6	1	7	2	0	0	1	0	0	2	0	6	0	6	0	0	0	0	4	6	0	0	0	0	1	0	0	1	0	1	0	1	0	0	0.0466786	0	0.0466786	0	0.0933571
HLA-B*15:29	0.0433233	0	0	0	0	2	1	0	0	0	0	0	9	3	0	0	0	4	0	3	0	4	0	0	0	0	0	0	4	1	0	0	0	0	2	0	0	0	0	0	0	0	0	0	0	0	0	0	0.0866466
HLA-A*68:02	0.0422615	0	0	0	2	2	0	1	0	0	0	0	3	2	0	0	0	2	0	0	0	0	0	0	0	0	0	0	1	0	0	0	0	1	0	1	0	1	0	0	0	0	0	0	0	0	0	0.0845231	0.0845231
HLA-B*48:04	0.0408858	0	0	2	2	3	1	3	0	2	8	3	3	1	0	0	0	2	0	1	1	7	0	6	0	0	0	0	5	2	0	0	0	0	2	0	0	0	0	3	0	0	0	0	0	0	0.0817716	0.0817716	0.122657
HLA-A*25:01	0.0404499	0	0	0	0	1	0	0	0	0	0	1	2	0	0	0	0	0	0	0	0	0	0	0	0	0	0	0	4	0	0	0	0	0	0	0	0	0	0	0	0	0	0	0	0	0	0	0	0.0404499
HLA-B*55:07	0.0370686	0	0	1	0	5	3	5	0	0	0	0	20	4	0	1	0	7	0	2	0	0	0	5	0	0	0	0	4	2	0	0	0	1	6	0	0	2	0	0	0	1	0	0	0	0	0.0370686	0	0.185343
HLA-B*15:58	0.0352749	0	0	2	0	5	2	1	0	0	3	0	14	2	0	0	0	1	0	0	0	6	0	1	0	0	0	0	7	2	0	0	0	0	2	0	0	1	0	2	0	0	0	0	0	0	0.0705498	0	0.176374
HLA-B*39:06	0.0352169	1	0	1	0	2	1	1	0	0	7	2	5	2	0	0	2	0	0	4	0	4	0	7	0	0	1	0	2	3	0	0	0	0	1	0	0	1	0	0	0	0	0	0	0.0352169	0	0.0352169	0	0.0704338
HLA-A*02:16	0.0339351	0	0	1	0	3	1	0	0	0	1	0	6	0	0	0	0	0	0	0	0	3	0	0	0	0	0	0	1	0	0	0	0	0	1	0	0	0	0	0	0	0	0	0	0	0	0.0339351	0	0.101805
HLA-B*73:01	0.0324394	0	0	2	0	3	0	1	0	0	2	4	3	1	1	0	0	0	0	7	0	5	0	6	0	0	2	0	5	2	1	0	0	0	7	0	0	2	0	0	0	0	0	0	0	0	0.0648787	0	0.0973181
HLA-B*27:02	0.0309096	0	0	3	3	0	0	0	0	0	1	2	6	0	0	0	0	0	0	2	1	5	0	3	0	0	0	0	3	3	0	0	0	0	4	0	0	0	0	0	0	0	0	0	0	0	0.0927288	0.0927288	0
HLA-A*66:01	0.028216	0	0	0	0	0	0	0	0	0	0	1	2	0	0	0	0	0	0	1	0	0	0	0	0	0	0	0	5	0	0	0	0	3	2	0	0	0	0	0	0	0	0	0	0	0	0	0	0
HLA-B*41:02	0.02814	0	0	1	0	0	0	0	0	0	2	0	0	0	0	0	0	0	0	1	0	3	0	0	0	0	0	0	5	0	0	0	0	1	8	0	0	2	0	0	0	0	0	0	0	0	0.02814	0	0
HLA-C*16:04	0.0279061	0	0	1	2	1	2	0	0	0	0	3	9	2	0	0	0	3	0	0	0	2	0	0	0	0	0	0	4	1	0	0	0	0	0	2	0	2	0	0	0	0	0	1	0	0	0.0279061	0.0558121	0.0279061
HLA-A*11:03	0.0249484	0	0	0	0	0	1	0	0	1	0	0	0	0	2	0	0	0	0	1	0	2	0	1	0	0	0	0	2	0	0	0	0	0	5	1	0	0	0	0	0	1	0	0	0	0	0	0	0
HLA-C*12:04	0.0240845	0	0	2	1	1	1	0	0	0	0	2	8	0	0	0	0	3	0	0	0	2	0	3	0	0	0	0	4	1	0	0	0	0	0	1	0	1	0	0	0	0	0	0	0	0	0.0481691	0.0240845	0.0240845
HLA-B*40:40	0.0238226	0	0	1	0	0	0	1	0	2	4	0	1	1	0	0	0	1	0	0	0	4	0	0	0	0	0	0	10	1	0	0	0	1	6	0	0	1	0	0	0	1	0	0	0	0	0.0238226	0	0
HLA-C*07:26	0.0225587	0	0	1	3	1	2	0	0	0	2	1	7	1	0	0	0	2	0	0	0	4	0	3	0	0	0	0	3	1	0	0	0	0	0	1	0	2	0	1	0	0	0	1	0	0	0.0225587	0.0676762	0.0225587
HLA-B*51:08	0.0225007	0	0	3	0	1	1	1	0	0	1	0	7	9	0	0	0	8	0	4	0	3	0	4	2	0	0	0	5	0	0	0	0	0	2	0	0	0	0	0	0	0	0	0	0	0	0.0675022	0	0.0225007
HLA-A*02:20	0.0216148	0	0	1	0	3	1	0	0	0	0	0	6	0	0	0	0	0	0	0	0	3	0	0	0	0	0	0	1	0	0	0	0	0	1	0	0	0	0	0	0	0	0	0	0	0	0.0216148	0	0.0648445
HLA-A*26:05	0.0211369	0	0	0	0	0	0	0	0	0	0	2	1	0	0	0	0	0	0	0	0	0	0	0	0	0	0	0	2	0	0	0	0	0	0	0	0	0	0	0	0	0	0	0	0	0	0	0	0
HLA-A*02:02	0.0208169	0	0	0	0	2	0	0	0	0	0	0	5	0	0	0	0	1	0	0	0	4	0	0	0	0	0	0	1	0	0	0	0	0	1	0	0	0	0	0	0	0	0	0	0	0	0	0	0.0416338
HLA-B*15:46	0.0185111	0	0	2	1	2	0	1	0	0	2	1	2	2	0	0	0	2	1	1	2	1	0	1	0	0	0	0	4	0	0	0	0	0	0	2	0	0	0	2	0	0	0	0	0	0	0.0370223	0.0185111	0.0370223
HLA-C*15:04	0.0183312	0	0	1	4	1	1	0	0	0	0	3	9	1	0	0	0	2	0	1	0	4	0	4	0	0	0	0	4	1	1	0	0	1	1	2	0	2	0	3	0	0	0	0	0	0	0.0183312	0.0733246	0.0183312
HLA-A*01:03	0.0180932	0	0	0	0	0	0	0	0	0	1	1	0	0	0	0	0	0	0	0	0	4	0	0	0	0	0	0	0	0	1	0	0	0	0	0	0	0	0	0	0	0	0	0	0	0	0	0	0
HLA-B*40:23	0.0165493	0	0	0	0	0	0	0	0	0	2	0	0	0	0	0	0	0	0	0	1	1	0	1	0	0	0	0	5	0	0	0	0	2	6	1	0	2	0	0	0	1	0	0	0	0	0	0	0
HLA-A*02:18	0.0162753	0	0	1	0	2	0	1	0	0	0	0	4	0	0	0	0	0	0	0	0	3	0	1	0	0	0	0	3	0	0	0	0	0	2	0	0	0	0	0	0	0	0	0	0	0	0.0162753	0	0.0325507
[truncated: 158 more rows]
[truncated: 38 more columns]
