# Supplementary material for: HLA class I restricted epitopes prediction of common tumor antigens in white and East Asian populations: Implication on antigen selection for cancer vaccine design
Source: PLoS One. 2020 Feb 27;15(2):e0229327. doi: 10.1371/journal.pone.0229327 (PMC7046239; doi:10.1371/journal.pone.0229327)
Supplement: S6 Table — SB epitope prediction of inframe insertion mutation and AEN analysis in white and East Asian populations. (XLSX) [file pone.0229327.s006.xlsx]

## Sheet: white inframeinsertion pred
Pos	HLA	Peptide	Core	Of	Gp	Gl	Ip	Il	Icore	Identity	Score	Aff(nM)	%Rank	BindLevel
8	HLA-A*01:01	STGDTTTLPV	STDTTTLPV	0	2	1	0	0	STGDTTTLPV	InF01	0.363537	978.9	0.4731	<=SB
31	HLA-B*07:02	LPVTSFSSV	LPVTSFSSV	0	0	0	0	0	LPVTSFSSV	InF01	0.637263	50.6	0.1756	<=SB
15	HLA-B*07:02	LPVTDTSSV	LPVTDTSSV	0	0	0	0	0	LPVTDTSSV	InF01	0.507194	206.9	0.4818	<=SB
9	HLA-C*05:01	TGDTTTLPV	TGDTTTLPV	0	0	0	0	0	TGDTTTLPV	InF01	0.359744	1019.9	0.3497	<=SB
41	HLA-C*05:01	TGDTTPLPV	TGDTTPLPV	0	0	0	0	0	TGDTTPLPV	InF01	0.324322	1496.2	0.479	<=SB
23	HLA-C*03:04	VSTGHATPL	VSTGHATPL	0	0	0	0	0	VSTGHATPL	InF01	0.713568	22.2	0.0961	<=SB
39	HLA-C*03:04	VSTGDTTPL	VSTGDTTPL	0	0	0	0	0	VSTGDTTPL	InF01	0.669316	35.8	0.1631	<=SB
55	HLA-C*03:04	ASTGHATPL	ASTGHATPL	0	0	0	0	0	ASTGHATPL	InF01	0.643526	47.3	0.2002	<=SB
7	HLA-C*03:04	ASTGDTTTL	ASTGDTTTL	0	0	0	0	0	ASTGDTTTL	InF01	0.554223	124.4	0.4161	<=SB
15	HLA-B*35:01	LPVTDTSSV	LPVTDTSSV	0	0	0	0	0	LPVTDTSSV	InF01	0.556229	121.7	0.3614	<=SB
31	HLA-B*35:01	LPVTSFSSV	LPVTSFSSV	0	0	0	0	0	LPVTSFSSV	InF01	0.51749	185.1	0.4692	<=SB
23	HLA-C*03:03	VSTGHATPL	VSTGHATPL	0	0	0	0	0	VSTGHATPL	InF01	0.713568	22.2	0.0961	<=SB
39	HLA-C*03:03	VSTGDTTPL	VSTGDTTPL	0	0	0	0	0	VSTGDTTPL	InF01	0.669316	35.8	0.1631	<=SB
55	HLA-C*03:03	ASTGHATPL	ASTGHATPL	0	0	0	0	0	ASTGHATPL	InF01	0.643526	47.3	0.2002	<=SB
7	HLA-C*03:03	ASTGDTTTL	ASTGDTTTL	0	0	0	0	0	ASTGDTTTL	InF01	0.554223	124.4	0.4161	<=SB
23	HLA-C*12:03	VSTGHATPL	VSTGHATPL	0	0	0	0	0	VSTGHATPL	InF01	0.582522	91.6	0.4147	<=SB
31	HLA-B*51:01	LPVTSFSSV	LPVTSFSSV	0	0	0	0	0	LPVTSFSSV	InF01	0.560032	116.8	0.0118	<=SB
15	HLA-B*51:01	LPVTDTSSV	LPVTDTSSV	0	0	0	0	0	LPVTDTSSV	InF01	0.415008	560.9	0.0945	<=SB
30	HLA-B*51:01	PLPVTSFSSV	LPVTSFSSV	1	0	0	0	0	LPVTSFSSV	InF01	0.266462	2798.2	0.486	<=SB
9	HLA-C*08:02	TGDTTTLPV	TGDTTTLPV	0	0	0	0	0	TGDTTTLPV	InF01	0.270336	2683.3	0.3022	<=SB
41	HLA-C*08:02	TGDTTPLPV	TGDTTPLPV	0	0	0	0	0	TGDTTPLPV	InF01	0.238914	3769.8	0.4471	<=SB
23	HLA-C*08:02	VSTGHATPL	VSTGHATPL	0	0	0	0	0	VSTGHATPL	InF01	0.233857	3981.8	0.4731	<=SB
23	HLA-C*01:02	VSTGHATPL	VSTGHATPL	0	0	0	0	0	VSTGHATPL	InF01	0.314952	1655.8	0.1124	<=SB
28	HLA-C*01:02	ATPLPVTSF	ATPLPVTSF	0	0	0	0	0	ATPLPVTSF	InF01	0.282908	2342	0.1988	<=SB
55	HLA-C*01:02	ASTGHATPL	ASTGHATPL	0	0	0	0	0	ASTGHATPL	InF01	0.274972	2552	0.2326	<=SB
23	HLA-C*16:01	VSTGHATPL	VSTGHATPL	0	0	0	0	0	VSTGHATPL	InF01	0.645343	46.4	0.1434	<=SB
55	HLA-C*16:01	ASTGHATPL	ASTGHATPL	0	0	0	0	0	ASTGHATPL	InF01	0.605421	71.5	0.2484	<=SB
23	HLA-C*15:02	VSTGHATPL	VSTGHATPL	0	0	0	0	0	VSTGHATPL	InF01	0.44882	389	0.4197	<=SB
55	HLA-C*15:02	ASTGHATPL	ASTGHATPL	0	0	0	0	0	ASTGHATPL	InF01	0.436584	444.1	0.4731	<=SB
27	HLA-A*25:01	HATPLPVTSF	HTPLPVTSF	0	1	1	0	0	HATPLPVTSF	InF01	0.227729	4254.8	0.465	<=SB
31	HLA-B*55:01	LPVTSFSSV	LPVTSFSSV	0	0	0	0	0	LPVTSFSSV	InF01	0.641376	48.4	0.0102	<=SB
15	HLA-B*55:01	LPVTDTSSV	LPVTDTSSV	0	0	0	0	0	LPVTDTSSV	InF01	0.450722	381.1	0.1424	<=SB
47	HLA-B*55:01	LPVTDASSA	LPVTDASSA	0	0	0	0	0	LPVTDASSA	InF01	0.431018	471.7	0.1811	<=SB
31	HLA-B*55:01	LPVTSFSSVS	LPVTSFSVS	0	6	1	0	0	LPVTSFSSVS	InF01	0.388319	748.6	0.2941	<=SB
30	HLA-B*55:01	PLPVTSFSSV	LPVTSFSSV	1	0	0	0	0	LPVTSFSSV	InF01	0.370969	903.2	0.3538	<=SB
29	HLA-B*55:01	TPLPVTSFS	TPLPVTSFS	0	0	0	0	0	TPLPVTSFS	InF01	0.361192	1004	0.3878	<=SB
15	HLA-B*35:03	LPVTDTSSV	LPVTDTSSV	0	0	0	0	0	LPVTDTSSV	InF01	0.447275	395.6	0.0633	<=SB
31	HLA-B*35:03	LPVTSFSSV	LPVTSFSSV	0	0	0	0	0	LPVTSFSSV	InF01	0.415233	559.5	0.0944	<=SB
47	HLA-B*35:03	LPVTDASSA	LPVTDASSA	0	0	0	0	0	LPVTDASSA	InF01	0.243088	3603.4	0.4872	<=SB
15	HLA-B*35:02	LPVTDTSSV	LPVTDTSSV	0	0	0	0	0	LPVTDTSSV	InF01	0.509864	201	0.0581	<=SB
31	HLA-B*35:02	LPVTSFSSV	LPVTSFSSV	0	0	0	0	0	LPVTSFSSV	InF01	0.467318	318.5	0.0883	<=SB
47	HLA-B*35:02	LPVTDASSA	LPVTDASSA	0	0	0	0	0	LPVTDASSA	InF01	0.303373	1876.8	0.398	<=SB
31	HLA-B*56:01	LPVTSFSSV	LPVTSFSSV	0	0	0	0	0	LPVTSFSSV	InF01	0.685797	30	0.0183	<=SB
47	HLA-B*56:01	LPVTDASSA	LPVTDASSA	0	0	0	0	0	LPVTDASSA	InF01	0.585507	88.7	0.0597	<=SB
15	HLA-B*56:01	LPVTDTSSV	LPVTDTSSV	0	0	0	0	0	LPVTDTSSV	InF01	0.576245	98	0.0655	<=SB
29	HLA-B*56:01	TPLPVTSFS	TPLPVTSFS	0	0	0	0	0	TPLPVTSFS	InF01	0.506363	208.7	0.1639	<=SB
45	HLA-B*56:01	TPLPVTDAS	TPLPVTDAS	0	0	0	0	0	TPLPVTDAS	InF01	0.487446	256.1	0.202	<=SB
31	HLA-B*56:01	LPVTSFSSVS	LPVSFSSVS	0	3	1	0	0	LPVTSFSSVS	InF01	0.47061	307.3	0.238	<=SB
29	HLA-B*56:01	TPLPVTSFSS	TPLPVTFSS	0	6	1	0	0	TPLPVTSFSS	InF01	0.450994	380	0.2901	<=SB
45	HLA-B*56:01	TPLPVTDASS	TPLPVTASS	0	6	1	0	0	TPLPVTDASS	InF01	0.416801	550.1	0.3834	<=SB
45	HLA-B*56:01	TPLPVTDASSA	TPLPVTSSA	0	6	2	0	0	TPLPVTDASSA	InF01	0.404245	630.1	0.4269	<=SB
47	HLA-B*56:01	LPVTDASSAS	LPVDASSAS	0	3	1	0	0	LPVTDASSAS	InF01	0.391324	724.7	0.4808	<=SB
15	HLA-B*35:08	LPVTDTSSV	LPVTDTSSV	0	0	0	0	0	LPVTDTSSV	InF01	0.394388	701.1	0.3647	<=SB
23	HLA-C*15:05	VSTGHATPL	VSTGHATPL	0	0	0	0	0	VSTGHATPL	InF01	0.423284	512.8	0.3441	<=SB
55	HLA-C*15:05	ASTGHATPL	ASTGHATPL	0	0	0	0	0	ASTGHATPL	InF01	0.4025	642.1	0.4247	<=SB
15	HLA-B*53:01	LPVTDTSSV	LPVTDTSSV	0	0	0	0	0	LPVTDTSSV	InF01	0.458731	349.5	0.3646	<=SB
27	HLA-B*53:01	HATPLPVTSF	HATPLPVTF	0	8	1	0	0	HATPLPVTSF	InF01	0.448591	390	0.3932	<=SB
31	HLA-B*53:01	LPVTSFSSV	LPVTSFSSV	0	0	0	0	0	LPVTSFSSV	InF01	0.428901	482.6	0.4553	<=SB
31	HLA-B*07:05	LPVTSFSSV	LPVTSFSSV	0	0	0	0	0	LPVTSFSSV	InF01	0.677725	32.7	0.1307	<=SB
15	HLA-B*07:05	LPVTDTSSV	LPVTDTSSV	0	0	0	0	0	LPVTDTSSV	InF01	0.552303	127	0.3995	<=SB
23	HLA-C*16:02	VSTGHATPL	VSTGHATPL	0	0	0	0	0	VSTGHATPL	InF01	0.447818	393.3	0.4034	<=SB
23	HLA-C*03:02	VSTGHATPL	VSTGHATPL	0	0	0	0	0	VSTGHATPL	InF01	0.616317	63.5	0.3115	<=SB
39	HLA-C*03:02	VSTGDTTPL	VSTGDTTPL	0	0	0	0	0	VSTGDTTPL	InF01	0.587666	86.6	0.4028	<=SB
27	HLA-C*03:02	HATPLPVTSF	HATPLPVTF	0	8	1	0	0	HATPLPVTSF	InF01	0.562169	114.1	0.4935	<=SB
31	HLA-B*51:08	LPVTSFSSV	LPVTSFSSV	0	0	0	0	0	LPVTSFSSV	InF01	0.396943	681.9	0.0388	<=SB
15	HLA-B*51:08	LPVTDTSSV	LPVTDTSSV	0	0	0	0	0	LPVTDTSSV	InF01	0.286984	2241	0.2285	<=SB
23	HLA-C*16:04	VSTGHATPL	VSTGHATPL	0	0	0	0	0	VSTGHATPL	InF01	0.541798	142.3	0.3978	<=SB
31	HLA-B*51:07	LPVTSFSSV	LPVTSFSSV	0	0	0	0	0	LPVTSFSSV	InF01	0.268296	2743.2	0.0633	<=SB
31	HLA-B*51:09	LPVTSFSSV	LPVTSFSSV	0	0	0	0	0	LPVTSFSSV	InF01	0.433317	460.1	0.0383	<=SB
15	HLA-B*51:09	LPVTDTSSV	LPVTDTSSV	0	0	0	0	0	LPVTDTSSV	InF01	0.313301	1685.7	0.1904	<=SB
23	HLA-C*08:01	VSTGHATPL	VSTGHATPL	0	0	0	0	0	VSTGHATPL	InF01	0.36584	954.8	0.319	<=SB
39	HLA-C*08:01	VSTGDTTPL	VSTGDTTPL	0	0	0	0	0	VSTGDTTPL	InF01	0.337863	1292.3	0.4362	<=SB
23	HLA-C*08:03	VSTGHATPL	VSTGHATPL	0	0	0	0	0	VSTGHATPL	InF01	0.36584	954.8	0.319	<=SB
39	HLA-C*08:03	VSTGDTTPL	VSTGDTTPL	0	0	0	0	0	VSTGDTTPL	InF01	0.337863	1292.3	0.4362	<=SB
31	HLA-B*07:04	LPVTSFSSV	LPVTSFSSV	0	0	0	0	0	LPVTSFSSV	InF01	0.612163	66.4	0.1658	<=SB
31	HLA-B*42:01	LPVTSFSSV	LPVTSFSSV	0	0	0	0	0	LPVTSFSSV	InF01	0.750238	14.9	0.0575	<=SB
15	HLA-B*42:01	LPVTDTSSV	LPVTDTSSV	0	0	0	0	0	LPVTDTSSV	InF01	0.599377	76.3	0.3589	<=SB
31	HLA-B*51:05	LPVTSFSSV	LPVTSFSSV	0	0	0	0	0	LPVTSFSSV	InF01	0.361996	995.3	0.0369	<=SB
15	HLA-B*51:05	LPVTDTSSV	LPVTDTSSV	0	0	0	0	0	LPVTDTSSV	InF01	0.337424	1298.4	0.0573	<=SB
23	HLA-C*15:06	VSTGHATPL	VSTGHATPL	0	0	0	0	0	VSTGHATPL	InF01	0.541179	143.2	0.2642	<=SB
55	HLA-C*15:06	ASTGHATPL	ASTGHATPL	0	0	0	0	0	ASTGHATPL	InF01	0.516256	187.5	0.3509	<=SB
27	HLA-B*15:08	HATPLPVTSF	HATPLVTSF	0	5	1	0	0	HATPLPVTSF	InF01	0.380365	815.9	0.3061	<=SB
27	HLA-B*46:01	HATPLPVTSF	HATPLPVTF	0	8	1	0	0	HATPLPVTSF	InF01	0.180907	7061.4	0.4391	<=SB
8	HLA-A*01:03	STGDTTTLPV	STDTTTLPV	0	2	1	0	0	STGDTTTLPV	InF01	0.339857	1264.7	0.4144	<=SB
27	HLA-A*25:02	HATPLPVTSF	HTPLPVTSF	0	1	1	0	0	HATPLPVTSF	InF01	0.233264	4007.5	0.4345	<=SB
9	HLA-C*04:03	TGDTTTLPV	TGDTTTLPV	0	0	0	0	0	TGDTTTLPV	InF01	0.21399	4936.7	0.4991	<=SB
31	HLA-B*39:10	LPVTSFSSV	LPVTSFSSV	0	0	0	0	0	LPVTSFSSV	InF01	0.673686	34.1	0.0513	<=SB
15	HLA-B*39:10	LPVTDTSSV	LPVTDTSSV	0	0	0	0	0	LPVTDTSSV	InF01	0.613645	65.4	0.1186	<=SB
31	HLA-B*42:02	LPVTSFSSV	LPVTSFSSV	0	0	0	0	0	LPVTSFSSV	InF01	0.553477	125.4	0.066	<=SB
31	HLA-B*08:09	LPVTSFSSV	LPVTSFSSV	0	0	0	0	0	LPVTSFSSV	InF01	0.371566	897.4	0.306	<=SB
31	HLA-B*67:01	LPVTSFSSV	LPVTSFSSV	0	0	0	0	0	LPVTSFSSV	InF01	0.70905	23.3	0.0499	<=SB
15	HLA-B*67:01	LPVTDTSSV	LPVTDTSSV	0	0	0	0	0	LPVTDTSSV	InF01	0.649975	44.1	0.0975	<=SB
23	HLA-C*15:11	VSTGHATPL	VSTGHATPL	0	0	0	0	0	VSTGHATPL	InF01	0.433828	457.5	0.4398	<=SB
31	HLA-B*51:02	LPVTSFSSV	LPVTSFSSV	0	0	0	0	0	LPVTSFSSV	InF01	0.583102	91	0.0097	<=SB
15	HLA-B*51:02	LPVTDTSSV	LPVTDTSSV	0	0	0	0	0	LPVTDTSSV	InF01	0.493036	241.1	0.0455	<=SB
30	HLA-B*51:02	PLPVTSFSSV	LPVTSFSSV	1	0	0	0	0	LPVTSFSSV	InF01	0.30441	1855.9	0.4435	<=SB
31	HLA-B*81:01	LPVTSFSSV	LPVTSFSSV	0	0	0	0	0	LPVTSFSSV	InF01	0.508159	204.7	0.0796	<=SB
15	HLA-B*81:01	LPVTDTSSV	LPVTDTSSV	0	0	0	0	0	LPVTDTSSV	InF01	0.394661	699	0.2381	<=SB
31	HLA-B*07:09	LPVTSFSSV	LPVTSFSSV	0	0	0	0	0	LPVTSFSSV	InF01	0.585202	88.9	0.1499	<=SB
15	HLA-B*35:12	LPVTDTSSV	LPVTDTSSV	0	0	0	0	0	LPVTDTSSV	InF01	0.509864	201	0.0581	<=SB
31	HLA-B*35:12	LPVTSFSSV	LPVTSFSSV	0	0	0	0	0	LPVTSFSSV	InF01	0.467318	318.5	0.0883	<=SB
47	HLA-B*35:12	LPVTDASSA	LPVTDASSA	0	0	0	0	0	LPVTDASSA	InF01	0.303373	1876.8	0.398	<=SB
27	HLA-B*35:17	HATPLPVTSF	HATPLVTSF	0	5	1	0	0	HATPLPVTSF	InF01	0.513616	193	0.398	<=SB
31	HLA-B*35:17	LPVTSFSSV	LPVTSFSSV	0	0	0	0	0	LPVTSFSSV	InF01	0.510869	198.8	0.4067	<=SB
15	HLA-B*35:17	LPVTDTSSV	LPVTDTSSV	0	0	0	0	0	LPVTDTSSV	InF01	0.492736	241.9	0.467	<=SB
15	HLA-B*35:41	LPVTDTSSV	LPVTDTSSV	0	0	0	0	0	LPVTDTSSV	InF01	0.623331	58.9	0.3791	<=SB
31	HLA-B*35:41	LPVTSFSSV	LPVTSFSSV	0	0	0	0	0	LPVTSFSSV	InF01	0.589773	84.7	0.4829	<=SB
27	HLA-B*35:41	HATPLPVTSF	HATPLVTSF	0	5	1	0	0	HATPLPVTSF	InF01	0.588794	85.6	0.4861	<=SB
19	HLA-A*26:05	DTSSVSTGH	DTSSVSTGH	0	0	0	0	0	DTSSVSTGH	InF01	0.322007	1534.2	0.4872	<=SB
31	HLA-B*78:01	LPVTSFSSV	LPVTSFSSV	0	0	0	0	0	LPVTSFSSV	InF01	0.614809	64.6	0.0091	<=SB
15	HLA-B*78:01	LPVTDTSSV	LPVTDTSSV	0	0	0	0	0	LPVTDTSSV	InF01	0.477761	284.4	0.0419	<=SB
47	HLA-B*78:01	LPVTDASSA	LPVTDASSA	0	0	0	0	0	LPVTDASSA	InF01	0.382975	793.2	0.176	<=SB
30	HLA-B*78:01	PLPVTSFSSV	LPVTSFSSV	1	0	0	0	0	LPVTSFSSV	InF01	0.333517	1354.5	0.3254	<=SB
31	HLA-B*78:01	LPVTSFSSVS	LPVTSFSSV	0	0	0	0	0	LPVTSFSSV	InF01	0.313546	1681.2	0.3977	<=SB
31	HLA-B*54:01	LPVTSFSSV	LPVTSFSSV	0	0	0	0	0	LPVTSFSSV	InF01	0.754493	14.2	0.0153	<=SB
47	HLA-B*54:01	LPVTDASSA	LPVTDASSA	0	0	0	0	0	LPVTDASSA	InF01	0.622668	59.3	0.0886	<=SB
15	HLA-B*54:01	LPVTDTSSV	LPVTDTSSV	0	0	0	0	0	LPVTDTSSV	InF01	0.588046	86.3	0.1334	<=SB
29	HLA-B*54:01	TPLPVTSFS	TPLPVTSFS	0	0	0	0	0	TPLPVTSFS	InF01	0.523264	173.8	0.2209	<=SB
31	HLA-B*54:01	LPVTSFSSVS	LPVSFSSVS	0	3	1	0	0	LPVTSFSSVS	InF01	0.498126	228.2	0.2582	<=SB
45	HLA-B*54:01	TPLPVTDAS	TPLPVTDAS	0	0	0	0	0	TPLPVTDAS	InF01	0.466791	320.3	0.335	<=SB
30	HLA-B*54:01	PLPVTSFSSV	LPVTSFSSV	1	0	0	0	0	LPVTSFSSV	InF01	0.45582	360.6	0.3602	<=SB
29	HLA-B*54:01	TPLPVTSFSS	TPLPVTFSS	0	6	1	0	0	TPLPVTSFSS	InF01	0.453953	368	0.3645	<=SB
45	HLA-B*54:01	TPLPVTDASSA	TPLPVTSSA	0	6	2	0	0	TPLPVTDASSA	InF01	0.448566	390.1	0.3769	<=SB
31	HLA-B*55:02	LPVTSFSSV	LPVTSFSSV	0	0	0	0	0	LPVTSFSSV	InF01	0.733647	17.8	0.016	<=SB
47	HLA-B*55:02	LPVTDASSA	LPVTDASSA	0	0	0	0	0	LPVTDASSA	InF01	0.601713	74.4	0.1112	<=SB
15	HLA-B*55:02	LPVTDTSSV	LPVTDTSSV	0	0	0	0	0	LPVTDTSSV	InF01	0.590397	84.1	0.124	<=SB
29	HLA-B*55:02	TPLPVTSFS	TPLPVTSFS	0	0	0	0	0	TPLPVTSFS	InF01	0.553239	125.7	0.1969	<=SB
31	HLA-B*55:02	LPVTSFSSVS	LPVSFSSVS	0	3	1	0	0	LPVTSFSSVS	InF01	0.516438	187.2	0.2674	<=SB
45	HLA-B*55:02	TPLPVTDAS	TPLPVTDAS	0	0	0	0	0	TPLPVTDAS	InF01	0.510424	199.8	0.2804	<=SB
29	HLA-B*55:02	TPLPVTSFSS	TPLPVTFSS	0	6	1	0	0	TPLPVTSFSS	InF01	0.509255	202.3	0.2829	<=SB
45	HLA-B*55:02	TPLPVTDASSA	TPLPVTSSA	0	6	2	0	0	TPLPVTDASSA	InF01	0.482485	270.3	0.3526	<=SB
30	HLA-B*55:02	PLPVTSFSSV	LPVTSFSSV	1	0	0	0	0	LPVTSFSSV	InF01	0.461927	337.6	0.413	<=SB
45	HLA-B*55:02	TPLPVTDASS	TPLPVTASS	0	6	1	0	0	TPLPVTDASS	InF01	0.458127	351.8	0.4266	<=SB
15	HLA-B*35:04	LPVTDTSSV	LPVTDTSSV	0	0	0	0	0	LPVTDTSSV	InF01	0.509864	201	0.0581	<=SB
31	HLA-B*35:04	LPVTSFSSV	LPVTSFSSV	0	0	0	0	0	LPVTSFSSV	InF01	0.467318	318.5	0.0883	<=SB
47	HLA-B*35:04	LPVTDASSA	LPVTDASSA	0	0	0	0	0	LPVTDASSA	InF01	0.303373	1876.8	0.398	<=SB
27	HLA-B*35:05	HATPLPVTSF	HATPLVTSF	0	5	1	0	0	HATPLPVTSF	InF01	0.546428	135.3	0.3486	<=SB
31	HLA-B*35:05	LPVTSFSSV	LPVTSFSSV	0	0	0	0	0	LPVTSFSSV	InF01	0.529078	163.2	0.4004	<=SB
15	HLA-B*35:05	LPVTDTSSV	LPVTDTSSV	0	0	0	0	0	LPVTDTSSV	InF01	0.508713	203.5	0.4716	<=SB
31	HLA-B*51:29	LPVTSFSSV	LPVTSFSSV	0	0	0	0	0	LPVTSFSSV	InF01	0.477967	283.8	0.0139	<=SB
15	HLA-B*51:29	LPVTDTSSV	LPVTDTSSV	0	0	0	0	0	LPVTDTSSV	InF01	0.400468	656.4	0.0523	<=SB
31	HLA-B*07:06	LPVTSFSSV	LPVTSFSSV	0	0	0	0	0	LPVTSFSSV	InF01	0.677725	32.7	0.1307	<=SB
15	HLA-B*07:06	LPVTDTSSV	LPVTDTSSV	0	0	0	0	0	LPVTDTSSV	InF01	0.552303	127	0.3995	<=SB

## Sheet: EastAsian inframeinsertion pred
Pos	HLA	Peptide	Core	Of	Gp	Gl	Ip	Il	Icore	Identity	Score	Aff(nM)	%Rank	BindLevel
23	HLA-C*01:02	VSTGHATPL	VSTGHATPL	0	0	0	0	0	VSTGHATPL	InF01	0.314952	1655.8	0.1124	<=SB
28	HLA-C*01:02	ATPLPVTSF	ATPLPVTSF	0	0	0	0	0	ATPLPVTSF	InF01	0.282908	2342	0.1988	<=SB
55	HLA-C*01:02	ASTGHATPL	ASTGHATPL	0	0	0	0	0	ASTGHATPL	InF01	0.274972	2552	0.2326	<=SB
23	HLA-C*03:04	VSTGHATPL	VSTGHATPL	0	0	0	0	0	VSTGHATPL	InF01	0.713568	22.2	0.0961	<=SB
39	HLA-C*03:04	VSTGDTTPL	VSTGDTTPL	0	0	0	0	0	VSTGDTTPL	InF01	0.669316	35.8	0.1631	<=SB
55	HLA-C*03:04	ASTGHATPL	ASTGHATPL	0	0	0	0	0	ASTGHATPL	InF01	0.643526	47.3	0.2002	<=SB
7	HLA-C*03:04	ASTGDTTTL	ASTGDTTTL	0	0	0	0	0	ASTGDTTTL	InF01	0.554223	124.4	0.4161	<=SB
23	HLA-C*08:01	VSTGHATPL	VSTGHATPL	0	0	0	0	0	VSTGHATPL	InF01	0.36584	954.8	0.319	<=SB
39	HLA-C*08:01	VSTGDTTPL	VSTGDTTPL	0	0	0	0	0	VSTGDTTPL	InF01	0.337863	1292.3	0.4362	<=SB
27	HLA-B*46:01	HATPLPVTSF	HATPLPVTF	0	8	1	0	0	HATPLPVTSF	InF01	0.180907	7061.4	0.4391	<=SB
23	HLA-C*03:03	VSTGHATPL	VSTGHATPL	0	0	0	0	0	VSTGHATPL	InF01	0.713568	22.2	0.0961	<=SB
39	HLA-C*03:03	VSTGDTTPL	VSTGDTTPL	0	0	0	0	0	VSTGDTTPL	InF01	0.669316	35.8	0.1631	<=SB
55	HLA-C*03:03	ASTGHATPL	ASTGHATPL	0	0	0	0	0	ASTGHATPL	InF01	0.643526	47.3	0.2002	<=SB
7	HLA-C*03:03	ASTGDTTTL	ASTGDTTTL	0	0	0	0	0	ASTGDTTTL	InF01	0.554223	124.4	0.4161	<=SB
31	HLA-B*51:01	LPVTSFSSV	LPVTSFSSV	0	0	0	0	0	LPVTSFSSV	InF01	0.560032	116.8	0.0118	<=SB
15	HLA-B*51:01	LPVTDTSSV	LPVTDTSSV	0	0	0	0	0	LPVTDTSSV	InF01	0.415008	560.9	0.0945	<=SB
30	HLA-B*51:01	PLPVTSFSSV	LPVTSFSSV	1	0	0	0	0	LPVTSFSSV	InF01	0.266462	2798.2	0.486	<=SB
23	HLA-C*03:02	VSTGHATPL	VSTGHATPL	0	0	0	0	0	VSTGHATPL	InF01	0.616317	63.5	0.3115	<=SB
39	HLA-C*03:02	VSTGDTTPL	VSTGDTTPL	0	0	0	0	0	VSTGDTTPL	InF01	0.587666	86.6	0.4028	<=SB
27	HLA-C*03:02	HATPLPVTSF	HATPLPVTF	0	8	1	0	0	HATPLPVTSF	InF01	0.562169	114.1	0.4935	<=SB
15	HLA-B*35:01	LPVTDTSSV	LPVTDTSSV	0	0	0	0	0	LPVTDTSSV	InF01	0.556229	121.7	0.3614	<=SB
31	HLA-B*35:01	LPVTSFSSV	LPVTSFSSV	0	0	0	0	0	LPVTSFSSV	InF01	0.51749	185.1	0.4692	<=SB
31	HLA-B*54:01	LPVTSFSSV	LPVTSFSSV	0	0	0	0	0	LPVTSFSSV	InF01	0.754493	14.2	0.0153	<=SB
47	HLA-B*54:01	LPVTDASSA	LPVTDASSA	0	0	0	0	0	LPVTDASSA	InF01	0.622668	59.3	0.0886	<=SB
15	HLA-B*54:01	LPVTDTSSV	LPVTDTSSV	0	0	0	0	0	LPVTDTSSV	InF01	0.588046	86.3	0.1334	<=SB
29	HLA-B*54:01	TPLPVTSFS	TPLPVTSFS	0	0	0	0	0	TPLPVTSFS	InF01	0.523264	173.8	0.2209	<=SB
31	HLA-B*54:01	LPVTSFSSVS	LPVSFSSVS	0	3	1	0	0	LPVTSFSSVS	InF01	0.498126	228.2	0.2582	<=SB
45	HLA-B*54:01	TPLPVTDAS	TPLPVTDAS	0	0	0	0	0	TPLPVTDAS	InF01	0.466791	320.3	0.335	<=SB
30	HLA-B*54:01	PLPVTSFSSV	LPVTSFSSV	1	0	0	0	0	LPVTSFSSV	InF01	0.45582	360.6	0.3602	<=SB
29	HLA-B*54:01	TPLPVTSFSS	TPLPVTFSS	0	6	1	0	0	TPLPVTSFSS	InF01	0.453953	368	0.3645	<=SB
45	HLA-B*54:01	TPLPVTDASSA	TPLPVTSSA	0	6	2	0	0	TPLPVTDASSA	InF01	0.448566	390.1	0.3769	<=SB
23	HLA-C*15:02	VSTGHATPL	VSTGHATPL	0	0	0	0	0	VSTGHATPL	InF01	0.44882	389	0.4197	<=SB
55	HLA-C*15:02	ASTGHATPL	ASTGHATPL	0	0	0	0	0	ASTGHATPL	InF01	0.436584	444.1	0.4731	<=SB
8	HLA-A*01:01	STGDTTTLPV	STDTTTLPV	0	2	1	0	0	STGDTTTLPV	InF01	0.363537	978.9	0.4731	<=SB
31	HLA-B*07:02	LPVTSFSSV	LPVTSFSSV	0	0	0	0	0	LPVTSFSSV	InF01	0.637263	50.6	0.1756	<=SB
15	HLA-B*07:02	LPVTDTSSV	LPVTDTSSV	0	0	0	0	0	LPVTDTSSV	InF01	0.507194	206.9	0.4818	<=SB
31	HLA-B*55:02	LPVTSFSSV	LPVTSFSSV	0	0	0	0	0	LPVTSFSSV	InF01	0.733647	17.8	0.016	<=SB
47	HLA-B*55:02	LPVTDASSA	LPVTDASSA	0	0	0	0	0	LPVTDASSA	InF01	0.601713	74.4	0.1112	<=SB
15	HLA-B*55:02	LPVTDTSSV	LPVTDTSSV	0	0	0	0	0	LPVTDTSSV	InF01	0.590397	84.1	0.124	<=SB
29	HLA-B*55:02	TPLPVTSFS	TPLPVTSFS	0	0	0	0	0	TPLPVTSFS	InF01	0.553239	125.7	0.1969	<=SB
31	HLA-B*55:02	LPVTSFSSVS	LPVSFSSVS	0	3	1	0	0	LPVTSFSSVS	InF01	0.516438	187.2	0.2674	<=SB
45	HLA-B*55:02	TPLPVTDAS	TPLPVTDAS	0	0	0	0	0	TPLPVTDAS	InF01	0.510424	199.8	0.2804	<=SB
29	HLA-B*55:02	TPLPVTSFSS	TPLPVTFSS	0	6	1	0	0	TPLPVTSFSS	InF01	0.509255	202.3	0.2829	<=SB
45	HLA-B*55:02	TPLPVTDASSA	TPLPVTSSA	0	6	2	0	0	TPLPVTDASSA	InF01	0.482485	270.3	0.3526	<=SB
30	HLA-B*55:02	PLPVTSFSSV	LPVTSFSSV	1	0	0	0	0	LPVTSFSSV	InF01	0.461927	337.6	0.413	<=SB
45	HLA-B*55:02	TPLPVTDASS	TPLPVTASS	0	6	1	0	0	TPLPVTDASS	InF01	0.458127	351.8	0.4266	<=SB
31	HLA-B*07:05	LPVTSFSSV	LPVTSFSSV	0	0	0	0	0	LPVTSFSSV	InF01	0.677725	32.7	0.1307	<=SB
15	HLA-B*07:05	LPVTDTSSV	LPVTDTSSV	0	0	0	0	0	LPVTDTSSV	InF01	0.552303	127	0.3995	<=SB
23	HLA-C*15:05	VSTGHATPL	VSTGHATPL	0	0	0	0	0	VSTGHATPL	InF01	0.423284	512.8	0.3441	<=SB
55	HLA-C*15:05	ASTGHATPL	ASTGHATPL	0	0	0	0	0	ASTGHATPL	InF01	0.4025	642.1	0.4247	<=SB
23	HLA-C*12:03	VSTGHATPL	VSTGHATPL	0	0	0	0	0	VSTGHATPL	InF01	0.582522	91.6	0.4147	<=SB
9	HLA-C*04:03	TGDTTTLPV	TGDTTTLPV	0	0	0	0	0	TGDTTTLPV	InF01	0.21399	4936.7	0.4991	<=SB
27	HLA-B*15:11	HATPLPVTSF	HATPLVTSF	0	5	1	0	0	HATPLPVTSF	InF01	0.384135	783.3	0.3127	<=SB
15	HLA-B*35:03	LPVTDTSSV	LPVTDTSSV	0	0	0	0	0	LPVTDTSSV	InF01	0.447275	395.6	0.0633	<=SB
31	HLA-B*35:03	LPVTSFSSV	LPVTSFSSV	0	0	0	0	0	LPVTSFSSV	InF01	0.415233	559.5	0.0944	<=SB
47	HLA-B*35:03	LPVTDASSA	LPVTDASSA	0	0	0	0	0	LPVTDASSA	InF01	0.243088	3603.4	0.4872	<=SB
31	HLA-B*51:02	LPVTSFSSV	LPVTSFSSV	0	0	0	0	0	LPVTSFSSV	InF01	0.583102	91	0.0097	<=SB
15	HLA-B*51:02	LPVTDTSSV	LPVTDTSSV	0	0	0	0	0	LPVTDTSSV	InF01	0.493036	241.1	0.0455	<=SB
30	HLA-B*51:02	PLPVTSFSSV	LPVTSFSSV	1	0	0	0	0	LPVTSFSSV	InF01	0.30441	1855.9	0.4435	<=SB
31	HLA-B*59:01	LPVTSFSSV	LPVTSFSSV	0	0	0	0	0	LPVTSFSSV	InF01	0.501042	221.1	0.0353	<=SB
15	HLA-B*59:01	LPVTDTSSV	LPVTDTSSV	0	0	0	0	0	LPVTDTSSV	InF01	0.406793	613	0.154	<=SB
9	HLA-C*05:01	TGDTTTLPV	TGDTTTLPV	0	0	0	0	0	TGDTTTLPV	InF01	0.359744	1019.9	0.3497	<=SB
41	HLA-C*05:01	TGDTTPLPV	TGDTTPLPV	0	0	0	0	0	TGDTTPLPV	InF01	0.324322	1496.2	0.479	<=SB
31	HLA-B*56:01	LPVTSFSSV	LPVTSFSSV	0	0	0	0	0	LPVTSFSSV	InF01	0.685797	30	0.0183	<=SB
47	HLA-B*56:01	LPVTDASSA	LPVTDASSA	0	0	0	0	0	LPVTDASSA	InF01	0.585507	88.7	0.0597	<=SB
15	HLA-B*56:01	LPVTDTSSV	LPVTDTSSV	0	0	0	0	0	LPVTDTSSV	InF01	0.576245	98	0.0655	<=SB
29	HLA-B*56:01	TPLPVTSFS	TPLPVTSFS	0	0	0	0	0	TPLPVTSFS	InF01	0.506363	208.7	0.1639	<=SB
45	HLA-B*56:01	TPLPVTDAS	TPLPVTDAS	0	0	0	0	0	TPLPVTDAS	InF01	0.487446	256.1	0.202	<=SB
31	HLA-B*56:01	LPVTSFSSVS	LPVSFSSVS	0	3	1	0	0	LPVTSFSSVS	InF01	0.47061	307.3	0.238	<=SB
29	HLA-B*56:01	TPLPVTSFSS	TPLPVTFSS	0	6	1	0	0	TPLPVTSFSS	InF01	0.450994	380	0.2901	<=SB
45	HLA-B*56:01	TPLPVTDASS	TPLPVTASS	0	6	1	0	0	TPLPVTDASS	InF01	0.416801	550.1	0.3834	<=SB
45	HLA-B*56:01	TPLPVTDASSA	TPLPVTSSA	0	6	2	0	0	TPLPVTDASSA	InF01	0.404245	630.1	0.4269	<=SB
47	HLA-B*56:01	LPVTDASSAS	LPVDASSAS	0	3	1	0	0	LPVTDASSAS	InF01	0.391324	724.7	0.4808	<=SB
27	HLA-B*35:05	HATPLPVTSF	HATPLVTSF	0	5	1	0	0	HATPLPVTSF	InF01	0.546428	135.3	0.3486	<=SB
31	HLA-B*35:05	LPVTSFSSV	LPVTSFSSV	0	0	0	0	0	LPVTSFSSV	InF01	0.529078	163.2	0.4004	<=SB
15	HLA-B*35:05	LPVTDTSSV	LPVTDTSSV	0	0	0	0	0	LPVTDTSSV	InF01	0.508713	203.5	0.4716	<=SB
31	HLA-B*67:01	LPVTSFSSV	LPVTSFSSV	0	0	0	0	0	LPVTSFSSV	InF01	0.70905	23.3	0.0499	<=SB
15	HLA-B*67:01	LPVTDTSSV	LPVTDTSSV	0	0	0	0	0	LPVTDTSSV	InF01	0.649975	44.1	0.0975	<=SB
23	HLA-C*08:03	VSTGHATPL	VSTGHATPL	0	0	0	0	0	VSTGHATPL	InF01	0.36584	954.8	0.319	<=SB
39	HLA-C*08:03	VSTGDTTPL	VSTGDTTPL	0	0	0	0	0	VSTGDTTPL	InF01	0.337863	1292.3	0.4362	<=SB
19	HLA-A*26:03	DTSSVSTGH	DTSSVSTGH	0	0	0	0	0	DTSSVSTGH	InF01	0.32995	1407.8	0.4643	<=SB
9	HLA-C*08:02	TGDTTTLPV	TGDTTTLPV	0	0	0	0	0	TGDTTTLPV	InF01	0.270336	2683.3	0.3022	<=SB
41	HLA-C*08:02	TGDTTPLPV	TGDTTPLPV	0	0	0	0	0	TGDTTPLPV	InF01	0.238914	3769.8	0.4471	<=SB
23	HLA-C*08:02	VSTGHATPL	VSTGHATPL	0	0	0	0	0	VSTGHATPL	InF01	0.233857	3981.8	0.4731	<=SB
31	HLA-B*56:04	LPVTSFSSV	LPVTSFSSV	0	0	0	0	0	LPVTSFSSV	InF01	0.703061	24.8	0.0232	<=SB
15	HLA-B*56:04	LPVTDTSSV	LPVTDTSSV	0	0	0	0	0	LPVTDTSSV	InF01	0.655685	41.5	0.0493	<=SB
47	HLA-B*56:04	LPVTDASSA	LPVTDASSA	0	0	0	0	0	LPVTDASSA	InF01	0.513875	192.4	0.2376	<=SB
23	HLA-C*16:02	VSTGHATPL	VSTGHATPL	0	0	0	0	0	VSTGHATPL	InF01	0.447818	393.3	0.4034	<=SB
31	HLA-B*55:01	LPVTSFSSV	LPVTSFSSV	0	0	0	0	0	LPVTSFSSV	InF01	0.641376	48.4	0.0102	<=SB
15	HLA-B*55:01	LPVTDTSSV	LPVTDTSSV	0	0	0	0	0	LPVTDTSSV	InF01	0.450722	381.1	0.1424	<=SB
47	HLA-B*55:01	LPVTDASSA	LPVTDASSA	0	0	0	0	0	LPVTDASSA	InF01	0.431018	471.7	0.1811	<=SB
31	HLA-B*55:01	LPVTSFSSVS	LPVTSFSVS	0	6	1	0	0	LPVTSFSSVS	InF01	0.388319	748.6	0.2941	<=SB
30	HLA-B*55:01	PLPVTSFSSV	LPVTSFSSV	1	0	0	0	0	LPVTSFSSV	InF01	0.370969	903.2	0.3538	<=SB
29	HLA-B*55:01	TPLPVTSFS	TPLPVTSFS	0	0	0	0	0	TPLPVTSFS	InF01	0.361192	1004	0.3878	<=SB
28	HLA-C*01:03	ATPLPVTSF	ATPLPVTSF	0	0	0	0	0	ATPLPVTSF	InF01	0.174391	7577.3	0.1976	<=SB
23	HLA-C*01:03	VSTGHATPL	VSTGHATPL	0	0	0	0	0	VSTGHATPL	InF01	0.174208	7592.3	0.1986	<=SB
55	HLA-C*01:03	ASTGHATPL	ASTGHATPL	0	0	0	0	0	ASTGHATPL	InF01	0.14358	10575.3	0.4289	<=SB
15	HLA-B*35:02	LPVTDTSSV	LPVTDTSSV	0	0	0	0	0	LPVTDTSSV	InF01	0.509864	201	0.0581	<=SB
31	HLA-B*35:02	LPVTSFSSV	LPVTSFSSV	0	0	0	0	0	LPVTSFSSV	InF01	0.467318	318.5	0.0883	<=SB
47	HLA-B*35:02	LPVTDASSA	LPVTDASSA	0	0	0	0	0	LPVTDASSA	InF01	0.303373	1876.8	0.398	<=SB
27	HLA-B*15:13	HATPLPVTSF	HATPLVTSF	0	5	1	0	0	HATPLPVTSF	InF01	0.386866	760.5	0.2552	<=SB
31	HLA-B*56:03	LPVTSFSSV	LPVTSFSSV	0	0	0	0	0	LPVTSFSSV	InF01	0.524653	171.3	0.1257	<=SB
27	HLA-B*56:03	HATPLPVTSF	HATPLVTSF	0	5	1	0	0	HATPLPVTSF	InF01	0.461142	340.5	0.2997	<=SB
15	HLA-B*56:03	LPVTDTSSV	LPVTDTSSV	0	0	0	0	0	LPVTDTSSV	InF01	0.435735	448.2	0.4134	<=SB
31	HLA-B*51:06	LPVTSFSSV	LPVTSFSSV	0	0	0	0	0	LPVTSFSSV	InF01	0.423057	514.1	0.0613	<=SB
15	HLA-B*51:06	LPVTDTSSV	LPVTDTSSV	0	0	0	0	0	LPVTDTSSV	InF01	0.347826	1160.2	0.1744	<=SB
31	HLA-B*55:04	LPVTSFSSV	LPVTSFSSV	0	0	0	0	0	LPVTSFSSV	InF01	0.804469	8.3	0.023	<=SB
15	HLA-B*55:04	LPVTDTSSV	LPVTDTSSV	0	0	0	0	0	LPVTDTSSV	InF01	0.698738	26	0.1474	<=SB
31	HLA-B*81:01	LPVTSFSSV	LPVTSFSSV	0	0	0	0	0	LPVTSFSSV	InF01	0.508159	204.7	0.0796	<=SB
15	HLA-B*81:01	LPVTDTSSV	LPVTDTSSV	0	0	0	0	0	LPVTDTSSV	InF01	0.394661	699	0.2381	<=SB
15	HLA-B*35:08	LPVTDTSSV	LPVTDTSSV	0	0	0	0	0	LPVTDTSSV	InF01	0.394388	701.1	0.3647	<=SB
27	HLA-B*15:08	HATPLPVTSF	HATPLVTSF	0	5	1	0	0	HATPLPVTSF	InF01	0.380365	815.9	0.3061	<=SB
31	HLA-B*51:07	LPVTSFSSV	LPVTSFSSV	0	0	0	0	0	LPVTSFSSV	InF01	0.268296	2743.2	0.0633	<=SB
23	HLA-C*16:01	VSTGHATPL	VSTGHATPL	0	0	0	0	0	VSTGHATPL	InF01	0.645343	46.4	0.1434	<=SB
55	HLA-C*16:01	ASTGHATPL	ASTGHATPL	0	0	0	0	0	ASTGHATPL	InF01	0.605421	71.5	0.2484	<=SB
15	HLA-B*53:01	LPVTDTSSV	LPVTDTSSV	0	0	0	0	0	LPVTDTSSV	InF01	0.458731	349.5	0.3646	<=SB
27	HLA-B*53:01	HATPLPVTSF	HATPLPVTF	0	8	1	0	0	HATPLPVTSF	InF01	0.448591	390	0.3932	<=SB
31	HLA-B*53:01	LPVTSFSSV	LPVTSFSSV	0	0	0	0	0	LPVTSFSSV	InF01	0.428901	482.6	0.4553	<=SB
31	HLA-B*15:29	LPVTSFSSV	LPVTSFSSV	0	0	0	0	0	LPVTSFSSV	InF01	0.61858	62	0.2579	<=SB
27	HLA-B*15:29	HATPLPVTSF	HATPLVTSF	0	5	1	0	0	HATPLPVTSF	InF01	0.568671	106.4	0.4413	<=SB
15	HLA-B*15:29	LPVTDTSSV	LPVTDTSSV	0	0	0	0	0	LPVTDTSSV	InF01	0.561188	115.3	0.4771	<=SB
27	HLA-A*25:01	HATPLPVTSF	HTPLPVTSF	0	1	1	0	0	HATPLPVTSF	InF01	0.227729	4254.8	0.465	<=SB
31	HLA-B*55:07	LPVTSFSSV	LPVTSFSSV	0	0	0	0	0	LPVTSFSSV	InF01	0.754493	14.2	0.0153	<=SB
47	HLA-B*55:07	LPVTDASSA	LPVTDASSA	0	0	0	0	0	LPVTDASSA	InF01	0.622668	59.3	0.0886	<=SB
15	HLA-B*55:07	LPVTDTSSV	LPVTDTSSV	0	0	0	0	0	LPVTDTSSV	InF01	0.588046	86.3	0.1334	<=SB
29	HLA-B*55:07	TPLPVTSFS	TPLPVTSFS	0	0	0	0	0	TPLPVTSFS	InF01	0.523264	173.8	0.2209	<=SB
31	HLA-B*55:07	LPVTSFSSVS	LPVSFSSVS	0	3	1	0	0	LPVTSFSSVS	InF01	0.498126	228.2	0.2582	<=SB
45	HLA-B*55:07	TPLPVTDAS	TPLPVTDAS	0	0	0	0	0	TPLPVTDAS	InF01	0.466791	320.3	0.335	<=SB
30	HLA-B*55:07	PLPVTSFSSV	LPVTSFSSV	1	0	0	0	0	LPVTSFSSV	InF01	0.45582	360.6	0.3602	<=SB
29	HLA-B*55:07	TPLPVTSFSS	TPLPVTFSS	0	6	1	0	0	TPLPVTSFSS	InF01	0.453953	368	0.3645	<=SB
45	HLA-B*55:07	TPLPVTDASSA	TPLPVTSSA	0	6	2	0	0	TPLPVTDASSA	InF01	0.448566	390.1	0.3769	<=SB
23	HLA-C*16:04	VSTGHATPL	VSTGHATPL	0	0	0	0	0	VSTGHATPL	InF01	0.541798	142.3	0.3978	<=SB
23	HLA-C*07:26	VSTGHATPL	VSTGHATPL	0	0	0	0	0	VSTGHATPL	InF01	0.443066	414	0.3804	<=SB
31	HLA-B*51:08	LPVTSFSSV	LPVTSFSSV	0	0	0	0	0	LPVTSFSSV	InF01	0.396943	681.9	0.0388	<=SB
15	HLA-B*51:08	LPVTDTSSV	LPVTDTSSV	0	0	0	0	0	LPVTDTSSV	InF01	0.286984	2241	0.2285	<=SB
19	HLA-A*26:05	DTSSVSTGH	DTSSVSTGH	0	0	0	0	0	DTSSVSTGH	InF01	0.322007	1534.2	0.4872	<=SB
8	HLA-A*01:03	STGDTTTLPV	STDTTTLPV	0	2	1	0	0	STGDTTTLPV	InF01	0.339857	1264.7	0.4144	<=SB
31	HLA-B*56:05	LPVTSFSSV	LPVTSFSSV	0	0	0	0	0	LPVTSFSSV	InF01	0.699355	25.9	0.0089	<=SB
15	HLA-B*56:05	LPVTDTSSV	LPVTDTSSV	0	0	0	0	0	LPVTDTSSV	InF01	0.529104	163.2	0.0722	<=SB
47	HLA-B*56:05	LPVTDASSA	LPVTDASSA	0	0	0	0	0	LPVTDASSA	InF01	0.451133	379.4	0.1836	<=SB
30	HLA-B*56:05	PLPVTSFSSV	LPVTSFSSV	1	0	0	0	0	LPVTSFSSV	InF01	0.393853	705.1	0.3522	<=SB
31	HLA-B*56:05	LPVTSFSSVS	LPVTSFSSV	0	0	0	0	0	LPVTSFSSV	InF01	0.387281	757.1	0.3756	<=SB
29	HLA-B*56:05	TPLPVTSFSSV	TPLPVFSSV	0	5	2	0	0	TPLPVTSFSSV	InF01	0.359886	1018.3	0.4836	<=SB
29	HLA-B*56:05	TPLPVTSFS	TPLPVTSFS	0	0	0	0	0	TPLPVTSFS	InF01	0.357306	1047.1	0.4941	<=SB
31	HLA-B*42:01	LPVTSFSSV	LPVTSFSSV	0	0	0	0	0	LPVTSFSSV	InF01	0.750238	14.9	0.0575	<=SB
15	HLA-B*42:01	LPVTDTSSV	LPVTDTSSV	0	0	0	0	0	LPVTDTSSV	InF01	0.599377	76.3	0.3589	<=SB
23	HLA-C*01:06	VSTGHATPL	VSTGHATPL	0	0	0	0	0	VSTGHATPL	InF01	0.230546	4127.1	0.2577	<=SB
28	HLA-C*01:06	ATPLPVTSF	ATPLPVTSF	0	0	0	0	0	ATPLPVTSF	InF01	0.216762	4790.8	0.3383	<=SB
55	HLA-C*01:06	ASTGHATPL	ASTGHATPL	0	0	0	0	0	ASTGHATPL	InF01	0.195019	6061.5	0.4933	<=SB
31	HLA-B*55:12	LPVTSFSSV	LPVTSFSSV	0	0	0	0	0	LPVTSFSSV	InF01	0.674956	33.7	0.021	<=SB
15	HLA-B*55:12	LPVTDTSSV	LPVTDTSSV	0	0	0	0	0	LPVTDTSSV	InF01	0.534132	154.6	0.1647	<=SB
29	HLA-B*55:12	TPLPVTSFS	TPLPVTSFS	0	0	0	0	0	TPLPVTSFS	InF01	0.529795	162	0.1722	<=SB
47	HLA-B*55:12	LPVTDASSA	LPVTDASSA	0	0	0	0	0	LPVTDASSA	InF01	0.518564	182.9	0.1942	<=SB
31	HLA-B*55:12	LPVTSFSSVS	LPVSFSSVS	0	3	1	0	0	LPVTSFSSVS	InF01	0.492588	242.3	0.2519	<=SB
29	HLA-B*55:12	TPLPVTSFSS	TPLPVTFSS	0	6	1	0	0	TPLPVTSFSS	InF01	0.486178	259.7	0.2684	<=SB
45	HLA-B*55:12	TPLPVTDAS	TPLPVTDAS	0	0	0	0	0	TPLPVTDAS	InF01	0.459714	345.8	0.3479	<=SB
30	HLA-B*55:12	PLPVTSFSSV	LPVTSFSSV	1	0	0	0	0	LPVTSFSSV	InF01	0.437194	441.2	0.4267	<=SB
45	HLA-B*55:12	TPLPVTDASSA	TPLPVTSSA	0	6	2	0	0	TPLPVTDASSA	InF01	0.437118	441.5	0.427	<=SB
31	HLA-B*56:10	LPVTSFSSV	LPVTSFSSV	0	0	0	0	0	LPVTSFSSV	InF01	0.740841	16.5	0.0222	<=SB
15	HLA-B*56:10	LPVTDTSSV	LPVTDTSSV	0	0	0	0	0	LPVTDTSSV	InF01	0.66418	37.8	0.0748	<=SB
47	HLA-B*56:10	LPVTDASSA	LPVTDASSA	0	0	0	0	0	LPVTDASSA	InF01	0.521583	177	0.3463	<=SB
23	HLA-C*03:17	VSTGHATPL	VSTGHATPL	0	0	0	0	0	VSTGHATPL	InF01	0.644775	46.7	0.0914	<=SB
55	HLA-C*03:17	ASTGHATPL	ASTGHATPL	0	0	0	0	0	ASTGHATPL	InF01	0.57635	97.9	0.2211	<=SB
39	HLA-C*03:17	VSTGDTTPL	VSTGDTTPL	0	0	0	0	0	VSTGDTTPL	InF01	0.56414	111.7	0.2439	<=SB
23	HLA-C*01:08	VSTGHATPL	VSTGHATPL	0	0	0	0	0	VSTGHATPL	InF01	0.314952	1655.8	0.1124	<=SB
28	HLA-C*01:08	ATPLPVTSF	ATPLPVTSF	0	0	0	0	0	ATPLPVTSF	InF01	0.282908	2342	0.1988	<=SB
55	HLA-C*01:08	ASTGHATPL	ASTGHATPL	0	0	0	0	0	ASTGHATPL	InF01	0.274972	2552	0.2326	<=SB
31	HLA-B*51:09	LPVTSFSSV	LPVTSFSSV	0	0	0	0	0	LPVTSFSSV	InF01	0.433317	460.1	0.0383	<=SB
15	HLA-B*51:09	LPVTDTSSV	LPVTDTSSV	0	0	0	0	0	LPVTDTSSV	InF01	0.313301	1685.7	0.1904	<=SB
27	HLA-C*03:36	HATPLPVTSF	HATPLPVTF	0	8	1	0	0	HATPLPVTSF	InF01	0.632468	53.3	0.2631	<=SB
39	HLA-C*03:36	VSTGDTTPL	VSTGDTTPL	0	0	0	0	0	VSTGDTTPL	InF01	0.586675	87.5	0.4102	<=SB
23	HLA-C*08:41	VSTGHATPL	VSTGHATPL	0	0	0	0	0	VSTGHATPL	InF01	0.416106	554.2	0.1937	<=SB
39	HLA-C*08:41	VSTGDTTPL	VSTGDTTPL	0	0	0	0	0	VSTGDTTPL	InF01	0.412878	573.9	0.1991	<=SB
55	HLA-C*08:41	ASTGHATPL	ASTGHATPL	0	0	0	0	0	ASTGHATPL	InF01	0.34483	1198.5	0.3955	<=SB
31	HLA-B*35:31	LPVTSFSSV	LPVTSFSSV	0	0	0	0	0	LPVTSFSSV	InF01	0.538081	148.1	0.0547	<=SB
15	HLA-B*35:31	LPVTDTSSV	LPVTDTSSV	0	0	0	0	0	LPVTDTSSV	InF01	0.486086	259.9	0.1027	<=SB
23	HLA-C*15:07	VSTGHATPL	VSTGHATPL	0	0	0	0	0	VSTGHATPL	InF01	0.528338	164.6	0.1999	<=SB
55	HLA-C*15:07	ASTGHATPL	ASTGHATPL	0	0	0	0	0	ASTGHATPL	InF01	0.500536	222.3	0.2747	<=SB
31	HLA-B*56:02	LPVTSFSSV	LPVTSFSSV	0	0	0	0	0	LPVTSFSSV	InF01	0.703061	24.8	0.0232	<=SB
15	HLA-B*56:02	LPVTDTSSV	LPVTDTSSV	0	0	0	0	0	LPVTDTSSV	InF01	0.655685	41.5	0.0493	<=SB
47	HLA-B*56:02	LPVTDASSA	LPVTDASSA	0	0	0	0	0	LPVTDASSA	InF01	0.513875	192.4	0.2376	<=SB
31	HLA-B*51:05	LPVTSFSSV	LPVTSFSSV	0	0	0	0	0	LPVTSFSSV	InF01	0.361996	995.3	0.0369	<=SB
15	HLA-B*51:05	LPVTDTSSV	LPVTDTSSV	0	0	0	0	0	LPVTDTSSV	InF01	0.337424	1298.4	0.0573	<=SB
23	HLA-C*03:16	VSTGHATPL	VSTGHATPL	0	0	0	0	0	VSTGHATPL	InF01	0.581005	93.1	0.3518	<=SB
31	HLA-B*78:02	LPVTSFSSV	LPVTSFSSV	0	0	0	0	0	LPVTSFSSV	InF01	0.535134	152.9	0.0096	<=SB
15	HLA-B*78:02	LPVTDTSSV	LPVTDTSSV	0	0	0	0	0	LPVTDTSSV	InF01	0.419521	534.1	0.0371	<=SB
47	HLA-B*78:02	LPVTDASSA	LPVTDASSA	0	0	0	0	0	LPVTDASSA	InF01	0.346138	1181.6	0.1128	<=SB
30	HLA-B*78:02	PLPVTSFSSV	LPVTSFSSV	1	0	0	0	0	LPVTSFSSV	InF01	0.252992	3237.2	0.4495	<=SB
31	HLA-B*78:02	LPVTSFSSVS	LPVTSFSSV	0	0	0	0	0	LPVTSFSSV	InF01	0.252934	3239.2	0.4498	<=SB
31	HLA-B*39:10	LPVTSFSSV	LPVTSFSSV	0	0	0	0	0	LPVTSFSSV	InF01	0.673686	34.1	0.0513	<=SB
15	HLA-B*39:10	LPVTDTSSV	LPVTDTSSV	0	0	0	0	0	LPVTDTSSV	InF01	0.613645	65.4	0.1186	<=SB
31	HLA-B*78:01	LPVTSFSSV	LPVTSFSSV	0	0	0	0	0	LPVTSFSSV	InF01	0.614809	64.6	0.0091	<=SB
15	HLA-B*78:01	LPVTDTSSV	LPVTDTSSV	0	0	0	0	0	LPVTDTSSV	InF01	0.477761	284.4	0.0419	<=SB
47	HLA-B*78:01	LPVTDASSA	LPVTDASSA	0	0	0	0	0	LPVTDASSA	InF01	0.382975	793.2	0.176	<=SB
30	HLA-B*78:01	PLPVTSFSSV	LPVTSFSSV	1	0	0	0	0	LPVTSFSSV	InF01	0.333517	1354.5	0.3254	<=SB
31	HLA-B*78:01	LPVTSFSSVS	LPVTSFSSV	0	0	0	0	0	LPVTSFSSV	InF01	0.313546	1681.2	0.3977	<=SB
31	HLA-B*56:11	LPVTSFSSV	LPVTSFSSV	0	0	0	0	0	LPVTSFSSV	InF01	0.661331	39	0.0367	<=SB
15	HLA-B*56:11	LPVTDTSSV	LPVTDTSSV	0	0	0	0	0	LPVTDTSSV	InF01	0.616751	63.2	0.0631	<=SB
47	HLA-B*56:11	LPVTDASSA	LPVTDASSA	0	0	0	0	0	LPVTDASSA	InF01	0.404649	627.4	0.4184	<=SB
23	HLA-C*03:21	VSTGHATPL	VSTGHATPL	0	0	0	0	0	VSTGHATPL	InF01	0.467167	319	0.2974	<=SB
55	HLA-C*03:21	ASTGHATPL	ASTGHATPL	0	0	0	0	0	ASTGHATPL	InF01	0.438812	433.5	0.3983	<=SB
39	HLA-C*03:21	VSTGDTTPL	VSTGDTTPL	0	0	0	0	0	VSTGDTTPL	InF01	0.42151	522.8	0.48	<=SB
23	HLA-C*08:04	VSTGHATPL	VSTGHATPL	0	0	0	0	0	VSTGHATPL	InF01	0.41378	568.4	0.1979	<=SB
55	HLA-C*08:04	ASTGHATPL	ASTGHATPL	0	0	0	0	0	ASTGHATPL	InF01	0.358098	1038.2	0.3693	<=SB
39	HLA-C*08:04	VSTGDTTPL	VSTGDTTPL	0	0	0	0	0	VSTGDTTPL	InF01	0.352185	1106.8	0.391	<=SB
31	HLA-B*07:18	LPVTSFSSV	LPVTSFSSV	0	0	0	0	0	LPVTSFSSV	InF01	0.554595	123.9	0.1222	<=SB
15	HLA-B*07:18	LPVTDTSSV	LPVTDTSSV	0	0	0	0	0	LPVTDTSSV	InF01	0.468312	315.1	0.2609	<=SB
15	HLA-B*35:06	LPVTDTSSV	LPVTDTSSV	0	0	0	0	0	LPVTDTSSV	InF01	0.412488	576.4	0.0618	<=SB
31	HLA-B*35:06	LPVTSFSSV	LPVTSFSSV	0	0	0	0	0	LPVTSFSSV	InF01	0.381752	803.8	0.0826	<=SB
47	HLA-B*35:06	LPVTDASSA	LPVTDASSA	0	0	0	0	0	LPVTDASSA	InF01	0.223275	4464.9	0.4362	<=SB
27	HLA-B*35:30	HATPLPVTSF	HATPLVTSF	0	5	1	0	0	HATPLPVTSF	InF01	0.513616	193	0.398	<=SB
31	HLA-B*35:30	LPVTSFSSV	LPVTSFSSV	0	0	0	0	0	LPVTSFSSV	InF01	0.510869	198.8	0.4067	<=SB
15	HLA-B*35:30	LPVTDTSSV	LPVTDTSSV	0	0	0	0	0	LPVTDTSSV	InF01	0.492736	241.9	0.467	<=SB
31	HLA-B*42:02	LPVTSFSSV	LPVTSFSSV	0	0	0	0	0	LPVTSFSSV	InF01	0.553477	125.4	0.066	<=SB
23	HLA-C*01:18	VSTGHATPL	VSTGHATPL	0	0	0	0	0	VSTGHATPL	InF01	0.358914	1029.1	0.1009	<=SB
28	HLA-C*01:18	ATPLPVTSF	ATPLPVTSF	0	0	0	0	0	ATPLPVTSF	InF01	0.321993	1534.4	0.1917	<=SB
55	HLA-C*01:18	ASTGHATPL	ASTGHATPL	0	0	0	0	0	ASTGHATPL	InF01	0.318985	1585.1	0.2001	<=SB
23	HLA-C*12:09	VSTGHATPL	VSTGHATPL	0	0	0	0	0	VSTGHATPL	InF01	0.522303	175.7	0.3664	<=SB
23	HLA-C*15:06	VSTGHATPL	VSTGHATPL	0	0	0	0	0	VSTGHATPL	InF01	0.541179	143.2	0.2642	<=SB
55	HLA-C*15:06	ASTGHATPL	ASTGHATPL	0	0	0	0	0	ASTGHATPL	InF01	0.516256	187.5	0.3509	<=SB
23	HLA-C*03:09	VSTGHATPL	VSTGHATPL	0	0	0	0	0	VSTGHATPL	InF01	0.713568	22.2	0.0961	<=SB
39	HLA-C*03:09	VSTGDTTPL	VSTGDTTPL	0	0	0	0	0	VSTGDTTPL	InF01	0.669316	35.8	0.1631	<=SB
55	HLA-C*03:09	ASTGHATPL	ASTGHATPL	0	0	0	0	0	ASTGHATPL	InF01	0.643526	47.3	0.2002	<=SB
7	HLA-C*03:09	ASTGDTTTL	ASTGDTTTL	0	0	0	0	0	ASTGDTTTL	InF01	0.554223	124.4	0.4161	<=SB
15	HLA-B*35:04	LPVTDTSSV	LPVTDTSSV	0	0	0	0	0	LPVTDTSSV	InF01	0.509864	201	0.0581	<=SB
31	HLA-B*35:04	LPVTSFSSV	LPVTSFSSV	0	0	0	0	0	LPVTSFSSV	InF01	0.467318	318.5	0.0883	<=SB
47	HLA-B*35:04	LPVTDASSA	LPVTDASSA	0	0	0	0	0	LPVTDASSA	InF01	0.303373	1876.8	0.398	<=SB
27	HLA-B*46:02	HATPLPVTSF	HATPLVTSF	0	5	1	0	0	HATPLPVTSF	InF01	0.212664	5008	0.4192	<=SB
19	HLA-A*26:06	DTSSVSTGH	DTSSVSTGH	0	0	0	0	0	DTSSVSTGH	InF01	0.32995	1407.8	0.4643	<=SB
31	HLA-B*51:36	LPVTSFSSV	LPVTSFSSV	0	0	0	0	0	LPVTSFSSV	InF01	0.495119	235.7	0.0157	<=SB
15	HLA-B*51:36	LPVTDTSSV	LPVTDTSSV	0	0	0	0	0	LPVTDTSSV	InF01	0.37746	842	0.1087	<=SB
29	HLA-B*51:36	TPLPVTSFSSV	TPLPVFSSV	0	5	2	0	0	TPLPVTSFSSV	InF01	0.272143	2631.3	0.4569	<=SB
30	HLA-B*51:36	PLPVTSFSSV	LPVTSFSSV	1	0	0	0	0	LPVTSFSSV	InF01	0.26585	2816.8	0.4997	<=SB
31	HLA-B*51:03	LPVTSFSSV	LPVTSFSSV	0	0	0	0	0	LPVTSFSSV	InF01	0.327052	1452.7	0.018	<=SB
15	HLA-B*51:03	LPVTDTSSV	LPVTDTSSV	0	0	0	0	0	LPVTDTSSV	InF01	0.202448	5593.4	0.1588	<=SB
31	HLA-B*07:31	LPVTSFSSV	LPVTSFSSV	0	0	0	0	0	LPVTSFSSV	InF01	0.698434	26.1	0.133	<=SB
15	HLA-B*07:31	LPVTDTSSV	LPVTDTSSV	0	0	0	0	0	LPVTDTSSV	InF01	0.558547	118.7	0.4738	<=SB
15	HLA-B*35:35	LPVTDTSSV	LPVTDTSSV	0	0	0	0	0	LPVTDTSSV	InF01	0.574277	100.1	0.4107	<=SB
31	HLA-B*35:35	LPVTSFSSV	LPVTSFSSV	0	0	0	0	0	LPVTSFSSV	InF01	0.559338	117.7	0.4678	<=SB
27	HLA-B*35:35	HATPLPVTSF	HATPLPVTF	0	8	1	0	0	HATPLPVTSF	InF01	0.552175	127.1	0.4952	<=SB
15	HLA-B*35:64	LPVTDTSSV	LPVTDTSSV	0	0	0	0	0	LPVTDTSSV	InF01	0.556229	121.7	0.3614	<=SB
31	HLA-B*35:64	LPVTSFSSV	LPVTSFSSV	0	0	0	0	0	LPVTSFSSV	InF01	0.51749	185.1	0.4692	<=SB
31	HLA-B*54:21	LPVTSFSSV	LPVTSFSSV	0	0	0	0	0	LPVTSFSSV	InF01	0.738869	16.9	0.0161	<=SB
47	HLA-B*54:21	LPVTDASSA	LPVTDASSA	0	0	0	0	0	LPVTDASSA	InF01	0.60144	74.6	0.0948	<=SB
15	HLA-B*54:21	LPVTDTSSV	LPVTDTSSV	0	0	0	0	0	LPVTDTSSV	InF01	0.570962	103.8	0.1368	<=SB
29	HLA-B*54:21	TPLPVTSFS	TPLPVTSFS	0	0	0	0	0	TPLPVTSFS	InF01	0.52048	179.2	0.2086	<=SB
31	HLA-B*54:21	LPVTSFSSVS	LPVSFSSVS	0	3	1	0	0	LPVTSFSSVS	InF01	0.487796	255.2	0.2553	<=SB
45	HLA-B*54:21	TPLPVTDAS	TPLPVTDAS	0	0	0	0	0	TPLPVTDAS	InF01	0.466744	320.4	0.2983	<=SB
29	HLA-B*54:21	TPLPVTSFSS	TPLPVTFSS	0	6	1	0	0	TPLPVTSFSS	InF01	0.454717	365	0.3306	<=SB
45	HLA-B*54:21	TPLPVTDASSA	TPLPVTSSA	0	6	2	0	0	TPLPVTDASSA	InF01	0.448718	389.5	0.3469	<=SB
30	HLA-B*54:21	PLPVTSFSSV	LPVTSFSSV	1	0	0	0	0	LPVTSFSSV	InF01	0.441478	421.2	0.3667	<=SB
45	HLA-B*54:21	TPLPVTDASS	TPLPVTASS	0	6	1	0	0	TPLPVTDASS	InF01	0.402568	641.7	0.4771	<=SB
23	HLA-C*03:23	VSTGHATPL	VSTGHATPL	0	0	0	0	0	VSTGHATPL	InF01	0.713568	22.2	0.0961	<=SB
39	HLA-C*03:23	VSTGDTTPL	VSTGDTTPL	0	0	0	0	0	VSTGDTTPL	InF01	0.669316	35.8	0.1631	<=SB
55	HLA-C*03:23	ASTGHATPL	ASTGHATPL	0	0	0	0	0	ASTGHATPL	InF01	0.643526	47.3	0.2002	<=SB
7	HLA-C*03:23	ASTGDTTTL	ASTGDTTTL	0	0	0	0	0	ASTGDTTTL	InF01	0.554223	124.4	0.4161	<=SB
23	HLA-C*03:43	VSTGHATPL	VSTGHATPL	0	0	0	0	0	VSTGHATPL	InF01	0.623218	59	0.3197	<=SB
39	HLA-C*03:43	VSTGDTTPL	VSTGDTTPL	0	0	0	0	0	VSTGDTTPL	InF01	0.589832	84.6	0.4331	<=SB
23	HLA-C*03:64	VSTGHATPL	VSTGHATPL	0	0	0	0	0	VSTGHATPL	InF01	0.713568	22.2	0.0961	<=SB
39	HLA-C*03:64	VSTGDTTPL	VSTGDTTPL	0	0	0	0	0	VSTGDTTPL	InF01	0.669316	35.8	0.1631	<=SB
55	HLA-C*03:64	ASTGHATPL	ASTGHATPL	0	0	0	0	0	ASTGHATPL	InF01	0.643526	47.3	0.2002	<=SB
7	HLA-C*03:64	ASTGDTTTL	ASTGDTTTL	0	0	0	0	0	ASTGDTTTL	InF01	0.554223	124.4	0.4161	<=SB
23	HLA-C*15:10	VSTGHATPL	VSTGHATPL	0	0	0	0	0	VSTGHATPL	InF01	0.44882	389	0.4197	<=SB
55	HLA-C*15:10	ASTGHATPL	ASTGHATPL	0	0	0	0	0	ASTGHATPL	InF01	0.436584	444.1	0.4731	<=SB

## Sheet: white inframeinsertion AEN
HLA allele	HLA allele positive rate(%)	Inframeinsertion01 SB epitope number	Inframeinsertion01 SB epitope number after weighting
HLA-A*02:01	46.6335	0	0
HLA-A*01:01	28.2027	1	28.2027
HLA-C*07:01	27.5092	0	0
HLA-A*03:01	24.4546	0	0
HLA-C*07:02	24.437	0	0
HLA-B*07:02	22.7125	2	45.425
HLA-B*08:01	20.0038	0	0
HLA-C*04:01	19.1191	0	0
HLA-C*06:02	16.7859	0	0
HLA-B*44:02	16.6867	0	0
HLA-C*05:01	16.3265	2	32.6531
HLA-A*24:02	15.4209	0	0
HLA-C*03:04	13.3524	4	53.4096
HLA-A*11:01	11.0684	0	0
HLA-B*15:01	10.994	0	0
HLA-B*35:01	10.2974	2	20.5947
HLA-B*40:01	9.93803	0	0
HLA-C*03:03	9.65221	4	38.6088
HLA-C*12:03	9.26117	1	9.26117
HLA-B*51:01	8.95258	3	26.8577
HLA-B*44:03	8.48658	0	0
HLA-B*18:01	8.35518	0	0
HLA-C*02:02	8.15891	0	0
HLA-C*08:02	6.87292	3	20.6188
HLA-B*27:05	6.84489	0	0
HLA-B*57:01	6.64573	0	0
HLA-A*32:01	6.55543	0	0
HLA-C*01:02	6.31082	3	18.9325
HLA-A*29:02	6.3009	0	0
HLA-A*26:01	6.08503	0	0
HLA-C*16:01	6.04493	2	12.0899
HLA-A*68:01	5.93192	0	0
HLA-B*14:02	5.1744	0	0
HLA-A*31:01	4.94684	0	0
HLA-B*13:02	4.63548	0	0
HLA-C*15:02	4.17932	2	8.35865
HLA-A*25:01	4.10112	1	4.10112
HLA-B*38:01	4.00413	0	0
HLA-A*23:01	3.71896	0	0
HLA-B*55:01	3.40667	6	20.44
HLA-B*35:03	3.216	3	9.648
HLA-B*49:01	2.96781	0	0
HLA-C*07:04	2.91044	0	0
HLA-B*37:01	2.65925	0	0
HLA-B*40:02	2.49637	0	0
HLA-A*30:01	2.47483	0	0
HLA-C*14:02	2.3976	0	0
HLA-B*39:01	2.14365	0	0
HLA-B*50:01	2.00317	0	0
HLA-B*35:02	1.93576	3	5.80727
HLA-A*02:05	1.83268	0	0
HLA-B*14:01	1.8266	0	0
HLA-B*52:01	1.72094	0	0
HLA-C*12:02	1.67648	0	0
HLA-C*17:01	1.67497	0	0
HLA-A*30:02	1.63155	0	0
HLA-A*68:02	1.54442	0	0
HLA-A*33:01	1.52828	0	0
HLA-B*58:01	1.39899	0	0
HLA-B*56:01	1.23939	10	12.3939
HLA-B*39:06	1.1634	0	0
HLA-B*45:01	1.13115	0	0
HLA-B*41:02	0.975149	0	0
HLA-B*35:08	0.853214	1	0.853214
HLA-B*41:01	0.828853	0	0
HLA-B*27:02	0.828582	0	0
HLA-A*66:01	0.797087	0	0
HLA-B*15:17	0.695738	0	0
HLA-C*15:05	0.670353	2	1.34071
HLA-B*53:01	0.641271	3	1.92381
HLA-A*33:03	0.629107	0	0
HLA-B*44:05	0.594609	0	0
HLA-B*07:05	0.572277	2	1.14455
HLA-C*16:02	0.565901	1	0.565901
HLA-A*29:01	0.521782	0	0
HLA-B*47:01	0.508223	0	0
HLA-A*03:02	0.484911	0	0
HLA-B*15:18	0.477782	0	0
HLA-C*03:02	0.44766	3	1.34298
HLA-A*02:06	0.372852	0	0
HLA-A*24:03	0.366793	0	0
HLA-A*30:04	0.286958	0	0
HLA-B*15:03	0.264505	0	0
HLA-A*69:01	0.26043	0	0
HLA-B*51:08	0.230517	2	0.461034
HLA-A*26:08	0.20568	0	0
HLA-A*34:02	0.174492	0	0
HLA-A*02:02	0.169296	0	0
HLA-C*16:04	0.150827	1	0.150827
HLA-B*48:01	0.136789	0	0
HLA-B*57:03	0.133537	0	0
HLA-B*44:04	0.110775	0	0
HLA-B*15:16	0.109664	0	0
HLA-B*15:07	0.109574	0	0
HLA-B*51:07	0.101308	1	0.101308
HLA-A*02:17	0.0922867	0	0
HLA-B*51:09	0.087165	2	0.17433
HLA-C*08:01	0.0816773	2	0.163355
HLA-B*73:01	0.0804038	0	0
HLA-B*50:02	0.0780488	0	0
HLA-C*08:03	0.077397	2	0.154794
HLA-B*40:06	0.074924	0	0
HLA-B*15:24	0.0745561	0	0
HLA-B*15:10	0.0742142	0	0
HLA-A*74:01	0.072143	0	0
HLA-B*07:04	0.0684963	1	0.0684963
HLA-B*27:07	0.060047	0	0
HLA-B*39:24	0.0596751	0	0
HLA-B*42:01	0.05656	2	0.11312
HLA-B*57:02	0.05641	0	0
HLA-C*18:01	0.0548785	0	0
HLA-B*51:05	0.0452669	2	0.0905338
HLA-B*15:09	0.0441451	0	0
HLA-B*18:03	0.0396541	0	0
HLA-C*15:04	0.0316235	0	0
HLA-A*02:04	0.0303377	0	0
HLA-C*15:06	0.0256744	2	0.0513487
HLA-B*15:08	0.0242605	1	0.0242605
HLA-B*13:01	0.0237366	0	0
HLA-B*46:01	0.0235586	1	0.0235586
HLA-A*74:03	0.0234106	0	0
HLA-A*02:11	0.0232207	0	0
HLA-C*14:03	0.0229627	0	0
HLA-A*01:03	0.0223827	1	0.0223827
HLA-A*24:07	0.0220568	0	0
HLA-A*25:02	0.0218468	1	0.0218468
HLA-A*80:01	0.0216908	0	0
HLA-B*27:03	0.0215148	0	0
HLA-C*04:03	0.0208509	1	0.0208509
HLA-A*01:02	0.020391	0	0
HLA-B*07:10	0.020359	0	0
HLA-B*39:31	0.020337	0	0
HLA-A*02:20	0.020203	0	0
HLA-B*39:10	0.020099	2	0.040198
HLA-A*02:22	0.019863	0	0
HLA-B*27:09	0.019819	0	0
HLA-B*27:14	0.019709	0	0
HLA-A*33:05	0.019561	0	0
HLA-B*39:05	0.0193551	0	0
HLA-B*15:39	0.0193131	0	0
HLA-B*42:02	0.0191231	1	0.0191231
HLA-A*36:01	0.0187631	0	0
HLA-B*08:09	0.0187171	1	0.0187171
HLA-B*58:02	0.0185511	0	0
HLA-B*67:01	0.0184691	2	0.0369383
HLA-C*15:11	0.0182692	1	0.0182692
HLA-B*51:02	0.0182532	3	0.0547595
HLA-A*32:04	0.0181652	0	0
HLA-B*27:12	0.0181572	0	0
HLA-A*68:03	0.0178932	0	0
HLA-B*81:01	0.0177932	2	0.0355864
HLA-B*07:09	0.0177152	1	0.0177152
HLA-B*27:08	0.0176652	0	0
HLA-B*27:10	0.0174692	0	0
HLA-B*35:12	0.0173892	3	0.0521677
HLA-A*02:24	0.0173792	0	0
HLA-B*35:17	0.0173093	3	0.0519278
HLA-B*44:09	0.0173033	0	0
HLA-B*35:41	0.0172333	3	0.0516998
HLA-A*34:01	0.00963977	0	0
HLA-C*17:03	0.00883581	0	0
HLA-A*26:05	0.00879781	1	0.00879781
HLA-A*26:07	0.00854982	0	0
HLA-A*02:07	0.00608591	0	0
HLA-B*44:27	0.00530993	0	0
HLA-A*02:30	0.00527393	0	0
HLA-C*02:10	0.00509193	0	0
HLA-B*78:01	0.00505394	5	0.0252697
HLA-A*02:08	0.00439395	0	0
HLA-C*06:17	0.00408396	0	0
HLA-C*07:18	0.00384796	0	0
HLA-A*29:10	0.00384196	0	0
HLA-B*18:05	0.00372596	0	0
HLA-B*54:01	0.00348597	9	0.0313737
HLA-C*12:05	0.00258598	0	0
HLA-A*02:35	0.00255998	0	0
HLA-B*15:02	0.00233199	0	0
HLA-B*44:29	0.00219599	0	0
HLA-C*02:09	0.00206599	0	0
HLA-B*55:02	0.00201199	10	0.0201199
HLA-C*07:19	0.00188799	0	0
HLA-A*02:03	0.00168399	0	0
HLA-C*07:27	0.00162199	0	0
HLA-B*35:04	0.00156199	3	0.00468598
HLA-A*03:05	0.00148999	0	0
HLA-B*35:05	0.001418	3	0.00425399
HLA-B*15:33	0.001368	0	0
HLA-B*51:29	0.001284	2	0.00256799
HLA-B*18:04	0.00126	0	0
HLA-B*38:02	0.001258	0	0
HLA-C*07:10	0.001248	0	0
HLA-B*14:03	0.001246	0	0
HLA-C*12:04	0.00123	0	0
HLA-B*47:02	0.001226	0	0
HLA-B*15:12	0.00119	0	0
HLA-C*07:22	0.001154	0	0
HLA-C*12:16	0.001146	0	0
HLA-C*15:09	0.001128	0	0
HLA-B*07:06	0.001124	2	0.00224799
HLA-A*11:02	0.001076	0	0
HLA-A*01:06	0.001058	0	0
HLA-A*11:12	0.00102	0	0
HLA-A*02:27	0.001014	0	0
	Average Epitope Number		3.76713

## Sheet: East Asian inframeinsertion AEN
HLA allele	HLA allele positive rate(%)	Inframeinsertion01 SB epitope number	Inframeinsertion01 SB epitope number after weighting
HLA-A*24:02	33.9305	0	0
HLA-A*11:01	32.9272	0	0
HLA-C*01:02	28.9246	3	86.7739
HLA-C*07:02	24.9945	0	0
HLA-A*02:01	20.5251	0	0
HLA-A*33:03	20.3245	0	0
HLA-C*03:04	18.0777	4	72.3108
HLA-C*08:01	17.0894	2	34.1788
HLA-B*46:01	16.0669	1	16.0669
HLA-B*40:01	15.8757	0	0
HLA-C*03:03	13.8618	4	55.4471
HLA-B*51:01	11.732	3	35.196
HLA-B*58:01	11.5458	0	0
HLA-C*03:02	11.3971	3	34.1913
HLA-A*02:07	10.924	0	0
HLA-A*02:06	9.79024	0	0
HLA-C*14:02	9.72658	0	0
HLA-C*04:01	9.62789	0	0
HLA-B*15:01	9.57696	0	0
HLA-B*15:02	8.99183	0	0
HLA-B*44:03	8.75006	0	0
HLA-C*06:02	8.74484	0	0
HLA-A*02:03	8.40041	0	0
HLA-B*35:01	7.8647	2	15.7294
HLA-C*12:02	7.80899	0	0
HLA-A*31:01	7.46118	0	0
HLA-B*13:01	7.19759	0	0
HLA-A*26:01	6.90937	0	0
HLA-B*54:01	6.5752	9	59.1768
HLA-B*52:01	6.39181	0	0
HLA-B*40:02	6.3835	0	0
HLA-B*40:06	5.54776	0	0
HLA-C*15:02	5.23233	2	10.4647
HLA-A*01:01	5.1497	1	5.1497
HLA-B*38:02	5.06085	0	0
HLA-B*07:02	4.95687	2	9.91374
HLA-C*07:01	4.88321	0	0
HLA-C*14:03	4.49123	0	0
HLA-B*13:02	4.39169	0	0
HLA-A*30:01	4.35735	0	0
HLA-B*55:02	4.09958	10	40.9958
HLA-B*48:01	3.85019	0	0
HLA-B*07:05	3.42821	2	6.85642
HLA-B*39:01	3.34438	0	0
HLA-A*03:01	3.26465	0	0
HLA-A*29:01	3.06442	0	0
HLA-C*15:05	2.90456	2	5.80913
HLA-A*11:02	2.62722	0	0
HLA-C*12:03	2.57633	1	2.57633
HLA-C*04:03	2.34676	1	2.34676
HLA-B*15:18	2.19236	0	0
HLA-B*57:01	2.12276	0	0
HLA-B*15:25	2.08728	0	0
HLA-B*37:01	2.00863	0	0
HLA-C*07:04	1.90018	0	0
HLA-B*15:11	1.89376	1	1.89376
HLA-B*27:04	1.86334	0	0
HLA-B*35:03	1.81828	3	5.45484
HLA-B*27:05	1.74583	0	0
HLA-B*51:02	1.62966	3	4.88899
HLA-A*24:07	1.5543	0	0
HLA-B*59:01	1.4933	2	2.98659
HLA-A*68:01	1.44789	0	0
HLA-B*44:02	1.44298	0	0
HLA-C*05:01	1.36892	2	2.73784
HLA-A*32:01	1.3484	0	0
HLA-B*08:01	1.33141	0	0
HLA-A*26:02	1.22921	0	0
HLA-B*56:01	1.20283	10	12.0283
HLA-B*35:05	1.18973	3	3.5692
HLA-B*67:01	1.09901	2	2.19802
HLA-B*18:01	1.06167	0	0
HLA-C*08:03	1.0507	2	2.10139
HLA-B*15:27	1.04212	0	0
HLA-A*26:03	1.03486	1	1.03486
HLA-B*15:07	0.840485	0	0
HLA-C*02:02	0.795432	0	0
HLA-C*08:02	0.787227	3	2.36168
HLA-B*15:12	0.763117	0	0
HLA-B*14:01	0.663743	0	0
HLA-A*30:04	0.661574	0	0
HLA-A*02:11	0.636464	0	0
HLA-B*50:01	0.599208	0	0
HLA-B*40:03	0.492111	0	0
HLA-A*24:03	0.487385	0	0
HLA-B*38:01	0.484131	0	0
HLA-B*48:03	0.456961	0	0
HLA-A*24:10	0.447428	0	0
HLA-B*27:06	0.44335	0	0
HLA-B*56:04	0.427354	3	1.28206
HLA-C*16:02	0.424726	1	0.424726
HLA-B*55:01	0.406141	6	2.43684
HLA-A*03:02	0.397993	0	0
HLA-A*34:01	0.393201	0	0
HLA-A*02:05	0.328252	0	0
HLA-A*23:01	0.312823	0	0
HLA-A*29:02	0.305229	0	0
HLA-B*15:17	0.299497	0	0
HLA-B*18:02	0.288741	0	0
HLA-C*01:03	0.274901	3	0.824702
HLA-A*02:10	0.266029	0	0
HLA-A*24:20	0.253054	0	0
HLA-B*39:05	0.250387	0	0
HLA-B*35:02	0.225147	3	0.675441
HLA-B*39:09	0.222618	0	0
HLA-A*74:01	0.210587	0	0
HLA-B*15:13	0.188627	1	0.188627
HLA-B*49:01	0.177381	0	0
HLA-B*45:01	0.165124	0	0
HLA-B*56:03	0.158179	3	0.474538
HLA-B*14:02	0.156337	0	0
HLA-C*17:01	0.150719	0	0
HLA-B*51:06	0.136605	2	0.273211
HLA-B*27:07	0.130076	0	0
HLA-B*41:01	0.129386	0	0
HLA-B*55:04	0.126996	2	0.253991
HLA-A*33:01	0.121967	0	0
HLA-B*15:21	0.121253	0	0
HLA-B*15:05	0.104417	0	0
HLA-A*69:01	0.0926345	0	0
HLA-B*15:35	0.0923007	0	0
HLA-B*39:02	0.0907914	0	0
HLA-B*81:01	0.0906874	2	0.181375
HLA-B*15:32	0.0899138	0	0
HLA-A*24:17	0.0892201	0	0
HLA-B*35:08	0.0874349	1	0.0874349
HLA-B*15:08	0.0862834	1	0.0862834
HLA-B*51:07	0.0826969	1	0.0826969
HLA-A*30:02	0.0813754	0	0
HLA-B*47:01	0.0803678	0	0
HLA-C*04:06	0.0794102	0	0
HLA-C*16:01	0.0735285	2	0.147057
HLA-A*11:04	0.0707735	0	0
HLA-B*15:38	0.0684183	0	0
HLA-A*24:08	0.0679605	0	0
HLA-B*15:03	0.0651114	0	0
HLA-B*15:10	0.0638378	0	0
HLA-B*53:01	0.0624363	3	0.187309
HLA-B*39:15	0.0519073	0	0
HLA-B*39:04	0.0466786	0	0
HLA-B*15:29	0.0433233	3	0.12997
HLA-A*68:02	0.0422615	0	0
HLA-B*48:04	0.0408858	0	0
HLA-A*25:01	0.0404499	1	0.0404499
HLA-B*55:07	0.0370686	9	0.333617
HLA-B*15:58	0.0352749	0	0
HLA-B*39:06	0.0352169	0	0
HLA-A*02:16	0.0339351	0	0
HLA-B*73:01	0.0324394	0	0
HLA-B*27:02	0.0309096	0	0
HLA-A*66:01	0.028216	0	0
HLA-B*41:02	0.02814	0	0
HLA-C*16:04	0.0279061	1	0.0279061
HLA-A*11:03	0.0249484	0	0
HLA-C*12:04	0.0240845	0	0
HLA-B*40:40	0.0238226	0	0
HLA-C*07:26	0.0225587	1	0.0225587
HLA-B*51:08	0.0225007	2	0.0450015
HLA-A*02:20	0.0216148	0	0
HLA-A*26:05	0.0211369	1	0.0211369
HLA-A*02:02	0.0208169	0	0
HLA-B*15:46	0.0185111	0	0
HLA-C*15:04	0.0183312	0	0
HLA-A*01:03	0.0180932	1	0.0180932
HLA-B*40:23	0.0165493	0	0
HLA-A*02:18	0.0162753	0	0
HLA-B*56:05	0.0149494	7	0.104646
HLA-B*42:01	0.0145795	2	0.0291589
HLA-C*18:01	0.0144035	0	0
HLA-C*01:06	0.0139835	3	0.0419505
HLA-A*24:04	0.0137895	0	0
HLA-B*57:03	0.0135075	0	0
HLA-A*26:18	0.0114177	0	0
HLA-B*15:06	0.0110317	0	0
HLA-B*55:12	0.0107737	9	0.0969634
HLA-B*56:10	0.0106177	3	0.0318532
HLA-A*11:12	0.0105857	0	0
HLA-B*27:20	0.0101357	0	0
HLA-B*15:15	0.00985776	0	0
HLA-C*03:17	0.00980776	3	0.0294233
HLA-B*15:31	0.00925179	0	0
HLA-C*07:17	0.00911779	0	0
HLA-C*01:08	0.00857582	3	0.0257274
HLA-A*34:05	0.00824383	0	0
HLA-C*04:10	0.00818783	0	0
HLA-B*51:09	0.00715987	2	0.0143197
HLA-A*31:12	0.00694188	0	0
HLA-C*07:06	0.00682788	0	0
HLA-B*15:68	0.00681388	0	0
HLA-A*26:20	0.0063399	0	0
HLA-A*31:11	0.0062219	0	0
HLA-A*02:183	0.0061819	0	0
HLA-B*13:06	0.0061819	0	0
HLA-B*27:15	0.0061819	0	0
HLA-B*27:24	0.0061819	0	0
HLA-C*03:36	0.0061819	2	0.0123638
HLA-C*08:41	0.0061819	3	0.0185457
HLA-B*15:09	0.00608791	0	0
HLA-A*31:06	0.00597191	0	0
HLA-A*36:01	0.00595991	0	0
HLA-B*52:04	0.00520593	0	0
HLA-B*58:02	0.00520193	0	0
HLA-B*35:31	0.00512993	2	0.0102599
HLA-B*37:05	0.00506794	0	0
HLA-C*05:08	0.00481194	0	0
HLA-A*24:05	0.00462195	0	0
HLA-B*40:50	0.00459395	0	0
HLA-B*15:20	0.00455795	0	0
HLA-A*74:05	0.00443595	0	0
HLA-B*40:11	0.00430195	0	0
HLA-B*15:30	0.00423195	0	0
HLA-C*04:04	0.00418596	0	0
HLA-B*40:14	0.00417396	0	0
HLA-B*57:02	0.00410996	0	0
HLA-B*39:23	0.00409396	0	0
HLA-A*11:10	0.00406396	0	0
HLA-C*15:07	0.00405996	2	0.00811992
HLA-C*07:29	0.00386996	0	0
HLA-B*44:06	0.00378796	0	0
HLA-A*11:06	0.00378396	0	0
HLA-C*07:56	0.00366397	0	0
HLA-B*56:02	0.00358997	3	0.0107699
HLA-B*44:05	0.00357797	0	0
HLA-A*34:02	0.00346997	0	0
HLA-B*51:05	0.00346997	2	0.00693994
HLA-C*12:05	0.00346997	0	0
HLA-A*02:04	0.00341797	0	0
HLA-C*07:43	0.00333597	0	0
HLA-B*39:07	0.00328997	0	0
HLA-B*18:03	0.00319997	0	0
HLA-A*24:25	0.00306198	0	0
HLA-B*15:28	0.00293998	0	0
HLA-B*15:39	0.00288398	0	0
HLA-C*03:16	0.00285398	1	0.00285398
HLA-B*78:02	0.00280598	5	0.0140299
HLA-A*02:17	0.00278598	0	0
HLA-B*40:10	0.00276798	0	0
HLA-A*02:12	0.00276198	0	0
HLA-B*15:88	0.00269998	0	0
HLA-B*46:11	0.00269998	0	0
HLA-C*15:09	0.00269998	0	0
HLA-A*03:08	0.00263798	0	0
HLA-B*15:70	0.00257398	0	0
HLA-C*07:08	0.00256598	0	0
HLA-B*40:07	0.00246798	0	0
HLA-A*02:46	0.00245799	0	0
HLA-B*40:05	0.00245399	0	0
HLA-A*24:23	0.00239599	0	0
HLA-B*39:10	0.00237399	2	0.00474797
HLA-A*02:08	0.00236599	0	0
HLA-B*78:01	0.00233599	5	0.0116799
HLA-C*07:27	0.00232199	0	0
HLA-A*24:13	0.00231999	0	0
HLA-B*15:71	0.00227999	0	0
HLA-A*02:22	0.00227599	0	0
HLA-A*68:24	0.00224799	0	0
HLA-B*56:11	0.00211799	3	0.00635397
HLA-B*48:07	0.00207599	0	0
HLA-C*03:21	0.00205399	3	0.00616197
HLA-A*26:07	0.00205199	0	0
HLA-A*30:09	0.00191599	0	0
HLA-C*06:06	0.00190799	0	0
HLA-C*08:04	0.00186599	3	0.00559797
HLA-A*02:28	0.00182599	0	0
HLA-A*02:64	0.00173599	0	0
HLA-A*24:30	0.00173599	0	0
HLA-A*31:16	0.00173599	0	0
HLA-B*07:18	0.00173599	2	0.00347198
HLA-B*15:64	0.00173599	0	0
HLA-B*15:75	0.00173599	0	0
HLA-B*35:06	0.00173599	3	0.00520798
HLA-B*35:30	0.00173599	3	0.00520798
HLA-B*37:04	0.00173599	0	0
HLA-B*40:26	0.00173599	0	0
HLA-B*42:02	0.00173599	1	0.00173599
HLA-B*44:83	0.00173599	0	0
HLA-B*50:04	0.00173599	0	0
HLA-C*01:18	0.00173599	3	0.00520798
HLA-C*02:08	0.00173599	0	0
HLA-C*04:26	0.00173599	0	0
HLA-C*06:09	0.00173599	0	0
HLA-C*06:27	0.00173599	0	0
HLA-C*12:09	0.00173599	1	0.00173599
HLA-C*15:06	0.00173599	2	0.00347198
HLA-C*07:19	0.00169199	0	0
HLA-C*03:09	0.00158199	4	0.00632798
HLA-A*24:46	0.00156799	0	0
HLA-B*40:52	0.00155199	0	0
HLA-B*35:04	0.00153799	3	0.00461398
HLA-B*46:02	0.00153799	1	0.00153799
HLA-B*50:02	0.00152399	0	0
HLA-A*26:06	0.00150799	1	0.00150799
HLA-C*04:15	0.00149399	0	0
HLA-B*51:36	0.001472	4	0.00588798
HLA-B*15:34	0.001466	0	0
HLA-A*02:13	0.001464	0	0
HLA-A*24:28	0.00138599	0	0
HLA-B*51:03	0.001384	2	0.00276799
HLA-A*24:21	0.00137199	0	0
HLA-A*02:44	0.001312	0	0
HLA-A*31:02	0.001296	0	0
HLA-A*33:25	0.00128	0	0
HLA-C*07:10	0.001216	0	0
HLA-A*11:05	0.001154	0	0
HLA-A*11:43	0.001154	0	0
HLA-A*24:88	0.001154	0	0
HLA-B*07:31	0.001154	2	0.00230799
HLA-B*35:35	0.001154	3	0.00346199
HLA-B*35:64	0.001154	2	0.00230799
HLA-B*40:53	0.001154	0	0
HLA-B*52:05	0.001154	0	0
HLA-B*52:11	0.001154	0	0
HLA-B*54:21	0.001154	10	0.01154
HLA-C*03:23	0.001154	4	0.00461599
HLA-C*03:43	0.001154	2	0.00230799
HLA-C*03:64	0.001154	4	0.00461599
HLA-C*07:15	0.001154	0	0
HLA-C*15:10	0.001154	2	0.00230799
HLA-A*02:37	0.001104	0	0
HLA-B*38:04	0.00107	0	0
HLA-B*35:20	0.001052	0	0
HLA-A*02:19	0.001034	0	0
HLA-B*15:53	0.00102	0	0
	Average Epitope Number		5.43259
